# Supplementary material for: An oligomeric state‐dependent switch in the ER enzyme FICD regulates AMPylation and deAMPylation of BiP
Source: EMBO J. 2019 Sep 18;38(21):e102177. doi: 10.15252/embj.2019102177 (PMC6826200; doi:10.15252/embj.2019102177)
Supplement: Supplementary file 5 — Source Data for Expanded View and Appendix [file EMBJ-38-e102177-s010.zip]

Archive with 16 entries (14 files):
- Appendix_Figure1C_uncropped.pdf
- EV2A_075uM.xlsx
- EV2A_75uM.xlsx
- EV2B.xlsx
- EV2D.xlsx
- EV3A_quant.xlsx
- EV3A_uncropped.pdf
- __MACOSX/
- __MACOSX/._Appendix_Figure1C_uncropped.pdf
- __MACOSX_EV/
- __MACOSX_EV/._EV2A_075uM.xlsx
- __MACOSX_EV/._EV2A_75uM.xlsx
- __MACOSX_EV/._EV2B.xlsx
- __MACOSX_EV/._EV2D.xlsx
- __MACOSX_EV/._EV3A_quant.xlsx
- __MACOSX_EV/._EV3A_uncropped.pdf
