# Supplementary material for: An oligomeric state‐dependent switch in the ER enzyme FICD regulates AMPylation and deAMPylation of BiP
Source: EMBO J. 2019 Sep 18;38(21):e102177. doi: 10.15252/embj.2019102177 (PMC6826200; doi:10.15252/embj.2019102177)
Supplement: Supplementary file 5 — Source Data for Expanded View and Appendix [file EMBJ-38-e102177-s010.zip › EV2A_075uM.xlsx]

## Sheet: Exp. 1
Application: Tecan i-control				Tecan i-control , 1.10.4.0
Device: infinite 500				Serial number: 705007195				Serial number of connected stacker:
Firmware: V_1.30_05/2007_I500F (May 18 2007/14.36.50)				MAI, V_1.30_05/2007_I500F (May 18 2007/14.36.50)
Date:	2018-05-01
Time:	16:12:28
System				PEONY
User				LABS\sp693
Plate				Greiner 384 Flat Bottom Transparent Polystyrol Small volume [GRE384st.pdfx]
Plate-ID (Stacker)
Shaking (Linear) Duration:				4	s
Shaking (Linear) Amplitude:				2	mm
List of actions in this measurement script:
Kinetic
Fluorescence Polarization
	Measurement well-wise
Kinetic Measurement
Kinetic Cycles				120
Interval Time				00:01:20
Mode				Fluorescence Polarization
Label1: Excitation Wavelength				485	nm
Label1: Emission Wavelength				535	nm
Label1: Excitation Bandwidth				20	nm
Label1: Emission Bandwidth				20	nm
Label1: Gain				55	Optimal (100%)
Label1: Number of Flashes				13
Label1: Integration Time				20	µs
Label1: Settle Time				0	ms
Label1: Mirror (Automatic)				Dichroic 510 (e.g. fluorescein)
Label1: Z-Position (Manual)				21250	µm
G-Factor Reference				O2-O2
Reference Value				20	mP
G-Factor Blank				O3-O3
G-Factor				0.841852	(calculated)
Measurement Blank				O3-O3
Legend
Color for G-Factor Reference
Color for G-Factor and Measurement Blank
Part of Plate				O2-O3; O5-O16
Start Time:	05/01/2018 16:12:46
Polarization
Cycle Nr.	1	2	3	4	5	6	7	8	9	10	11	12	13	14	15	16	17	18	19	20	21	22	23	24	25	26	27	28	29	30	31	32	33	34	35	36	37	38	39	40	41	42	43	44	45	46	47	48	49
Time [s]	0	80.2	160.2	240.2	320.2	400.2	480.2	560.2	640.2	720.2	800.2	880.2	960.2	1040.2	1120.2	1200.2	1280.2	1360.2	1440.2	1520.2	1600.2	1680.2	1760.2	1840.2	1920.2	2000.2	2080.2	2160.2	2240.2	2320.2	2400.2	2480.2	2560.3	2640.3	2720.2	2800.2	2880.2	2960.3	3040.3	3120.3	3200.3	3280.3	3360.3	3440.3	3520.3	3600.3	3680.3	3760.3	3840.3
Temp. [°C]	31.8	31.9	32	32.1	32	32	31.9	31.9	31.8	31.9	31.8	31.7	31.8	31.7	31.8	31.8	31.6	31.7	31.7	31.7	31.6	31.7	31.6	31.5	31.5	31.5	31.6	31.6	31.5	31.5	31.6	31.4	31.5	31.5	31.5	31.5	31.4	31.5	31.5	31.4	31.4	31.4	31.4	31.5	31.4	31.3	31.3	31.4	31.4
O2	20	20	24	18	19	20	20	20	18	18	18	17	17	16	17	17	16	17	17	17	17	17	17	17	18	17	18	16	16	16	16	18	19	18	17	17	17	17	17	18	18	16	17	19	16	16	16	17	19
O3	Blank	Blank	Blank	Blank	Blank	Blank	Blank	Blank	Blank	Blank	Blank	Blank	Blank	Blank	Blank	Blank	Blank	Blank	Blank	Blank	Blank	Blank	Blank	Blank	Blank	Blank	Blank	Blank	Blank	Blank	Blank	Blank	Blank	Blank	Blank	Blank	Blank	Blank	Blank	Blank	Blank	Blank	Blank	Blank	Blank	Blank	Blank	Blank	Blank
O5	127	128	120	120	124	115	122	119	123	116	118	108	116	112	116	115	120	112	117	115	110	116	112	117	114	113	112	111	117	114	109	114	114	115	116	110	112	110	114	107	112	110	113	113	116	113	72	107	111
O6	100	91	93	93	88	80	89	79	83	77	72	71	70	65	64	66	65	64	70	61	63	55	54	57	57	51	56	52	51	51	52	50	46	49	49	48	47	47	48	45	47	45	45	43	44	44	42	42	43
O7	112	101	102	95	97	100	96	88	93	84	84	85	81	81	78	79	82	80	75	75	77	75	74	72	71	71	77	70	73	69	69	70	68	71	68	66	65	72	67	66	63	66	65	63	65	62	61	62	61
O8	123	123	121	115	126	117	117	114	116	121	117	111	108	112	109	112	111	108	109	110	112	107	108	113	111	104	111	108	109	111	104	110	108	106	106	107	107	111	107	100	108	105	109	108	109	106	107	102	105
O9	102	100	90	88	89	86	87	80	86	76	71	72	72	70	66	62	72	62	61	65	62	62	58	58	57	57	61	54	53	54	51	57	55	52	53	49	50	50	52	46	45	49	45	45	49	46	45	46	49
O10	115	110	105	100	96	99	93	92	98	91	86	83	91	84	75	77	83	77	76	76	72	67	71	74	71	71	74	70	67	65	63	69	66	64	61	62	63	61	62	59	60	58	58	61	59	57	60	55	60
O11	114	103	95	87	88	81	82	74	77	66	63	63	64	57	51	51	57	61	51	51	50	51	47	53	49	50	49	44	49	47	46	49	49	47	49	48	49	44	47	43	45	47	48	41	47	45	45	43	44
O12	116	108	104	105	103	98	94	92	96	88	84	83	81	79	78	71	74	75	73	70	69	66	68	71	62	64	67	62	61	62	62	62	60	59	60	60	59	61	60	55	57	58	57	59	58	56	56	53	54
O13	123	124	116	109	112	112	114	105	114	110	105	96	99	103	102	97	101	99	99	98	94	93	99	92	94	94	94	96	90	94	86	95	91	87	89	85	89	82	88	85	85	86	86	88	87	84	83	79	84
Anisotropy
Cycle Nr.	1	2	3	4	5	6	7	8	9	10	11	12	13	14	15	16	17	18	19	20	21	22	23	24	25	26	27	28	29	30	31	32	33	34	35	36	37	38	39	40	41	42	43	44	45	46	47	48	49
Time [s]	0	80.2	160.2	240.2	320.2	400.2	480.2	560.2	640.2	720.2	800.2	880.2	960.2	1040.2	1120.2	1200.2	1280.2	1360.2	1440.2	1520.2	1600.2	1680.2	1760.2	1840.2	1920.2	2000.2	2080.2	2160.2	2240.2	2320.2	2400.2	2480.2	2560.3	2640.3	2720.2	2800.2	2880.2	2960.3	3040.3	3120.3	3200.3	3280.3	3360.3	3440.3	3520.3	3600.3	3680.3	3760.3	3840.3
Temp. [°C]	31.8	31.9	32	32.1	32	32	31.9	31.9	31.8	31.9	31.8	31.7	31.8	31.7	31.8	31.8	31.6	31.7	31.7	31.7	31.6	31.7	31.6	31.5	31.5	31.5	31.6	31.6	31.5	31.5	31.6	31.4	31.5	31.5	31.5	31.5	31.4	31.5	31.5	31.4	31.4	31.4	31.4	31.5	31.4	31.3	31.3	31.4	31.4
O2	13	13	16	12	13	14	13	13	12	12	12	12	12	11	11	12	10	11	12	11	11	11	11	11	12	11	12	10	11	11	11	12	13	12	12	11	12	11	11	12	12	11	11	13	11	11	11	12	12
O3	Blank	Blank	Blank	Blank	Blank	Blank	Blank	Blank	Blank	Blank	Blank	Blank	Blank	Blank	Blank	Blank	Blank	Blank	Blank	Blank	Blank	Blank	Blank	Blank	Blank	Blank	Blank	Blank	Blank	Blank	Blank	Blank	Blank	Blank	Blank	Blank	Blank	Blank	Blank	Blank	Blank	Blank	Blank	Blank	Blank	Blank	Blank	Blank	Blank
O5	89	89	84	83	86	80	85	83	85	80	82	75	80	77	80	79	83	78	81	80	76	81	78	81	79	78	77	77	81	79	75	79	79	80	80	76	78	76	79	74	78	76	78	78	80	78	49	74	77
O6	69	62	64	64	60	55	61	54	57	52	49	48	48	44	44	45	44	44	48	41	43	37	37	39	39	35	38	35	35	34	35	34	31	33	33	32	32	32	32	31	32	30	30	29	30	30	29	28	29
O7	78	69	70	66	67	69	66	61	64	58	57	59	56	55	53	54	56	55	51	51	53	51	51	49	49	48	52	48	50	47	47	48	46	48	47	45	45	49	46	45	43	45	44	43	44	42	41	42	41
O8	85	85	84	80	88	81	81	79	81	84	81	77	75	78	76	77	77	75	75	76	77	74	75	78	77	72	77	75	75	77	72	76	75	73	73	74	74	77	74	69	75	73	75	75	75	74	74	71	73
O9	70	69	62	60	61	59	60	55	59	52	49	49	49	48	45	42	49	42	42	44	42	42	39	40	39	39	42	37	36	37	35	39	37	35	36	33	34	34	35	31	30	33	31	31	33	31	31	31	33
O10	80	76	73	69	66	68	64	63	67	62	59	57	63	57	51	53	57	53	52	52	49	45	49	50	48	48	51	48	46	44	43	47	45	44	41	42	43	41	42	40	41	40	40	42	40	39	41	37	41
O11	79	71	65	60	61	55	56	51	53	45	43	43	43	39	35	35	38	41	34	35	34	35	32	36	33	34	33	30	33	32	31	33	33	32	33	32	33	30	32	29	30	32	33	27	32	31	31	29	29
O12	80	75	72	72	71	68	65	63	66	60	58	57	56	54	54	48	50	51	50	48	47	45	46	48	42	44	46	42	41	42	42	42	41	40	41	41	40	42	41	38	39	39	39	40	39	38	38	36	37
O13	85	86	80	76	78	78	79	73	79	76	72	66	68	71	71	67	69	68	68	68	64	64	68	63	65	65	65	66	62	65	59	66	62	60	61	58	61	56	60	59	58	59	59	61	60	57	57	54	58
Total Intensity
Cycle Nr.	1	2	3	4	5	6	7	8	9	10	11	12	13	14	15	16	17	18	19	20	21	22	23	24	25	26	27	28	29	30	31	32	33	34	35	36	37	38	39	40	41	42	43	44	45	46	47	48	49
Time [s]	0	80.2	160.2	240.2	320.2	400.2	480.2	560.2	640.2	720.2	800.2	880.2	960.2	1040.2	1120.2	1200.2	1280.2	1360.2	1440.2	1520.2	1600.2	1680.2	1760.2	1840.2	1920.2	2000.2	2080.2	2160.2	2240.2	2320.2	2400.2	2480.2	2560.3	2640.3	2720.2	2800.2	2880.2	2960.3	3040.3	3120.3	3200.3	3280.3	3360.3	3440.3	3520.3	3600.3	3680.3	3760.3	3840.3
Temp. [°C]	31.8	31.9	32	32.1	32	32	31.9	31.9	31.8	31.9	31.8	31.7	31.8	31.7	31.8	31.8	31.6	31.7	31.7	31.7	31.6	31.7	31.6	31.5	31.5	31.5	31.6	31.6	31.5	31.5	31.6	31.4	31.5	31.5	31.5	31.5	31.4	31.5	31.5	31.4	31.4	31.4	31.4	31.5	31.4	31.3	31.3	31.4	31.4
O2	96608	96294	95857	95013	94585	94406	94016	93632	93201	93047	92757	92471	92272	92135	92018	91970	91584	91537	91348	91238	91051	90876	90781	90938	90970	90823	90465	90296	90182	90090	90019	89948	89986	89776	89757	89527	89445	89261	89255	89331	89307	88980	88961	89087	88763	88801	88663	88518	88645
O3	Blank	Blank	Blank	Blank	Blank	Blank	Blank	Blank	Blank	Blank	Blank	Blank	Blank	Blank	Blank	Blank	Blank	Blank	Blank	Blank	Blank	Blank	Blank	Blank	Blank	Blank	Blank	Blank	Blank	Blank	Blank	Blank	Blank	Blank	Blank	Blank	Blank	Blank	Blank	Blank	Blank	Blank	Blank	Blank	Blank	Blank	Blank	Blank	Blank
O5	2054	2039	2045	2033	2026	2013	2014	1998	1995	1985	1984	1978	1981	1969	1947	1967	1961	1974	1929	1954	1956	1952	1950	1930	1937	1946	1935	1933	1914	1930	1924	1935	1928	1917	1923	1910	1909	1920	1905	1912	1910	1911	1909	1904	1898	1897	1841	1895	1900
O6	2183	2169	2186	2164	2170	2178	2163	2174	2160	2157	2159	2173	2176	2173	2171	2175	2167	2183	2148	2171	2167	2197	2189	2180	2183	2187	2175	2172	2178	2182	2176	2183	2183	2179	2180	2179	2182	2169	2170	2168	2177	2173	2175	2173	2167	2176	2174	2170	2181
O7	2114	2120	2110	2119	2098	2103	2118	2100	2081	2104	2083	2091	2092	2092	2092	2087	2064	2080	2070	2090	2084	2102	2074	2075	2075	2087	2076	2083	2071	2071	2073	2073	2075	2067	2075	2075	2072	2076	2069	2074	2073	2070	2072	2068	2072	2068	2073	2065	2072
O8	1989	1973	1980	1959	1938	1951	1935	1944	1931	1913	1912	1916	1915	1898	1914	1902	1901	1908	1890	1898	1891	1896	1878	1895	1897	1890	1886	1888	1879	1880	1890	1881	1879	1870	1887	1870	1880	1872	1868	1877	1866	1869	1873	1867	1867	1865	1866	1860	1866
O9	2224	2225	2237	2233	2222	2238	2210	2207	2202	2207	2210	2211	2210	2204	2203	2223	2196	2212	2201	2212	2206	2223	2209	2213	2209	2210	2199	2214	2205	2206	2205	2201	2200	2196	2211	2194	2192	2195	2188	2190	2195	2186	2197	2195	2177	2181	2184	2174	2185
O10	2211	2195	2213	2218	2214	2205	2200	2185	2189	2191	2193	2206	2192	2194	2192	2198	2176	2200	2187	2198	2192	2206	2203	2188	2189	2195	2193	2186	2191	2196	2196	2187	2186	2188	2196	2183	2185	2194	2187	2190	2188	2191	2194	2188	2191	2192	2203	2179	2184
O11	2076	2109	2137	2139	2143	2163	2166	2171	2172	2188	2207	2211	2216	2214	2216	2234	2216	2236	2225	2226	2226	2243	2228	2229	2222	2227	2222	2217	2208	2219	2209	2215	2207	2208	2208	2201	2203	2207	2196	2193	2199	2187	2199	2188	2192	2175	2185	2180	2180
O12	2176	2184	2177	2176	2183	2180	2187	2173	2187	2185	2188	2183	2194	2182	2183	2197	2192	2196	2177	2200	2200	2220	2204	2201	2210	2198	2196	2202	2204	2210	2193	2203	2199	2194	2199	2187	2197	2184	2189	2189	2189	2190	2193	2184	2185	2181	2181	2182	2176
O13	2169	2155	2175	2165	2148	2159	2149	2144	2137	2128	2143	2140	2146	2133	2130	2133	2128	2139	2119	2128	2132	2149	2116	2126	2120	2124	2114	2120	2115	2119	2121	2124	2111	2114	2116	2107	2113	2107	2109	2107	2108	2108	2108	2098	2104	2103	2101	2100	2102
Intensity (parallel)
Cycle Nr.	1	2	3	4	5	6	7	8	9	10	11	12	13	14	15	16	17	18	19	20	21	22	23	24	25	26	27	28	29	30	31	32	33	34	35	36	37	38	39	40	41	42	43	44	45	46	47	48	49
Time [s]	0	80.2	160.2	240.2	320.2	400.2	480.2	560.2	640.2	720.2	800.2	880.2	960.2	1040.2	1120.2	1200.2	1280.2	1360.2	1440.2	1520.2	1600.2	1680.2	1760.2	1840.2	1920.2	2000.2	2080.2	2160.2	2240.2	2320.2	2400.2	2480.2	2560.3	2640.3	2720.2	2800.2	2880.2	2960.3	3040.3	3120.3	3200.3	3280.3	3360.3	3440.3	3520.3	3600.3	3680.3	3760.3	3840.3
Temp. [°C]	31.8	31.9	32	32.1	32	32	31.9	31.9	31.8	31.9	31.8	31.7	31.8	31.7	31.8	31.8	31.6	31.7	31.7	31.7	31.6	31.7	31.6	31.5	31.5	31.5	31.6	31.6	31.5	31.5	31.6	31.4	31.5	31.5	31.5	31.5	31.4	31.5	31.5	31.4	31.4	31.4	31.4	31.5	31.4	31.3	31.3	31.4	31.4
O2	33067	32963	32968	32452	32352	32325	32166	32033	31820	31773	31658	31538	31466	31387	31364	31375	31162	31210	31161	31095	31038	30979	30941	30987	31048	30965	30889	30727	30697	30683	30663	30707	30754	30650	30619	30518	30511	30435	30430	30478	30503	30300	30313	30467	30241	30251	30189	30195	30285
O3	Blank	Blank	Blank	Blank	Blank	Blank	Blank	Blank	Blank	Blank	Blank	Blank	Blank	Blank	Blank	Blank	Blank	Blank	Blank	Blank	Blank	Blank	Blank	Blank	Blank	Blank	Blank	Blank	Blank	Blank	Blank	Blank	Blank	Blank	Blank	Blank	Blank	Blank	Blank	Blank	Blank	Blank	Blank	Blank	Blank	Blank	Blank	Blank	Blank
O5	806	801	796	791	792	778	785	777	778	768	770	758	766	758	753	760	762	760	748	755	751	755	751	747	748	751	745	743	741	745	738	747	744	741	744	734	735	737	735	731	735	734	736	734	734	731	674	725	731
O6	828	813	822	814	810	806	809	803	802	794	791	794	794	788	787	790	786	791	784	784	784	787	784	783	784	780	780	774	777	777	777	777	773	775	775	773	773	769	770	767	772	769	769	766	765	769	766	764	769
O7	814	805	802	799	793	798	800	785	782	783	774	778	775	774	772	770	766	769	761	768	768	772	761	760	759	763	764	761	759	755	756	758	756	756	756	753	752	760	753	753	750	752	752	748	752	747	748	746	748
O8	776	770	771	757	759	756	749	751	747	745	741	737	734	731	735	732	731	731	725	729	728	725	720	730	729	720	725	724	721	723	720	722	720	714	721	716	719	720	714	712	715	713	718	715	716	713	714	707	713
O9	845	844	838	834	832	834	825	816	820	812	808	809	809	805	801	804	804	799	794	802	797	803	794	796	794	794	794	792	788	789	786	791	788	784	790	780	780	782	781	775	776	777	777	776	774	772	772	770	776
O10	855	843	845	841	836	835	827	820	828	821	817	819	822	815	805	810	808	811	805	808	803	802	806	803	800	802	805	798	797	797	795	798	794	793	792	789	791	792	790	788	789	788	789	790	789	787	794	781	788
O11	801	804	805	798	801	801	803	797	800	794	798	800	803	795	790	796	795	807	793	793	793	799	789	796	790	793	789	783	784	787	782	787	784	783	784	781	783	780	779	774	777	775	781	769	778	769	773	769	769
O12	842	837	830	830	831	825	824	816	825	816	813	810	813	806	806	803	804	807	798	803	802	807	803	805	799	797	799	796	795	799	793	797	793	790	793	788	791	789	790	784	786	787	788	786	785	782	783	780	778
O13	846	842	841	831	827	831	829	818	825	817	818	808	813	812	810	806	808	810	803	805	802	808	802	798	799	800	796	800	792	797	790	801	791	789	792	784	791	782	788	784	784	786	785	784	786	781	780	776	781
Intensity (perpendicular)
Cycle Nr.	1	2	3	4	5	6	7	8	9	10	11	12	13	14	15	16	17	18	19	20	21	22	23	24	25	26	27	28	29	30	31	32	33	34	35	36	37	38	39	40	41	42	43	44	45	46	47	48	49
Time [s]	0	80.2	160.2	240.2	320.2	400.2	480.2	560.2	640.2	720.2	800.2	880.2	960.2	1040.2	1120.2	1200.2	1280.2	1360.2	1440.2	1520.2	1600.2	1680.2	1760.2	1840.2	1920.2	2000.2	2080.2	2160.2	2240.2	2320.2	2400.2	2480.2	2560.3	2640.3	2720.2	2800.2	2880.2	2960.3	3040.3	3120.3	3200.3	3280.3	3360.3	3440.3	3520.3	3600.3	3680.3	3760.3	3840.3
Temp. [°C]	31.8	31.9	32	32.1	32	32	31.9	31.9	31.8	31.9	31.8	31.7	31.8	31.7	31.8	31.8	31.6	31.7	31.7	31.7	31.6	31.7	31.6	31.5	31.5	31.5	31.6	31.6	31.5	31.5	31.6	31.4	31.5	31.5	31.5	31.5	31.4	31.5	31.5	31.4	31.4	31.4	31.4	31.5	31.4	31.3	31.3	31.4	31.4
O2	31770	31665	31445	31281	31117	31040	30925	30800	30691	30637	30550	30467	30403	30374	30327	30298	30211	30164	30093	30071	30006	29949	29920	29975	29961	29929	29788	29785	29742	29703	29678	29620	29616	29563	29569	29505	29467	29413	29412	29426	29402	29340	29324	29310	29261	29275	29237	29161	29180
O3	Blank	Blank	Blank	Blank	Blank	Blank	Blank	Blank	Blank	Blank	Blank	Blank	Blank	Blank	Blank	Blank	Blank	Blank	Blank	Blank	Blank	Blank	Blank	Blank	Blank	Blank	Blank	Blank	Blank	Blank	Blank	Blank	Blank	Blank	Blank	Blank	Blank	Blank	Blank	Blank	Blank	Blank	Blank	Blank	Blank	Blank	Blank	Blank	Blank
O5	624	619	625	621	617	617	614	611	608	609	607	610	607	606	597	604	599	607	591	599	602	598	599	591	595	598	595	595	586	593	593	594	592	588	590	588	587	591	585	590	587	588	587	585	582	583	584	585	585
O6	678	678	682	675	680	686	677	686	679	681	684	689	691	692	692	693	691	696	682	694	692	705	703	699	700	704	697	699	701	702	700	703	705	702	703	703	704	700	700	700	703	702	703	703	701	704	704	703	706
O7	650	657	654	660	653	653	659	657	649	661	655	656	658	659	660	658	649	655	655	661	658	665	656	657	658	662	656	661	656	658	658	658	660	656	659	661	660	658	658	660	661	659	660	660	660	660	663	660	662
O8	607	602	605	601	589	597	593	597	592	584	586	589	591	583	590	585	585	589	582	584	582	585	579	582	584	585	580	582	579	579	585	579	580	578	583	577	580	576	577	582	575	578	577	576	575	576	576	576	577
O9	689	691	700	699	695	702	693	695	691	698	701	701	700	700	701	710	696	707	703	705	705	710	707	708	708	708	703	711	708	709	710	705	706	706	710	707	706	707	704	707	709	705	710	709	701	705	706	702	704
O10	678	676	684	688	689	685	686	683	681	685	688	693	685	690	694	694	684	695	691	695	694	702	699	693	694	696	694	694	697	700	700	695	696	698	702	697	697	701	698	701	699	701	703	699	701	703	704	699	698
O11	638	653	666	670	671	681	682	687	686	697	704	706	707	709	713	719	710	715	716	716	717	722	719	716	716	717	716	717	712	716	714	714	711	713	712	710	710	713	709	710	711	706	709	709	707	703	706	706	705
O12	667	673	673	673	676	678	682	678	681	684	687	686	691	688	689	697	694	694	689	698	699	707	700	698	706	701	699	703	704	706	700	703	703	702	703	700	703	697	700	702	702	701	702	699	700	700	699	701	699
O13	661	656	667	667	660	664	660	663	656	656	663	666	666	660	660	663	660	664	658	661	665	670	657	664	661	662	659	660	662	661	665	661	660	662	662	661	661	663	661	661	662	661	661	657	659	661	661	662	660
Rawdata (parallel)
Cycle Nr.	1	2	3	4	5	6	7	8	9	10	11	12	13	14	15	16	17	18	19	20	21	22	23	24	25	26	27	28	29	30	31	32	33	34	35	36	37	38	39	40	41	42	43	44	45	46	47	48	49
Time [s]	0	80.2	160.2	240.2	320.2	400.2	480.2	560.2	640.2	720.2	800.2	880.2	960.2	1040.2	1120.2	1200.2	1280.2	1360.2	1440.2	1520.2	1600.2	1680.2	1760.2	1840.2	1920.2	2000.2	2080.2	2160.2	2240.2	2320.2	2400.2	2480.2	2560.3	2640.3	2720.2	2800.2	2880.2	2960.3	3040.3	3120.3	3200.3	3280.3	3360.3	3440.3	3520.3	3600.3	3680.3	3760.3	3840.3
Temp. [°C]	31.8	31.9	32	32.1	32	32	31.9	31.9	31.8	31.9	31.8	31.7	31.8	31.7	31.8	31.8	31.6	31.7	31.7	31.7	31.6	31.7	31.6	31.5	31.5	31.5	31.6	31.6	31.5	31.5	31.6	31.4	31.5	31.5	31.5	31.5	31.4	31.5	31.5	31.4	31.4	31.4	31.4	31.5	31.4	31.3	31.3	31.4	31.4
O2	40178	40057	40057	39444	39325	39289	39100	38946	38686	38635	38498	38354	38264	38175	38147	38158	37903	37955	37904	37820	37752	37677	37637	37689	37761	37662	37570	37378	37343	37325	37300	37349	37406	37283	37243	37129	37117	37027	37019	37078	37105	36863	36876	37062	36791	36803	36730	36740	36840
O3	899	902	895	896	895	892	891	896	888	893	893	892	887	892	891	890	887	882	889	884	883	878	883	881	881	881	878	879	879	878	877	873	874	875	873	878	874	874	872	874	872	871	868	871	870	870	870	872	867
O5	1856	1852	1840	1835	1835	1816	1824	1818	1812	1806	1807	1792	1797	1792	1785	1792	1792	1785	1777	1781	1776	1776	1775	1769	1769	1772	1764	1762	1760	1763	1754	1760	1758	1755	1756	1749	1747	1750	1745	1742	1745	1743	1743	1743	1742	1738	1670	1734	1734
O6	1883	1868	1872	1863	1857	1849	1852	1849	1841	1837	1833	1835	1830	1828	1825	1828	1821	1822	1821	1815	1815	1813	1814	1810	1812	1806	1805	1799	1802	1801	1800	1796	1793	1795	1793	1796	1792	1788	1787	1785	1789	1784	1781	1781	1779	1782	1780	1780	1780
O7	1866	1857	1848	1845	1836	1839	1841	1828	1817	1823	1813	1817	1808	1812	1807	1805	1797	1796	1793	1796	1795	1796	1788	1784	1783	1787	1786	1783	1781	1775	1775	1773	1773	1773	1771	1773	1767	1777	1767	1768	1763	1764	1761	1760	1763	1757	1759	1759	1755
O8	1821	1816	1810	1796	1797	1790	1782	1787	1776	1779	1773	1767	1759	1760	1763	1759	1755	1751	1750	1749	1748	1740	1738	1748	1747	1736	1740	1738	1735	1736	1733	1731	1730	1724	1729	1728	1728	1729	1721	1720	1721	1719	1722	1721	1720	1716	1718	1712	1713
O9	1903	1904	1890	1887	1883	1882	1871	1865	1862	1858	1853	1853	1849	1848	1842	1845	1842	1832	1833	1837	1830	1832	1827	1826	1824	1823	1822	1820	1815	1815	1811	1812	1810	1806	1811	1804	1801	1803	1800	1795	1794	1794	1792	1794	1789	1787	1787	1786	1788
O10	1914	1903	1898	1895	1888	1884	1874	1870	1871	1869	1864	1865	1864	1860	1847	1851	1847	1845	1845	1844	1837	1831	1840	1835	1832	1834	1835	1826	1826	1825	1822	1821	1817	1817	1814	1815	1813	1815	1811	1810	1809	1807	1806	1810	1807	1804	1813	1799	1802
O11	1850	1856	1851	1844	1846	1843	1845	1842	1839	1837	1841	1843	1841	1836	1829	1835	1832	1841	1830	1826	1825	1828	1821	1827	1819	1822	1816	1809	1811	1813	1806	1808	1806	1805	1804	1805	1804	1801	1798	1793	1795	1792	1796	1785	1794	1783	1788	1785	1780
O12	1899	1896	1881	1882	1882	1872	1870	1865	1868	1863	1859	1854	1853	1850	1848	1844	1842	1841	1837	1838	1836	1837	1837	1837	1830	1827	1828	1824	1824	1826	1820	1819	1816	1814	1815	1814	1813	1811	1810	1806	1806	1807	1804	1806	1803	1799	1800	1799	1791
O13	1904	1902	1894	1883	1877	1879	1876	1868	1868	1864	1864	1852	1853	1857	1853	1847	1846	1845	1843	1840	1836	1839	1835	1829	1829	1830	1823	1829	1820	1825	1816	1824	1814	1812	1813	1809	1813	1803	1808	1805	1804	1805	1801	1803	1803	1798	1797	1794	1795
Rawdata (perpendicular)
Cycle Nr.	1	2	3	4	5	6	7	8	9	10	11	12	13	14	15	16	17	18	19	20	21	22	23	24	25	26	27	28	29	30	31	32	33	34	35	36	37	38	39	40	41	42	43	44	45	46	47	48	49
Time [s]	0	80.2	160.2	240.2	320.2	400.2	480.2	560.2	640.2	720.2	800.2	880.2	960.2	1040.2	1120.2	1200.2	1280.2	1360.2	1440.2	1520.2	1600.2	1680.2	1760.2	1840.2	1920.2	2000.2	2080.2	2160.2	2240.2	2320.2	2400.2	2480.2	2560.3	2640.3	2720.2	2800.2	2880.2	2960.3	3040.3	3120.3	3200.3	3280.3	3360.3	3440.3	3520.3	3600.3	3680.3	3760.3	3840.3
Temp. [°C]	31.8	31.9	32	32.1	32	32	31.9	31.9	31.8	31.9	31.8	31.7	31.8	31.7	31.8	31.8	31.6	31.7	31.7	31.7	31.6	31.7	31.6	31.5	31.5	31.5	31.6	31.6	31.5	31.5	31.6	31.4	31.5	31.5	31.5	31.5	31.4	31.5	31.5	31.4	31.4	31.4	31.4	31.5	31.4	31.3	31.3	31.4	31.4
O2	32021	31917	31693	31526	31366	31287	31177	31048	30943	30885	30796	30710	30648	30620	30571	30540	30458	30407	30340	30314	30248	30185	30160	30218	30201	30167	30029	30023	29983	29942	29916	29858	29854	29802	29805	29743	29703	29650	29651	29660	29637	29576	29558	29546	29497	29510	29470	29394	29414
O3	250	252	249	245	250	246	252	248	252	247	247	244	245	246	244	242	248	244	246	243	242	236	240	243	240	239	241	238	241	238	239	237	238	239	236	238	236	237	238	233	235	235	234	236	236	234	233	233	233
O5	874	871	873	867	867	864	866	859	860	856	854	854	852	852	841	846	847	851	837	842	844	834	839	834	835	836	836	833	827	831	831	832	830	827	825	827	823	829	823	824	822	823	821	821	818	817	817	818	818
O6	928	930	930	921	929	933	929	934	931	929	931	933	935	938	936	935	938	940	928	937	933	942	943	941	940	942	938	937	941	940	938	941	943	941	938	941	940	937	938	934	938	938	937	939	937	938	937	936	939
O7	900	909	903	905	902	899	911	906	901	908	901	900	903	905	905	900	897	899	901	904	900	901	897	900	898	900	896	899	896	896	897	895	898	894	895	899	896	895	896	894	896	894	894	896	896	895	896	893	895
O8	857	853	853	846	839	844	844	845	844	832	833	833	835	829	834	827	832	832	829	827	823	822	819	825	824	824	821	821	820	817	823	817	818	817	819	815	816	813	815	816	810	813	812	812	812	810	809	809	810
O9	939	943	949	945	945	949	945	943	943	945	948	945	945	945	945	952	944	950	949	948	946	946	948	951	948	946	943	949	949	947	948	943	944	945	946	945	942	944	942	941	944	940	944	945	937	939	939	935	937
O10	928	928	933	934	939	932	938	931	933	933	935	937	930	935	938	936	932	938	937	938	936	938	939	936	934	935	935	932	937	938	939	932	934	936	937	936	933	939	936	934	934	937	937	935	937	937	937	932	931
O11	888	905	915	916	921	928	933	935	938	944	951	949	951	955	957	961	958	958	963	959	958	958	959	959	956	956	957	955	952	954	952	951	949	952	947	948	946	951	947	943	946	941	943	945	943	938	939	939	938
O12	917	925	922	918	926	924	933	927	933	932	934	930	935	934	933	939	942	938	936	941	940	943	941	941	946	939	939	941	945	944	939	941	941	941	938	938	939	935	938	936	936	936	937	935	936	934	932	934	932
O13	911	908	916	912	910	910	912	911	908	903	909	910	911	906	904	905	908	908	904	904	906	907	897	907	901	901	900	898	902	899	904	899	898	901	898	900	897	900	899	895	897	896	895	893	895	895	894	895	893
Fluorescence polarization (FP) values normalized to the initial value:
Time (s)	0	80.2	160.2	240.2	320.2	400.2	480.2	560.2	640.2	720.2	800.2	880.2	960.2	1040.2	1120.2	1200.2	1280.2	1360.2	1440.2	1520.2	1600.2	1680.2	1760.2	1840.2	1920.2	2000.2	2080.2	2160.2	2240.2	2320.2	2400.2	2480.2	2560.3	2640.3	2720.2	2800.2	2880.2	2960.3	3040.3	3120.3	3200.3	3280.3	3360.3	3440.3	3520.3	3600.3	3680.3	3760.3	3840.3
1481 E234G	1	1.00787	0.944882	0.944882	0.976378	0.905512	0.96063	0.937008	0.968504	0.913386	0.929134	0.850394	0.913386	0.88189	0.913386	0.905512	0.944882	0.88189	0.92126	0.905512	0.866142	0.913386	0.88189	0.92126	0.897638	0.889764	0.88189	0.874016	0.92126	0.897638	0.858268	0.897638	0.897638	0.905512	0.913386	0.866142	0.88189	0.866142	0.897638	0.84252	0.88189	0.866142	0.889764	0.889764	0.913386	0.889764	0.566929	0.84252	0.874016
2052 WT	1	0.91	0.93	0.93	0.88	0.8	0.89	0.79	0.83	0.77	0.72	0.71	0.7	0.65	0.64	0.66	0.65	0.64	0.7	0.61	0.63	0.55	0.54	0.57	0.57	0.51	0.56	0.52	0.51	0.51	0.52	0.5	0.46	0.49	0.49	0.48	0.47	0.47	0.48	0.45	0.47	0.45	0.45	0.43	0.44	0.44	0.42	0.42	0.43
2091 L258D	1	0.901786	0.910714	0.848214	0.866071	0.892857	0.857143	0.785714	0.830357	0.75	0.75	0.758929	0.723214	0.723214	0.696429	0.705357	0.732143	0.714286	0.669643	0.669643	0.6875	0.669643	0.660714	0.642857	0.633929	0.633929	0.6875	0.625	0.651786	0.616071	0.616071	0.625	0.607143	0.633929	0.607143	0.589286	0.580357	0.642857	0.598214	0.589286	0.5625	0.589286	0.580357	0.5625	0.580357	0.553571	0.544643	0.553571	0.544643
2092 E234G_L258D	1	1	0.98374	0.934959	1.02439	0.95122	0.95122	0.926829	0.943089	0.98374	0.95122	0.902439	0.878049	0.910569	0.886179	0.910569	0.902439	0.878049	0.886179	0.894309	0.910569	0.869919	0.878049	0.918699	0.902439	0.845528	0.902439	0.878049	0.886179	0.902439	0.845528	0.894309	0.878049	0.861789	0.861789	0.869919	0.869919	0.902439	0.869919	0.813008	0.878049	0.853659	0.886179	0.878049	0.886179	0.861789	0.869919	0.829268	0.853659
2161 C421S	1	0.980392	0.882353	0.862745	0.872549	0.843137	0.852941	0.784314	0.843137	0.745098	0.696078	0.705882	0.705882	0.686275	0.647059	0.607843	0.705882	0.607843	0.598039	0.637255	0.607843	0.607843	0.568627	0.568627	0.558824	0.558824	0.598039	0.529412	0.519608	0.529412	0.5	0.558824	0.539216	0.509804	0.519608	0.480392	0.490196	0.490196	0.509804	0.45098	0.441176	0.480392	0.441176	0.441176	0.480392	0.45098	0.441176	0.45098	0.480392
2217 K256S	1	0.956522	0.913043	0.869565	0.834783	0.86087	0.808696	0.8	0.852174	0.791304	0.747826	0.721739	0.791304	0.730435	0.652174	0.669565	0.721739	0.669565	0.66087	0.66087	0.626087	0.582609	0.617391	0.643478	0.617391	0.617391	0.643478	0.608696	0.582609	0.565217	0.547826	0.6	0.573913	0.556522	0.530435	0.53913	0.547826	0.530435	0.53913	0.513043	0.521739	0.504348	0.504348	0.530435	0.513043	0.495652	0.521739	0.478261	0.521739
2218 E242A	1	0.903509	0.833333	0.763158	0.77193	0.710526	0.719298	0.649123	0.675439	0.578947	0.552632	0.552632	0.561404	0.5	0.447368	0.447368	0.5	0.535088	0.447368	0.447368	0.438596	0.447368	0.412281	0.464912	0.429825	0.438596	0.429825	0.385965	0.429825	0.412281	0.403509	0.429825	0.429825	0.412281	0.429825	0.421053	0.429825	0.385965	0.412281	0.377193	0.394737	0.412281	0.421053	0.359649	0.412281	0.394737	0.394737	0.377193	0.385965
2219 A252S-C421S	1	0.931034	0.896552	0.905172	0.887931	0.844828	0.810345	0.793103	0.827586	0.758621	0.724138	0.715517	0.698276	0.681034	0.672414	0.612069	0.637931	0.646552	0.62931	0.603448	0.594828	0.568966	0.586207	0.612069	0.534483	0.551724	0.577586	0.534483	0.525862	0.534483	0.534483	0.534483	0.517241	0.508621	0.517241	0.517241	0.508621	0.525862	0.517241	0.474138	0.491379	0.5	0.491379	0.508621	0.5	0.482759	0.482759	0.456897	0.465517
2270 G299S	1	1.00813	0.943089	0.886179	0.910569	0.910569	0.926829	0.853659	0.926829	0.894309	0.853659	0.780488	0.804878	0.837398	0.829268	0.788618	0.821138	0.804878	0.804878	0.796748	0.764228	0.756098	0.804878	0.747967	0.764228	0.764228	0.764228	0.780488	0.731707	0.764228	0.699187	0.772358	0.739837	0.707317	0.723577	0.691057	0.723577	0.666667	0.715447	0.691057	0.691057	0.699187	0.699187	0.715447	0.707317	0.682927	0.674797	0.642276	0.682927
[truncated: 71 more columns]

## Sheet: Exp. 2
Application: Tecan i-control				Tecan i-control , 1.10.4.0
Device: infinite 500				Serial number: 705007195				Serial number of connected stacker:
Firmware: V_1.30_05/2007_I500F (May 18 2007/14.36.50)				MAI, V_1.30_05/2007_I500F (May 18 2007/14.36.50)
Date:	2018-06-01
Time:	14:16:36
System				PEONY
User				LABS\sp693
Plate				Greiner 384 Flat Bottom Transparent Polystyrol Small volume [GRE384st.pdfx]
Plate-ID (Stacker)
Shaking (Linear) Duration:				4	s
Shaking (Linear) Amplitude:				2	mm
List of actions in this measurement script:
Kinetic
Fluorescence Polarization
	Measurement well-wise
Kinetic Measurement
Kinetic Cycles				120
Interval Time				00:01:20
Mode				Fluorescence Polarization
Label1: Excitation Wavelength				485	nm
Label1: Emission Wavelength				535	nm
Label1: Excitation Bandwidth				20	nm
Label1: Emission Bandwidth				20	nm
Label1: Gain				56	Optimal (100%)
Label1: Number of Flashes				13
Label1: Integration Time				20	µs
Label1: Settle Time				0	ms
Label1: Mirror (Automatic)				Dichroic 510 (e.g. fluorescein)
Label1: Z-Position (Manual)				21250	µm
G-Factor Reference				D3-D3
Reference Value				20	mP
G-Factor Blank				D2-D2
G-Factor				0.829457	(calculated)
Measurement Blank				D2-D2
Legend
Color for G-Factor Reference
Color for G-Factor and Measurement Blank
Part of Plate				D2-D3; D5-D5; D7-D9; D11-D13; D15-D17; D19-D21
Start Time:	06/01/2018 14:17:00
Polarization
Cycle Nr.	1	2	3	4	5	6	7	8	9	10	11	12	13	14	15	16	17	18	19	20	21	22	23	24	25	26	27	28	29	30	31	32	33	34	35	36	37	38	39	40	41	42	43	44	45	46	47	48	49
Time [s]	0	80.1	160.2	240.2	320.2	400.2	480.2	560.2	640.2	720.2	800.2	880.2	960.2	1040.2	1120.2	1200.2	1280.2	1360.2	1440.2	1520.2	1600.2	1680.2	1760.2	1840.2	1920.2	2000.2	2080.2	2160.2	2240.2	2320.2	2400.2	2480.2	2560.2	2640.2	2720.2	2800.2	2880.2	2960.2	3040.2	3120.2	3200.2	3280.3	3360.2	3440.2	3520.2	3600.2	3680.3	3760.3	3840.3
Temp. [°C]	29	29.2	29.3	29.3	29.3	29.4	29.3	29.3	29.4	29.4	29.3	29.4	29.5	29.4	29.3	29.4	29.6	29.4	29.4	29.7	29.5	29.5	29.5	29.6	29.6	29.5	29.5	29.5	29.6	29.6	29.8	29.7	29.6	29.8	29.8	29.8	29.7	29.7	29.8	29.8	29.8	29.8	29.8	29.9	29.8	29.8	29.9	29.9	29.9
D2	Blank	Blank	Blank	Blank	Blank	Blank	Blank	Blank	Blank	Blank	Blank	Blank	Blank	Blank	Blank	Blank	Blank	Blank	Blank	Blank	Blank	Blank	Blank	Blank	Blank	Blank	Blank	Blank	Blank	Blank	Blank	Blank	Blank	Blank	Blank	Blank	Blank	Blank	Blank	Blank	Blank	Blank	Blank	Blank	Blank	Blank	Blank	Blank	Blank
D3	20	21	19	18	18	18	18	17	17	17	16	17	18	16	17	16	16	17	17	17	16	16	16	16	17	16	16	16	16	16	15	16	15	16	17	15	15	16	15	16	15	16	15	15	16	16	15	16	15
D5	95	95	93	93	92	92	91	88	88	90	89	89	88	87	88	86	86	85	88	88	87	86	85	85	88	86	83	87	85	90	86	88	88	85	86	87	86	85	91	87	87	85	90	87	91	81	80	85	89
D7	119	118	115	115	113	113	118	115	114	112	112	113	111	108	111	110	110	109	109	109	110	106	106	104	110	107	104	105	109	112	104	106	108	109	109	104	106	108	105	109	106	109	109	105	104	102	101	104	103
D8	86	79	78	74	68	71	68	65	63	67	62	59	57	57	52	48	50	53	48	44	47	41	43	43	39	43	39	39	39	37	37	38	35	35	33	30	33	32	32	30	35	30	31	34	29	27	26	28	31
D9	101	95	95	90	88	87	88	84	80	83	82	80	75	74	74	72	74	70	72	71	70	72	69	68	68	68	64	63	66	67	64	62	63	62	57	59	61	60	60	60	60	56	61	62	56	55	53	61	54
D11	123	124	128	125	119	119	120	120	117	123	118	120	117	115	114	116	114	116	113	113	114	116	112	113	112	112	107	114	109	112	110	111	116	111	113	112	108	113	111	111	110	112	116	108	111	104	108	115	110
D12	96	87	83	83	76	76	73	75	66	68	66	66	60	62	58	58	58	54	56	53	52	48	47	49	45	45	45	43	45	47	44	42	42	43	42	38	38	40	35	39	37	40	38	39	39	31	35	40	35
D13	92	85	82	78	78	72	73	69	65	66	68	64	61	60	60	56	59	57	54	51	54	49	51	48	50	46	48	46	44	44	41	47	46	43	40	36	40	41	39	39	43	41	39	39	34	35	34	35	37
D15	83	76	77	69	64	61	64	62	54	58	56	50	46	45	43	43	41	40	36	37	38	34	35	34	33	33	31	32	27	33	27	27	30	29	28	26	25	26	30	26	23	28	24	25	23	18	22	26	21
D16	88	82	76	72	69	66	64	63	60	59	58	54	51	53	50	51	47	45	46	40	44	43	38	40	40	35	35	36	35	35	32	32	34	33	34	29	30	32	32	29	30	30	31	31	25	27	23	30	27
D17	94	92	90	87	84	82	79	83	77	78	76	77	77	74	73	70	72	70	71	70	70	65	67	67	68	64	64	66	64	68	63	62	67	63	61	62	59	60	64	60	59	59	65	61	60	57	53	63	56
Anisotropy
Cycle Nr.	1	2	3	4	5	6	7	8	9	10	11	12	13	14	15	16	17	18	19	20	21	22	23	24	25	26	27	28	29	30	31	32	33	34	35	36	37	38	39	40	41	42	43	44	45	46	47	48	49
Time [s]	0	80.1	160.2	240.2	320.2	400.2	480.2	560.2	640.2	720.2	800.2	880.2	960.2	1040.2	1120.2	1200.2	1280.2	1360.2	1440.2	1520.2	1600.2	1680.2	1760.2	1840.2	1920.2	2000.2	2080.2	2160.2	2240.2	2320.2	2400.2	2480.2	2560.2	2640.2	2720.2	2800.2	2880.2	2960.2	3040.2	3120.2	3200.2	3280.3	3360.2	3440.2	3520.2	3600.2	3680.3	3760.3	3840.3
Temp. [°C]	29	29.2	29.3	29.3	29.3	29.4	29.3	29.3	29.4	29.4	29.3	29.4	29.5	29.4	29.3	29.4	29.6	29.4	29.4	29.7	29.5	29.5	29.5	29.6	29.6	29.5	29.5	29.5	29.6	29.6	29.8	29.7	29.6	29.8	29.8	29.8	29.7	29.7	29.8	29.8	29.8	29.8	29.8	29.9	29.8	29.8	29.9	29.9	29.9
D2	Blank	Blank	Blank	Blank	Blank	Blank	Blank	Blank	Blank	Blank	Blank	Blank	Blank	Blank	Blank	Blank	Blank	Blank	Blank	Blank	Blank	Blank	Blank	Blank	Blank	Blank	Blank	Blank	Blank	Blank	Blank	Blank	Blank	Blank	Blank	Blank	Blank	Blank	Blank	Blank	Blank	Blank	Blank	Blank	Blank	Blank	Blank	Blank	Blank
D3	13	14	13	12	12	12	12	11	12	12	10	11	12	11	11	11	11	12	11	11	11	11	11	11	11	11	11	11	10	11	10	11	10	11	11	10	10	11	10	11	10	11	10	10	11	10	10	11	10
D5	66	65	64	64	63	63	62	61	61	62	61	61	60	60	61	59	59	58	60	60	60	59	58	59	60	59	57	60	58	62	59	60	60	58	59	60	59	59	62	60	60	58	62	60	63	55	55	58	61
D7	83	82	80	80	78	78	82	80	79	78	77	78	77	75	77	76	76	76	76	76	76	73	73	72	76	74	72	73	75	77	72	74	75	76	76	72	73	74	73	75	73	76	75	73	72	71	70	72	71
D8	59	54	54	51	47	48	46	44	43	46	42	40	39	39	36	32	34	36	32	29	32	28	29	29	26	29	27	26	26	25	25	25	23	24	22	20	22	21	21	20	23	20	21	23	20	18	17	19	21
D9	70	65	65	62	60	60	60	57	55	57	56	54	51	51	51	49	51	48	49	48	47	49	47	46	46	47	43	43	45	46	43	42	43	42	39	40	41	41	41	41	41	38	41	42	38	38	36	41	37
D11	86	86	89	87	83	83	84	83	81	85	82	83	81	80	79	80	79	80	78	79	79	81	77	79	78	77	74	79	75	77	76	77	81	77	78	78	74	78	77	77	76	77	80	75	77	71	75	80	76
D12	66	60	57	57	52	52	50	51	45	46	45	45	41	42	39	39	40	37	38	36	35	33	32	33	31	30	30	29	31	32	30	29	28	29	29	26	26	27	24	26	25	27	26	26	26	21	24	27	24
D13	63	58	56	54	54	49	50	47	44	45	46	44	42	41	41	38	40	39	37	35	37	33	34	33	34	31	32	31	30	30	28	32	31	29	27	24	27	28	26	26	29	28	26	27	23	24	23	23	25
D15	57	52	52	47	43	41	44	42	37	39	38	34	31	30	29	29	28	27	25	25	25	23	23	23	22	22	21	22	18	22	18	18	20	19	19	18	17	18	20	17	15	19	16	17	16	12	15	17	14
D16	60	56	52	49	47	45	44	43	41	40	39	37	34	36	34	34	32	31	31	27	30	29	26	27	27	24	24	24	24	24	21	21	23	22	23	20	21	21	22	19	20	20	21	21	17	18	16	20	18
D17	65	64	62	60	57	56	54	57	53	53	52	53	53	51	50	48	49	48	48	48	48	44	46	45	46	44	43	45	43	46	43	42	46	43	41	42	40	41	44	41	40	40	44	42	41	39	36	43	38
Total Intensity
Cycle Nr.	1	2	3	4	5	6	7	8	9	10	11	12	13	14	15	16	17	18	19	20	21	22	23	24	25	26	27	28	29	30	31	32	33	34	35	36	37	38	39	40	41	42	43	44	45	46	47	48	49
Time [s]	0	80.1	160.2	240.2	320.2	400.2	480.2	560.2	640.2	720.2	800.2	880.2	960.2	1040.2	1120.2	1200.2	1280.2	1360.2	1440.2	1520.2	1600.2	1680.2	1760.2	1840.2	1920.2	2000.2	2080.2	2160.2	2240.2	2320.2	2400.2	2480.2	2560.2	2640.2	2720.2	2800.2	2880.2	2960.2	3040.2	3120.2	3200.2	3280.3	3360.2	3440.2	3520.2	3600.2	3680.3	3760.3	3840.3
Temp. [°C]	29	29.2	29.3	29.3	29.3	29.4	29.3	29.3	29.4	29.4	29.3	29.4	29.5	29.4	29.3	29.4	29.6	29.4	29.4	29.7	29.5	29.5	29.5	29.6	29.6	29.5	29.5	29.5	29.6	29.6	29.8	29.7	29.6	29.8	29.8	29.8	29.7	29.7	29.8	29.8	29.8	29.8	29.8	29.9	29.8	29.8	29.9	29.9	29.9
D2	Blank	Blank	Blank	Blank	Blank	Blank	Blank	Blank	Blank	Blank	Blank	Blank	Blank	Blank	Blank	Blank	Blank	Blank	Blank	Blank	Blank	Blank	Blank	Blank	Blank	Blank	Blank	Blank	Blank	Blank	Blank	Blank	Blank	Blank	Blank	Blank	Blank	Blank	Blank	Blank	Blank	Blank	Blank	Blank	Blank	Blank	Blank	Blank	Blank
D3	100368	100037	99783	99564	99085	98840	98591	98225	98096	97849	97798	97653	97482	97335	97157	96908	96961	96683	96643	96358	96213	96164	95917	95917	95827	95655	95522	95420	95199	95146	95247	94962	95022	94967	94966	94881	94730	94563	94587	94453	94295	94110	94144	94049	94007	94123	94016	93797	93701
D5	3362	3339	3314	3314	3299	3290	3279	3273	3255	3250	3255	3235	3229	3230	3213	3203	3204	3198	3207	3183	3178	3177	3178	3175	3170	3167	3148	3151	3148	3140	3142	3120	3133	3130	3135	3125	3113	3120	3103	3110	3090	3085	3103	3077	3078	3099	3090	3077	3066
D7	3190	3161	3154	3142	3136	3117	3112	3109	3098	3095	3092	3077	3082	3076	3057	3048	3054	3047	3059	3041	3030	3028	3028	3031	3024	3013	3004	3023	3004	2988	3012	2979	2999	2988	3001	2995	2985	2980	2974	2978	2951	2957	2974	2964	2960	2961	2970	2955	2960
D8	3232	3242	3235	3238	3229	3233	3231	3238	3230	3217	3240	3249	3235	3243	3245	3245	3247	3241	3252	3246	3247	3245	3251	3244	3245	3252	3247	3247	3242	3248	3257	3237	3246	3243	3260	3248	3255	3243	3247	3247	3224	3241	3253	3230	3240	3251	3252	3233	3241
D9	3311	3300	3304	3309	3316	3303	3293	3298	3299	3284	3291	3297	3299	3291	3282	3292	3285	3279	3282	3278	3271	3275	3261	3268	3264	3267	3255	3265	3257	3263	3277	3256	3259	3259	3272	3260	3262	3263	3246	3266	3245	3255	3252	3239	3254	3243	3259	3225	3237
D11	3016	3004	2998	2994	2987	2975	2975	2967	2957	2935	2942	2928	2940	2942	2928	2917	2919	2905	2914	2908	2899	2891	2884	2888	2881	2888	2873	2866	2864	2863	2875	2846	2851	2857	2859	2855	2855	2837	2838	2831	2827	2827	2834	2816	2825	2836	2829	2811	2817
D12	3362	3365	3356	3372	3385	3368	3374	3373	3380	3358	3384	3378	3382	3394	3365	3384	3380	3398	3386	3383	3389	3393	3392	3388	3390	3387	3387	3384	3382	3379	3387	3375	3387	3383	3390	3384	3387	3384	3380	3387	3379	3365	3394	3361	3384	3387	3378	3360	3363
D13	3329	3336	3357	3345	3345	3346	3346	3353	3338	3343	3348	3343	3343	3347	3333	3343	3348	3341	3349	3345	3339	3334	3337	3338	3332	3336	3320	3331	3327	3333	3348	3309	3322	3318	3342	3334	3333	3329	3319	3331	3297	3319	3324	3310	3333	3318	3327	3301	3311
D15	3314	3330	3340	3350	3353	3349	3362	3357	3364	3370	3379	3372	3381	3388	3376	3385	3393	3393	3381	3398	3386	3382	3382	3395	3386	3392	3374	3393	3385	3375	3387	3372	3383	3373	3386	3373	3371	3367	3362	3370	3361	3363	3367	3346	3354	3361	3361	3339	3341
D16	3295	3312	3313	3327	3322	3324	3326	3336	3334	3323	3342	3339	3353	3343	3337	3341	3349	3350	3354	3350	3338	3352	3338	3348	3343	3346	3347	3348	3339	3343	3360	3338	3341	3344	3351	3332	3340	3333	3334	3340	3323	3324	3341	3331	3325	3344	3328	3320	3316
D17	3286	3272	3267	3272	3271	3257	3258	3255	3262	3248	3254	3246	3251	3245	3248	3234	3215	3229	3230	3230	3222	3215	3197	3210	3197	3202	3191	3197	3186	3176	3188	3179	3189	3177	3187	3173	3178	3170	3170	3175	3160	3142	3159	3145	3161	3164	3172	3148	3150
Intensity (parallel)
Cycle Nr.	1	2	3	4	5	6	7	8	9	10	11	12	13	14	15	16	17	18	19	20	21	22	23	24	25	26	27	28	29	30	31	32	33	34	35	36	37	38	39	40	41	42	43	44	45	46	47	48	49
Time [s]	0	80.1	160.2	240.2	320.2	400.2	480.2	560.2	640.2	720.2	800.2	880.2	960.2	1040.2	1120.2	1200.2	1280.2	1360.2	1440.2	1520.2	1600.2	1680.2	1760.2	1840.2	1920.2	2000.2	2080.2	2160.2	2240.2	2320.2	2400.2	2480.2	2560.2	2640.2	2720.2	2800.2	2880.2	2960.2	3040.2	3120.2	3200.2	3280.3	3360.2	3440.2	3520.2	3600.2	3680.3	3760.3	3840.3
Temp. [°C]	29	29.2	29.3	29.3	29.3	29.4	29.3	29.3	29.4	29.4	29.3	29.4	29.5	29.4	29.3	29.4	29.6	29.4	29.4	29.7	29.5	29.5	29.5	29.6	29.6	29.5	29.5	29.5	29.6	29.6	29.8	29.7	29.6	29.8	29.8	29.8	29.7	29.7	29.8	29.8	29.8	29.8	29.8	29.9	29.8	29.8	29.9	29.9	29.9
D2	Blank	Blank	Blank	Blank	Blank	Blank	Blank	Blank	Blank	Blank	Blank	Blank	Blank	Blank	Blank	Blank	Blank	Blank	Blank	Blank	Blank	Blank	Blank	Blank	Blank	Blank	Blank	Blank	Blank	Blank	Blank	Blank	Blank	Blank	Blank	Blank	Blank	Blank	Blank	Blank	Blank	Blank	Blank	Blank	Blank	Blank	Blank	Blank	Blank
D3	34354	34281	34119	34001	33823	33722	33645	33479	33456	33373	33282	33278	33258	33143	33106	32992	33024	32980	32930	32834	32765	32739	32675	32675	32650	32576	32517	32479	32392	32397	32407	32331	32311	32346	32362	32279	32228	32198	32152	32165	32076	32053	32026	31971	32004	32033	31974	31947	31851
D5	1268	1258	1246	1247	1238	1235	1229	1223	1217	1217	1218	1210	1206	1206	1201	1194	1194	1190	1198	1189	1186	1184	1183	1182	1184	1180	1169	1176	1172	1177	1171	1166	1170	1165	1168	1166	1160	1162	1164	1160	1154	1148	1163	1149	1154	1147	1143	1145	1147
D7	1240	1227	1219	1215	1209	1201	1207	1202	1195	1192	1190	1185	1184	1179	1176	1170	1174	1169	1174	1167	1163	1157	1157	1155	1162	1152	1145	1154	1152	1150	1148	1139	1149	1147	1152	1142	1141	1141	1136	1142	1127	1135	1141	1132	1128	1127	1128	1126	1127
D8	1205	1197	1194	1189	1177	1182	1177	1175	1169	1170	1172	1170	1162	1165	1158	1152	1155	1157	1154	1146	1152	1142	1146	1145	1139	1147	1140	1139	1137	1137	1140	1134	1133	1132	1135	1126	1133	1127	1129	1126	1125	1124	1130	1126	1122	1123	1122	1119	1126
D9	1258	1244	1245	1240	1239	1233	1230	1226	1220	1219	1220	1219	1212	1208	1205	1205	1206	1198	1201	1198	1194	1199	1189	1190	1189	1190	1179	1181	1184	1187	1187	1177	1179	1178	1175	1174	1178	1176	1171	1178	1169	1167	1174	1170	1167	1162	1164	1164	1158
D11	1178	1174	1177	1171	1161	1156	1157	1154	1145	1146	1141	1138	1139	1137	1130	1128	1126	1124	1123	1122	1119	1119	1110	1114	1110	1112	1100	1106	1099	1102	1105	1095	1104	1099	1102	1100	1093	1094	1092	1089	1086	1088	1096	1078	1087	1080	1084	1086	1081
D12	1269	1256	1247	1252	1245	1239	1237	1240	1229	1223	1229	1228	1220	1227	1209	1217	1216	1216	1215	1208	1209	1205	1202	1204	1200	1197	1197	1193	1196	1198	1197	1190	1193	1193	1195	1186	1187	1190	1180	1188	1183	1182	1189	1179	1187	1177	1180	1180	1174
D13	1250	1242	1244	1235	1235	1225	1226	1224	1211	1215	1219	1212	1207	1207	1202	1198	1205	1200	1198	1193	1195	1186	1188	1185	1186	1182	1178	1180	1176	1178	1179	1173	1177	1171	1175	1166	1171	1172	1164	1169	1162	1167	1166	1162	1161	1158	1160	1152	1158
D15	1230	1225	1230	1221	1215	1209	1219	1213	1204	1211	1211	1200	1197	1198	1191	1193	1194	1192	1182	1190	1186	1178	1180	1183	1179	1181	1172	1180	1169	1175	1170	1165	1172	1168	1170	1164	1162	1162	1165	1162	1155	1163	1158	1152	1153	1148	1153	1151	1145
D16	1231	1228	1219	1218	1211	1208	1206	1208	1201	1197	1202	1195	1195	1195	1188	1190	1188	1185	1187	1177	1179	1182	1169	1176	1175	1169	1168	1170	1166	1167	1168	1160	1165	1164	1169	1154	1159	1159	1160	1157	1153	1152	1160	1156	1146	1154	1144	1151	1145
D17	1237	1229	1223	1221	1216	1208	1204	1208	1202	1198	1198	1196	1198	1191	1190	1181	1177	1179	1181	1179	1176	1166	1163	1167	1164	1160	1156	1161	1154	1157	1154	1149	1160	1150	1150	1147	1144	1143	1149	1144	1138	1132	1146	1135	1140	1136	1133	1140	1130
Intensity (perpendicular)
Cycle Nr.	1	2	3	4	5	6	7	8	9	10	11	12	13	14	15	16	17	18	19	20	21	22	23	24	25	26	27	28	29	30	31	32	33	34	35	36	37	38	39	40	41	42	43	44	45	46	47	48	49
Time [s]	0	80.1	160.2	240.2	320.2	400.2	480.2	560.2	640.2	720.2	800.2	880.2	960.2	1040.2	1120.2	1200.2	1280.2	1360.2	1440.2	1520.2	1600.2	1680.2	1760.2	1840.2	1920.2	2000.2	2080.2	2160.2	2240.2	2320.2	2400.2	2480.2	2560.2	2640.2	2720.2	2800.2	2880.2	2960.2	3040.2	3120.2	3200.2	3280.3	3360.2	3440.2	3520.2	3600.2	3680.3	3760.3	3840.3
Temp. [°C]	29	29.2	29.3	29.3	29.3	29.4	29.3	29.3	29.4	29.4	29.3	29.4	29.5	29.4	29.3	29.4	29.6	29.4	29.4	29.7	29.5	29.5	29.5	29.6	29.6	29.5	29.5	29.5	29.6	29.6	29.8	29.7	29.6	29.8	29.8	29.8	29.7	29.7	29.8	29.8	29.8	29.8	29.8	29.9	29.8	29.8	29.9	29.9	29.9
D2	Blank	Blank	Blank	Blank	Blank	Blank	Blank	Blank	Blank	Blank	Blank	Blank	Blank	Blank	Blank	Blank	Blank	Blank	Blank	Blank	Blank	Blank	Blank	Blank	Blank	Blank	Blank	Blank	Blank	Blank	Blank	Blank	Blank	Blank	Blank	Blank	Blank	Blank	Blank	Blank	Blank	Blank	Blank	Blank	Blank	Blank	Blank	Blank	Blank
D3	33007	32878	32832	32781	32631	32559	32473	32373	32320	32238	32258	32188	32112	32096	32025	31958	31969	31852	31857	31762	31724	31712	31621	31621	31588	31540	31503	31470	31403	31375	31420	31315	31355	31310	31302	31301	31251	31182	31217	31144	31109	31028	31059	31039	31002	31045	31021	30925	30925
D5	1047	1040	1034	1034	1030	1027	1025	1025	1019	1016	1018	1012	1011	1012	1006	1005	1005	1004	1004	997	996	996	997	996	993	994	989	988	988	982	986	977	981	982	983	980	976	979	970	975	968	968	970	964	962	976	974	966	960
D7	975	967	967	963	963	958	953	953	951	951	951	946	949	949	940	939	940	939	943	937	933	935	936	938	931	930	930	935	926	919	932	920	925	921	925	926	922	919	919	918	912	911	917	916	916	917	921	914	916
D8	1014	1022	1021	1024	1026	1026	1027	1031	1030	1023	1034	1040	1036	1039	1043	1047	1046	1042	1049	1050	1048	1051	1052	1050	1053	1053	1054	1054	1052	1056	1058	1052	1057	1055	1062	1061	1061	1058	1059	1060	1050	1059	1062	1052	1059	1064	1065	1057	1057
D9	1027	1028	1030	1035	1038	1035	1032	1036	1040	1032	1035	1039	1043	1041	1038	1043	1040	1041	1040	1040	1039	1038	1036	1039	1037	1038	1038	1042	1037	1038	1045	1039	1040	1041	1049	1043	1042	1043	1038	1044	1038	1044	1039	1034	1043	1040	1048	1031	1040
D11	919	915	910	911	913	910	909	907	906	895	901	895	900	902	899	894	896	891	895	893	890	886	887	887	886	888	887	880	882	881	885	875	874	879	878	878	881	872	873	871	870	869	869	869	869	878	872	863	868
D12	1046	1055	1055	1060	1070	1065	1068	1067	1076	1067	1078	1075	1081	1084	1078	1084	1082	1091	1085	1087	1090	1094	1095	1092	1095	1095	1095	1095	1093	1090	1095	1093	1097	1095	1098	1099	1100	1097	1100	1099	1098	1092	1103	1091	1098	1105	1099	1090	1095
D13	1040	1047	1056	1055	1055	1060	1060	1065	1064	1064	1064	1066	1068	1070	1066	1072	1071	1070	1075	1076	1072	1074	1074	1076	1073	1077	1071	1075	1076	1078	1085	1068	1073	1074	1084	1084	1081	1079	1077	1081	1067	1076	1079	1074	1086	1080	1084	1075	1076
D15	1042	1052	1055	1064	1069	1070	1072	1072	1080	1079	1084	1086	1092	1095	1092	1096	1099	1100	1099	1104	1100	1102	1101	1106	1103	1106	1101	1106	1108	1100	1108	1103	1105	1102	1108	1104	1104	1102	1098	1104	1103	1100	1105	1097	1101	1107	1104	1094	1098
D16	1032	1042	1047	1054	1055	1058	1060	1064	1066	1063	1070	1072	1079	1074	1074	1075	1081	1083	1083	1087	1079	1085	1084	1086	1084	1089	1089	1089	1086	1088	1096	1089	1088	1090	1091	1089	1091	1087	1087	1092	1085	1086	1090	1087	1090	1095	1092	1085	1086
D17	1025	1021	1022	1025	1028	1025	1027	1024	1030	1025	1028	1025	1027	1027	1029	1026	1019	1025	1025	1025	1023	1024	1017	1021	1017	1021	1018	1018	1016	1010	1017	1015	1015	1013	1018	1013	1017	1013	1010	1015	1011	1005	1006	1005	1010	1014	1020	1004	1010
Rawdata (parallel)
Cycle Nr.	1	2	3	4	5	6	7	8	9	10	11	12	13	14	15	16	17	18	19	20	21	22	23	24	25	26	27	28	29	30	31	32	33	34	35	36	37	38	39	40	41	42	43	44	45	46	47	48	49
Time [s]	0	80.1	160.2	240.2	320.2	400.2	480.2	560.2	640.2	720.2	800.2	880.2	960.2	1040.2	1120.2	1200.2	1280.2	1360.2	1440.2	1520.2	1600.2	1680.2	1760.2	1840.2	1920.2	2000.2	2080.2	2160.2	2240.2	2320.2	2400.2	2480.2	2560.2	2640.2	2720.2	2800.2	2880.2	2960.2	3040.2	3120.2	3200.2	3280.3	3360.2	3440.2	3520.2	3600.2	3680.3	3760.3	3840.3
Temp. [°C]	29	29.2	29.3	29.3	29.3	29.4	29.3	29.3	29.4	29.4	29.3	29.4	29.5	29.4	29.3	29.4	29.6	29.4	29.4	29.7	29.5	29.5	29.5	29.6	29.6	29.5	29.5	29.5	29.6	29.6	29.8	29.7	29.6	29.8	29.8	29.8	29.7	29.7	29.8	29.8	29.8	29.8	29.8	29.9	29.8	29.8	29.9	29.9	29.9
D2	1101	1102	1100	1099	1096	1099	1095	1092	1101	1093	1086	1090	1089	1085	1089	1088	1086	1086	1084	1082	1078	1080	1080	1077	1078	1076	1079	1072	1075	1070	1068	1073	1067	1070	1064	1068	1065	1063	1063	1060	1063	1058	1051	1059	1057	1061	1058	1055	1053
D3	42518	42431	42234	42092	41874	41754	41658	41454	41435	41327	41211	41209	41185	41043	41002	40863	40900	40847	40784	40666	40580	40551	40473	40470	40440	40349	40281	40229	40127	40128	40138	40052	40022	40066	40079	39984	39920	39880	39826	39838	39734	39702	39662	39604	39640	39679	39606	39570	39453
D5	2629	2619	2603	2603	2589	2588	2577	2567	2568	2561	2555	2549	2544	2539	2536	2526	2525	2521	2529	2516	2508	2508	2506	2502	2505	2498	2488	2490	2487	2488	2480	2478	2478	2474	2472	2473	2464	2463	2466	2458	2453	2443	2453	2444	2448	2443	2436	2436	2436
D7	2595	2581	2570	2564	2554	2547	2550	2541	2542	2531	2521	2519	2517	2506	2506	2498	2501	2496	2500	2489	2481	2476	2474	2470	2478	2465	2459	2463	2463	2456	2453	2446	2453	2453	2453	2445	2440	2438	2432	2437	2422	2427	2426	2423	2417	2419	2419	2413	2412
D8	2553	2544	2540	2533	2515	2524	2514	2509	2510	2504	2499	2501	2490	2489	2485	2476	2479	2481	2475	2463	2466	2457	2461	2457	2450	2458	2453	2446	2446	2440	2443	2440	2433	2435	2431	2425	2431	2422	2424	2417	2419	2414	2413	2416	2410	2414	2410	2404	2410
D9	2617	2601	2601	2595	2590	2585	2577	2570	2571	2563	2558	2559	2551	2542	2542	2541	2539	2530	2532	2527	2517	2526	2513	2512	2511	2511	2500	2496	2501	2501	2500	2491	2489	2490	2480	2483	2485	2480	2474	2480	2473	2465	2466	2469	2464	2462	2462	2458	2449
D11	2520	2516	2519	2512	2496	2492	2490	2484	2482	2474	2462	2462	2463	2456	2452	2448	2443	2441	2438	2435	2428	2429	2418	2420	2415	2416	2404	2406	2399	2398	2400	2393	2398	2395	2392	2393	2384	2381	2379	2372	2372	2371	2373	2359	2367	2363	2365	2365	2356
D12	2631	2615	2603	2608	2598	2592	2587	2587	2582	2568	2568	2570	2560	2564	2547	2555	2552	2552	2549	2539	2535	2533	2529	2528	2524	2519	2522	2511	2517	2514	2511	2507	2506	2508	2504	2498	2497	2497	2486	2492	2489	2483	2485	2480	2488	2479	2480	2478	2468
D13	2608	2598	2600	2588	2584	2576	2574	2568	2560	2558	2556	2550	2545	2540	2538	2532	2539	2532	2529	2520	2518	2510	2512	2506	2508	2500	2499	2494	2492	2489	2490	2487	2486	2481	2480	2473	2478	2475	2466	2469	2464	2466	2457	2460	2457	2457	2456	2443	2449
D15	2584	2579	2583	2571	2561	2556	2564	2555	2552	2553	2547	2536	2532	2529	2525	2526	2525	2523	2510	2517	2508	2501	2503	2503	2499	2499	2491	2496	2484	2487	2480	2478	2481	2478	2475	2471	2466	2463	2467	2461	2455	2461	2448	2448	2447	2445	2449	2443	2434
D16	2585	2582	2570	2568	2557	2555	2548	2549	2549	2536	2535	2530	2529	2526	2521	2523	2518	2515	2516	2501	2500	2505	2490	2495	2494	2485	2487	2483	2480	2476	2477	2472	2472	2473	2473	2459	2463	2459	2461	2454	2452	2448	2450	2453	2438	2452	2438	2443	2433
D17	2592	2584	2575	2571	2562	2554	2547	2549	2550	2538	2531	2532	2533	2521	2523	2512	2505	2508	2508	2504	2496	2486	2482	2484	2481	2475	2472	2473	2466	2464	2460	2458	2466	2456	2451	2450	2445	2441	2448	2439	2435	2423	2433	2427	2431	2431	2424	2430	2416
Rawdata (perpendicular)
Cycle Nr.	1	2	3	4	5	6	7	8	9	10	11	12	13	14	15	16	17	18	19	20	21	22	23	24	25	26	27	28	29	30	31	32	33	34	35	36	37	38	39	40	41	42	43	44	45	46	47	48	49
Time [s]	0	80.1	160.2	240.2	320.2	400.2	480.2	560.2	640.2	720.2	800.2	880.2	960.2	1040.2	1120.2	1200.2	1280.2	1360.2	1440.2	1520.2	1600.2	1680.2	1760.2	1840.2	1920.2	2000.2	2080.2	2160.2	2240.2	2320.2	2400.2	2480.2	2560.2	2640.2	2720.2	2800.2	2880.2	2960.2	3040.2	3120.2	3200.2	3280.3	3360.2	3440.2	3520.2	3600.2	3680.3	3760.3	3840.3
Temp. [°C]	29	29.2	29.3	29.3	29.3	29.4	29.3	29.3	29.4	29.4	29.3	29.4	29.5	29.4	29.3	29.4	29.6	29.4	29.4	29.7	29.5	29.5	29.5	29.6	29.6	29.5	29.5	29.5	29.6	29.6	29.8	29.7	29.6	29.8	29.8	29.8	29.7	29.7	29.8	29.8	29.8	29.8	29.8	29.9	29.8	29.8	29.9	29.9	29.9
D2	290	290	290	289	287	289	291	289	288	290	288	288	287	285	285	285	286	285	285	284	286	283	283	282	284	281	281	282	282	284	278	283	281	282	276	278	278	278	281	276	280	277	276	280	276	271	273	279	276
D3	33297	33168	33123	33070	32917	32848	32764	32662	32608	32528	32546	32476	32399	32381	32310	32243	32255	32136	32142	32046	32010	31995	31904	31903	31873	31821	31784	31752	31686	31659	31698	31598	31636	31593	31578	31579	31529	31460	31498	31421	31389	31306	31335	31318	31278	31316	31294	31204	31200
D5	1338	1330	1325	1323	1317	1316	1316	1314	1307	1307	1306	1300	1298	1297	1291	1289	1291	1289	1289	1281	1281	1279	1281	1279	1277	1274	1271	1269	1270	1266	1264	1260	1262	1265	1259	1258	1254	1257	1250	1251	1248	1245	1246	1244	1238	1247	1247	1245	1235
D7	1265	1257	1258	1253	1250	1247	1243	1243	1240	1242	1239	1233	1235	1233	1225	1224	1226	1224	1228	1221	1219	1218	1219	1220	1215	1211	1211	1216	1208	1204	1210	1203	1206	1203	1201	1205	1200	1197	1200	1194	1192	1189	1193	1196	1192	1189	1194	1194	1192
D8	1304	1312	1311	1313	1313	1315	1318	1321	1319	1314	1322	1327	1323	1324	1328	1331	1332	1327	1334	1334	1334	1334	1336	1332	1337	1333	1335	1336	1334	1340	1337	1334	1338	1337	1338	1339	1339	1336	1340	1337	1330	1336	1338	1332	1335	1336	1338	1337	1333
D9	1317	1318	1320	1324	1325	1324	1322	1326	1328	1322	1323	1327	1330	1326	1323	1328	1326	1326	1326	1323	1324	1320	1319	1321	1321	1319	1319	1324	1319	1322	1323	1322	1321	1323	1324	1321	1320	1321	1318	1320	1318	1322	1315	1314	1320	1312	1321	1310	1315
D11	1209	1205	1201	1200	1200	1199	1199	1196	1194	1185	1188	1182	1187	1187	1184	1179	1182	1175	1180	1177	1175	1169	1170	1169	1170	1169	1168	1161	1164	1165	1163	1158	1154	1161	1154	1156	1159	1149	1154	1147	1150	1147	1145	1148	1145	1149	1145	1142	1144
D12	1337	1345	1345	1350	1357	1354	1359	1356	1364	1358	1366	1363	1368	1368	1363	1368	1368	1376	1370	1371	1376	1377	1378	1374	1379	1376	1377	1377	1375	1375	1373	1376	1378	1377	1374	1377	1378	1375	1380	1376	1378	1369	1379	1371	1375	1377	1372	1369	1370
D13	1330	1337	1347	1344	1342	1350	1351	1354	1352	1354	1352	1353	1355	1355	1351	1357	1358	1355	1360	1360	1358	1357	1357	1359	1357	1358	1353	1357	1358	1362	1363	1351	1354	1356	1360	1362	1359	1356	1358	1357	1347	1353	1355	1354	1362	1351	1357	1354	1352
D15	1332	1342	1346	1353	1355	1359	1363	1361	1368	1370	1372	1374	1378	1380	1377	1381	1385	1385	1384	1388	1386	1385	1384	1388	1387	1387	1382	1388	1390	1384	1386	1386	1386	1385	1384	1383	1382	1380	1379	1380	1383	1377	1381	1377	1377	1378	1377	1373	1374
D16	1322	1332	1338	1343	1342	1347	1351	1353	1354	1354	1358	1360	1366	1359	1359	1360	1367	1367	1368	1371	1365	1368	1367	1368	1368	1369	1371	1371	1368	1372	1374	1372	1369	1373	1367	1367	1369	1365	1368	1368	1365	1363	1366	1367	1366	1366	1365	1364	1361
D17	1315	1311	1312	1314	1314	1314	1318	1313	1318	1315	1316	1312	1313	1312	1314	1311	1305	1310	1310	1309	1309	1307	1300	1304	1300	1302	1299	1300	1298	1294	1295	1298	1295	1296	1294	1291	1295	1291	1291	1292	1291	1283	1283	1285	1286	1285	1292	1283	1285
Fluorescence polarization (FP) values normalized to the initial value:
Time (s)	0	80.1	160.2	240.2	320.2	400.2	480.2	560.2	640.2	720.2	800.2	880.2	960.2	1040.2	1120.2	1200.2	1280.2	1360.2	1440.2	1520.2	1600.2	1680.2	1760.2	1840.2	1920.2	2000.2	2080.2	2160.2	2240.2	2320.2	2400.2	2480.2	2560.2	2640.2	2720.2	2800.2	2880.2	2960.2	3040.2	3120.2	3200.2	3280.3	3360.2	3440.2	3520.2	3600.2	3680.3	3760.3	3840.3
probe only	1	1	0.978947	0.978947	0.968421	0.968421	0.957895	0.926316	0.926316	0.947368	0.936842	0.936842	0.926316	0.915789	0.926316	0.905263	0.905263	0.894737	0.926316	0.926316	0.915789	0.905263	0.894737	0.894737	0.926316	0.905263	0.873684	0.915789	0.894737	0.947368	0.905263	0.926316	0.926316	0.894737	0.905263	0.915789	0.905263	0.894737	0.957895	0.915789	0.915789	0.894737	0.947368	0.915789	0.957895	0.852632	0.842105	0.894737	0.936842
1481 E234G	1	0.991597	0.966387	0.966387	0.94958	0.94958	0.991597	0.966387	0.957983	0.941176	0.941176	0.94958	0.932773	0.907563	0.932773	0.92437	0.92437	0.915966	0.915966	0.915966	0.92437	0.890756	0.890756	0.87395	0.92437	0.89916	0.87395	0.882353	0.915966	0.941176	0.87395	0.890756	0.907563	0.915966	0.915966	0.87395	0.890756	0.907563	0.882353	0.915966	0.890756	0.915966	0.915966	0.882353	0.87395	0.857143	0.848739	0.87395	0.865546
2052 WT	1	0.918605	0.906977	0.860465	0.790698	0.825581	0.790698	0.755814	0.732558	0.77907	0.72093	0.686047	0.662791	0.662791	0.604651	0.55814	0.581395	0.616279	0.55814	0.511628	0.546512	0.476744	0.5	0.5	0.453488	0.5	0.453488	0.453488	0.453488	0.430233	0.430233	0.44186	0.406977	0.406977	0.383721	0.348837	0.383721	0.372093	0.372093	0.348837	0.406977	0.348837	0.360465	0.395349	0.337209	0.313953	0.302326	0.325581	0.360465
2091 L258D	1	0.940594	0.940594	0.891089	0.871287	0.861386	0.871287	0.831683	0.792079	0.821782	0.811881	0.792079	0.742574	0.732673	0.732673	0.712871	0.732673	0.693069	0.712871	0.70297	0.693069	0.712871	0.683168	0.673267	0.673267	0.673267	0.633663	0.623762	0.653465	0.663366	0.633663	0.613861	0.623762	0.613861	0.564356	0.584158	0.60396	0.594059	0.594059	0.594059	0.594059	0.554455	0.60396	0.613861	0.554455	0.544554	0.524752	0.60396	0.534653
2092 E234G_L258D	1	1.00813	1.04065	1.01626	0.96748	0.96748	0.97561	0.97561	0.95122	1	0.95935	0.97561	0.95122	0.934959	0.926829	0.943089	0.926829	0.943089	0.918699	0.918699	0.926829	0.943089	0.910569	0.918699	0.910569	0.910569	0.869919	0.926829	0.886179	0.910569	0.894309	0.902439	0.943089	0.902439	0.918699	0.910569	0.878049	0.918699	0.902439	0.902439	0.894309	0.910569	0.943089	0.878049	0.902439	0.845528	0.878049	0.934959	0.894309
2161 C421S	1	0.90625	0.864583	0.864583	0.791667	0.791667	0.760417	0.78125	0.6875	0.708333	0.6875	0.6875	0.625	0.645833	0.604167	0.604167	0.604167	0.5625	0.583333	0.552083	0.541667	0.5	0.489583	0.510417	0.46875	0.46875	0.46875	0.447917	0.46875	0.489583	0.458333	0.4375	0.4375	0.447917	0.4375	0.395833	0.395833	0.416667	0.364583	0.40625	0.385417	0.416667	0.395833	0.40625	0.40625	0.322917	0.364583	0.416667	0.364583
2217 K256S	1	0.923913	0.891304	0.847826	0.847826	0.782609	0.793478	0.75	0.706522	0.717391	0.73913	0.695652	0.663043	0.652174	0.652174	0.608696	0.641304	0.619565	0.586957	0.554348	0.586957	0.532609	0.554348	0.521739	0.543478	0.5	0.521739	0.5	0.478261	0.478261	0.445652	0.51087	0.5	0.467391	0.434783	0.391304	0.434783	0.445652	0.423913	0.423913	0.467391	0.445652	0.423913	0.423913	0.369565	0.380435	0.369565	0.380435	0.402174
2218 E242A	1	0.915663	0.927711	0.831325	0.771084	0.73494	0.771084	0.746988	0.650602	0.698795	0.674699	0.60241	0.554217	0.542169	0.518072	0.518072	0.493976	0.481928	0.433735	0.445783	0.457831	0.409639	0.421687	0.409639	0.39759	0.39759	0.373494	0.385542	0.325301	0.39759	0.325301	0.325301	0.361446	0.349398	0.337349	0.313253	0.301205	0.313253	0.361446	0.313253	0.277108	0.337349	0.289157	0.301205	0.277108	0.216867	0.26506	0.313253	0.253012
2219 A252S-C421S	1	0.931818	0.863636	0.818182	0.784091	0.75	0.727273	0.715909	0.681818	0.670455	0.659091	0.613636	0.579545	0.602273	0.568182	0.579545	0.534091	0.511364	0.522727	0.454545	0.5	0.488636	0.431818	0.454545	0.454545	0.397727	0.397727	0.409091	0.397727	0.397727	0.363636	0.363636	0.386364	0.375	0.386364	0.329545	0.340909	0.363636	0.363636	0.329545	0.340909	0.340909	0.352273	0.352273	0.284091	0.306818	0.261364	0.340909	0.306818
2270 G299S	1	0.978723	0.957447	0.925532	0.893617	0.87234	0.840426	0.882979	0.819149	0.829787	0.808511	0.819149	0.819149	0.787234	0.776596	0.744681	0.765957	0.744681	0.755319	0.744681	0.744681	0.691489	0.712766	0.712766	0.723404	0.680851	0.680851	0.702128	0.680851	0.723404	0.670213	0.659574	0.712766	0.670213	0.648936	0.659574	0.62766	0.638298	0.680851	0.638298	0.62766	0.62766	0.691489	0.648936	0.638298	0.606383	0.56383	0.670213	0.595745
[truncated: 71 more columns]

## Sheet: Exp. 3
Application: Tecan i-control				Tecan i-control , 1.10.4.0
Device: infinite 500				Serial number: 705007195				Serial number of connected stacker:
Firmware: V_1.30_05/2007_I500F (May 18 2007/14.36.50)				MAI, V_1.30_05/2007_I500F (May 18 2007/14.36.50)
Date:	2018-06-01
Time:	17:11:31
System				PEONY
User				LABS\sp693
Plate				Greiner 384 Flat Bottom Transparent Polystyrol Small volume [GRE384st.pdfx]
Plate-ID (Stacker)
Shaking (Linear) Duration:				4	s
Shaking (Linear) Amplitude:				2	mm
List of actions in this measurement script:
Kinetic
Fluorescence Polarization
	Measurement well-wise
Kinetic Measurement
Kinetic Cycles				120
Interval Time				00:01:20
Mode				Fluorescence Polarization
Label1: Excitation Wavelength				485	nm
Label1: Emission Wavelength				535	nm
Label1: Excitation Bandwidth				20	nm
Label1: Emission Bandwidth				20	nm
Label1: Gain				56	Optimal (100%)
Label1: Number of Flashes				13
Label1: Integration Time				20	µs
Label1: Settle Time				0	ms
Label1: Mirror (Automatic)				Dichroic 510 (e.g. fluorescein)
Label1: Z-Position (Manual)				21250	µm
G-Factor Reference				E3-E3
Reference Value				20	mP
G-Factor Blank				E2-E2
G-Factor				0.834951	(calculated)
Measurement Blank				E2-E2
Legend
Color for G-Factor Reference
Color for G-Factor and Measurement Blank
Part of Plate				E2-E3; E5-E5; E7-E9; E11-E13; E15-E17; E19-E22
Start Time:	06/01/2018 17:11:53
Polarization
Cycle Nr.	1	2	3	4	5	6	7	8	9	10	11	12	13	14	15	16	17	18	19	20	21	22	23	24	25	26	27	28	29	30	31	32	33	34	35	36	37	38	39	40	41	42	43	44	45	46	47	48	49
Time [s]	0	80.2	160.2	240.2	320.2	400.2	480.2	560.2	640.2	720.2	800.2	880.2	960.2	1040.2	1120.2	1200.2	1280.2	1360.2	1440.2	1520.2	1600.2	1680.2	1760.2	1840.2	1920.2	2000.2	2080.2	2160.2	2240.2	2320.2	2400.2	2480.2	2560.2	2640.2	2720.2	2800.2	2880.2	2960.2	3040.2	3120.2	3200.2	3280.2	3360.3	3440.3	3520.3	3600.3	3680.3	3760.3	3840.3
Temp. [°C]	30.8	30.8	30.9	31	30.9	31	30.9	31	31	30.9	31	31	31	30.8	31	30.9	30.8	31	30.8	30.9	30.8	30.8	31	30.8	31	30.8	30.8	31	30.9	30.9	31	30.8	30.8	30.9	30.9	30.8	30.9	30.8	30.8	30.9	30.9	30.9	30.9	30.9	30.9	30.9	30.8	30.9	30.9
E2	Blank	Blank	Blank	Blank	Blank	Blank	Blank	Blank	Blank	Blank	Blank	Blank	Blank	Blank	Blank	Blank	Blank	Blank	Blank	Blank	Blank	Blank	Blank	Blank	Blank	Blank	Blank	Blank	Blank	Blank	Blank	Blank	Blank	Blank	Blank	Blank	Blank	Blank	Blank	Blank	Blank	Blank	Blank	Blank	Blank	Blank	Blank	Blank	Blank
E3	20	20	20	20	21	19	19	19	19	18	19	17	17	17	18	18	18	17	17	18	17	18	18	18	19	17	18	17	19	18	18	18	18	17	18	17	19	18	18	18	18	18	17	18	18	19	18	17	18
E5	95	91	93	93	88	94	90	89	90	85	85	87	87	83	86	86	86	88	82	85	86	88	85	87	85	90	84	81	88	86	82	88	93	84	83	86	86	86	87	82	83	84	85	94	91	83	84	84	86
E7	110	114	113	115	107	119	115	112	114	111	106	109	114	109	109	106	109	107	108	111	111	101	104	107	114	110	103	105	107	107	104	107	108	103	103	106	107	110	108	103	101	106	105	109	109	102	105	104	108
E8	81	79	72	77	73	75	69	67	63	59	58	59	56	52	51	51	50	49	44	45	44	39	45	41	41	46	40	32	40	36	38	38	39	35	36	37	40	36	36	30	34	36	31	35	33	30	31	31	34
E9	102	99	100	94	94	93	90	87	88	85	80	80	84	78	77	77	73	78	73	75	72	67	71	72	72	72	71	64	70	68	62	66	64	63	61	61	64	64	63	60	61	60	60	63	59	55	60	59	64
E11	118	114	123	120	120	123	116	119	114	112	112	112	117	113	111	112	111	112	111	113	114	106	108	109	112	111	109	108	108	109	105	106	107	109	113	108	110	110	109	105	108	109	105	113	108	105	107	99	107
E12	87	84	86	78	80	78	73	70	70	64	65	60	63	59	58	59	56	61	50	55	51	46	48	43	44	51	46	40	45	42	38	45	45	39	44	42	43	41	41	41	38	41	37	41	40	38	37	32	40
E13	84	83	82	78	74	77	71	70	70	65	65	63	64	58	63	61	56	59	55	54	53	47	47	51	50	50	47	44	47	48	44	46	47	43	43	43	44	43	44	40	37	42	37	42	37	40	36	33	38
E15	79	68	72	71	62	61	57	56	56	51	51	46	49	39	42	39	38	38	34	37	33	29	31	27	31	31	30	24	26	30	26	26	32	24	25	28	30	24	24	22	23	26	23	26	25	21	24	23	25
E16	80	71	70	65	63	62	62	54	56	52	47	49	43	46	44	44	41	42	37	38	37	33	31	31	34	35	32	30	29	30	27	29	31	26	28	26	28	29	29	24	23	24	25	30	28	21	24	19	22
E17	92	85	90	89	83	83	79	79	78	75	73	76	76	69	73	71	71	71	71	70	66	63	65	66	63	69	64	60	68	66	60	61	66	63	60	62	59	62	60	60	57	60	56	60	56	57	58	56	58
Anisotropy
Cycle Nr.	1	2	3	4	5	6	7	8	9	10	11	12	13	14	15	16	17	18	19	20	21	22	23	24	25	26	27	28	29	30	31	32	33	34	35	36	37	38	39	40	41	42	43	44	45	46	47	48	49
Time [s]	0	80.2	160.2	240.2	320.2	400.2	480.2	560.2	640.2	720.2	800.2	880.2	960.2	1040.2	1120.2	1200.2	1280.2	1360.2	1440.2	1520.2	1600.2	1680.2	1760.2	1840.2	1920.2	2000.2	2080.2	2160.2	2240.2	2320.2	2400.2	2480.2	2560.2	2640.2	2720.2	2800.2	2880.2	2960.2	3040.2	3120.2	3200.2	3280.2	3360.3	3440.3	3520.3	3600.3	3680.3	3760.3	3840.3
Temp. [°C]	30.8	30.8	30.9	31	30.9	31	30.9	31	31	30.9	31	31	31	30.8	31	30.9	30.8	31	30.8	30.9	30.8	30.8	31	30.8	31	30.8	30.8	31	30.9	30.9	31	30.8	30.8	30.9	30.9	30.8	30.9	30.8	30.8	30.9	30.9	30.9	30.9	30.9	30.9	30.9	30.8	30.9	30.9
E2	Blank	Blank	Blank	Blank	Blank	Blank	Blank	Blank	Blank	Blank	Blank	Blank	Blank	Blank	Blank	Blank	Blank	Blank	Blank	Blank	Blank	Blank	Blank	Blank	Blank	Blank	Blank	Blank	Blank	Blank	Blank	Blank	Blank	Blank	Blank	Blank	Blank	Blank	Blank	Blank	Blank	Blank	Blank	Blank	Blank	Blank	Blank	Blank	Blank
E3	13	14	14	13	14	13	13	13	12	12	13	12	12	11	12	12	12	12	12	12	12	12	12	12	13	11	12	12	12	12	12	12	12	11	12	12	12	12	12	12	12	12	11	12	12	13	12	11	12
E5	65	62	64	64	61	65	62	61	62	58	58	60	59	57	59	59	59	60	56	58	59	60	58	60	58	62	57	56	60	59	57	60	64	58	57	59	59	59	60	56	57	58	59	65	63	57	57	58	59
E7	76	79	78	80	74	83	79	78	79	77	73	75	79	75	76	73	75	74	75	77	77	70	72	74	79	76	71	72	74	74	72	74	74	71	71	74	74	76	74	71	70	73	72	76	75	70	72	72	75
E8	55	54	49	53	50	51	47	46	43	40	39	40	38	35	35	34	34	33	30	30	30	26	31	27	28	31	27	22	27	25	25	26	27	24	24	25	27	24	24	20	23	24	21	24	22	20	21	21	23
E9	71	68	69	65	64	64	62	60	61	58	55	55	58	53	53	53	50	53	50	51	49	46	49	49	49	50	48	44	48	46	42	45	44	43	42	41	44	44	43	41	41	41	41	43	40	37	41	40	44
E11	82	79	86	83	83	85	80	83	79	78	78	77	81	78	77	78	77	78	77	79	79	73	75	75	78	77	76	74	75	76	73	73	74	75	78	75	76	76	76	72	75	75	73	78	75	73	74	68	74
E12	60	57	59	53	54	53	50	48	48	44	44	41	43	40	39	40	38	42	34	38	35	31	32	29	29	34	31	27	31	29	26	31	30	26	30	28	29	28	28	28	26	28	25	28	27	25	25	21	27
E13	58	57	56	53	51	52	49	48	47	44	45	43	44	39	43	41	38	40	37	37	36	32	32	35	34	34	32	30	32	32	30	31	32	29	29	29	30	29	30	27	25	28	25	28	25	27	24	22	26
E15	54	47	49	48	42	41	39	38	38	34	35	31	33	26	28	26	26	25	23	25	22	19	21	18	21	21	20	16	17	20	17	17	22	16	17	19	20	16	16	15	15	18	15	17	16	14	16	15	17
E16	55	49	48	44	43	42	42	37	38	35	32	33	29	31	30	30	28	28	25	26	25	22	21	21	23	24	22	20	20	20	18	20	21	17	19	18	19	20	20	16	16	16	17	20	19	14	16	13	14
E17	63	58	62	61	57	57	54	54	54	51	50	52	52	47	50	49	49	48	49	48	45	43	44	45	43	47	43	41	46	45	41	42	45	43	41	42	40	42	41	41	39	41	38	41	38	39	39	38	39
Total Intensity
Cycle Nr.	1	2	3	4	5	6	7	8	9	10	11	12	13	14	15	16	17	18	19	20	21	22	23	24	25	26	27	28	29	30	31	32	33	34	35	36	37	38	39	40	41	42	43	44	45	46	47	48	49
Time [s]	0	80.2	160.2	240.2	320.2	400.2	480.2	560.2	640.2	720.2	800.2	880.2	960.2	1040.2	1120.2	1200.2	1280.2	1360.2	1440.2	1520.2	1600.2	1680.2	1760.2	1840.2	1920.2	2000.2	2080.2	2160.2	2240.2	2320.2	2400.2	2480.2	2560.2	2640.2	2720.2	2800.2	2880.2	2960.2	3040.2	3120.2	3200.2	3280.2	3360.3	3440.3	3520.3	3600.3	3680.3	3760.3	3840.3
Temp. [°C]	30.8	30.8	30.9	31	30.9	31	30.9	31	31	30.9	31	31	31	30.8	31	30.9	30.8	31	30.8	30.9	30.8	30.8	31	30.8	31	30.8	30.8	31	30.9	30.9	31	30.8	30.8	30.9	30.9	30.8	30.9	30.8	30.8	30.9	30.9	30.9	30.9	30.9	30.9	30.9	30.8	30.9	30.9
E2	Blank	Blank	Blank	Blank	Blank	Blank	Blank	Blank	Blank	Blank	Blank	Blank	Blank	Blank	Blank	Blank	Blank	Blank	Blank	Blank	Blank	Blank	Blank	Blank	Blank	Blank	Blank	Blank	Blank	Blank	Blank	Blank	Blank	Blank	Blank	Blank	Blank	Blank	Blank	Blank	Blank	Blank	Blank	Blank	Blank	Blank	Blank	Blank	Blank
E3	105457	105102	105030	104583	104243	103963	103635	103320	103384	103072	102863	102453	102326	102174	102070	102078	101895	101844	101575	101466	101326	101173	101179	101107	100989	100981	100704	100903	100548	100352	100489	100381	100304	100070	100048	99741	99776	99816	99631	99771	99494	99346	99490	99333	98877	98968	98997	98938	98891
E5	2902	2880	2872	2876	2845	2843	2830	2826	2818	2819	2810	2794	2778	2768	2762	2760	2764	2760	2753	2745	2742	2730	2736	2725	2724	2712	2715	2727	2694	2703	2710	2693	2672	2690	2689	2672	2668	2665	2653	2675	2661	2641	2656	2643	2617	2640	2641	2623	2634
E7	2626	2669	2664	2656	2643	2640	2632	2627	2619	2626	2627	2608	2605	2599	2592	2602	2597	2595	2586	2583	2573	2585	2592	2582	2580	2572	2567	2575	2563	2560	2577	2562	2554	2558	2563	2546	2542	2545	2538	2556	2544	2547	2538	2532	2526	2538	2529	2526	2528
E8	2881	2875	2900	2897	2882	2883	2888	2886	2893	2894	2891	2883	2875	2886	2885	2890	2891	2885	2894	2891	2896	2909	2894	2902	2907	2891	2899	2917	2899	2896	2897	2893	2892	2905	2897	2874	2882	2874	2883	2900	2886	2884	2878	2879	2872	2877	2867	2884	2876
E9	2883	2879	2896	2890	2874	2875	2877	2885	2889	2884	2889	2873	2862	2868	2877	2879	2876	2879	2863	2871	2866	2870	2888	2878	2876	2865	2856	2881	2871	2859	2880	2863	2865	2858	2879	2861	2859	2855	2854	2861	2852	2853	2868	2850	2857	2849	2849	2848	2841
E11	2545	2530	2541	2542	2525	2513	2516	2510	2522	2513	2507	2496	2496	2489	2490	2499	2504	2489	2485	2487	2481	2496	2492	2497	2496	2485	2486	2501	2484	2494	2488	2474	2478	2490	2480	2481	2484	2474	2466	2485	2461	2476	2475	2458	2459	2460	2465	2462	2461
E12	2824	2820	2850	2835	2835	2834	2841	2832	2840	2850	2853	2847	2845	2852	2851	2859	2858	2868	2869	2867	2861	2879	2880	2875	2879	2874	2877	2891	2878	2880	2887	2877	2867	2890	2876	2877	2885	2879	2874	2886	2870	2881	2873	2866	2864	2871	2865	2867	2854
E13	2769	2767	2785	2794	2784	2782	2790	2784	2784	2791	2793	2782	2782	2793	2784	2794	2795	2794	2787	2799	2785	2799	2792	2799	2804	2793	2800	2808	2793	2796	2812	2793	2796	2808	2805	2787	2807	2778	2792	2813	2799	2796	2800	2792	2789	2800	2799	2795	2789
E15	2813	2826	2857	2850	2858	2855	2855	2866	2873	2874	2876	2875	2868	2889	2888	2907	2894	2891	2897	2896	2892	2909	2909	2908	2914	2904	2902	2919	2908	2904	2915	2904	2894	2911	2906	2884	2900	2891	2893	2908	2896	2902	2900	2895	2882	2887	2897	2877	2877
E16	2844	2863	2868	2878	2872	2880	2886	2887	2895	2895	2903	2891	2894	2893	2901	2909	2905	2904	2905	2911	2897	2915	2911	2911	2919	2914	2915	2923	2914	2918	2929	2920	2900	2912	2921	2907	2913	2895	2885	2917	2900	2896	2900	2889	2879	2888	2891	2899	2892
E17	2823	2828	2844	2850	2827	2826	2824	2821	2843	2828	2832	2815	2814	2821	2803	2813	2819	2824	2817	2814	2801	2811	2811	2815	2822	2801	2798	2810	2794	2808	2812	2802	2786	2812	2798	2789	2810	2787	2781	2794	2797	2798	2792	2783	2785	2778	2798	2790	2790
Intensity (parallel)
Cycle Nr.	1	2	3	4	5	6	7	8	9	10	11	12	13	14	15	16	17	18	19	20	21	22	23	24	25	26	27	28	29	30	31	32	33	34	35	36	37	38	39	40	41	42	43	44	45	46	47	48	49
Time [s]	0	80.2	160.2	240.2	320.2	400.2	480.2	560.2	640.2	720.2	800.2	880.2	960.2	1040.2	1120.2	1200.2	1280.2	1360.2	1440.2	1520.2	1600.2	1680.2	1760.2	1840.2	1920.2	2000.2	2080.2	2160.2	2240.2	2320.2	2400.2	2480.2	2560.2	2640.2	2720.2	2800.2	2880.2	2960.2	3040.2	3120.2	3200.2	3280.2	3360.3	3440.3	3520.3	3600.3	3680.3	3760.3	3840.3
Temp. [°C]	30.8	30.8	30.9	31	30.9	31	30.9	31	31	30.9	31	31	31	30.8	31	30.9	30.8	31	30.8	30.9	30.8	30.8	31	30.8	31	30.8	30.8	31	30.9	30.9	31	30.8	30.8	30.9	30.9	30.8	30.9	30.8	30.8	30.9	30.9	30.9	30.9	30.9	30.9	30.9	30.8	30.9	30.9
E2	Blank	Blank	Blank	Blank	Blank	Blank	Blank	Blank	Blank	Blank	Blank	Blank	Blank	Blank	Blank	Blank	Blank	Blank	Blank	Blank	Blank	Blank	Blank	Blank	Blank	Blank	Blank	Blank	Blank	Blank	Blank	Blank	Blank	Blank	Blank	Blank	Blank	Blank	Blank	Blank	Blank	Blank	Blank	Blank	Blank	Blank	Blank	Blank	Blank
E3	36096	35998	35965	35799	35714	35521	35430	35322	35317	35179	35149	34943	34905	34834	34824	34832	34775	34732	34648	34640	34563	34557	34541	34497	34511	34414	34388	34423	34348	34239	34287	34248	34235	34105	34171	34019	34085	34075	34015	34048	33983	33910	33901	33898	33747	33827	33807	33738	33747
E5	1094	1079	1080	1081	1063	1070	1060	1058	1055	1049	1045	1042	1036	1028	1030	1028	1031	1031	1021	1021	1022	1020	1018	1017	1014	1016	1009	1010	1006	1008	1005	1006	1004	1000	998	995	994	993	991	992	988	982	989	995	982	980	981	975	981
E7	1009	1030	1027	1027	1011	1026	1017	1012	1011	1010	1004	1001	1006	997	995	994	996	993	991	993	989	982	988	988	995	988	978	983	981	979	982	980	978	974	976	973	973	977	972	974	966	973	968	972	969	964	965	963	968
E8	1067	1063	1062	1068	1057	1059	1054	1050	1047	1042	1039	1038	1031	1029	1029	1029	1030	1026	1022	1022	1023	1021	1024	1020	1023	1023	1019	1015	1018	1013	1015	1014	1015	1014	1012	1005	1013	1004	1007	1005	1007	1008	999	1005	1000	998	996	1002	1002
E9	1097	1090	1098	1089	1081	1081	1078	1077	1080	1073	1069	1063	1064	1057	1060	1060	1055	1062	1049	1055	1050	1045	1056	1054	1053	1050	1044	1045	1049	1041	1041	1041	1039	1034	1040	1033	1036	1035	1033	1031	1029	1029	1034	1032	1028	1021	1027	1025	1030
E11	987	977	992	989	982	981	974	975	973	968	966	961	967	960	957	962	964	959	956	959	957	953	955	957	962	956	954	958	952	957	950	946	949	955	956	951	954	950	947	948	943	950	945	947	943	940	943	933	942
E12	1054	1048	1061	1046	1048	1045	1042	1034	1038	1033	1036	1027	1029	1027	1025	1029	1025	1036	1022	1027	1020	1019	1022	1014	1016	1024	1019	1016	1018	1015	1012	1017	1013	1014	1016	1013	1017	1013	1012	1015	1006	1014	1005	1008	1006	1006	1002	996	1003
E13	1029	1027	1032	1031	1022	1025	1020	1017	1016	1012	1014	1006	1009	1004	1008	1008	1003	1006	999	1001	995	993	990	998	999	994	993	992	990	993	993	989	992	991	990	983	991	980	986	989	980	985	980	983	976	984	978	972	977
E15	1039	1030	1046	1042	1034	1030	1025	1027	1031	1024	1025	1018	1020	1014	1017	1020	1015	1013	1010	1013	1007	1007	1010	1005	1013	1009	1006	1004	1003	1007	1005	1002	1007	1001	1001	997	1006	994	996	998	995	1002	997	998	992	990	997	988	992
E16	1052	1047	1048	1044	1040	1041	1043	1033	1038	1033	1030	1027	1021	1024	1025	1027	1022	1023	1017	1020	1014	1015	1011	1011	1017	1017	1014	1014	1010	1012	1011	1012	1007	1005	1010	1003	1008	1003	999	1003	997	996	999	1002	996	989	994	991	992
E17	1059	1052	1065	1066	1050	1049	1043	1042	1049	1040	1039	1036	1036	1028	1028	1029	1031	1032	1030	1028	1018	1018	1020	1023	1022	1021	1014	1014	1018	1021	1014	1012	1012	1017	1008	1008	1012	1007	1003	1007	1004	1009	1001	1004	999	998	1006	1001	1003
Intensity (perpendicular)
Cycle Nr.	1	2	3	4	5	6	7	8	9	10	11	12	13	14	15	16	17	18	19	20	21	22	23	24	25	26	27	28	29	30	31	32	33	34	35	36	37	38	39	40	41	42	43	44	45	46	47	48	49
Time [s]	0	80.2	160.2	240.2	320.2	400.2	480.2	560.2	640.2	720.2	800.2	880.2	960.2	1040.2	1120.2	1200.2	1280.2	1360.2	1440.2	1520.2	1600.2	1680.2	1760.2	1840.2	1920.2	2000.2	2080.2	2160.2	2240.2	2320.2	2400.2	2480.2	2560.2	2640.2	2720.2	2800.2	2880.2	2960.2	3040.2	3120.2	3200.2	3280.2	3360.3	3440.3	3520.3	3600.3	3680.3	3760.3	3840.3
Temp. [°C]	30.8	30.8	30.9	31	30.9	31	30.9	31	31	30.9	31	31	31	30.8	31	30.9	30.8	31	30.8	30.9	30.8	30.8	31	30.8	31	30.8	30.8	31	30.9	30.9	31	30.8	30.8	30.9	30.9	30.8	30.9	30.8	30.8	30.9	30.9	30.9	30.9	30.9	30.9	30.9	30.8	30.9	30.9
E2	Blank	Blank	Blank	Blank	Blank	Blank	Blank	Blank	Blank	Blank	Blank	Blank	Blank	Blank	Blank	Blank	Blank	Blank	Blank	Blank	Blank	Blank	Blank	Blank	Blank	Blank	Blank	Blank	Blank	Blank	Blank	Blank	Blank	Blank	Blank	Blank	Blank	Blank	Blank	Blank	Blank	Blank	Blank	Blank	Blank	Blank	Blank	Blank	Blank
E3	34680	34552	34532	34392	34265	34221	34102	33999	34033	33946	33857	33755	33711	33670	33623	33623	33560	33556	33464	33413	33382	33308	33319	33305	33239	33283	33158	33240	33100	33056	33101	33067	33034	32982	32938	32861	32845	32870	32808	32862	32756	32718	32795	32717	32565	32570	32595	32600	32572
E5	904	900	896	897	891	886	885	884	882	885	882	876	871	870	866	866	867	864	866	862	860	855	859	854	855	848	853	858	844	848	852	843	834	845	845	838	837	836	831	842	837	830	834	824	818	830	830	824	826
E7	808	819	818	815	816	807	808	808	804	808	812	804	800	801	799	804	800	801	797	795	792	801	802	797	792	792	795	796	791	790	797	791	788	792	793	786	784	784	783	791	789	787	785	780	779	787	782	782	780
E8	907	906	919	915	913	912	917	918	923	926	926	923	922	928	928	930	931	930	936	934	936	944	935	941	942	934	940	951	940	942	941	939	938	945	942	934	935	935	938	947	940	938	939	937	936	939	936	941	937
E9	893	894	899	901	896	897	900	904	905	905	910	905	899	905	909	909	911	908	907	908	908	913	916	912	911	908	906	918	911	909	920	911	913	912	920	914	911	910	911	915	911	912	917	909	914	914	911	911	905
E11	779	777	774	777	771	766	771	768	774	772	771	768	765	765	766	768	770	765	765	764	762	771	768	770	767	765	766	772	766	768	769	764	765	767	762	765	765	762	760	768	759	763	765	756	758	760	761	765	760
E12	885	886	894	895	893	894	900	899	901	909	909	910	908	913	913	915	917	916	924	920	920	930	929	930	931	925	929	937	930	932	938	930	927	938	930	932	934	933	931	935	932	933	934	929	929	933	931	935	926
E13	870	870	876	882	881	879	885	884	884	889	890	888	887	894	888	893	896	894	894	899	895	903	901	901	903	900	904	908	902	902	910	902	902	908	908	902	908	899	903	912	910	906	910	904	906	908	910	911	906
E15	887	898	906	904	912	912	915	919	921	925	925	928	924	938	935	943	940	939	943	941	943	951	949	951	951	948	948	958	953	949	955	951	944	955	953	943	947	948	949	955	951	950	952	949	945	949	950	944	943
E16	896	908	910	917	916	920	921	927	929	931	937	932	937	935	938	941	942	941	944	945	942	950	950	950	951	949	950	954	952	953	959	954	947	954	955	952	952	946	943	957	952	950	951	943	942	949	948	954	950
E17	882	888	889	892	889	889	890	890	897	894	897	889	889	896	887	892	894	896	893	893	892	897	896	896	900	890	892	898	888	894	899	895	887	898	895	890	899	890	889	894	896	895	895	890	893	890	896	894	893
Rawdata (parallel)
Cycle Nr.	1	2	3	4	5	6	7	8	9	10	11	12	13	14	15	16	17	18	19	20	21	22	23	24	25	26	27	28	29	30	31	32	33	34	35	36	37	38	39	40	41	42	43	44	45	46	47	48	49
Time [s]	0	80.2	160.2	240.2	320.2	400.2	480.2	560.2	640.2	720.2	800.2	880.2	960.2	1040.2	1120.2	1200.2	1280.2	1360.2	1440.2	1520.2	1600.2	1680.2	1760.2	1840.2	1920.2	2000.2	2080.2	2160.2	2240.2	2320.2	2400.2	2480.2	2560.2	2640.2	2720.2	2800.2	2880.2	2960.2	3040.2	3120.2	3200.2	3280.2	3360.3	3440.3	3520.3	3600.3	3680.3	3760.3	3840.3
Temp. [°C]	30.8	30.8	30.9	31	30.9	31	30.9	31	31	30.9	31	31	31	30.8	31	30.9	30.8	31	30.8	30.9	30.8	30.8	31	30.8	31	30.8	30.8	31	30.9	30.9	31	30.8	30.8	30.9	30.9	30.8	30.9	30.8	30.8	30.9	30.9	30.9	30.9	30.9	30.9	30.9	30.8	30.9	30.9
E2	1050	1053	1045	1042	1048	1042	1043	1041	1039	1044	1042	1040	1039	1041	1037	1036	1037	1035	1036	1034	1034	1036	1033	1033	1029	1030	1030	1033	1028	1026	1027	1026	1026	1030	1025	1026	1022	1026	1024	1023	1026	1019	1023	1017	1016	1020	1020	1022	1016
E3	44282	44166	44119	43919	43822	43584	43477	43345	43338	43177	43139	42890	42843	42761	42745	42753	42687	42633	42532	42521	42428	42424	42402	42349	42362	42247	42216	42260	42165	42034	42091	42043	42029	41877	41951	41770	41844	41837	41762	41802	41726	41632	41625	41616	41434	41534	41510	41429	41434
E5	2360	2346	2339	2337	2321	2323	2312	2308	2303	2301	2294	2289	2279	2272	2270	2268	2272	2269	2258	2257	2258	2257	2252	2251	2243	2247	2238	2243	2233	2233	2231	2230	2229	2227	2220	2218	2213	2215	2210	2212	2209	2195	2208	2208	2192	2193	2195	2190	2191
E7	2259	2286	2275	2272	2259	2271	2260	2253	2249	2254	2244	2239	2243	2235	2228	2227	2230	2224	2223	2223	2218	2212	2217	2217	2221	2213	2201	2209	2203	2200	2204	2200	2198	2196	2194	2191	2187	2196	2187	2190	2183	2184	2183	2181	2177	2175	2176	2176	2176
E8	2328	2326	2317	2321	2313	2310	2304	2300	2293	2292	2286	2283	2274	2274	2269	2269	2271	2264	2260	2258	2259	2259	2259	2255	2254	2255	2250	2248	2247	2240	2242	2241	2242	2244	2237	2230	2235	2228	2230	2227	2232	2226	2220	2220	2214	2215	2213	2222	2216
E9	2364	2359	2360	2346	2343	2336	2333	2331	2332	2330	2322	2313	2313	2308	2307	2306	2301	2308	2293	2296	2291	2287	2298	2295	2290	2287	2280	2284	2284	2273	2273	2272	2270	2268	2270	2263	2263	2266	2261	2258	2259	2251	2261	2254	2248	2242	2250	2250	2250
E11	2233	2223	2233	2226	2224	2216	2209	2209	2204	2203	2199	2191	2196	2191	2183	2189	2191	2183	2181	2182	2180	2178	2176	2180	2180	2174	2172	2180	2167	2173	2165	2159	2163	2173	2170	2164	2165	2163	2157	2159	2155	2156	2155	2151	2145	2145	2149	2139	2144
E12	2313	2308	2316	2295	2303	2294	2290	2280	2282	2281	2282	2270	2271	2272	2265	2269	2265	2276	2260	2264	2255	2256	2257	2248	2246	2256	2251	2250	2247	2242	2239	2245	2240	2243	2241	2239	2240	2238	2235	2239	2231	2233	2227	2225	2221	2224	2220	2215	2218
E13	2283	2283	2281	2277	2273	2269	2265	2259	2256	2257	2257	2245	2247	2244	2244	2244	2238	2240	2232	2233	2226	2225	2219	2229	2225	2221	2219	2221	2213	2215	2216	2211	2214	2216	2210	2203	2209	2200	2204	2208	2199	2198	2197	2194	2185	2198	2191	2187	2186
E15	2295	2286	2298	2290	2286	2276	2270	2272	2273	2270	2270	2260	2260	2256	2254	2258	2253	2248	2246	2247	2239	2242	2243	2237	2242	2238	2234	2235	2229	2232	2231	2225	2232	2229	2223	2220	2227	2216	2216	2218	2218	2218	2217	2213	2205	2205	2214	2206	2204
E16	2310	2307	2300	2293	2294	2288	2292	2279	2282	2282	2275	2270	2261	2268	2265	2267	2261	2261	2254	2256	2249	2251	2243	2244	2247	2248	2244	2247	2237	2239	2238	2238	2232	2233	2235	2227	2229	2227	2220	2225	2220	2211	2220	2217	2209	2205	2210	2209	2204
E17	2319	2313	2320	2319	2305	2298	2292	2289	2295	2289	2286	2281	2279	2273	2268	2269	2273	2271	2270	2265	2252	2254	2254	2258	2252	2253	2244	2247	2247	2249	2242	2238	2239	2248	2233	2233	2234	2231	2225	2230	2229	2227	2223	2219	2212	2215	2225	2221	2218
Rawdata (perpendicular)
Cycle Nr.	1	2	3	4	5	6	7	8	9	10	11	12	13	14	15	16	17	18	19	20	21	22	23	24	25	26	27	28	29	30	31	32	33	34	35	36	37	38	39	40	41	42	43	44	45	46	47	48	49
Time [s]	0	80.2	160.2	240.2	320.2	400.2	480.2	560.2	640.2	720.2	800.2	880.2	960.2	1040.2	1120.2	1200.2	1280.2	1360.2	1440.2	1520.2	1600.2	1680.2	1760.2	1840.2	1920.2	2000.2	2080.2	2160.2	2240.2	2320.2	2400.2	2480.2	2560.2	2640.2	2720.2	2800.2	2880.2	2960.2	3040.2	3120.2	3200.2	3280.2	3360.3	3440.3	3520.3	3600.3	3680.3	3760.3	3840.3
Temp. [°C]	30.8	30.8	30.9	31	30.9	31	30.9	31	31	30.9	31	31	31	30.8	31	30.9	30.8	31	30.8	30.9	30.8	30.8	31	30.8	31	30.8	30.8	31	30.9	30.9	31	30.8	30.8	30.9	30.9	30.8	30.9	30.8	30.8	30.9	30.9	30.9	30.9	30.9	30.9	30.9	30.8	30.9	30.9
E2	276	277	276	276	278	278	274	276	276	274	272	273	275	273	273	272	272	273	269	271	272	268	269	269	269	273	269	264	270	268	262	268	272	264	265	267	266	269	268	264	263	264	261	266	263	260	260	261	262
E3	34956	34830	34809	34668	34543	34499	34377	34276	34309	34220	34129	34028	33985	33943	33896	33896	33832	33830	33733	33684	33654	33576	33588	33573	33508	33556	33427	33504	33370	33325	33363	33335	33306	33246	33203	33128	33112	33140	33076	33125	33019	32982	33056	32983	32829	32831	32855	32861	32834
E5	1180	1178	1172	1174	1169	1165	1159	1160	1158	1159	1154	1149	1146	1142	1139	1138	1139	1138	1136	1133	1132	1124	1128	1122	1124	1121	1122	1122	1113	1116	1114	1112	1105	1109	1110	1105	1103	1105	1099	1106	1100	1094	1095	1090	1081	1090	1090	1085	1089
E7	1085	1097	1095	1091	1094	1085	1082	1084	1080	1082	1084	1077	1074	1073	1072	1076	1073	1075	1067	1066	1064	1069	1071	1066	1061	1065	1064	1060	1061	1059	1059	1059	1060	1056	1058	1053	1051	1053	1051	1055	1052	1051	1046	1046	1042	1047	1043	1043	1042
E8	1183	1184	1195	1191	1191	1190	1192	1194	1199	1200	1198	1195	1197	1201	1202	1203	1203	1203	1205	1206	1208	1212	1205	1209	1211	1207	1209	1215	1211	1210	1203	1208	1210	1209	1207	1201	1201	1204	1205	1211	1203	1202	1201	1203	1199	1200	1196	1202	1199
E9	1169	1172	1175	1177	1175	1175	1174	1181	1181	1179	1182	1178	1174	1178	1182	1182	1183	1182	1176	1180	1180	1181	1185	1181	1180	1181	1175	1182	1181	1178	1181	1179	1185	1176	1184	1181	1178	1179	1178	1179	1175	1176	1179	1175	1177	1175	1171	1173	1168
E11	1055	1054	1051	1053	1050	1044	1046	1044	1050	1046	1043	1040	1039	1037	1040	1041	1042	1039	1034	1035	1034	1039	1038	1038	1036	1038	1035	1035	1036	1037	1031	1033	1037	1031	1026	1032	1031	1031	1027	1032	1023	1028	1027	1022	1022	1021	1021	1026	1022
E12	1161	1164	1171	1171	1172	1173	1174	1175	1177	1182	1181	1183	1183	1185	1186	1187	1189	1189	1193	1191	1192	1198	1198	1199	1200	1198	1198	1201	1200	1201	1199	1198	1198	1202	1195	1198	1200	1202	1199	1199	1195	1198	1195	1195	1192	1193	1192	1196	1188
E13	1146	1147	1153	1158	1159	1157	1159	1160	1160	1163	1162	1161	1161	1167	1161	1165	1169	1168	1164	1170	1167	1171	1170	1169	1172	1173	1173	1172	1172	1170	1171	1170	1174	1172	1172	1169	1174	1168	1171	1176	1173	1170	1172	1171	1170	1168	1171	1173	1168
E15	1163	1175	1182	1181	1191	1191	1189	1196	1197	1199	1197	1201	1199	1210	1209	1216	1212	1213	1213	1213	1215	1219	1219	1220	1220	1221	1218	1221	1223	1217	1216	1220	1215	1218	1217	1210	1214	1217	1216	1219	1214	1215	1213	1215	1208	1209	1210	1206	1205
E16	1172	1186	1187	1193	1195	1198	1196	1203	1205	1205	1209	1205	1211	1207	1211	1213	1214	1214	1213	1217	1213	1218	1220	1219	1220	1222	1220	1218	1222	1221	1220	1222	1218	1218	1220	1219	1219	1215	1210	1221	1215	1214	1212	1209	1205	1209	1209	1215	1213
E17	1158	1165	1166	1169	1167	1167	1165	1166	1173	1168	1169	1162	1164	1169	1161	1164	1166	1169	1163	1164	1163	1165	1165	1165	1169	1163	1162	1162	1158	1162	1160	1163	1158	1161	1159	1157	1165	1159	1157	1157	1160	1159	1157	1156	1156	1150	1156	1156	1156
Fluorescence polarization (FP) values normalized to the initial value:
Time (s)	0	80.2	160.2	240.2	320.2	400.2	480.2	560.2	640.2	720.2	800.2	880.2	960.2	1040.2	1120.2	1200.2	1280.2	1360.2	1440.2	1520.2	1600.2	1680.2	1760.2	1840.2	1920.2	2000.2	2080.2	2160.2	2240.2	2320.2	2400.2	2480.2	2560.2	2640.2	2720.2	2800.2	2880.2	2960.2	3040.2	3120.2	3200.2	3280.2	3360.3	3440.3	3520.3	3600.3	3680.3	3760.3	3840.3
probe only	1	0.957895	0.978947	0.978947	0.926316	0.989474	0.947368	0.936842	0.947368	0.894737	0.894737	0.915789	0.915789	0.873684	0.905263	0.905263	0.905263	0.926316	0.863158	0.894737	0.905263	0.926316	0.894737	0.915789	0.894737	0.947368	0.884211	0.852632	0.926316	0.905263	0.863158	0.926316	0.978947	0.884211	0.873684	0.905263	0.905263	0.905263	0.915789	0.863158	0.873684	0.884211	0.894737	0.989474	0.957895	0.873684	0.884211	0.884211	0.905263
1481 E234G	1	1.03636	1.02727	1.04545	0.972727	1.08182	1.04545	1.01818	1.03636	1.00909	0.963636	0.990909	1.03636	0.990909	0.990909	0.963636	0.990909	0.972727	0.981818	1.00909	1.00909	0.918182	0.945455	0.972727	1.03636	1	0.936364	0.954545	0.972727	0.972727	0.945455	0.972727	0.981818	0.936364	0.936364	0.963636	0.972727	1	0.981818	0.936364	0.918182	0.963636	0.954545	0.990909	0.990909	0.927273	0.954545	0.945455	0.981818
2052 WT	1	0.975309	0.888889	0.950617	0.901235	0.925926	0.851852	0.82716	0.777778	0.728395	0.716049	0.728395	0.691358	0.641975	0.62963	0.62963	0.617284	0.604938	0.54321	0.555556	0.54321	0.481481	0.555556	0.506173	0.506173	0.567901	0.493827	0.395062	0.493827	0.444444	0.469136	0.469136	0.481481	0.432099	0.444444	0.45679	0.493827	0.444444	0.444444	0.37037	0.419753	0.444444	0.382716	0.432099	0.407407	0.37037	0.382716	0.382716	0.419753
2091 L258D	1	0.970588	0.980392	0.921569	0.921569	0.911765	0.882353	0.852941	0.862745	0.833333	0.784314	0.784314	0.823529	0.764706	0.754902	0.754902	0.715686	0.764706	0.715686	0.735294	0.705882	0.656863	0.696078	0.705882	0.705882	0.705882	0.696078	0.627451	0.686275	0.666667	0.607843	0.647059	0.627451	0.617647	0.598039	0.598039	0.627451	0.627451	0.617647	0.588235	0.598039	0.588235	0.588235	0.617647	0.578431	0.539216	0.588235	0.578431	0.627451
2092 E234G_L258D	1	0.966102	1.04237	1.01695	1.01695	1.04237	0.983051	1.00847	0.966102	0.949153	0.949153	0.949153	0.991525	0.957627	0.940678	0.949153	0.940678	0.949153	0.940678	0.957627	0.966102	0.898305	0.915254	0.923729	0.949153	0.940678	0.923729	0.915254	0.915254	0.923729	0.889831	0.898305	0.90678	0.923729	0.957627	0.915254	0.932203	0.932203	0.923729	0.889831	0.915254	0.923729	0.889831	0.957627	0.915254	0.889831	0.90678	0.838983	0.90678
2161 C421S	1	0.965517	0.988506	0.896552	0.91954	0.896552	0.83908	0.804598	0.804598	0.735632	0.747126	0.689655	0.724138	0.678161	0.666667	0.678161	0.643678	0.701149	0.574713	0.632184	0.586207	0.528736	0.551724	0.494253	0.505747	0.586207	0.528736	0.45977	0.517241	0.482759	0.436782	0.517241	0.517241	0.448276	0.505747	0.482759	0.494253	0.471264	0.471264	0.471264	0.436782	0.471264	0.425287	0.471264	0.45977	0.436782	0.425287	0.367816	0.45977
2217 K256S	1	0.988095	0.97619	0.928571	0.880952	0.916667	0.845238	0.833333	0.833333	0.77381	0.77381	0.75	0.761905	0.690476	0.75	0.72619	0.666667	0.702381	0.654762	0.642857	0.630952	0.559524	0.559524	0.607143	0.595238	0.595238	0.559524	0.52381	0.559524	0.571429	0.52381	0.547619	0.559524	0.511905	0.511905	0.511905	0.52381	0.511905	0.52381	0.47619	0.440476	0.5	0.440476	0.5	0.440476	0.47619	0.428571	0.392857	0.452381
2218 E242A	1	0.860759	0.911392	0.898734	0.78481	0.772152	0.721519	0.708861	0.708861	0.64557	0.64557	0.582278	0.620253	0.493671	0.531646	0.493671	0.481013	0.481013	0.43038	0.468354	0.417722	0.367089	0.392405	0.341772	0.392405	0.392405	0.379747	0.303797	0.329114	0.379747	0.329114	0.329114	0.405063	0.303797	0.316456	0.35443	0.379747	0.303797	0.303797	0.278481	0.291139	0.329114	0.291139	0.329114	0.316456	0.265823	0.303797	0.291139	0.316456
2219 A252S-C421S	1	0.8875	0.875	0.8125	0.7875	0.775	0.775	0.675	0.7	0.65	0.5875	0.6125	0.5375	0.575	0.55	0.55	0.5125	0.525	0.4625	0.475	0.4625	0.4125	0.3875	0.3875	0.425	0.4375	0.4	0.375	0.3625	0.375	0.3375	0.3625	0.3875	0.325	0.35	0.325	0.35	0.3625	0.3625	0.3	0.2875	0.3	0.3125	0.375	0.35	0.2625	0.3	0.2375	0.275
2270 G299S	1	0.923913	0.978261	0.967391	0.902174	0.902174	0.858696	0.858696	0.847826	0.815217	0.793478	0.826087	0.826087	0.75	0.793478	0.771739	0.771739	0.771739	0.771739	0.76087	0.717391	0.684783	0.706522	0.717391	0.684783	0.75	0.695652	0.652174	0.73913	0.717391	0.652174	0.663043	0.717391	0.684783	0.652174	0.673913	0.641304	0.673913	0.652174	0.652174	0.619565	0.652174	0.608696	0.652174	0.608696	0.619565	0.630435	0.608696	0.630435
[truncated: 71 more columns]

## Sheet: Exp. 4
Application: Tecan i-control				Tecan i-control , 1.10.4.0
Device: infinite 500				Serial number: 705007195				Serial number of connected stacker:
Firmware: V_1.30_05/2007_I500F (May 18 2007/14.36.50)				MAI, V_1.30_05/2007_I500F (May 18 2007/14.36.50)
Date:	2018-07-01
Time:	11:21:23
System				PEONY
User				LABS\sp693
Plate				Greiner 384 Flat Bottom Transparent Polystyrol Small volume [GRE384st.pdfx]
Plate-ID (Stacker)
Shaking (Linear) Duration:				4	s
Shaking (Linear) Amplitude:				2	mm
List of actions in this measurement script:
Kinetic
Fluorescence Polarization
	Measurement well-wise
Kinetic Measurement
Kinetic Cycles				120
Interval Time				00:01:20
Mode				Fluorescence Polarization
Label1: Excitation Wavelength				485	nm
Label1: Emission Wavelength				535	nm
Label1: Excitation Bandwidth				20	nm
Label1: Emission Bandwidth				20	nm
Label1: Gain				55	Optimal (100%)
Label1: Number of Flashes				13
Label1: Integration Time				20	µs
Label1: Settle Time				0	ms
Label1: Mirror (Automatic)				Dichroic 510 (e.g. fluorescein)
Label1: Z-Position (Manual)				21250	µm
G-Factor Reference				F3-F3
Reference Value				20	mP
G-Factor Blank				F2-F2
G-Factor				0.833399	(calculated)
Measurement Blank				F2-F2
Legend
Color for G-Factor Reference
Color for G-Factor and Measurement Blank
Part of Plate				F2-F3; F5-F5; F7-F9; F11-F13; F15-F17; F19-F21; F23-F23
Start Time:	07/01/2018 11:21:46
Polarization
Cycle Nr.	1	2	3	4	5	6	7	8	9	10	11	12	13	14	15	16	17	18	19	20	21	22	23	24	25	26	27	28	29	30	31	32	33	34	35	36	37	38	39	40	41	42	43	44	45	46	47	48	49
Time [s]	0	80.2	160.2	240.2	320.2	400.2	480.2	560.2	640.2	720.2	800.2	880.2	960.2	1040.2	1120.2	1200.2	1280.2	1360.2	1440.2	1520.2	1600.2	1680.2	1760.2	1840.2	1920.2	2000.2	2080.2	2160.2	2240.2	2320.2	2400.2	2480.2	2560.2	2640.2	2720.2	2800.2	2880.2	2960.3	3040.3	3120.3	3200.2	3280.2	3360.3	3440.3	3520.3	3600.3	3680.3	3760.3	3840.3
Temp. [°C]	28	28	28.2	28.2	28.2	28.2	28.2	28.2	28.4	28.2	28.3	28.4	28.5	28.4	28.4	28.4	28.5	28.6	28.6	28.6	28.6	28.7	28.7	28.7	28.7	28.7	28.8	28.7	28.7	28.9	28.9	28.9	28.9	29	29.1	29	29.1	29.1	29	29.1	29.1	29.1	29.2	29.2	29.1	29.2	29.2	29.3	29.2
F2	Blank	Blank	Blank	Blank	Blank	Blank	Blank	Blank	Blank	Blank	Blank	Blank	Blank	Blank	Blank	Blank	Blank	Blank	Blank	Blank	Blank	Blank	Blank	Blank	Blank	Blank	Blank	Blank	Blank	Blank	Blank	Blank	Blank	Blank	Blank	Blank	Blank	Blank	Blank	Blank	Blank	Blank	Blank	Blank	Blank	Blank	Blank	Blank	Blank
F3	20	19	19	20	19	18	17	18	17	17	18	17	18	19	17	17	17	17	18	18	18	17	17	18	18	17	17	19	18	17	18	17	18	17	17	18	19	18	17	18	17	16	18	18	17	18	18	19	17
F5	93	91	95	94	89	93	90	88	86	89	87	90	87	90	86	84	90	88	87	87	86	82	84	89	87	84	84	88	85	84	84	87	88	86	87	87	89	88	84	88	88	89	86	87	88	84	83	86	83
F7	117	116	115	114	116	118	110	112	108	112	106	110	108	110	111	109	108	111	110	107	108	108	106	112	107	110	108	107	103	106	103	106	109	106	110	107	107	108	103	106	108	107	107	105	105	104	105	107	106
F8	81	76	69	59	55	50	47	38	37	31	28	31	29	29	25	25	24	24	24	23	23	22	21	23	25	21	23	21	22	21	19	21	23	19	22	20	23	20	22	23	22	25	25	22	23	20	21	24	21
F9	102	100	98	99	93	95	93	89	87	88	82	87	78	82	81	80	79	79	79	75	75	75	75	79	73	76	75	72	74	68	67	68	73	68	67	66	69	67	66	68	67	64	63	63	62	59	59	62	62
F11	119	116	118	118	110	119	115	112	111	112	110	113	108	111	110	108	107	107	110	107	104	108	103	108	108	108	108	105	108	107	104	104	112	108	105	104	107	109	105	106	108	109	106	107	105	104	103	104	103
F12	81	85	80	82	76	74	71	65	64	64	59	59	58	58	55	58	51	53	54	47	47	45	42	48	46	46	44	42	40	39	38	39	42	36	37	38	39	35	31	36	35	32	35	36	35	33	29	33	33
F13	86	88	78	80	76	78	71	71	65	61	62	63	62	59	56	59	57	57	53	54	51	52	51	49	49	47	49	44	42	42	44	40	44	40	41	37	42	37	39	41	35	35	37	37	33	34	35	35	34
F15	79	76	70	73	66	64	59	52	53	54	46	48	44	44	40	40	40	40	37	36	32	34	32	34	31	29	31	27	28	26	26	24	24	24	25	24	29	21	24	26	23	23	23	24	21	21	15	23	20
F16	84	74	74	71	67	67	62	64	58	58	53	55	50	51	51	47	44	45	45	39	40	40	36	37	40	31	34	32	31	28	30	30	32	28	31	26	31	29	26	30	28	28	28	23	26	26	24	23	25
F17	91	90	88	90	85	81	81	79	78	78	76	79	75	77	73	73	75	75	70	72	68	69	64	68	70	69	70	65	67	64	63	68	70	62	65	63	65	60	60	64	64	64	56	60	62	59	59	58	58
Anisotropy
Cycle Nr.	1	2	3	4	5	6	7	8	9	10	11	12	13	14	15	16	17	18	19	20	21	22	23	24	25	26	27	28	29	30	31	32	33	34	35	36	37	38	39	40	41	42	43	44	45	46	47	48	49
Time [s]	0	80.2	160.2	240.2	320.2	400.2	480.2	560.2	640.2	720.2	800.2	880.2	960.2	1040.2	1120.2	1200.2	1280.2	1360.2	1440.2	1520.2	1600.2	1680.2	1760.2	1840.2	1920.2	2000.2	2080.2	2160.2	2240.2	2320.2	2400.2	2480.2	2560.2	2640.2	2720.2	2800.2	2880.2	2960.3	3040.3	3120.3	3200.2	3280.2	3360.3	3440.3	3520.3	3600.3	3680.3	3760.3	3840.3
Temp. [°C]	28	28	28.2	28.2	28.2	28.2	28.2	28.2	28.4	28.2	28.3	28.4	28.5	28.4	28.4	28.4	28.5	28.6	28.6	28.6	28.6	28.7	28.7	28.7	28.7	28.7	28.8	28.7	28.7	28.9	28.9	28.9	28.9	29	29.1	29	29.1	29.1	29	29.1	29.1	29.1	29.2	29.2	29.1	29.2	29.2	29.3	29.2
F2	Blank	Blank	Blank	Blank	Blank	Blank	Blank	Blank	Blank	Blank	Blank	Blank	Blank	Blank	Blank	Blank	Blank	Blank	Blank	Blank	Blank	Blank	Blank	Blank	Blank	Blank	Blank	Blank	Blank	Blank	Blank	Blank	Blank	Blank	Blank	Blank	Blank	Blank	Blank	Blank	Blank	Blank	Blank	Blank	Blank	Blank	Blank	Blank	Blank
F3	13	13	13	13	12	12	12	12	12	12	12	12	12	12	12	11	12	11	12	12	12	11	11	12	12	11	11	13	12	11	12	12	12	11	11	12	13	12	11	12	11	11	12	12	11	12	12	12	11
F5	64	63	65	65	61	64	62	60	59	61	59	62	60	62	59	58	62	60	60	59	59	56	57	61	60	58	58	60	58	58	58	60	61	59	60	59	61	61	58	60	60	61	59	60	60	58	57	59	57
F7	81	80	80	79	80	82	76	78	75	78	73	76	75	76	77	75	75	77	76	74	74	75	73	77	74	76	75	74	71	73	71	74	75	73	76	74	74	75	71	73	74	74	74	73	73	72	73	74	73
F8	56	52	47	40	38	34	32	26	25	21	19	21	19	19	17	17	16	16	16	15	16	15	14	16	17	14	16	14	15	14	13	14	15	13	15	13	16	14	15	15	15	17	17	15	16	13	14	16	14
F9	70	69	67	69	64	66	64	61	60	61	56	59	53	56	56	55	54	54	54	51	51	51	51	54	50	52	51	49	50	47	46	46	50	46	46	45	47	45	45	46	45	44	43	43	42	40	40	42	42
F11	82	81	82	82	76	82	80	78	77	78	76	79	75	77	76	75	74	74	76	74	72	75	71	75	74	75	74	73	75	74	72	72	77	74	72	72	74	75	73	74	74	76	73	74	72	72	71	72	71
F12	56	58	55	56	52	51	48	45	43	44	40	40	39	39	37	39	34	36	36	32	32	30	28	33	31	31	29	28	27	26	25	26	29	24	25	26	26	23	21	24	23	22	24	24	23	22	20	22	22
F13	59	61	54	55	52	53	49	49	45	41	42	43	42	40	38	40	38	39	36	37	35	35	34	33	33	32	34	30	29	29	30	27	30	27	28	25	28	25	27	27	24	24	25	25	22	23	24	24	23
F15	54	52	48	50	45	44	40	36	36	37	31	32	30	30	27	27	27	27	25	24	22	23	21	23	21	19	21	18	19	18	17	16	16	16	17	16	20	14	16	17	15	15	16	16	14	14	10	16	13
F16	57	51	51	49	45	45	42	44	39	39	36	37	34	35	34	32	30	30	31	27	27	27	24	25	27	21	23	22	21	19	20	20	21	19	21	17	21	20	18	20	19	19	19	15	17	18	16	15	17
F17	63	62	60	62	58	56	56	54	53	53	52	54	51	53	50	50	52	51	48	49	46	47	43	46	48	47	47	44	46	44	43	46	48	42	44	43	45	41	41	44	44	44	38	41	42	40	40	39	39
Total Intensity
Cycle Nr.	1	2	3	4	5	6	7	8	9	10	11	12	13	14	15	16	17	18	19	20	21	22	23	24	25	26	27	28	29	30	31	32	33	34	35	36	37	38	39	40	41	42	43	44	45	46	47	48	49
Time [s]	0	80.2	160.2	240.2	320.2	400.2	480.2	560.2	640.2	720.2	800.2	880.2	960.2	1040.2	1120.2	1200.2	1280.2	1360.2	1440.2	1520.2	1600.2	1680.2	1760.2	1840.2	1920.2	2000.2	2080.2	2160.2	2240.2	2320.2	2400.2	2480.2	2560.2	2640.2	2720.2	2800.2	2880.2	2960.3	3040.3	3120.3	3200.2	3280.2	3360.3	3440.3	3520.3	3600.3	3680.3	3760.3	3840.3
Temp. [°C]	28	28	28.2	28.2	28.2	28.2	28.2	28.2	28.4	28.2	28.3	28.4	28.5	28.4	28.4	28.4	28.5	28.6	28.6	28.6	28.6	28.7	28.7	28.7	28.7	28.7	28.8	28.7	28.7	28.9	28.9	28.9	28.9	29	29.1	29	29.1	29.1	29	29.1	29.1	29.1	29.2	29.2	29.1	29.2	29.2	29.3	29.2
F2	Blank	Blank	Blank	Blank	Blank	Blank	Blank	Blank	Blank	Blank	Blank	Blank	Blank	Blank	Blank	Blank	Blank	Blank	Blank	Blank	Blank	Blank	Blank	Blank	Blank	Blank	Blank	Blank	Blank	Blank	Blank	Blank	Blank	Blank	Blank	Blank	Blank	Blank	Blank	Blank	Blank	Blank	Blank	Blank	Blank	Blank	Blank	Blank	Blank
F3	98932	98687	98457	98094	97834	97404	97313	96926	96654	96635	96268	96245	95913	95774	95551	95466	95342	95365	95221	94936	94735	94747	94648	94442	94253	94184	94027	93957	93783	93563	93516	93362	93220	93126	93134	93116	92814	92857	92648	92498	92426	92376	92052	92020	91997	92071	91773	91621	91565
F5	2972	2950	2946	2933	2925	2896	2901	2889	2880	2882	2866	2855	2844	2839	2845	2831	2821	2822	2821	2814	2801	2798	2784	2774	2777	2773	2771	2758	2766	2754	2750	2745	2728	2736	2732	2739	2722	2725	2710	2707	2704	2699	2686	2690	2688	2688	2678	2674	2666
F7	2644	2642	2636	2631	2616	2593	2598	2593	2589	2595	2576	2559	2558	2562	2553	2540	2539	2541	2528	2534	2516	2525	2519	2509	2518	2503	2504	2491	2501	2496	2489	2491	2483	2481	2479	2488	2479	2463	2465	2456	2451	2449	2453	2448	2449	2443	2440	2435	2433
F8	2801	2834	2864	2891	2896	2908	2928	2950	2951	2974	2965	2962	2972	2963	2969	2957	2968	2954	2965	2961	2953	2958	2938	2932	2937	2934	2923	2919	2924	2917	2919	2913	2895	2894	2907	2909	2901	2888	2883	2883	2885	2870	2865	2866	2876	2860	2856	2853	2848
F9	2836	2835	2842	2843	2834	2828	2836	2834	2833	2833	2820	2830	2825	2820	2812	2809	2822	2815	2810	2819	2807	2808	2802	2805	2809	2789	2791	2794	2796	2801	2797	2792	2787	2786	2799	2794	2787	2782	2782	2780	2777	2780	2768	2774	2783	2769	2771	2779	2761
F11	2529	2513	2517	2508	2505	2477	2486	2483	2479	2480	2461	2456	2450	2454	2446	2446	2455	2439	2437	2440	2436	2430	2428	2428	2427	2420	2420	2415	2407	2416	2412	2410	2394	2396	2409	2413	2404	2388	2393	2383	2385	2387	2379	2383	2385	2373	2373	2371	2362
F12	2785	2777	2793	2794	2786	2776	2792	2799	2797	2793	2786	2784	2785	2787	2796	2791	2792	2802	2793	2801	2790	2803	2792	2802	2810	2785	2791	2789	2804	2787	2803	2796	2791	2793	2792	2809	2788	2786	2792	2788	2791	2782	2780	2783	2787	2781	2768	2769	2773
F13	2740	2750	2775	2760	2759	2743	2761	2766	2767	2775	2764	2769	2765	2764	2766	2758	2767	2768	2766	2779	2768	2771	2760	2765	2765	2762	2774	2763	2771	2760	2765	2776	2764	2765	2769	2783	2768	2767	2763	2760	2757	2754	2755	2750	2758	2758	2747	2755	2741
F15	2762	2783	2788	2789	2790	2793	2803	2801	2819	2812	2812	2823	2822	2816	2817	2816	2832	2830	2831	2833	2835	2835	2823	2834	2840	2839	2821	2819	2829	2827	2835	2829	2824	2818	2836	2830	2817	2811	2814	2807	2806	2804	2805	2801	2802	2809	2804	2799	2794
F16	2764	2772	2793	2795	2780	2777	2783	2784	2793	2801	2792	2795	2797	2800	2807	2802	2820	2804	2813	2814	2820	2813	2813	2813	2814	2820	2819	2809	2819	2817	2821	2821	2804	2809	2816	2826	2817	2802	2806	2801	2805	2804	2800	2797	2808	2790	2794	2797	2790
F17	2828	2828	2814	2824	2825	2800	2815	2812	2814	2809	2799	2800	2802	2790	2794	2781	2791	2774	2778	2780	2776	2777	2769	2767	2771	2767	2759	2751	2748	2751	2752	2745	2736	2753	2746	2751	2745	2732	2737	2737	2731	2724	2715	2728	2728	2719	2717	2718	2707
Intensity (parallel)
Cycle Nr.	1	2	3	4	5	6	7	8	9	10	11	12	13	14	15	16	17	18	19	20	21	22	23	24	25	26	27	28	29	30	31	32	33	34	35	36	37	38	39	40	41	42	43	44	45	46	47	48	49
Time [s]	0	80.2	160.2	240.2	320.2	400.2	480.2	560.2	640.2	720.2	800.2	880.2	960.2	1040.2	1120.2	1200.2	1280.2	1360.2	1440.2	1520.2	1600.2	1680.2	1760.2	1840.2	1920.2	2000.2	2080.2	2160.2	2240.2	2320.2	2400.2	2480.2	2560.2	2640.2	2720.2	2800.2	2880.2	2960.3	3040.3	3120.3	3200.2	3280.2	3360.3	3440.3	3520.3	3600.3	3680.3	3760.3	3840.3
Temp. [°C]	28	28	28.2	28.2	28.2	28.2	28.2	28.2	28.4	28.2	28.3	28.4	28.5	28.4	28.4	28.4	28.5	28.6	28.6	28.6	28.6	28.7	28.7	28.7	28.7	28.7	28.8	28.7	28.7	28.9	28.9	28.9	28.9	29	29.1	29	29.1	29.1	29	29.1	29.1	29.1	29.2	29.2	29.1	29.2	29.2	29.3	29.2
F2	Blank	Blank	Blank	Blank	Blank	Blank	Blank	Blank	Blank	Blank	Blank	Blank	Blank	Blank	Blank	Blank	Blank	Blank	Blank	Blank	Blank	Blank	Blank	Blank	Blank	Blank	Blank	Blank	Blank	Blank	Blank	Blank	Blank	Blank	Blank	Blank	Blank	Blank	Blank	Blank	Blank	Blank	Blank	Blank	Blank	Blank	Blank	Blank	Blank
F3	33863	33753	33668	33573	33425	33244	33196	33075	32967	32962	32848	32825	32742	32720	32590	32545	32525	32516	32497	32403	32331	32293	32250	32255	32181	32116	32062	32110	32008	31883	31945	31837	31824	31741	31754	31797	31725	31690	31590	31586	31513	31454	31428	31400	31367	31431	31340	31302	31208
F5	1117	1106	1110	1104	1094	1088	1087	1079	1074	1077	1069	1069	1062	1064	1061	1052	1057	1054	1053	1049	1044	1038	1034	1038	1036	1031	1030	1030	1029	1024	1023	1025	1020	1020	1019	1022	1019	1019	1008	1011	1010	1009	1001	1003	1004	999	994	997	990
F7	1025	1022	1019	1015	1012	1005	999	999	992	999	984	983	981	984	982	975	973	978	971	970	964	967	963	966	964	961	959	953	952	953	948	953	952	948	952	952	948	943	939	939	939	938	939	934	935	931	932	932	930
F8	1038	1043	1044	1041	1038	1035	1039	1034	1032	1033	1026	1029	1029	1026	1022	1018	1021	1016	1020	1017	1015	1015	1007	1008	1012	1006	1005	1000	1003	1000	997	999	995	990	997	996	997	989	990	990	990	989	988	984	989	978	979	981	976
F9	1078	1075	1075	1078	1065	1066	1067	1061	1058	1059	1045	1055	1042	1046	1042	1039	1042	1040	1038	1036	1032	1032	1030	1036	1030	1026	1025	1023	1026	1021	1018	1017	1022	1015	1018	1015	1017	1012	1010	1012	1009	1008	1002	1004	1006	997	998	1004	998
F11	982	973	976	972	963	962	961	956	953	955	945	947	939	944	940	938	940	933	935	934	929	931	925	930	929	927	927	922	922	925	920	919	921	918	919	919	920	916	913	911	914	916	910	912	910	904	904	904	899
F12	1032	1033	1034	1036	1026	1019	1021	1016	1014	1012	1003	1003	1001	1002	1002	1004	995	1001	999	993	989	991	983	995	995	986	985	983	985	977	982	981	983	976	977	985	978	972	969	974	974	968	971	973	973	968	959	964	965
F13	1021	1028	1025	1021	1015	1011	1010	1012	1004	1002	1000	1003	1000	995	993	993	993	994	988	995	986	988	983	983	983	980	987	976	977	973	977	976	976	972	974	974	975	969	970	971	962	961	964	963	960	961	959	962	955
F15	1020	1024	1019	1022	1013	1013	1010	1000	1007	1006	996	1002	997	994	990	990	996	995	991	990	986	988	981	988	987	983	979	974	978	976	978	974	972	970	977	973	976	963	968	968	964	963	964	963	961	963	954	962	956
F16	1027	1018	1025	1023	1011	1010	1006	1009	1004	1007	998	1001	996	998	1000	993	996	991	995	988	991	988	983	984	988	980	983	977	979	975	978	978	975	972	978	975	979	971	968	971	971	970	968	961	968	963	961	961	961
F17	1061	1060	1051	1058	1051	1038	1043	1039	1038	1036	1030	1034	1029	1028	1025	1019	1026	1019	1015	1018	1011	1013	1003	1008	1012	1009	1007	999	1000	998	996	999	999	995	996	996	996	986	986	992	990	988	974	984	986	979	979	977	973
Intensity (perpendicular)
Cycle Nr.	1	2	3	4	5	6	7	8	9	10	11	12	13	14	15	16	17	18	19	20	21	22	23	24	25	26	27	28	29	30	31	32	33	34	35	36	37	38	39	40	41	42	43	44	45	46	47	48	49
Time [s]	0	80.2	160.2	240.2	320.2	400.2	480.2	560.2	640.2	720.2	800.2	880.2	960.2	1040.2	1120.2	1200.2	1280.2	1360.2	1440.2	1520.2	1600.2	1680.2	1760.2	1840.2	1920.2	2000.2	2080.2	2160.2	2240.2	2320.2	2400.2	2480.2	2560.2	2640.2	2720.2	2800.2	2880.2	2960.3	3040.3	3120.3	3200.2	3280.2	3360.3	3440.3	3520.3	3600.3	3680.3	3760.3	3840.3
Temp. [°C]	28	28	28.2	28.2	28.2	28.2	28.2	28.2	28.4	28.2	28.3	28.4	28.5	28.4	28.4	28.4	28.5	28.6	28.6	28.6	28.6	28.7	28.7	28.7	28.7	28.7	28.8	28.7	28.7	28.9	28.9	28.9	28.9	29	29.1	29	29.1	29.1	29	29.1	29.1	29.1	29.2	29.2	29.1	29.2	29.2	29.3	29.2
F2	Blank	Blank	Blank	Blank	Blank	Blank	Blank	Blank	Blank	Blank	Blank	Blank	Blank	Blank	Blank	Blank	Blank	Blank	Blank	Blank	Blank	Blank	Blank	Blank	Blank	Blank	Blank	Blank	Blank	Blank	Blank	Blank	Blank	Blank	Blank	Blank	Blank	Blank	Blank	Blank	Blank	Blank	Blank	Blank	Blank	Blank	Blank	Blank	Blank
F3	32535	32467	32395	32261	32205	32080	32059	31926	31844	31836	31710	31710	31586	31527	31481	31461	31408	31424	31362	31267	31202	31227	31199	31093	31036	31034	30983	30923	30887	30840	30785	30762	30698	30693	30690	30659	30545	30584	30529	30456	30456	30461	30312	30310	30315	30320	30216	30159	30178
F5	927	922	918	915	915	904	907	905	903	902	899	893	891	888	892	889	882	884	884	882	879	880	875	868	870	871	871	864	868	865	864	860	854	858	856	859	852	853	851	848	847	845	843	843	842	844	842	839	838
F7	810	810	809	808	802	794	800	797	798	798	796	788	789	789	786	783	783	782	778	782	776	779	778	771	777	771	772	769	774	771	770	769	765	767	763	768	766	760	763	759	756	756	757	757	757	756	754	752	751
F8	882	896	910	925	929	937	945	958	959	970	970	967	972	968	973	969	974	969	972	972	969	972	965	962	963	964	959	960	961	959	961	957	950	952	955	957	952	949	947	946	947	941	939	941	944	941	939	936	936
F9	879	880	884	883	885	881	885	887	888	887	887	887	891	887	885	885	890	887	886	891	887	888	886	884	890	882	883	886	885	890	889	887	883	886	891	889	885	885	886	884	884	886	883	885	888	886	887	888	881
F11	774	770	770	768	771	758	763	763	763	763	758	754	755	755	753	754	758	753	751	753	754	749	751	749	749	746	747	747	743	746	746	746	736	739	745	747	742	736	740	736	736	735	735	736	738	734	734	734	731
F12	877	872	880	879	880	879	886	891	892	890	892	891	892	893	897	894	899	901	897	904	901	906	904	903	907	899	903	903	909	905	910	907	904	908	907	912	905	907	911	907	909	907	905	905	907	907	904	902	904
F13	859	861	875	870	872	866	876	877	881	887	882	883	883	884	887	883	887	887	889	892	891	891	888	891	891	891	894	894	897	894	894	900	894	897	897	905	896	899	897	895	897	896	896	894	899	899	894	897	893
F15	871	879	885	883	888	890	897	900	906	903	908	910	913	911	913	913	918	918	920	921	925	923	921	923	927	928	921	922	925	926	929	928	926	924	929	928	921	924	923	920	921	920	920	919	921	923	925	918	919
F16	868	877	884	886	884	884	889	888	895	897	897	897	901	901	903	904	912	906	909	913	915	913	915	915	913	920	918	916	920	921	921	922	915	919	919	926	919	916	919	915	917	917	916	918	920	913	917	918	915
F17	883	884	881	883	887	881	886	887	888	887	884	883	886	881	885	881	882	878	882	881	883	882	883	879	879	879	876	876	874	877	878	873	868	879	875	877	874	873	875	872	871	868	870	872	871	870	869	871	867
Rawdata (parallel)
Cycle Nr.	1	2	3	4	5	6	7	8	9	10	11	12	13	14	15	16	17	18	19	20	21	22	23	24	25	26	27	28	29	30	31	32	33	34	35	36	37	38	39	40	41	42	43	44	45	46	47	48	49
Time [s]	0	80.2	160.2	240.2	320.2	400.2	480.2	560.2	640.2	720.2	800.2	880.2	960.2	1040.2	1120.2	1200.2	1280.2	1360.2	1440.2	1520.2	1600.2	1680.2	1760.2	1840.2	1920.2	2000.2	2080.2	2160.2	2240.2	2320.2	2400.2	2480.2	2560.2	2640.2	2720.2	2800.2	2880.2	2960.3	3040.3	3120.3	3200.2	3280.2	3360.3	3440.3	3520.3	3600.3	3680.3	3760.3	3840.3
Temp. [°C]	28	28	28.2	28.2	28.2	28.2	28.2	28.2	28.4	28.2	28.3	28.4	28.5	28.4	28.4	28.4	28.5	28.6	28.6	28.6	28.6	28.7	28.7	28.7	28.7	28.7	28.8	28.7	28.7	28.9	28.9	28.9	28.9	29	29.1	29	29.1	29.1	29	29.1	29.1	29.1	29.2	29.2	29.1	29.2	29.2	29.3	29.2
F2	961	959	955	950	957	955	952	954	951	950	953	947	949	946	945	947	944	945	943	942	942	943	944	939	936	940	937	938	937	936	933	930	928	930	926	926	924	924	928	921	922	922	921	921	919	923	922	918	919
F3	41593	41459	41353	41234	41064	40844	40784	40640	40508	40502	40367	40333	40236	40208	40050	39998	39971	39960	39936	39821	39736	39691	39641	39642	39550	39476	39408	39467	39344	39192	39265	39131	39115	39017	39028	39080	38992	38950	38833	38822	38735	38664	38632	38598	38556	38638	38527	38478	38366
F5	2301	2286	2287	2274	2269	2261	2256	2248	2239	2243	2235	2230	2222	2223	2217	2210	2212	2210	2207	2201	2194	2188	2185	2185	2179	2177	2172	2174	2173	2164	2161	2160	2152	2154	2149	2152	2147	2146	2138	2135	2135	2132	2122	2125	2124	2123	2115	2115	2107
F7	2191	2185	2177	2168	2171	2161	2150	2152	2142	2149	2134	2127	2125	2126	2123	2116	2112	2118	2108	2105	2098	2103	2099	2098	2092	2093	2088	2082	2080	2080	2071	2073	2071	2067	2068	2068	2062	2056	2054	2048	2049	2046	2048	2042	2041	2040	2040	2037	2035
F8	2206	2210	2208	2199	2202	2196	2198	2195	2190	2189	2184	2182	2183	2177	2172	2169	2169	2164	2168	2162	2160	2161	2153	2148	2150	2147	2142	2138	2141	2135	2130	2129	2122	2118	2122	2121	2121	2111	2116	2110	2110	2108	2106	2101	2106	2097	2097	2095	2090
F9	2255	2249	2245	2242	2235	2234	2232	2227	2220	2221	2207	2213	2199	2201	2195	2193	2194	2192	2189	2185	2180	2181	2180	2183	2171	2171	2167	2165	2168	2160	2155	2150	2155	2148	2148	2144	2144	2138	2140	2136	2134	2131	2124	2125	2127	2119	2120	2123	2117
F11	2139	2126	2126	2116	2112	2109	2105	2101	2094	2096	2087	2083	2075	2078	2073	2072	2072	2064	2066	2062	2056	2060	2054	2055	2051	2053	2049	2045	2044	2045	2037	2033	2034	2032	2029	2029	2028	2023	2024	2015	2019	2021	2012	2015	2012	2008	2007	2003	1999
F12	2199	2199	2195	2193	2188	2177	2177	2173	2167	2165	2156	2150	2150	2149	2147	2151	2138	2145	2141	2133	2128	2132	2124	2133	2130	2123	2118	2117	2119	2108	2111	2107	2108	2102	2099	2108	2098	2091	2091	2090	2091	2083	2086	2088	2086	2084	2073	2075	2077
F13	2186	2192	2184	2174	2175	2168	2164	2168	2156	2152	2152	2150	2148	2140	2136	2138	2136	2137	2129	2135	2126	2129	2124	2118	2115	2116	2120	2109	2109	2103	2105	2101	2099	2096	2094	2095	2094	2087	2092	2086	2077	2075	2078	2076	2071	2077	2073	2073	2065
F15	2185	2188	2177	2176	2173	2170	2164	2154	2159	2158	2148	2149	2144	2139	2133	2135	2139	2138	2132	2129	2125	2128	2121	2125	2120	2120	2111	2107	2111	2107	2106	2099	2095	2094	2098	2094	2095	2080	2089	2083	2079	2077	2078	2076	2072	2079	2067	2073	2066
F16	2193	2181	2185	2177	2170	2167	2159	2165	2156	2158	2150	2148	2143	2144	2145	2139	2140	2134	2137	2127	2131	2128	2124	2120	2121	2116	2115	2110	2113	2105	2107	2103	2098	2096	2100	2096	2098	2090	2090	2087	2087	2085	2083	2074	2081	2079	2075	2071	2072
F17	2235	2231	2216	2219	2218	2200	2203	2200	2196	2193	2189	2188	2183	2180	2174	2170	2176	2167	2160	2163	2155	2158	2148	2148	2150	2152	2145	2137	2137	2133	2129	2129	2128	2124	2121	2122	2120	2107	2111	2112	2110	2107	2090	2101	2102	2098	2096	2091	2087
Rawdata (perpendicular)
Cycle Nr.	1	2	3	4	5	6	7	8	9	10	11	12	13	14	15	16	17	18	19	20	21	22	23	24	25	26	27	28	29	30	31	32	33	34	35	36	37	38	39	40	41	42	43	44	45	46	47	48	49
Time [s]	0	80.2	160.2	240.2	320.2	400.2	480.2	560.2	640.2	720.2	800.2	880.2	960.2	1040.2	1120.2	1200.2	1280.2	1360.2	1440.2	1520.2	1600.2	1680.2	1760.2	1840.2	1920.2	2000.2	2080.2	2160.2	2240.2	2320.2	2400.2	2480.2	2560.2	2640.2	2720.2	2800.2	2880.2	2960.3	3040.3	3120.3	3200.2	3280.2	3360.3	3440.3	3520.3	3600.3	3680.3	3760.3	3840.3
Temp. [°C]	28	28	28.2	28.2	28.2	28.2	28.2	28.2	28.4	28.2	28.3	28.4	28.5	28.4	28.4	28.4	28.5	28.6	28.6	28.6	28.6	28.7	28.7	28.7	28.7	28.7	28.8	28.7	28.7	28.9	28.9	28.9	28.9	29	29.1	29	29.1	29.1	29	29.1	29.1	29.1	29.2	29.2	29.1	29.2	29.2	29.3	29.2
F2	239	240	237	237	237	240	237	236	232	234	234	235	233	234	233	234	233	235	235	231	231	231	232	234	231	233	231	233	232	229	229	230	233	229	227	228	230	228	228	229	229	228	228	228	227	226	227	227	228
F3	32773	32707	32632	32498	32442	32320	32296	32162	32076	32070	31944	31945	31819	31761	31714	31695	31641	31659	31597	31497	31433	31458	31431	31327	31267	31267	31214	31157	31119	31069	31015	30992	30931	30922	30917	30888	30775	30812	30757	30685	30686	30689	30540	30538	30543	30546	30444	30386	30406
F5	1166	1162	1155	1152	1153	1144	1144	1140	1136	1136	1132	1128	1124	1121	1126	1123	1115	1119	1118	1113	1110	1111	1107	1101	1102	1104	1102	1097	1100	1093	1093	1090	1087	1087	1084	1087	1082	1081	1079	1077	1076	1073	1070	1071	1070	1071	1069	1065	1065
F7	1048	1050	1046	1045	1040	1033	1037	1033	1031	1032	1029	1023	1022	1023	1019	1017	1016	1017	1013	1013	1007	1010	1010	1005	1008	1004	1004	1002	1006	1000	1000	999	998	996	991	996	996	988	991	987	986	984	985	985	984	982	982	978	979
F8	1120	1135	1147	1162	1167	1177	1182	1193	1192	1204	1203	1201	1205	1202	1206	1203	1206	1204	1207	1202	1200	1203	1197	1196	1194	1197	1191	1193	1192	1187	1190	1187	1183	1181	1182	1185	1182	1178	1175	1175	1177	1169	1166	1169	1171	1167	1166	1162	1164
F9	1117	1120	1121	1120	1122	1121	1122	1122	1120	1121	1121	1122	1125	1121	1118	1119	1123	1123	1121	1122	1119	1120	1118	1118	1121	1115	1114	1119	1116	1119	1119	1117	1115	1115	1118	1118	1116	1114	1114	1112	1113	1114	1111	1113	1116	1112	1114	1114	1109
F11	1012	1010	1007	1005	1009	998	1000	999	996	996	991	989	989	989	986	988	991	988	985	983	984	981	983	982	980	980	978	980	974	974	975	975	969	968	972	975	972	964	968	964	965	964	962	964	965	960	962	960	959
F12	1115	1112	1117	1116	1118	1118	1123	1127	1124	1124	1125	1125	1125	1127	1130	1128	1132	1136	1132	1135	1132	1137	1136	1137	1139	1133	1134	1137	1141	1133	1140	1137	1137	1137	1134	1141	1135	1135	1140	1135	1138	1135	1132	1133	1135	1133	1132	1129	1132
F13	1098	1101	1113	1107	1110	1106	1113	1113	1114	1120	1116	1118	1116	1118	1120	1117	1120	1122	1124	1123	1122	1123	1120	1125	1123	1124	1125	1126	1129	1122	1124	1130	1127	1126	1125	1133	1127	1127	1125	1124	1127	1125	1123	1122	1126	1125	1121	1123	1120
F15	1110	1119	1122	1121	1126	1130	1134	1136	1139	1137	1142	1145	1146	1144	1147	1147	1151	1153	1155	1152	1156	1155	1153	1157	1158	1161	1152	1156	1157	1154	1158	1157	1159	1153	1157	1157	1151	1152	1151	1148	1151	1148	1148	1147	1148	1149	1152	1145	1146
F16	1107	1117	1121	1123	1122	1123	1125	1123	1127	1131	1131	1132	1134	1134	1137	1138	1145	1141	1144	1144	1145	1144	1147	1148	1144	1153	1150	1149	1151	1150	1151	1151	1148	1148	1146	1154	1149	1144	1147	1143	1147	1145	1144	1146	1147	1139	1144	1144	1142
F17	1122	1124	1119	1120	1124	1121	1123	1122	1121	1120	1118	1118	1120	1115	1118	1115	1116	1112	1117	1111	1114	1114	1115	1113	1111	1112	1107	1109	1106	1105	1107	1102	1101	1108	1102	1106	1105	1102	1103	1101	1100	1096	1098	1100	1099	1096	1096	1097	1094
Fluorescence polarization (FP) values normalized to the initial value:
Time (s)	0	80.2	160.2	240.2	320.2	400.2	480.2	560.2	640.2	720.2	800.2	880.2	960.2	1040.2	1120.2	1200.2	1280.2	1360.2	1440.2	1520.2	1600.2	1680.2	1760.2	1840.2	1920.2	2000.2	2080.2	2160.2	2240.2	2320.2	2400.2	2480.2	2560.2	2640.2	2720.2	2800.2	2880.2	2960.3	3040.3	3120.3	3200.2	3280.2	3360.3	3440.3	3520.3	3600.3	3680.3	3760.3	3840.3
Probe only	1	0.978495	1.02151	1.01075	0.956989	1	0.967742	0.946237	0.924731	0.956989	0.935484	0.967742	0.935484	0.967742	0.924731	0.903226	0.967742	0.946237	0.935484	0.935484	0.924731	0.88172	0.903226	0.956989	0.935484	0.903226	0.903226	0.946237	0.913978	0.903226	0.903226	0.935484	0.946237	0.924731	0.935484	0.935484	0.956989	0.946237	0.903226	0.946237	0.946237	0.956989	0.924731	0.935484	0.946237	0.903226	0.892473	0.924731	0.892473
1481 E234G	1	0.991453	0.982906	0.974359	0.991453	1.00855	0.940171	0.957265	0.923077	0.957265	0.905983	0.940171	0.923077	0.940171	0.948718	0.931624	0.923077	0.948718	0.940171	0.91453	0.923077	0.923077	0.905983	0.957265	0.91453	0.940171	0.923077	0.91453	0.880342	0.905983	0.880342	0.905983	0.931624	0.905983	0.940171	0.91453	0.91453	0.923077	0.880342	0.905983	0.923077	0.91453	0.91453	0.897436	0.897436	0.888889	0.897436	0.91453	0.905983
2052 WT (outlier)	1	0.938272	0.851852	0.728395	0.679012	0.617284	0.580247	0.469136	0.45679	0.382716	0.345679	0.382716	0.358025	0.358025	0.308642	0.308642	0.296296	0.296296	0.296296	0.283951	0.283951	0.271605	0.259259	0.283951	0.308642	0.259259	0.283951	0.259259	0.271605	0.259259	0.234568	0.259259	0.283951	0.234568	0.271605	0.246914	0.283951	0.246914	0.271605	0.283951	0.271605	0.308642	0.308642	0.271605	0.283951	0.246914	0.259259	0.296296	0.259259
2091 L258D	1	0.980392	0.960784	0.970588	0.911765	0.931373	0.911765	0.872549	0.852941	0.862745	0.803922	0.852941	0.764706	0.803922	0.794118	0.784314	0.77451	0.77451	0.77451	0.735294	0.735294	0.735294	0.735294	0.77451	0.715686	0.745098	0.735294	0.705882	0.72549	0.666667	0.656863	0.666667	0.715686	0.666667	0.656863	0.647059	0.676471	0.656863	0.647059	0.666667	0.656863	0.627451	0.617647	0.617647	0.607843	0.578431	0.578431	0.607843	0.607843
2092 E234G-L258D	1	0.97479	0.991597	0.991597	0.92437	1	0.966387	0.941176	0.932773	0.941176	0.92437	0.94958	0.907563	0.932773	0.92437	0.907563	0.89916	0.89916	0.92437	0.89916	0.87395	0.907563	0.865546	0.907563	0.907563	0.907563	0.907563	0.882353	0.907563	0.89916	0.87395	0.87395	0.941176	0.907563	0.882353	0.87395	0.89916	0.915966	0.882353	0.890756	0.907563	0.915966	0.890756	0.89916	0.882353	0.87395	0.865546	0.87395	0.865546
2161 C421S	1	1.04938	0.987654	1.01235	0.938272	0.91358	0.876543	0.802469	0.790123	0.790123	0.728395	0.728395	0.716049	0.716049	0.679012	0.716049	0.62963	0.654321	0.666667	0.580247	0.580247	0.555556	0.518519	0.592593	0.567901	0.567901	0.54321	0.518519	0.493827	0.481481	0.469136	0.481481	0.518519	0.444444	0.45679	0.469136	0.481481	0.432099	0.382716	0.444444	0.432099	0.395062	0.432099	0.444444	0.432099	0.407407	0.358025	0.407407	0.407407
2217 K256S	1	1.02326	0.906977	0.930233	0.883721	0.906977	0.825581	0.825581	0.755814	0.709302	0.72093	0.732558	0.72093	0.686047	0.651163	0.686047	0.662791	0.662791	0.616279	0.627907	0.593023	0.604651	0.593023	0.569767	0.569767	0.546512	0.569767	0.511628	0.488372	0.488372	0.511628	0.465116	0.511628	0.465116	0.476744	0.430233	0.488372	0.430233	0.453488	0.476744	0.406977	0.406977	0.430233	0.430233	0.383721	0.395349	0.406977	0.406977	0.395349
2218 E242A	1	0.962025	0.886076	0.924051	0.835443	0.810127	0.746835	0.658228	0.670886	0.683544	0.582278	0.607595	0.556962	0.556962	0.506329	0.506329	0.506329	0.506329	0.468354	0.455696	0.405063	0.43038	0.405063	0.43038	0.392405	0.367089	0.392405	0.341772	0.35443	0.329114	0.329114	0.303797	0.303797	0.303797	0.316456	0.303797	0.367089	0.265823	0.303797	0.329114	0.291139	0.291139	0.291139	0.303797	0.265823	0.265823	0.189873	0.291139	0.253165
2219 A252C-C421S	1	0.880952	0.880952	0.845238	0.797619	0.797619	0.738095	0.761905	0.690476	0.690476	0.630952	0.654762	0.595238	0.607143	0.607143	0.559524	0.52381	0.535714	0.535714	0.464286	0.47619	0.47619	0.428571	0.440476	0.47619	0.369048	0.404762	0.380952	0.369048	0.333333	0.357143	0.357143	0.380952	0.333333	0.369048	0.309524	0.369048	0.345238	0.309524	0.357143	0.333333	0.333333	0.333333	0.27381	0.309524	0.309524	0.285714	0.27381	0.297619
2270 G299S	1	0.989011	0.967033	0.989011	0.934066	0.89011	0.89011	0.868132	0.857143	0.857143	0.835165	0.868132	0.824176	0.846154	0.802198	0.802198	0.824176	0.824176	0.769231	0.791209	0.747253	0.758242	0.703297	0.747253	0.769231	0.758242	0.769231	0.714286	0.736264	0.703297	0.692308	0.747253	0.769231	0.681319	0.714286	0.692308	0.714286	0.659341	0.659341	0.703297	0.703297	0.703297	0.615385	0.659341	0.681319	0.648352	0.648352	0.637363	0.637363
[truncated: 71 more columns]

## Sheet: Exp. 5
Application: Tecan i-control				Tecan i-control , 1.10.4.0
Device: infinite 500				Serial number: 705007195				Serial number of connected stacker:
Firmware: V_1.30_05/2007_I500F (May 18 2007/14.36.50)				MAI, V_1.30_05/2007_I500F (May 18 2007/14.36.50)
Date:	2018-07-01
Time:	15:12:51
System				PEONY
User				LABS\sp693
Plate				Greiner 384 Flat Bottom Transparent Polystyrol Small volume [GRE384st.pdfx]
Plate-ID (Stacker)
Shaking (Linear) Duration:				4	s
Shaking (Linear) Amplitude:				2	mm
List of actions in this measurement script:
Kinetic
Fluorescence Polarization
	Measurement well-wise
Kinetic Measurement
Kinetic Cycles				120
Interval Time				00:01:20
Mode				Fluorescence Polarization
Label1: Excitation Wavelength				485	nm
Label1: Emission Wavelength				535	nm
Label1: Excitation Bandwidth				20	nm
Label1: Emission Bandwidth				20	nm
Label1: Gain				55	Optimal (100%)
Label1: Number of Flashes				13
Label1: Integration Time				20	µs
Label1: Settle Time				0	ms
Label1: Mirror (Automatic)				Dichroic 510 (e.g. fluorescein)
Label1: Z-Position (Manual)				21250	µm
G-Factor Reference				G3-G3
Reference Value				20	mP
G-Factor Blank				G2-G2
G-Factor				0.831793	(calculated)
Measurement Blank				G2-G2
Legend
Color for G-Factor Reference
Color for G-Factor and Measurement Blank
Part of Plate				G2-G3; G5-G9; G11-G15; G17-G17; G19-G21
Start Time:	07/01/2018 15:13:14
Polarization
Cycle Nr.	1	2	3	4	5	6	7	8	9	10	11	12	13	14	15	16	17	18	19	20	21	22	23	24	25	26	27	28	29	30	31	32	33	34	35	36	37	38	39	40	41	42	43	44	45	46	47	48	49
Time [s]	0	80.2	160.2	240.2	320.2	400.2	480.2	560.2	640.2	720.2	800.2	880.2	960.2	1040.2	1120.2	1200.2	1280.2	1360.2	1440.2	1520.2	1600.2	1680.2	1760.2	1840.2	1920.2	2000.2	2080.2	2160.2	2240.2	2320.2	2400.2	2480.2	2560.2	2640.2	2720.3	2800.2	2880.2	2960.2	3040.3	3120.3	3200.3	3280.3	3360.3	3440.3	3520.3	3600.3	3680.3	3760.3	3840.3
Temp. [°C]	30.9	30.9	31	31	31	31	30.9	31	31	31	31	31	30.9	30.9	30.8	30.9	30.9	31	30.9	30.8	31	30.9	31	30.9	31	30.9	30.8	30.9	30.9	30.9	31	30.9	30.9	30.9	30.9	30.9	31	31.1	30.9	30.9	30.9	31.1	31	30.9	31.1	31.1	31	31	30.9
G2	Blank	Blank	Blank	Blank	Blank	Blank	Blank	Blank	Blank	Blank	Blank	Blank	Blank	Blank	Blank	Blank	Blank	Blank	Blank	Blank	Blank	Blank	Blank	Blank	Blank	Blank	Blank	Blank	Blank	Blank	Blank	Blank	Blank	Blank	Blank	Blank	Blank	Blank	Blank	Blank	Blank	Blank	Blank	Blank	Blank	Blank	Blank	Blank	Blank
G3	20	18	20	19	19	18	19	19	17	18	17	17	19	18	18	18	17	17	16	17	17	18	17	16	17	17	17	17	16	17	16	17	17	17	17	14	18	16	17	16	17	17	18	18	17	17	17	18	17
G5	90	86	83	82	77	69	71	67	66	62	55	56	53	57	55	52	52	54	51	50	45	46	43	49	48	41	44	39	40	37	33	40	37	38	35	37	35	35	33	34	35	36	36	39	34	33	34	33	33
G6	99	90	90	90	89	84	84	78	82	76	77	76	77	75	77	75	74	72	73	74	66	67	68	67	68	66	66	60	62	64	57	59	55	62	60	59	57	59	57	54	59	55	53	57	57	52	58	54	53
G7	93	89	86	82	73	78	75	67	72	70	66	68	63	64	64	62	59	57	58	57	58	52	55	55	52	50	45	48	52	45	44	46	43	46	43	47	44	43	44	37	39	42	41	46	40	41	40	38	39
G8	89	83	79	76	72	67	66	61	61	53	52	53	47	55	48	46	48	41	46	39	41	39	38	40	40	39	35	33	34	32	30	36	34	32	33	35	35	32	32	28	31	32	31	31	35	32	32	26	32
G9	105	98	97	96	91	92	92	85	88	85	84	86	81	82	78	84	84	85	77	79	76	77	74	74	72	73	74	69	75	71	66	70	71	70	69	71	70	70	71	65	69	67	68	64	65	66	64	63	63
G17	88	88	90	86	89	89	87	87	86	83	81	81	83	86	83	85	84	84	81	85	83	82	81	84	85	82	83	82	82	80	76	83	83	82	81	84	84	82	85	83	82	84	84	87	83	83	89	81	85
G20	91	84	83	79	76	76	74	62	66	66	58	61	56	56	61	53	52	49	51	54	50	50	46	46	44	45	44	38	40	38	36	38	36	35	36	35	34	33	38	32	35	38	32	35	35	33	37	29	31
Anisotropy
Cycle Nr.	1	2	3	4	5	6	7	8	9	10	11	12	13	14	15	16	17	18	19	20	21	22	23	24	25	26	27	28	29	30	31	32	33	34	35	36	37	38	39	40	41	42	43	44	45	46	47	48	49
Time [s]	0	80.2	160.2	240.2	320.2	400.2	480.2	560.2	640.2	720.2	800.2	880.2	960.2	1040.2	1120.2	1200.2	1280.2	1360.2	1440.2	1520.2	1600.2	1680.2	1760.2	1840.2	1920.2	2000.2	2080.2	2160.2	2240.2	2320.2	2400.2	2480.2	2560.2	2640.2	2720.3	2800.2	2880.2	2960.2	3040.3	3120.3	3200.3	3280.3	3360.3	3440.3	3520.3	3600.3	3680.3	3760.3	3840.3
Temp. [°C]	30.9	30.9	31	31	31	31	30.9	31	31	31	31	31	30.9	30.9	30.8	30.9	30.9	31	30.9	30.8	31	30.9	31	30.9	31	30.9	30.8	30.9	30.9	30.9	31	30.9	30.9	30.9	30.9	30.9	31	31.1	30.9	30.9	30.9	31.1	31	30.9	31.1	31.1	31	31	30.9
G2	Blank	Blank	Blank	Blank	Blank	Blank	Blank	Blank	Blank	Blank	Blank	Blank	Blank	Blank	Blank	Blank	Blank	Blank	Blank	Blank	Blank	Blank	Blank	Blank	Blank	Blank	Blank	Blank	Blank	Blank	Blank	Blank	Blank	Blank	Blank	Blank	Blank	Blank	Blank	Blank	Blank	Blank	Blank	Blank	Blank	Blank	Blank	Blank	Blank
G3	13	12	14	13	13	12	13	13	11	12	11	12	13	12	12	12	11	12	11	11	11	12	11	11	12	12	12	11	10	12	11	11	11	12	12	10	12	11	12	11	12	12	12	12	12	11	12	12	11
G5	62	59	57	56	53	47	49	45	45	42	37	38	36	39	38	35	35	37	35	34	30	31	29	33	32	28	30	27	27	25	23	27	25	25	24	25	23	24	22	23	24	24	24	26	23	22	23	22	22
G6	68	62	62	62	61	58	58	54	56	52	53	52	53	51	52	52	51	49	50	50	45	46	46	46	47	45	45	41	42	44	39	40	38	42	41	40	39	40	39	37	40	37	36	39	39	35	39	36	36
G7	64	61	59	56	50	53	51	45	49	48	45	46	43	44	43	42	40	39	39	38	40	35	37	38	36	34	30	32	35	31	30	31	29	31	29	32	30	29	29	25	26	28	28	31	27	28	27	26	26
G8	61	57	54	52	50	46	45	42	41	36	35	36	32	37	33	31	33	28	31	27	27	26	26	27	27	26	24	22	23	22	20	24	23	21	22	24	23	22	21	19	21	21	21	21	24	22	21	18	22
G9	73	68	67	66	62	63	63	58	60	59	58	59	55	56	53	58	58	58	53	54	52	52	51	51	49	50	50	47	51	49	45	48	49	48	47	49	48	48	48	44	47	46	46	44	44	45	44	43	43
G17	61	61	62	59	61	61	60	60	59	57	56	56	57	59	57	58	57	57	56	58	57	56	56	58	58	56	57	56	56	55	52	57	57	56	56	57	58	56	59	57	56	58	58	60	57	57	61	56	59
G20	62	58	57	54	52	52	51	42	45	45	40	42	38	38	41	36	35	33	34	37	34	34	31	31	30	31	30	26	27	25	25	26	24	23	24	24	23	22	26	22	24	25	22	24	23	22	25	19	21
Total Intensity
Cycle Nr.	1	2	3	4	5	6	7	8	9	10	11	12	13	14	15	16	17	18	19	20	21	22	23	24	25	26	27	28	29	30	31	32	33	34	35	36	37	38	39	40	41	42	43	44	45	46	47	48	49
Time [s]	0	80.2	160.2	240.2	320.2	400.2	480.2	560.2	640.2	720.2	800.2	880.2	960.2	1040.2	1120.2	1200.2	1280.2	1360.2	1440.2	1520.2	1600.2	1680.2	1760.2	1840.2	1920.2	2000.2	2080.2	2160.2	2240.2	2320.2	2400.2	2480.2	2560.2	2640.2	2720.3	2800.2	2880.2	2960.2	3040.3	3120.3	3200.3	3280.3	3360.3	3440.3	3520.3	3600.3	3680.3	3760.3	3840.3
Temp. [°C]	30.9	30.9	31	31	31	31	30.9	31	31	31	31	31	30.9	30.9	30.8	30.9	30.9	31	30.9	30.8	31	30.9	31	30.9	31	30.9	30.8	30.9	30.9	30.9	31	30.9	30.9	30.9	30.9	30.9	31	31.1	30.9	30.9	30.9	31.1	31	30.9	31.1	31.1	31	31	30.9
G2	Blank	Blank	Blank	Blank	Blank	Blank	Blank	Blank	Blank	Blank	Blank	Blank	Blank	Blank	Blank	Blank	Blank	Blank	Blank	Blank	Blank	Blank	Blank	Blank	Blank	Blank	Blank	Blank	Blank	Blank	Blank	Blank	Blank	Blank	Blank	Blank	Blank	Blank	Blank	Blank	Blank	Blank	Blank	Blank	Blank	Blank	Blank	Blank	Blank
G3	96439	96166	95735	95362	95102	94508	94639	94040	93870	93861	93733	93595	93243	93209	93153	93035	92838	92559	92599	92408	92319	92024	91814	91899	91774	91645	91639	91473	91373	91224	91248	91256	91101	90940	90862	90850	90642	90523	90449	90382	90218	90203	90139	89910	89967	89798	89661	89592	89357
G5	2703	2714	2713	2717	2711	2718	2723	2716	2729	2731	2733	2740	2738	2722	2739	2734	2738	2725	2725	2734	2722	2731	2721	2719	2721	2727	2727	2725	2731	2720	2724	2737	2722	2726	2731	2723	2722	2715	2723	2718	2720	2726	2709	2706	2723	2711	2714	2698	2697
G6	2618	2626	2630	2619	2618	2611	2616	2610	2613	2609	2619	2619	2605	2603	2601	2608	2600	2601	2609	2588	2597	2593	2579	2582	2590	2580	2584	2587	2577	2593	2591	2593	2584	2586	2584	2591	2580	2583	2580	2589	2593	2592	2578	2574	2575	2593	2573	2563	2566
G7	2709	2713	2708	2722	2715	2715	2711	2702	2709	2714	2723	2715	2711	2704	2712	2712	2708	2710	2708	2704	2702	2705	2694	2692	2702	2699	2699	2713	2690	2696	2690	2698	2696	2690	2698	2706	2688	2696	2702	2696	2700	2697	2693	2674	2698	2701	2685	2677	2673
G8	2732	2736	2745	2744	2749	2750	2759	2753	2763	2769	2780	2781	2781	2778	2796	2788	2791	2789	2793	2794	2786	2795	2779	2782	2782	2770	2790	2782	2766	2778	2773	2773	2765	2769	2788	2768	2758	2763	2762	2762	2766	2761	2753	2754	2745	2754	2744	2735	2738
G9	2654	2647	2643	2643	2637	2631	2641	2611	2631	2615	2622	2625	2620	2620	2620	2609	2604	2595	2603	2607	2596	2591	2574	2589	2588	2591	2592	2586	2569	2577	2581	2582	2557	2571	2574	2569	2564	2576	2582	2577	2569	2563	2566	2550	2563	2568	2556	2558	2557
G17	2588	2587	2568	2572	2563	2555	2551	2539	2541	2542	2534	2540	2524	2509	2516	2510	2515	2505	2502	2497	2479	2492	2471	2475	2475	2473	2477	2457	2464	2458	2459	2458	2439	2454	2448	2440	2434	2433	2446	2438	2441	2427	2429	2417	2420	2427	2409	2404	2410
G20	2592	2612	2616	2618	2625	2622	2639	2625	2642	2635	2650	2643	2662	2651	2656	2652	2652	2656	2643	2642	2637	2626	2625	2641	2634	2640	2638	2644	2630	2629	2633	2630	2625	2626	2630	2629	2624	2622	2616	2623	2626	2619	2612	2604	2612	2611	2600	2600	2592
Intensity (parallel)
Cycle Nr.	1	2	3	4	5	6	7	8	9	10	11	12	13	14	15	16	17	18	19	20	21	22	23	24	25	26	27	28	29	30	31	32	33	34	35	36	37	38	39	40	41	42	43	44	45	46	47	48	49
Time [s]	0	80.2	160.2	240.2	320.2	400.2	480.2	560.2	640.2	720.2	800.2	880.2	960.2	1040.2	1120.2	1200.2	1280.2	1360.2	1440.2	1520.2	1600.2	1680.2	1760.2	1840.2	1920.2	2000.2	2080.2	2160.2	2240.2	2320.2	2400.2	2480.2	2560.2	2640.2	2720.3	2800.2	2880.2	2960.2	3040.3	3120.3	3200.3	3280.3	3360.3	3440.3	3520.3	3600.3	3680.3	3760.3	3840.3
Temp. [°C]	30.9	30.9	31	31	31	31	30.9	31	31	31	31	31	30.9	30.9	30.8	30.9	30.9	31	30.9	30.8	31	30.9	31	30.9	31	30.9	30.8	30.9	30.9	30.9	31	30.9	30.9	30.9	30.9	30.9	31	31.1	30.9	30.9	30.9	31.1	31	30.9	31.1	31.1	31	31	30.9
G2	Blank	Blank	Blank	Blank	Blank	Blank	Blank	Blank	Blank	Blank	Blank	Blank	Blank	Blank	Blank	Blank	Blank	Blank	Blank	Blank	Blank	Blank	Blank	Blank	Blank	Blank	Blank	Blank	Blank	Blank	Blank	Blank	Blank	Blank	Blank	Blank	Blank	Blank	Blank	Blank	Blank	Blank	Blank	Blank	Blank	Blank	Blank	Blank	Blank
G3	33009	32842	32779	32603	32504	32271	32340	32162	32007	32036	31959	31917	31866	31822	31821	31749	31656	31567	31535	31497	31473	31410	31303	31294	31309	31254	31257	31189	31097	31109	31075	31100	31061	31019	30990	30869	30945	30838	30855	30790	30768	30762	30784	30695	30681	30612	30588	30573	30458
G5	1012	1011	1008	1007	999	991	996	987	991	987	979	982	979	977	982	976	977	975	971	973	963	967	960	966	966	960	963	957	960	952	949	962	952	955	954	954	950	948	948	948	949	952	947	949	950	943	946	939	939
G6	991	984	985	980	979	971	972	963	969	960	965	964	960	957	958	959	955	952	956	949	943	943	939	939	944	937	939	933	932	940	931	934	926	935	931	933	926	930	926	927	934	928	922	924	925	925	925	917	917
G7	1018	1015	1010	1009	996	1001	996	982	992	991	989	989	982	980	983	980	975	973	973	970	972	965	964	965	965	960	954	963	959	954	950	956	951	953	952	959	950	951	954	943	947	950	948	947	948	950	944	938	938
G8	1022	1016	1014	1010	1007	1000	1003	994	997	989	992	994	986	996	993	987	992	982	989	981	980	980	974	978	977	972	974	969	964	966	961	969	964	962	970	966	963	961	960	956	960	960	956	956	958	958	953	944	952
G9	1013	1002	999	998	989	988	992	972	983	974	975	978	970	971	967	970	968	966	960	963	956	954	945	951	947	950	951	943	944	943	937	943	935	940	939	940	936	940	943	935	937	933	934	925	930	933	926	926	926
G17	967	967	962	959	958	955	952	947	948	943	938	941	937	935	935	934	934	931	927	929	920	924	915	921	921	917	920	912	913	909	904	912	905	910	907	907	905	902	911	905	905	902	903	902	898	901	901	890	898
G20	972	972	972	967	966	965	969	949	960	957	953	954	955	951	958	948	946	944	941	945	938	935	930	935	930	934	932	927	923	921	921	922	917	916	919	918	915	913	917	912	917	917	908	909	912	909	910	900	900
Intensity (perpendicular)
Cycle Nr.	1	2	3	4	5	6	7	8	9	10	11	12	13	14	15	16	17	18	19	20	21	22	23	24	25	26	27	28	29	30	31	32	33	34	35	36	37	38	39	40	41	42	43	44	45	46	47	48	49
Time [s]	0	80.2	160.2	240.2	320.2	400.2	480.2	560.2	640.2	720.2	800.2	880.2	960.2	1040.2	1120.2	1200.2	1280.2	1360.2	1440.2	1520.2	1600.2	1680.2	1760.2	1840.2	1920.2	2000.2	2080.2	2160.2	2240.2	2320.2	2400.2	2480.2	2560.2	2640.2	2720.3	2800.2	2880.2	2960.2	3040.3	3120.3	3200.3	3280.3	3360.3	3440.3	3520.3	3600.3	3680.3	3760.3	3840.3
Temp. [°C]	30.9	30.9	31	31	31	31	30.9	31	31	31	31	31	30.9	30.9	30.8	30.9	30.9	31	30.9	30.8	31	30.9	31	30.9	31	30.9	30.8	30.9	30.9	30.9	31	30.9	30.9	30.9	30.9	30.9	31	31.1	30.9	30.9	30.9	31.1	31	30.9	31.1	31.1	31	31	30.9
G2	Blank	Blank	Blank	Blank	Blank	Blank	Blank	Blank	Blank	Blank	Blank	Blank	Blank	Blank	Blank	Blank	Blank	Blank	Blank	Blank	Blank	Blank	Blank	Blank	Blank	Blank	Blank	Blank	Blank	Blank	Blank	Blank	Blank	Blank	Blank	Blank	Blank	Blank	Blank	Blank	Blank	Blank	Blank	Blank	Blank	Blank	Blank	Blank	Blank
G3	31715	31662	31478	31379	31299	31119	31149	30939	30931	30913	30887	30839	30689	30694	30666	30643	30591	30496	30532	30456	30423	30307	30256	30303	30233	30195	30191	30142	30138	30057	30087	30078	30020	29961	29936	29990	29849	29843	29797	29796	29725	29721	29678	29608	29643	29593	29536	29510	29450
G5	845	852	853	855	856	864	863	864	869	872	877	879	880	872	878	879	880	875	877	881	880	882	880	876	878	884	882	884	886	884	888	887	885	886	889	885	886	884	887	885	885	887	881	879	887	884	884	879	879
G6	813	821	822	819	819	820	822	823	822	825	827	827	823	823	822	824	823	824	826	819	827	825	820	821	823	821	822	827	823	826	830	829	829	825	826	829	827	827	827	831	830	832	828	825	825	834	824	823	825
G7	846	849	849	856	860	857	857	860	858	862	867	863	865	862	865	866	866	868	867	867	865	870	865	864	869	869	872	875	865	871	870	871	872	869	873	873	869	873	874	877	876	873	873	864	875	875	871	870	867
G8	855	860	865	867	871	875	878	880	883	890	894	894	898	891	902	900	900	904	902	906	903	907	903	902	902	899	908	907	901	906	906	902	900	903	909	901	898	901	901	903	903	901	899	899	894	898	895	895	893
G9	820	822	822	823	824	822	825	820	824	821	823	823	825	824	827	819	818	814	822	822	820	818	815	819	821	821	820	821	812	817	822	820	811	816	817	815	814	818	819	821	816	815	816	813	816	818	815	816	816
G17	810	810	803	806	802	800	799	796	797	799	798	800	794	787	791	788	790	787	787	784	779	784	778	777	777	778	779	773	775	775	777	773	767	772	771	766	764	765	767	766	768	762	763	757	761	763	754	757	756
G20	810	820	822	826	830	828	835	838	841	839	848	844	853	850	849	852	853	856	851	848	850	846	848	853	852	853	853	859	853	854	856	854	854	855	855	856	855	855	850	856	855	851	852	847	850	851	845	850	846
Rawdata (parallel)
Cycle Nr.	1	2	3	4	5	6	7	8	9	10	11	12	13	14	15	16	17	18	19	20	21	22	23	24	25	26	27	28	29	30	31	32	33	34	35	36	37	38	39	40	41	42	43	44	45	46	47	48	49
Time [s]	0	80.2	160.2	240.2	320.2	400.2	480.2	560.2	640.2	720.2	800.2	880.2	960.2	1040.2	1120.2	1200.2	1280.2	1360.2	1440.2	1520.2	1600.2	1680.2	1760.2	1840.2	1920.2	2000.2	2080.2	2160.2	2240.2	2320.2	2400.2	2480.2	2560.2	2640.2	2720.3	2800.2	2880.2	2960.2	3040.3	3120.3	3200.3	3280.3	3360.3	3440.3	3520.3	3600.3	3680.3	3760.3	3840.3
Temp. [°C]	30.9	30.9	31	31	31	31	30.9	31	31	31	31	31	30.9	30.9	30.8	30.9	30.9	31	30.9	30.8	31	30.9	31	30.9	31	30.9	30.8	30.9	30.9	30.9	31	30.9	30.9	30.9	30.9	30.9	31	31.1	30.9	30.9	30.9	31.1	31	30.9	31.1	31.1	31	31	30.9
G2	920	921	917	916	919	917	913	921	911	916	914	913	910	911	905	907	907	905	903	905	907	903	906	902	898	901	899	900	900	897	903	897	900	895	894	894	896	893	891	893	890	887	890	890	886	883	884	888	887
G3	40604	40404	40324	40113	39997	39713	39793	39586	39391	39431	39336	39283	39220	39168	39161	39076	38964	38855	38815	38771	38745	38664	38539	38524	38538	38475	38476	38396	38285	38297	38262	38286	38242	38186	38151	38005	38098	37966	37985	37909	37880	37870	37899	37792	37772	37685	37658	37643	37504
G5	2137	2136	2129	2127	2121	2108	2111	2108	2103	2103	2091	2094	2087	2086	2085	2080	2082	2077	2070	2075	2065	2065	2061	2063	2059	2055	2057	2050	2054	2043	2044	2054	2044	2043	2041	2040	2037	2032	2031	2032	2031	2032	2028	2031	2028	2017	2021	2018	2016
G6	2112	2104	2102	2095	2096	2084	2082	2079	2076	2070	2075	2072	2065	2061	2056	2059	2055	2050	2052	2047	2041	2037	2036	2031	2032	2028	2028	2021	2020	2027	2022	2020	2013	2019	2014	2016	2010	2010	2004	2007	2012	2003	1998	2001	1999	1996	1996	1990	1990
G7	2144	2141	2131	2129	2116	2121	2111	2102	2104	2107	2103	2101	2090	2090	2086	2084	2079	2075	2073	2072	2076	2063	2066	2061	2058	2055	2045	2057	2053	2044	2046	2046	2043	2040	2038	2047	2037	2036	2037	2027	2028	2029	2029	2029	2026	2026	2019	2016	2015
G8	2148	2142	2136	2130	2130	2119	2119	2116	2109	2105	2107	2107	2096	2108	2099	2093	2099	2085	2093	2084	2085	2081	2077	2077	2073	2069	2069	2065	2059	2059	2059	2062	2059	2052	2061	2055	2053	2048	2045	2042	2044	2041	2039	2040	2038	2034	2030	2023	2032
G9	2138	2125	2118	2115	2108	2104	2105	2089	2092	2087	2087	2089	2076	2078	2067	2073	2071	2066	2057	2063	2056	2050	2042	2045	2037	2042	2042	2034	2034	2031	2030	2030	2024	2025	2024	2023	2021	2023	2025	2017	2016	2008	2013	2002	2004	2005	1997	2002	2001
G17	2083	2083	2074	2069	2071	2065	2058	2059	2050	2050	2043	2044	2036	2035	2028	2030	2030	2024	2017	2023	2014	2014	2007	2008	2005	2004	2005	1996	1998	1991	1990	1994	1988	1989	1985	1984	1984	1977	1985	1981	1977	1972	1976	1975	1966	1967	1967	1958	1966
G20	2088	2089	2086	2078	2081	2077	2078	2062	2065	2067	2060	2060	2058	2054	2057	2046	2044	2039	2034	2042	2035	2026	2024	2026	2016	2024	2019	2014	2010	2004	2010	2005	2002	1997	1999	1997	1996	1990	1992	1990	1993	1990	1982	1984	1982	1976	1978	1970	1969
Rawdata (perpendicular)
Cycle Nr.	1	2	3	4	5	6	7	8	9	10	11	12	13	14	15	16	17	18	19	20	21	22	23	24	25	26	27	28	29	30	31	32	33	34	35	36	37	38	39	40	41	42	43	44	45	46	47	48	49
Time [s]	0	80.2	160.2	240.2	320.2	400.2	480.2	560.2	640.2	720.2	800.2	880.2	960.2	1040.2	1120.2	1200.2	1280.2	1360.2	1440.2	1520.2	1600.2	1680.2	1760.2	1840.2	1920.2	2000.2	2080.2	2160.2	2240.2	2320.2	2400.2	2480.2	2560.2	2640.2	2720.3	2800.2	2880.2	2960.2	3040.3	3120.3	3200.3	3280.3	3360.3	3440.3	3520.3	3600.3	3680.3	3760.3	3840.3
Temp. [°C]	30.9	30.9	31	31	31	31	30.9	31	31	31	31	31	30.9	30.9	30.8	30.9	30.9	31	30.9	30.8	31	30.9	31	30.9	31	30.9	30.8	30.9	30.9	30.9	31	30.9	30.9	30.9	30.9	30.9	31	31.1	30.9	30.9	30.9	31.1	31	30.9	31.1	31.1	31	31	30.9
G2	244	243	243	243	246	243	243	244	244	241	240	242	239	242	242	243	242	242	241	241	240	239	240	237	237	239	236	233	236	233	230	232	232	232	231	235	232	231	229	228	227	229	230	230	228	225	229	228	229
G3	31958	31904	31721	31623	31545	31362	31393	31183	31175	31154	31127	31081	30927	30936	30908	30886	30833	30738	30772	30697	30663	30546	30496	30540	30470	30434	30428	30375	30375	30290	30317	30310	30253	30193	30167	30225	30080	30074	30026	30024	29952	29950	29907	29838	29871	29818	29766	29738	29679
G5	1089	1094	1096	1098	1102	1107	1107	1108	1112	1114	1117	1121	1118	1115	1121	1122	1122	1117	1118	1122	1120	1121	1121	1114	1114	1122	1118	1117	1122	1117	1118	1120	1117	1118	1120	1119	1117	1115	1117	1113	1113	1116	1111	1109	1115	1109	1113	1107	1108
G6	1057	1064	1065	1062	1065	1063	1065	1067	1066	1066	1066	1069	1061	1065	1064	1067	1065	1066	1067	1060	1067	1064	1060	1059	1060	1060	1058	1060	1059	1059	1060	1062	1061	1057	1058	1063	1058	1058	1056	1059	1057	1060	1058	1055	1053	1059	1053	1051	1053
G7	1089	1092	1092	1099	1105	1100	1100	1104	1102	1103	1106	1105	1103	1104	1107	1109	1108	1110	1108	1108	1105	1109	1105	1101	1105	1108	1109	1108	1102	1104	1100	1103	1105	1101	1105	1108	1101	1104	1103	1104	1104	1102	1103	1094	1103	1100	1100	1098	1096
G8	1099	1103	1108	1110	1117	1118	1121	1124	1126	1131	1133	1136	1136	1134	1144	1143	1142	1146	1142	1148	1143	1146	1143	1140	1139	1138	1144	1140	1137	1139	1136	1134	1133	1135	1140	1135	1129	1132	1130	1131	1130	1130	1128	1130	1122	1123	1124	1124	1122
G9	1064	1065	1064	1066	1070	1065	1068	1064	1068	1062	1063	1065	1064	1067	1069	1062	1060	1056	1062	1063	1060	1057	1055	1057	1057	1059	1057	1055	1048	1050	1051	1052	1043	1048	1049	1049	1046	1049	1048	1049	1043	1044	1046	1043	1044	1043	1044	1044	1044
G17	1054	1053	1045	1049	1048	1043	1043	1040	1040	1041	1037	1042	1032	1029	1033	1031	1032	1029	1028	1025	1019	1023	1018	1015	1014	1016	1015	1006	1011	1007	1007	1005	1000	1004	1002	1001	996	997	997	994	995	991	993	988	989	988	983	985	985
G20	1054	1063	1065	1069	1075	1071	1078	1082	1085	1080	1088	1086	1092	1092	1091	1095	1095	1098	1091	1089	1090	1084	1088	1091	1088	1092	1089	1092	1090	1087	1086	1087	1086	1087	1087	1090	1086	1086	1079	1084	1082	1080	1082	1078	1079	1076	1074	1078	1075
Fluorescence polarization (FP) values normalized to the initial value:
Time (s)	0	80.2	160.2	240.2	320.2	400.2	480.2	560.2	640.2	720.2	800.2	880.2	960.2	1040.2	1120.2	1200.2	1280.2	1360.2	1440.2	1520.2	1600.2	1680.2	1760.2	1840.2	1920.2	2000.2	2080.2	2160.2	2240.2	2320.2	2400.2	2480.2	2560.2	2640.2	2720.3	2800.2	2880.2	2960.2	3040.3	3120.3	3200.3	3280.3	3360.3	3440.3	3520.3	3600.3	3680.3	3760.3	3840.3
2091 L258D	1	0.909091	0.909091	0.909091	0.89899	0.848485	0.848485	0.787879	0.828283	0.767677	0.777778	0.767677	0.777778	0.757576	0.777778	0.757576	0.747475	0.727273	0.737374	0.747475	0.666667	0.676768	0.686869	0.676768	0.686869	0.666667	0.666667	0.606061	0.626263	0.646465	0.575758	0.59596	0.555556	0.626263	0.606061	0.59596	0.575758	0.59596	0.575758	0.545455	0.59596	0.555556	0.535354	0.575758	0.575758	0.525253	0.585859	0.545455	0.535354
2217 K256S	1	0.956989	0.924731	0.88172	0.784946	0.83871	0.806452	0.72043	0.774194	0.752688	0.709677	0.731183	0.677419	0.688172	0.688172	0.666667	0.634409	0.612903	0.623656	0.612903	0.623656	0.55914	0.591398	0.591398	0.55914	0.537634	0.483871	0.516129	0.55914	0.483871	0.473118	0.494624	0.462366	0.494624	0.462366	0.505376	0.473118	0.462366	0.473118	0.397849	0.419355	0.451613	0.44086	0.494624	0.430108	0.44086	0.430108	0.408602	0.419355
2218 E242A	1	0.932584	0.88764	0.853933	0.808989	0.752809	0.741573	0.685393	0.685393	0.595506	0.58427	0.595506	0.52809	0.617978	0.539326	0.516854	0.539326	0.460674	0.516854	0.438202	0.460674	0.438202	0.426966	0.449438	0.449438	0.438202	0.393258	0.370787	0.382022	0.359551	0.337079	0.404494	0.382022	0.359551	0.370787	0.393258	0.393258	0.359551	0.359551	0.314607	0.348315	0.359551	0.348315	0.348315	0.393258	0.359551	0.359551	0.292135	0.359551
2270 G299S	1	0.933333	0.92381	0.914286	0.866667	0.87619	0.87619	0.809524	0.838095	0.809524	0.8	0.819048	0.771429	0.780952	0.742857	0.8	0.8	0.809524	0.733333	0.752381	0.72381	0.733333	0.704762	0.704762	0.685714	0.695238	0.704762	0.657143	0.714286	0.67619	0.628571	0.666667	0.67619	0.666667	0.657143	0.67619	0.666667	0.666667	0.67619	0.619048	0.657143	0.638095	0.647619	0.609524	0.619048	0.628571	0.609524	0.6	0.6
Probe only	1	1	1.02273	0.977273	1.01136	1.01136	0.988636	0.988636	0.977273	0.943182	0.920455	0.920455	0.943182	0.977273	0.943182	0.965909	0.954545	0.954545	0.920455	0.965909	0.943182	0.931818	0.920455	0.954545	0.965909	0.931818	0.943182	0.931818	0.931818	0.909091	0.863636	0.943182	0.943182	0.931818	0.920455	0.954545	0.954545	0.931818	0.965909	0.943182	0.931818	0.954545	0.954545	0.988636	0.943182	0.943182	1.01136	0.920455	0.965909
2052 WT	1	0.923077	0.912088	0.868132	0.835165	0.835165	0.813187	0.681319	0.725275	0.725275	0.637363	0.67033	0.615385	0.615385	0.67033	0.582418	0.571429	0.538462	0.56044	0.593407	0.549451	0.549451	0.505495	0.505495	0.483516	0.494505	0.483516	0.417582	0.43956	0.417582	0.395604	0.417582	0.395604	0.384615	0.395604	0.384615	0.373626	0.362637	0.417582	0.351648	0.384615	0.417582	0.351648	0.384615	0.384615	0.362637	0.406593	0.318681	0.340659
[truncated: 71 more columns]

## Sheet: Exp. 6
Application: Tecan i-control				Tecan i-control , 1.10.4.0
Device: infinite 500				Serial number: 705007195				Serial number of connected stacker:
Firmware: V_1.30_05/2007_I500F (May 18 2007/14.36.50)				MAI, V_1.30_05/2007_I500F (May 18 2007/14.36.50)
Date:	2018-08-01
Time:	15:56:45
System				PEONY
User				LABS\sp693
Plate				Greiner 384 Flat Bottom Transparent Polystyrol Small volume [GRE384st.pdfx]
Plate-ID (Stacker)
Shaking (Linear) Duration:				4	s
Shaking (Linear) Amplitude:				2	mm
List of actions in this measurement script:
Kinetic
Fluorescence Polarization
	Measurement well-wise
Kinetic Measurement
Kinetic Cycles				120
Interval Time				00:01:20
Mode				Fluorescence Polarization
Label1: Excitation Wavelength				485	nm
Label1: Emission Wavelength				535	nm
Label1: Excitation Bandwidth				20	nm
Label1: Emission Bandwidth				20	nm
Label1: Gain				55	Optimal (100%)
Label1: Number of Flashes				13
Label1: Integration Time				20	µs
Label1: Settle Time				0	ms
Label1: Mirror (Automatic)				Dichroic 510 (e.g. fluorescein)
Label1: Z-Position (Manual)				21250	µm
G-Factor Reference				I3-I3
Reference Value				20	mP
G-Factor Blank				I2-I2
G-Factor				0.832473	(calculated)
Measurement Blank				I2-I2
Legend
Color for G-Factor Reference
Color for G-Factor and Measurement Blank
Part of Plate				I2-I3; I5-I5; I7-I11; I13-I17; I19-I21
Start Time:	08/01/2018 15:57:08
Polarization
Cycle Nr.	1	2	3	4	5	6	7	8	9	10	11	12	13	14	15	16	17	18	19	20	21	22	23	24	25	26	27	28	29	30	31	32	33	34	35	36	37	38	39	40	41	42	43	44	45	46	47	48	49
Time [s]	0	80.2	160.2	240.2	320.2	400.2	480.2	560.2	640.2	720.2	800.2	880.2	960.2	1040.2	1120.2	1200.2	1280.2	1360.2	1440.2	1520.2	1600.2	1680.2	1760.2	1840.2	1920.2	2000.2	2080.2	2160.2	2240.2	2320.2	2400.2	2480.2	2560.2	2640.2	2720.2	2800.2	2880.2	2960.3	3040.3	3120.2	3200.2	3280.2	3360.3	3440.3	3520.3	3600.3	3680.3	3760.3	3840.3
Temp. [°C]	28.8	28.9	28.9	29	29	29	28.9	28.9	28.9	29	29.1	29.1	29.1	29.2	29.1	29.2	29.2	29.3	29.3	29.3	29.4	29.4	29.3	29.5	29.4	29.5	29.4	29.5	29.5	29.5	29.5	29.5	29.5	29.5	29.7	29.6	29.6	29.8	29.7	29.8	29.7	29.8	29.7	29.9	29.9	29.9	29.9	29.9	30
I2	Blank	Blank	Blank	Blank	Blank	Blank	Blank	Blank	Blank	Blank	Blank	Blank	Blank	Blank	Blank	Blank	Blank	Blank	Blank	Blank	Blank	Blank	Blank	Blank	Blank	Blank	Blank	Blank	Blank	Blank	Blank	Blank	Blank	Blank	Blank	Blank	Blank	Blank	Blank	Blank	Blank	Blank	Blank	Blank	Blank	Blank	Blank	Blank	Blank
I3	20	17	17	17	17	17	16	17	16	17	16	17	16	17	17	15	16	17	16	15	17	17	16	17	16	16	14	16	16	17	16	15	16	16	15	16	15	15	15	16	15	16	15	14	15	14	15	15	15
I5	109	107	106	106	106	108	105	104	103	102	103	103	101	101	103	101	102	101	101	101	100	102	100	100	99	99	101	99	99	100	101	102	100	98	102	99	100	99	101	100	99	101	99	100	100	101	99	100	98
I7	105	101	96	96	90	89	85	84	81	79	76	73	71	70	67	65	63	64	59	57	57	55	55	52	50	52	48	49	46	47	47	44	45	39	44	43	43	40	41	40	39	37	39	37	37	38	35	38	38
I8	109	109	106	105	102	101	101	98	97	97	92	94	91	90	91	86	87	84	85	82	83	83	80	79	76	79	76	74	76	73	74	72	71	69	68	69	69	67	68	66	65	65	65	62	62	62	62	60	61
I9	108	103	102	100	97	93	93	89	88	86	85	83	80	79	76	77	75	72	69	68	67	65	64	64	60	61	60	59	57	58	55	54	52	52	51	53	51	50	50	48	47	48	46	47	44	43	44	44	44
I10	105	100	95	92	88	83	80	76	73	69	67	66	62	57	56	53	52	50	50	49	47	46	44	43	40	42	40	42	40	38	39	39	41	35	37	37	34	35	36	34	35	35	35	32	33	34	33	32	33
I11	111	108	109	106	103	103	102	101	100	98	98	98	95	96	96	93	90	92	90	88	89	89	86	86	84	86	82	82	82	81	80	80	79	77	79	78	77	76	76	76	73	74	73	71	71	71	70	71	69
Anisotropy
Cycle Nr.	1	2	3	4	5	6	7	8	9	10	11	12	13	14	15	16	17	18	19	20	21	22	23	24	25	26	27	28	29	30	31	32	33	34	35	36	37	38	39	40	41	42	43	44	45	46	47	48	49
Time [s]	0	80.2	160.2	240.2	320.2	400.2	480.2	560.2	640.2	720.2	800.2	880.2	960.2	1040.2	1120.2	1200.2	1280.2	1360.2	1440.2	1520.2	1600.2	1680.2	1760.2	1840.2	1920.2	2000.2	2080.2	2160.2	2240.2	2320.2	2400.2	2480.2	2560.2	2640.2	2720.2	2800.2	2880.2	2960.3	3040.3	3120.2	3200.2	3280.2	3360.3	3440.3	3520.3	3600.3	3680.3	3760.3	3840.3
Temp. [°C]	28.8	28.9	28.9	29	29	29	28.9	28.9	28.9	29	29.1	29.1	29.1	29.2	29.1	29.2	29.2	29.3	29.3	29.3	29.4	29.4	29.3	29.5	29.4	29.5	29.4	29.5	29.5	29.5	29.5	29.5	29.5	29.5	29.7	29.6	29.6	29.8	29.7	29.8	29.7	29.8	29.7	29.9	29.9	29.9	29.9	29.9	30
I2	Blank	Blank	Blank	Blank	Blank	Blank	Blank	Blank	Blank	Blank	Blank	Blank	Blank	Blank	Blank	Blank	Blank	Blank	Blank	Blank	Blank	Blank	Blank	Blank	Blank	Blank	Blank	Blank	Blank	Blank	Blank	Blank	Blank	Blank	Blank	Blank	Blank	Blank	Blank	Blank	Blank	Blank	Blank	Blank	Blank	Blank	Blank	Blank	Blank
I3	13	12	11	12	12	11	11	12	11	11	11	11	11	11	11	10	11	11	11	10	11	11	11	11	11	10	10	11	10	11	11	10	11	11	10	11	10	10	10	10	10	11	10	10	10	10	10	10	10
I5	75	74	73	74	73	75	73	72	71	70	71	71	70	70	71	70	70	70	70	70	69	70	69	69	68	68	70	69	69	69	69	70	69	67	70	68	69	68	69	69	68	70	68	69	69	70	68	69	68
I7	72	70	66	66	62	61	58	58	55	54	52	50	49	48	46	45	43	43	40	39	39	38	38	35	34	35	33	33	31	32	32	30	30	26	29	29	29	27	28	27	27	25	26	25	25	26	24	26	26
I8	76	75	73	72	71	70	70	67	67	66	64	65	63	62	63	59	60	58	58	56	57	57	55	54	52	54	52	51	52	50	51	49	49	47	47	47	47	46	47	45	44	44	44	43	42	43	42	41	41
I9	75	71	71	69	67	64	64	61	61	59	58	57	55	54	52	53	51	49	47	46	46	45	43	44	41	41	41	40	39	40	37	37	36	35	35	36	35	34	34	33	32	32	31	32	30	29	29	30	30
I10	73	69	66	63	60	57	55	52	50	47	46	45	42	39	38	36	35	34	34	33	32	31	30	29	27	28	27	28	27	26	26	26	28	24	25	25	23	23	24	23	23	23	23	22	22	23	23	22	22
I11	77	75	75	74	71	71	71	70	69	68	68	67	65	66	66	64	62	63	62	60	61	61	59	59	58	59	56	56	56	55	55	55	54	53	54	53	53	52	52	52	50	50	50	49	49	48	48	48	47
Total Intensity
Cycle Nr.	1	2	3	4	5	6	7	8	9	10	11	12	13	14	15	16	17	18	19	20	21	22	23	24	25	26	27	28	29	30	31	32	33	34	35	36	37	38	39	40	41	42	43	44	45	46	47	48	49
Time [s]	0	80.2	160.2	240.2	320.2	400.2	480.2	560.2	640.2	720.2	800.2	880.2	960.2	1040.2	1120.2	1200.2	1280.2	1360.2	1440.2	1520.2	1600.2	1680.2	1760.2	1840.2	1920.2	2000.2	2080.2	2160.2	2240.2	2320.2	2400.2	2480.2	2560.2	2640.2	2720.2	2800.2	2880.2	2960.3	3040.3	3120.2	3200.2	3280.2	3360.3	3440.3	3520.3	3600.3	3680.3	3760.3	3840.3
Temp. [°C]	28.8	28.9	28.9	29	29	29	28.9	28.9	28.9	29	29.1	29.1	29.1	29.2	29.1	29.2	29.2	29.3	29.3	29.3	29.4	29.4	29.3	29.5	29.4	29.5	29.4	29.5	29.5	29.5	29.5	29.5	29.5	29.5	29.7	29.6	29.6	29.8	29.7	29.8	29.7	29.8	29.7	29.9	29.9	29.9	29.9	29.9	30
I2	Blank	Blank	Blank	Blank	Blank	Blank	Blank	Blank	Blank	Blank	Blank	Blank	Blank	Blank	Blank	Blank	Blank	Blank	Blank	Blank	Blank	Blank	Blank	Blank	Blank	Blank	Blank	Blank	Blank	Blank	Blank	Blank	Blank	Blank	Blank	Blank	Blank	Blank	Blank	Blank	Blank	Blank	Blank	Blank	Blank	Blank	Blank	Blank	Blank
I3	97245	96819	96540	96311	95947	95758	95513	95219	94947	94750	94646	94510	94337	94219	93796	93887	93717	93468	93343	93249	93148	93027	92850	92679	92646	92554	92373	92291	92239	92072	91943	91869	91788	91683	91692	91552	91377	91252	91232	91148	91023	91025	90991	90713	90507	90520	90413	90317	90150
I5	7610	7575	7555	7535	7539	7466	7451	7436	7424	7407	7374	7355	7365	7341	7318	7321	7304	7289	7290	7278	7255	7245	7238	7236	7210	7199	7180	7190	7174	7152	7141	7143	7135	7149	7117	7111	7105	7100	7089	7086	7074	7052	7066	7045	7038	7029	7029	7025	7002
I7	7194	7218	7216	7205	7249	7229	7242	7241	7247	7255	7272	7287	7288	7295	7307	7332	7322	7341	7346	7352	7356	7357	7380	7378	7376	7388	7379	7389	7381	7375	7363	7376	7387	7417	7397	7378	7390	7394	7383	7380	7375	7382	7380	7374	7371	7361	7361	7353	7352
I8	7420	7406	7391	7396	7400	7375	7379	7371	7360	7347	7369	7342	7350	7344	7318	7342	7356	7346	7334	7352	7345	7336	7366	7347	7358	7352	7353	7364	7350	7346	7349	7348	7371	7373	7351	7369	7362	7374	7367	7372	7362	7373	7365	7367	7367	7363	7372	7361	7368
I9	7365	7384	7375	7382	7385	7385	7385	7392	7394	7396	7392	7386	7389	7405	7422	7426	7429	7450	7453	7454	7469	7466	7469	7470	7481	7485	7488	7484	7492	7494	7508	7483	7512	7530	7501	7515	7509	7508	7516	7503	7514	7511	7521	7513	7524	7505	7500	7512	7508
I10	7120	7155	7173	7185	7214	7206	7240	7250	7271	7296	7312	7325	7334	7362	7375	7392	7399	7398	7411	7421	7418	7417	7427	7430	7433	7441	7434	7439	7428	7434	7414	7400	7419	7445	7428	7404	7427	7412	7411	7406	7397	7407	7397	7386	7378	7373	7369	7361	7354
I11	7068	7043	7038	7018	7030	6999	6989	6977	6966	6963	6970	6948	6953	6948	6931	6945	6951	6941	6932	6934	6938	6941	6934	6939	6927	6925	6930	6929	6934	6922	6926	6912	6930	6957	6924	6924	6928	6908	6929	6928	6926	6927	6931	6929	6915	6912	6910	6918	6914
Intensity (parallel)
Cycle Nr.	1	2	3	4	5	6	7	8	9	10	11	12	13	14	15	16	17	18	19	20	21	22	23	24	25	26	27	28	29	30	31	32	33	34	35	36	37	38	39	40	41	42	43	44	45	46	47	48	49
Time [s]	0	80.2	160.2	240.2	320.2	400.2	480.2	560.2	640.2	720.2	800.2	880.2	960.2	1040.2	1120.2	1200.2	1280.2	1360.2	1440.2	1520.2	1600.2	1680.2	1760.2	1840.2	1920.2	2000.2	2080.2	2160.2	2240.2	2320.2	2400.2	2480.2	2560.2	2640.2	2720.2	2800.2	2880.2	2960.3	3040.3	3120.2	3200.2	3280.2	3360.3	3440.3	3520.3	3600.3	3680.3	3760.3	3840.3
Temp. [°C]	28.8	28.9	28.9	29	29	29	28.9	28.9	28.9	29	29.1	29.1	29.1	29.2	29.1	29.2	29.2	29.3	29.3	29.3	29.4	29.4	29.3	29.5	29.4	29.5	29.4	29.5	29.5	29.5	29.5	29.5	29.5	29.5	29.7	29.6	29.6	29.8	29.7	29.8	29.7	29.8	29.7	29.9	29.9	29.9	29.9	29.9	30
I2	Blank	Blank	Blank	Blank	Blank	Blank	Blank	Blank	Blank	Blank	Blank	Blank	Blank	Blank	Blank	Blank	Blank	Blank	Blank	Blank	Blank	Blank	Blank	Blank	Blank	Blank	Blank	Blank	Blank	Blank	Blank	Blank	Blank	Blank	Blank	Blank	Blank	Blank	Blank	Blank	Blank	Blank	Blank	Blank	Blank	Blank	Blank	Blank	Blank
I3	33285	33020	32893	32843	32726	32637	32524	32474	32340	32298	32220	32213	32133	32111	31980	31936	31896	31852	31776	31721	31748	31699	31608	31582	31547	31498	31380	31433	31386	31382	31295	31251	31247	31205	31169	31167	31074	31040	31008	31020	30951	30979	30920	30821	30782	30755	30741	30693	30665
I5	2917	2900	2888	2881	2880	2861	2844	2835	2827	2815	2809	2799	2797	2788	2787	2781	2777	2768	2770	2763	2753	2753	2745	2743	2732	2728	2726	2725	2719	2712	2711	2716	2707	2704	2705	2694	2693	2690	2691	2687	2680	2679	2676	2674	2668	2670	2664	2664	2650
I7	2746	2742	2722	2719	2714	2705	2695	2692	2684	2680	2675	2672	2665	2664	2659	2662	2649	2659	2646	2642	2641	2637	2645	2632	2625	2635	2621	2627	2615	2616	2610	2604	2612	2603	2611	2603	2606	2599	2597	2592	2589	2584	2590	2581	2580	2580	2571	2577	2576
I8	2848	2840	2823	2822	2815	2803	2804	2788	2782	2775	2769	2765	2758	2752	2745	2738	2745	2732	2729	2726	2727	2722	2726	2713	2709	2714	2707	2704	2703	2693	2697	2691	2696	2689	2678	2689	2685	2682	2684	2680	2672	2675	2673	2665	2662	2663	2665	2654	2659
I9	2821	2811	2806	2801	2792	2776	2777	2767	2764	2756	2750	2742	2733	2736	2731	2735	2729	2726	2718	2715	2718	2710	2706	2709	2698	2701	2700	2695	2691	2695	2689	2677	2682	2688	2675	2685	2678	2674	2674	2665	2665	2666	2665	2662	2658	2649	2647	2654	2651
I10	2718	2714	2704	2697	2694	2676	2678	2668	2667	2660	2660	2660	2650	2644	2647	2642	2639	2634	2639	2637	2629	2627	2624	2622	2612	2620	2613	2619	2609	2604	2600	2596	2609	2599	2600	2591	2588	2586	2589	2583	2581	2584	2581	2570	2567	2570	2567	2560	2559
I11	2717	2699	2698	2684	2678	2666	2658	2651	2641	2635	2637	2628	2621	2621	2616	2610	2604	2607	2597	2591	2594	2595	2585	2584	2576	2580	2571	2569	2571	2562	2562	2556	2560	2563	2558	2555	2553	2542	2551	2550	2540	2542	2541	2534	2530	2527	2523	2530	2522
Intensity (perpendicular)
Cycle Nr.	1	2	3	4	5	6	7	8	9	10	11	12	13	14	15	16	17	18	19	20	21	22	23	24	25	26	27	28	29	30	31	32	33	34	35	36	37	38	39	40	41	42	43	44	45	46	47	48	49
Time [s]	0	80.2	160.2	240.2	320.2	400.2	480.2	560.2	640.2	720.2	800.2	880.2	960.2	1040.2	1120.2	1200.2	1280.2	1360.2	1440.2	1520.2	1600.2	1680.2	1760.2	1840.2	1920.2	2000.2	2080.2	2160.2	2240.2	2320.2	2400.2	2480.2	2560.2	2640.2	2720.2	2800.2	2880.2	2960.3	3040.3	3120.2	3200.2	3280.2	3360.3	3440.3	3520.3	3600.3	3680.3	3760.3	3840.3
Temp. [°C]	28.8	28.9	28.9	29	29	29	28.9	28.9	28.9	29	29.1	29.1	29.1	29.2	29.1	29.2	29.2	29.3	29.3	29.3	29.4	29.4	29.3	29.5	29.4	29.5	29.4	29.5	29.5	29.5	29.5	29.5	29.5	29.5	29.7	29.6	29.6	29.8	29.7	29.8	29.7	29.8	29.7	29.9	29.9	29.9	29.9	29.9	30
I2	Blank	Blank	Blank	Blank	Blank	Blank	Blank	Blank	Blank	Blank	Blank	Blank	Blank	Blank	Blank	Blank	Blank	Blank	Blank	Blank	Blank	Blank	Blank	Blank	Blank	Blank	Blank	Blank	Blank	Blank	Blank	Blank	Blank	Blank	Blank	Blank	Blank	Blank	Blank	Blank	Blank	Blank	Blank	Blank	Blank	Blank	Blank	Blank	Blank
I3	31980	31899	31823	31734	31611	31560	31494	31372	31303	31226	31213	31148	31102	31054	30908	30975	30911	30808	30784	30764	30700	30664	30621	30549	30550	30528	30496	30429	30426	30345	30324	30309	30270	30239	30261	30193	30152	30106	30112	30064	30036	30023	30035	29946	29862	29882	29836	29812	29743
I5	2346	2337	2334	2327	2330	2302	2304	2300	2298	2296	2283	2278	2284	2277	2266	2270	2264	2261	2260	2257	2251	2246	2246	2246	2239	2235	2227	2232	2228	2220	2215	2214	2214	2222	2206	2208	2206	2205	2199	2199	2197	2187	2195	2186	2185	2180	2183	2181	2176
I7	2224	2238	2247	2243	2267	2262	2274	2275	2282	2288	2298	2307	2311	2315	2324	2335	2336	2341	2350	2355	2357	2360	2367	2373	2376	2377	2379	2381	2383	2380	2376	2386	2387	2407	2393	2388	2392	2397	2393	2394	2393	2399	2395	2396	2395	2391	2395	2388	2388
I8	2286	2283	2284	2287	2292	2286	2288	2291	2289	2286	2300	2288	2296	2296	2286	2302	2305	2307	2302	2313	2309	2307	2320	2317	2324	2319	2323	2330	2323	2326	2326	2329	2338	2342	2336	2340	2339	2346	2341	2346	2345	2349	2346	2351	2353	2350	2354	2353	2354
I9	2272	2286	2285	2290	2297	2304	2304	2313	2315	2320	2321	2322	2328	2334	2345	2345	2350	2362	2367	2369	2375	2378	2382	2381	2392	2392	2394	2395	2400	2399	2410	2403	2415	2421	2413	2415	2416	2417	2421	2419	2424	2422	2428	2425	2433	2428	2426	2429	2428
I10	2201	2220	2234	2244	2260	2265	2281	2291	2302	2318	2326	2332	2342	2359	2364	2375	2380	2382	2386	2392	2395	2395	2402	2404	2410	2410	2410	2410	2410	2415	2407	2402	2405	2423	2414	2406	2420	2413	2411	2411	2408	2411	2408	2408	2405	2402	2401	2401	2397
I11	2176	2172	2170	2167	2176	2167	2165	2163	2162	2164	2166	2160	2166	2164	2158	2167	2173	2167	2167	2172	2172	2173	2174	2177	2175	2173	2180	2180	2182	2180	2182	2178	2185	2197	2183	2185	2187	2183	2189	2189	2193	2193	2195	2198	2193	2192	2193	2194	2196
Rawdata (parallel)
Cycle Nr.	1	2	3	4	5	6	7	8	9	10	11	12	13	14	15	16	17	18	19	20	21	22	23	24	25	26	27	28	29	30	31	32	33	34	35	36	37	38	39	40	41	42	43	44	45	46	47	48	49
Time [s]	0	80.2	160.2	240.2	320.2	400.2	480.2	560.2	640.2	720.2	800.2	880.2	960.2	1040.2	1120.2	1200.2	1280.2	1360.2	1440.2	1520.2	1600.2	1680.2	1760.2	1840.2	1920.2	2000.2	2080.2	2160.2	2240.2	2320.2	2400.2	2480.2	2560.2	2640.2	2720.2	2800.2	2880.2	2960.3	3040.3	3120.2	3200.2	3280.2	3360.3	3440.3	3520.3	3600.3	3680.3	3760.3	3840.3
Temp. [°C]	28.8	28.9	28.9	29	29	29	28.9	28.9	28.9	29	29.1	29.1	29.1	29.2	29.1	29.2	29.2	29.3	29.3	29.3	29.4	29.4	29.3	29.5	29.4	29.5	29.4	29.5	29.5	29.5	29.5	29.5	29.5	29.5	29.7	29.6	29.6	29.8	29.7	29.8	29.7	29.8	29.7	29.9	29.9	29.9	29.9	29.9	30
I2	918	918	919	916	909	915	912	911	912	913	909	912	911	911	909	904	904	907	906	903	903	902	902	902	906	898	900	899	897	898	897	897	892	892	891	892	890	890	886	886	886	885	882	886	882	884	883	882	879
I3	40901	40583	40431	40368	40221	40120	39982	39921	39761	39711	39613	39608	39510	39485	39325	39267	39219	39169	39076	39007	39041	38980	38870	38839	38801	38735	38596	38657	38599	38595	38489	38437	38427	38376	38332	38330	38217	38176	38134	38148	38066	38098	38024	37909	37859	37828	37810	37751	37715
I5	4423	4402	4387	4377	4369	4351	4329	4317	4309	4295	4283	4275	4272	4260	4257	4244	4240	4231	4233	4222	4210	4209	4199	4197	4188	4175	4175	4173	4164	4155	4153	4160	4143	4141	4140	4128	4125	4120	4119	4114	4105	4103	4097	4098	4087	4090	4082	4082	4063
I7	4216	4212	4188	4182	4170	4165	4150	4144	4136	4132	4123	4123	4113	4111	4103	4101	4087	4101	4085	4076	4076	4069	4079	4064	4059	4063	4048	4054	4038	4040	4032	4025	4029	4019	4027	4018	4020	4012	4006	4000	3996	3989	3993	3987	3982	3982	3971	3977	3974
I8	4339	4330	4309	4306	4291	4281	4280	4260	4255	4246	4235	4234	4224	4217	4207	4193	4202	4188	4184	4177	4180	4172	4176	4160	4161	4158	4152	4147	4145	4132	4137	4129	4130	4122	4108	4122	4114	4111	4111	4105	4095	4099	4093	4087	4079	4083	4083	4069	4074
I9	4307	4295	4289	4281	4262	4249	4248	4235	4233	4223	4213	4207	4194	4198	4190	4190	4183	4182	4171	4164	4169	4157	4151	4155	4147	4142	4143	4136	4129	4135	4127	4113	4113	4121	4103	4117	4106	4101	4099	4087	4087	4088	4083	4084	4075	4065	4063	4069	4064
I10	4183	4178	4167	4155	4145	4129	4129	4117	4115	4108	4105	4108	4094	4087	4089	4077	4075	4071	4076	4071	4061	4058	4053	4051	4044	4046	4039	4045	4031	4026	4020	4016	4026	4014	4014	4005	3998	3996	3997	3988	3986	3989	3982	3973	3966	3970	3967	3956	3953
I11	4182	4161	4160	4140	4125	4118	4106	4096	4085	4078	4078	4069	4060	4060	4051	4039	4033	4038	4026	4015	4020	4019	4007	4006	4001	3997	3988	3985	3985	3975	3974	3968	3967	3970	3963	3960	3956	3944	3950	3949	3937	3938	3934	3930	3921	3919	3914	3920	3909
Rawdata (perpendicular)
Cycle Nr.	1	2	3	4	5	6	7	8	9	10	11	12	13	14	15	16	17	18	19	20	21	22	23	24	25	26	27	28	29	30	31	32	33	34	35	36	37	38	39	40	41	42	43	44	45	46	47	48	49
Time [s]	0	80.2	160.2	240.2	320.2	400.2	480.2	560.2	640.2	720.2	800.2	880.2	960.2	1040.2	1120.2	1200.2	1280.2	1360.2	1440.2	1520.2	1600.2	1680.2	1760.2	1840.2	1920.2	2000.2	2080.2	2160.2	2240.2	2320.2	2400.2	2480.2	2560.2	2640.2	2720.2	2800.2	2880.2	2960.3	3040.3	3120.2	3200.2	3280.2	3360.3	3440.3	3520.3	3600.3	3680.3	3760.3	3840.3
Temp. [°C]	28.8	28.9	28.9	29	29	29	28.9	28.9	28.9	29	29.1	29.1	29.1	29.2	29.1	29.2	29.2	29.3	29.3	29.3	29.4	29.4	29.3	29.5	29.4	29.5	29.4	29.5	29.5	29.5	29.5	29.5	29.5	29.5	29.7	29.6	29.6	29.8	29.7	29.8	29.7	29.8	29.7	29.9	29.9	29.9	29.9	29.9	30
I2	236	237	236	237	231	237	236	236	235	234	235	237	235	235	236	235	233	232	233	232	232	231	231	231	231	230	231	230	231	231	231	232	230	220	229	230	228	229	227	229	229	229	229	228	228	229	228	227	227
I3	32216	32136	32059	31971	31842	31798	31730	31609	31538	31460	31448	31385	31338	31289	31143	31211	31144	31040	31017	30996	30932	30895	30852	30780	30781	30757	30727	30659	30657	30575	30555	30541	30500	30459	30491	30422	30380	30335	30339	30293	30266	30252	30265	30174	30090	30111	30064	30039	29969
I5	2582	2574	2569	2564	2561	2540	2539	2537	2533	2530	2518	2515	2519	2512	2502	2505	2497	2493	2493	2489	2483	2477	2477	2478	2470	2465	2458	2462	2458	2451	2446	2446	2444	2442	2435	2438	2434	2434	2426	2428	2427	2416	2424	2414	2413	2409	2411	2407	2402
I7	2460	2474	2483	2480	2499	2499	2509	2511	2516	2522	2534	2544	2546	2551	2560	2570	2569	2573	2582	2587	2589	2591	2598	2604	2607	2606	2610	2611	2614	2610	2607	2618	2617	2627	2622	2617	2620	2626	2620	2623	2623	2628	2624	2624	2623	2620	2623	2615	2615
I8	2522	2520	2520	2524	2524	2523	2524	2528	2524	2521	2536	2525	2531	2531	2522	2537	2538	2539	2535	2545	2540	2538	2551	2549	2556	2549	2554	2560	2554	2557	2556	2561	2568	2562	2566	2570	2567	2575	2569	2575	2575	2578	2576	2579	2581	2579	2582	2580	2581
I9	2508	2523	2521	2527	2528	2542	2540	2549	2550	2554	2556	2558	2563	2570	2581	2580	2583	2594	2600	2601	2607	2609	2613	2612	2623	2622	2625	2624	2631	2630	2640	2635	2645	2641	2643	2644	2644	2645	2648	2648	2654	2651	2658	2654	2661	2657	2655	2656	2655
I10	2437	2457	2470	2481	2491	2502	2516	2527	2537	2553	2561	2569	2577	2595	2600	2610	2613	2614	2619	2624	2626	2626	2632	2635	2642	2640	2641	2640	2640	2645	2638	2634	2635	2643	2644	2636	2648	2642	2638	2640	2637	2641	2637	2636	2633	2631	2629	2627	2624
I11	2412	2408	2406	2404	2408	2404	2401	2400	2397	2398	2402	2397	2401	2399	2394	2403	2406	2399	2400	2404	2404	2404	2405	2408	2407	2403	2410	2410	2412	2410	2413	2410	2415	2417	2412	2414	2416	2411	2416	2418	2423	2422	2424	2426	2421	2422	2421	2421	2423
Fluorescence polarization (FP) values normalized to the initial value:
Time (s)	0	80.2	160.2	240.2	320.2	400.2	480.2	560.2	640.2	720.2	800.2	880.2	960.2	1040.2	1120.2	1200.2	1280.2	1360.2	1440.2	1520.2	1600.2	1680.2	1760.2	1840.2	1920.2	2000.2	2080.2	2160.2	2240.2	2320.2	2400.2	2480.2	2560.2	2640.2	2720.2	2800.2	2880.2	2960.3	3040.3	3120.2	3200.2	3280.2	3360.3	3440.3	3520.3	3600.3	3680.3	3760.3	3840.3
Probe only	1	0.981651	0.972477	0.972477	0.972477	0.990826	0.963303	0.954128	0.944954	0.93578	0.944954	0.944954	0.926606	0.926606	0.944954	0.926606	0.93578	0.926606	0.926606	0.926606	0.917431	0.93578	0.917431	0.917431	0.908257	0.908257	0.926606	0.908257	0.908257	0.917431	0.926606	0.93578	0.917431	0.899083	0.93578	0.908257	0.917431	0.908257	0.926606	0.917431	0.908257	0.926606	0.908257	0.917431	0.917431	0.926606	0.908257	0.917431	0.899083
2052 WT	1	0.961905	0.914286	0.914286	0.857143	0.847619	0.809524	0.8	0.771429	0.752381	0.72381	0.695238	0.67619	0.666667	0.638095	0.619048	0.6	0.609524	0.561905	0.542857	0.542857	0.52381	0.52381	0.495238	0.47619	0.495238	0.457143	0.466667	0.438095	0.447619	0.447619	0.419048	0.428571	0.371429	0.419048	0.409524	0.409524	0.380952	0.390476	0.380952	0.371429	0.352381	0.371429	0.352381	0.352381	0.361905	0.333333	0.361905	0.361905
2091 L258D	1	1	0.972477	0.963303	0.93578	0.926606	0.926606	0.899083	0.889908	0.889908	0.844037	0.862385	0.834862	0.825688	0.834862	0.788991	0.798165	0.770642	0.779817	0.752294	0.761468	0.761468	0.733945	0.724771	0.697248	0.724771	0.697248	0.678899	0.697248	0.669725	0.678899	0.66055	0.651376	0.633028	0.623853	0.633028	0.633028	0.614679	0.623853	0.605505	0.59633	0.59633	0.59633	0.568807	0.568807	0.568807	0.568807	0.550459	0.559633
2217 K256S	1	0.953704	0.944444	0.925926	0.898148	0.861111	0.861111	0.824074	0.814815	0.796296	0.787037	0.768519	0.740741	0.731481	0.703704	0.712963	0.694444	0.666667	0.638889	0.62963	0.62037	0.601852	0.592593	0.592593	0.555556	0.564815	0.555556	0.546296	0.527778	0.537037	0.509259	0.5	0.481481	0.481481	0.472222	0.490741	0.472222	0.462963	0.462963	0.444444	0.435185	0.444444	0.425926	0.435185	0.407407	0.398148	0.407407	0.407407	0.407407
2218 E242A	1	0.952381	0.904762	0.87619	0.838095	0.790476	0.761905	0.72381	0.695238	0.657143	0.638095	0.628571	0.590476	0.542857	0.533333	0.504762	0.495238	0.47619	0.47619	0.466667	0.447619	0.438095	0.419048	0.409524	0.380952	0.4	0.380952	0.4	0.380952	0.361905	0.371429	0.371429	0.390476	0.333333	0.352381	0.352381	0.32381	0.333333	0.342857	0.32381	0.333333	0.333333	0.333333	0.304762	0.314286	0.32381	0.314286	0.304762	0.314286
2270 G299S	1	0.972973	0.981982	0.954955	0.927928	0.927928	0.918919	0.90991	0.900901	0.882883	0.882883	0.882883	0.855856	0.864865	0.864865	0.837838	0.810811	0.828829	0.810811	0.792793	0.801802	0.801802	0.774775	0.774775	0.756757	0.774775	0.738739	0.738739	0.738739	0.72973	0.720721	0.720721	0.711712	0.693694	0.711712	0.702703	0.693694	0.684685	0.684685	0.684685	0.657658	0.666667	0.657658	0.63964	0.63964	0.63964	0.630631	0.63964	0.621622
[truncated: 71 more columns]

## Sheet: Exp. 7
Application: Tecan i-control				Tecan i-control , 1.10.4.0
Device: infinite 500				Serial number: 705007195				Serial number of connected stacker:
Firmware: V_1.30_05/2007_I500F (May 18 2007/14.36.50)				MAI, V_1.30_05/2007_I500F (May 18 2007/14.36.50)
Date:	2018-10-05
Time:	14:59:41
System				PEONY
User				LABS\sp693
Plate				Greiner 384 Flat Bottom Transparent Polystyrol Small volume [GRE384st.pdfx]
Plate-ID (Stacker)
Shaking (Linear) Duration:				4	s
Shaking (Linear) Amplitude:				2	mm
List of actions in this measurement script:
Kinetic
Fluorescence Polarization
	Measurement well-wise
Kinetic Measurement
Kinetic Cycles				120
Interval Time				00:00:50
Mode				Fluorescence Polarization
Label1: Excitation Wavelength				485	nm
Label1: Emission Wavelength				535	nm
Label1: Excitation Bandwidth				20	nm
Label1: Emission Bandwidth				20	nm
Label1: Gain				58	Optimal (100%)
Label1: Number of Flashes				13
Label1: Integration Time				20	µs
Label1: Settle Time				0	ms
Label1: Mirror (Automatic)				Dichroic 510 (e.g. fluorescein)
Label1: Z-Position (Manual)				21250	µm
G-Factor Reference				B10-B10
Reference Value				20	mP
G-Factor Blank				B9-B9
G-Factor				0.826867	(calculated)
Measurement Blank				B9-B9
Legend
Color for G-Factor Reference
Color for G-Factor and Measurement Blank
Part of Plate				B9-B10; B12-B15
Start Time:	10/05/2018 15:00:01
Polarization
Cycle Nr.	1	2	3	4	5	6	7	8	9	10	11	12	13	14	15	16	17	18	19	20	21	22	23	24	25	26	27	28	29	30	31	32	33	34	35	36	37	38	39	40	41	42	43	44	45	46	47	48	49
Time [s]	0	50.2	100.1	150.2	200.2	250.2	300.2	350.2	400.2	450.2	500.2	550.2	600.2	650.2	700.2	750.2	800.2	850.2	900.2	950.2	1000.2	1050.2	1100.2	1150.2	1200.2	1250.2	1300.2	1350.2	1400.2	1450.2	1500.2	1550.2	1600.2	1650.2	1700.2	1750.2	1800.2	1850.2	1900.2	1950.2	2000.2	2050.2	2100.2	2150.2	2200.2	2250.2	2300.2	2350.2	2400.2
Temp. [°C]	30.1	30	30	30.1	30.2	30.2	30.1	30.2	30.2	30.1	30.2	30.2	30.3	30.3	30.4	30.3	30.3	30.4	30.4	30.3	30.3	30.4	30.4	30.4	30.4	30.4	30.5	30.4	30.5	30.5	30.5	30.6	30.5	30.6	30.6	30.5	30.7	30.6	30.7	30.7	30.7	30.8	30.8	30.7	30.8	30.7	30.8	30.8	30.8
B9	Blank	Blank	Blank	Blank	Blank	Blank	Blank	Blank	Blank	Blank	Blank	Blank	Blank	Blank	Blank	Blank	Blank	Blank	Blank	Blank	Blank	Blank	Blank	Blank	Blank	Blank	Blank	Blank	Blank	Blank	Blank	Blank	Blank	Blank	Blank	Blank	Blank	Blank	Blank	Blank	Blank	Blank	Blank	Blank	Blank	Blank	Blank	Blank	Blank
B10	20	19	19	19	18	18	18	18	16	17	17	17	18	16	16	15	17	15	16	16	15	17	16	17	16	15	16	15	16	16	16	16	15	15	15	15	16	16	16	16	16	16	17	16	16	15	16	16	15
B12	137	137	139	136	135	134	133	137	136	132	131	130	135	129	130	128	131	130	129	133	127	132	131	126	133	129	133	130	129	129	128	131	127	126	130	129	133	128	131	128	128	129	126	127	128	127	125	131	129
B13	137	131	132	134	131	125	124	115	119	115	115	113	111	105	103	99	97	96	92	93	86	87	89	86	83	80	82	79	75	76	75	74	73	68	69	67	66	67	65	63	59	60	59	57	55	56	57	54	54
B14	131	133	131	129	125	122	119	116	113	110	109	103	107	98	94	91	94	87	86	85	80	77	76	75	79	72	74	71	66	65	65	64	62	63	62	58	58	54	57	54	52	51	51	51	50	48	44	50	52
B15	136	135	137	131	138	134	135	130	128	130	125	129	129	125	123	123	123	124	125	121	125	121	120	118	122	118	119	120	119	116	117	117	112	115	117	112	116	112	111	110	111	107	108	111	107	108	106	104	104
Anisotropy
Cycle Nr.	1	2	3	4	5	6	7	8	9	10	11	12	13	14	15	16	17	18	19	20	21	22	23	24	25	26	27	28	29	30	31	32	33	34	35	36	37	38	39	40	41	42	43	44	45	46	47	48	49
Time [s]	0	50.2	100.1	150.2	200.2	250.2	300.2	350.2	400.2	450.2	500.2	550.2	600.2	650.2	700.2	750.2	800.2	850.2	900.2	950.2	1000.2	1050.2	1100.2	1150.2	1200.2	1250.2	1300.2	1350.2	1400.2	1450.2	1500.2	1550.2	1600.2	1650.2	1700.2	1750.2	1800.2	1850.2	1900.2	1950.2	2000.2	2050.2	2100.2	2150.2	2200.2	2250.2	2300.2	2350.2	2400.2
Temp. [°C]	30.1	30	30	30.1	30.2	30.2	30.1	30.2	30.2	30.1	30.2	30.2	30.3	30.3	30.4	30.3	30.3	30.4	30.4	30.3	30.3	30.4	30.4	30.4	30.4	30.4	30.5	30.4	30.5	30.5	30.5	30.6	30.5	30.6	30.6	30.5	30.7	30.6	30.7	30.7	30.7	30.8	30.8	30.7	30.8	30.7	30.8	30.8	30.8
B9	Blank	Blank	Blank	Blank	Blank	Blank	Blank	Blank	Blank	Blank	Blank	Blank	Blank	Blank	Blank	Blank	Blank	Blank	Blank	Blank	Blank	Blank	Blank	Blank	Blank	Blank	Blank	Blank	Blank	Blank	Blank	Blank	Blank	Blank	Blank	Blank	Blank	Blank	Blank	Blank	Blank	Blank	Blank	Blank	Blank	Blank	Blank	Blank	Blank
B10	13	13	13	13	12	12	12	12	11	12	11	11	12	11	11	10	12	10	10	11	10	11	11	11	11	10	10	10	11	10	10	11	10	10	10	10	11	11	11	10	10	11	11	10	11	10	10	10	10
B12	96	96	97	95	94	93	93	96	95	92	91	91	94	90	90	89	91	91	90	93	89	92	91	88	93	90	92	91	90	90	89	92	88	88	91	90	93	89	91	89	89	90	88	88	89	89	87	91	90
B13	95	92	92	94	91	87	86	80	83	80	79	78	77	72	71	68	67	66	63	64	59	60	61	59	57	55	56	54	51	52	51	51	50	46	47	46	45	46	44	43	40	41	40	39	37	38	38	37	37
B14	91	93	91	90	87	84	83	81	78	76	75	71	74	68	65	62	64	60	59	59	55	53	52	51	54	49	50	48	45	44	44	44	42	43	42	40	39	36	39	36	35	35	34	34	34	32	30	34	35
B15	95	94	96	91	96	94	94	90	89	90	87	90	90	87	86	85	86	86	87	84	87	84	83	82	85	82	83	83	83	81	81	81	77	80	81	78	80	78	77	76	77	74	75	77	74	75	73	72	72
Total Intensity
Cycle Nr.	1	2	3	4	5	6	7	8	9	10	11	12	13	14	15	16	17	18	19	20	21	22	23	24	25	26	27	28	29	30	31	32	33	34	35	36	37	38	39	40	41	42	43	44	45	46	47	48	49
Time [s]	0	50.2	100.1	150.2	200.2	250.2	300.2	350.2	400.2	450.2	500.2	550.2	600.2	650.2	700.2	750.2	800.2	850.2	900.2	950.2	1000.2	1050.2	1100.2	1150.2	1200.2	1250.2	1300.2	1350.2	1400.2	1450.2	1500.2	1550.2	1600.2	1650.2	1700.2	1750.2	1800.2	1850.2	1900.2	1950.2	2000.2	2050.2	2100.2	2150.2	2200.2	2250.2	2300.2	2350.2	2400.2
Temp. [°C]	30.1	30	30	30.1	30.2	30.2	30.1	30.2	30.2	30.1	30.2	30.2	30.3	30.3	30.4	30.3	30.3	30.4	30.4	30.3	30.3	30.4	30.4	30.4	30.4	30.4	30.5	30.4	30.5	30.5	30.5	30.6	30.5	30.6	30.6	30.5	30.7	30.6	30.7	30.7	30.7	30.8	30.8	30.7	30.8	30.7	30.8	30.8	30.8
B9	Blank	Blank	Blank	Blank	Blank	Blank	Blank	Blank	Blank	Blank	Blank	Blank	Blank	Blank	Blank	Blank	Blank	Blank	Blank	Blank	Blank	Blank	Blank	Blank	Blank	Blank	Blank	Blank	Blank	Blank	Blank	Blank	Blank	Blank	Blank	Blank	Blank	Blank	Blank	Blank	Blank	Blank	Blank	Blank	Blank	Blank	Blank	Blank	Blank
B10	99098	98543	98343	98038	97990	97614	97673	97439	97318	97107	97099	96947	96638	96442	96383	96419	96212	96069	95923	95879	95894	95692	95519	95346	95140	95246	94994	94926	94690	94601	94702	94661	94522	94546	94267	94257	94197	94036	93999	93932	93905	93891	93813	93554	93366	93285	93496	93231	93272
B12	3521	3511	3510	3484	3478	3474	3469	3441	3441	3416	3424	3414	3397	3396	3375	3378	3381	3382	3377	3367	3366	3363	3344	3341	3330	3341	3322	3328	3323	3302	3314	3324	3308	3301	3299	3290	3282	3306	3298	3293	3284	3300	3279	3264	3263	3273	3268	3258	3254
B13	3364	3368	3375	3382	3376	3369	3385	3370	3369	3380	3369	3389	3386	3388	3383	3401	3401	3407	3424	3422	3422	3428	3432	3436	3431	3440	3424	3447	3447	3455	3450	3465	3459	3442	3454	3468	3465	3461	3459	3482	3480	3483	3476	3462	3475	3483	3486	3475	3480
B14	3299	3293	3303	3300	3283	3293	3295	3293	3292	3279	3308	3310	3315	3314	3313	3329	3339	3344	3364	3340	3361	3364	3367	3356	3366	3364	3366	3383	3373	3385	3394	3400	3399	3401	3393	3383	3393	3405	3413	3413	3401	3413	3411	3398	3404	3403	3422	3415	3414
B15	3286	3291	3283	3285	3261	3254	3257	3228	3233	3238	3221	3231	3221	3212	3208	3206	3209	3207	3225	3205	3197	3207	3208	3209	3186	3204	3179	3192	3193	3185	3196	3178	3202	3187	3180	3183	3177	3183	3184	3188	3190	3191	3181	3168	3174	3186	3188	3189	3187
Intensity (parallel)
Cycle Nr.	1	2	3	4	5	6	7	8	9	10	11	12	13	14	15	16	17	18	19	20	21	22	23	24	25	26	27	28	29	30	31	32	33	34	35	36	37	38	39	40	41	42	43	44	45	46	47	48	49
Time [s]	0	50.2	100.1	150.2	200.2	250.2	300.2	350.2	400.2	450.2	500.2	550.2	600.2	650.2	700.2	750.2	800.2	850.2	900.2	950.2	1000.2	1050.2	1100.2	1150.2	1200.2	1250.2	1300.2	1350.2	1400.2	1450.2	1500.2	1550.2	1600.2	1650.2	1700.2	1750.2	1800.2	1850.2	1900.2	1950.2	2000.2	2050.2	2100.2	2150.2	2200.2	2250.2	2300.2	2350.2	2400.2
Temp. [°C]	30.1	30	30	30.1	30.2	30.2	30.1	30.2	30.2	30.1	30.2	30.2	30.3	30.3	30.4	30.3	30.3	30.4	30.4	30.3	30.3	30.4	30.4	30.4	30.4	30.4	30.5	30.4	30.5	30.5	30.5	30.6	30.5	30.6	30.6	30.5	30.7	30.6	30.7	30.7	30.7	30.8	30.8	30.7	30.8	30.7	30.8	30.8	30.8
B9	Blank	Blank	Blank	Blank	Blank	Blank	Blank	Blank	Blank	Blank	Blank	Blank	Blank	Blank	Blank	Blank	Blank	Blank	Blank	Blank	Blank	Blank	Blank	Blank	Blank	Blank	Blank	Blank	Blank	Blank	Blank	Blank	Blank	Blank	Blank	Blank	Blank	Blank	Blank	Blank	Blank	Blank	Blank	Blank	Blank	Blank	Blank	Blank	Blank
B10	33919	33702	33614	33505	33435	33332	33335	33256	33156	33121	33090	33033	32972	32830	32838	32804	32810	32656	32645	32647	32618	32606	32523	32508	32387	32401	32326	32292	32233	32190	32224	32217	32128	32169	32037	32042	32080	32038	32021	31961	31958	31971	31963	31834	31787	31739	31813	31727	31733
B12	1399	1394	1397	1382	1378	1374	1371	1367	1364	1349	1350	1344	1346	1336	1328	1327	1332	1331	1328	1330	1321	1327	1318	1309	1316	1314	1312	1311	1307	1298	1301	1311	1297	1294	1299	1294	1297	1298	1300	1293	1289	1298	1285	1280	1282	1285	1279	1285	1279
B13	1335	1328	1333	1338	1331	1318	1322	1303	1309	1306	1301	1306	1302	1293	1288	1288	1285	1286	1286	1286	1275	1279	1283	1281	1274	1272	1270	1272	1266	1272	1268	1272	1268	1253	1260	1261	1260	1259	1255	1260	1253	1255	1252	1244	1244	1249	1251	1244	1245
B14	1300	1301	1302	1297	1285	1283	1280	1274	1269	1258	1269	1261	1268	1254	1247	1248	1256	1248	1254	1244	1243	1240	1240	1234	1244	1231	1235	1236	1226	1228	1231	1232	1228	1231	1226	1217	1220	1217	1226	1220	1213	1217	1215	1210	1211	1208	1209	1216	1218
B15	1303	1304	1303	1295	1297	1288	1290	1270	1270	1275	1260	1270	1267	1256	1253	1251	1253	1253	1261	1249	1250	1249	1247	1245	1242	1243	1236	1241	1241	1233	1239	1231	1232	1232	1232	1226	1229	1226	1225	1224	1227	1221	1219	1218	1215	1221	1219	1215	1215
Intensity (perpendicular)
Cycle Nr.	1	2	3	4	5	6	7	8	9	10	11	12	13	14	15	16	17	18	19	20	21	22	23	24	25	26	27	28	29	30	31	32	33	34	35	36	37	38	39	40	41	42	43	44	45	46	47	48	49
Time [s]	0	50.2	100.1	150.2	200.2	250.2	300.2	350.2	400.2	450.2	500.2	550.2	600.2	650.2	700.2	750.2	800.2	850.2	900.2	950.2	1000.2	1050.2	1100.2	1150.2	1200.2	1250.2	1300.2	1350.2	1400.2	1450.2	1500.2	1550.2	1600.2	1650.2	1700.2	1750.2	1800.2	1850.2	1900.2	1950.2	2000.2	2050.2	2100.2	2150.2	2200.2	2250.2	2300.2	2350.2	2400.2
Temp. [°C]	30.1	30	30	30.1	30.2	30.2	30.1	30.2	30.2	30.1	30.2	30.2	30.3	30.3	30.4	30.3	30.3	30.4	30.4	30.3	30.3	30.4	30.4	30.4	30.4	30.4	30.5	30.4	30.5	30.5	30.5	30.6	30.5	30.6	30.6	30.5	30.7	30.6	30.7	30.7	30.7	30.8	30.8	30.7	30.8	30.7	30.8	30.8	30.8
B9	Blank	Blank	Blank	Blank	Blank	Blank	Blank	Blank	Blank	Blank	Blank	Blank	Blank	Blank	Blank	Blank	Blank	Blank	Blank	Blank	Blank	Blank	Blank	Blank	Blank	Blank	Blank	Blank	Blank	Blank	Blank	Blank	Blank	Blank	Blank	Blank	Blank	Blank	Blank	Blank	Blank	Blank	Blank	Blank	Blank	Blank	Blank	Blank	Blank
B10	32589	32421	32365	32267	32277	32141	32169	32092	32081	31993	32005	31957	31833	31806	31773	31808	31701	31707	31639	31616	31638	31543	31498	31419	31377	31423	31334	31317	31229	31205	31239	31222	31197	31189	31115	31107	31059	30999	30989	30986	30974	30960	30925	30860	30789	30773	30841	30752	30770
B12	1061	1058	1057	1051	1050	1050	1049	1037	1038	1033	1037	1035	1025	1030	1023	1025	1024	1025	1025	1018	1023	1018	1013	1016	1007	1014	1005	1009	1008	1002	1006	1006	1005	1004	1000	998	993	1004	999	1000	997	1001	997	992	991	994	994	987	988
B13	1014	1020	1021	1022	1023	1026	1031	1033	1030	1037	1034	1041	1042	1048	1047	1056	1058	1060	1069	1068	1073	1075	1074	1077	1079	1084	1077	1087	1090	1092	1091	1097	1095	1094	1097	1103	1103	1101	1102	1111	1113	1114	1112	1109	1116	1117	1117	1115	1118
B14	1000	996	1001	1001	999	1005	1007	1009	1012	1010	1019	1025	1023	1030	1033	1040	1041	1048	1055	1048	1059	1062	1064	1061	1061	1066	1065	1073	1073	1079	1081	1084	1085	1085	1083	1083	1087	1094	1094	1096	1094	1098	1098	1094	1096	1098	1107	1100	1098
B15	991	994	990	995	982	983	984	979	981	982	980	981	977	978	978	978	978	977	982	978	973	979	980	982	972	980	972	976	976	976	978	974	985	978	974	979	974	979	979	982	982	985	981	975	980	983	985	987	986
Rawdata (parallel)
Cycle Nr.	1	2	3	4	5	6	7	8	9	10	11	12	13	14	15	16	17	18	19	20	21	22	23	24	25	26	27	28	29	30	31	32	33	34	35	36	37	38	39	40	41	42	43	44	45	46	47	48	49
Time [s]	0	50.2	100.1	150.2	200.2	250.2	300.2	350.2	400.2	450.2	500.2	550.2	600.2	650.2	700.2	750.2	800.2	850.2	900.2	950.2	1000.2	1050.2	1100.2	1150.2	1200.2	1250.2	1300.2	1350.2	1400.2	1450.2	1500.2	1550.2	1600.2	1650.2	1700.2	1750.2	1800.2	1850.2	1900.2	1950.2	2000.2	2050.2	2100.2	2150.2	2200.2	2250.2	2300.2	2350.2	2400.2
Temp. [°C]	30.1	30	30	30.1	30.2	30.2	30.1	30.2	30.2	30.1	30.2	30.2	30.3	30.3	30.4	30.3	30.3	30.4	30.4	30.3	30.3	30.4	30.4	30.4	30.4	30.4	30.5	30.4	30.5	30.5	30.5	30.6	30.5	30.6	30.6	30.5	30.7	30.6	30.7	30.7	30.7	30.8	30.8	30.7	30.8	30.7	30.8	30.8	30.8
B9	1718	1710	1708	1703	1704	1706	1699	1705	1703	1706	1704	1700	1697	1699	1700	1701	1693	1695	1691	1690	1689	1688	1687	1684	1679	1683	1678	1679	1679	1675	1674	1672	1672	1673	1668	1670	1670	1666	1662	1663	1667	1664	1660	1659	1659	1657	1656	1654	1655
B10	42739	42468	42360	42224	42140	42017	42014	41924	41802	41762	41723	41649	41572	41404	41413	41373	41373	41189	41172	41173	41137	41121	41020	40999	40847	40867	40773	40732	40661	40605	40645	40634	40528	40577	40414	40421	40466	40412	40387	40316	40317	40329	40315	40158	40102	40042	40130	40024	40033
B12	3409	3396	3398	3374	3371	3368	3357	3358	3353	3338	3337	3326	3325	3315	3307	3307	3304	3306	3297	3300	3286	3292	3281	3267	3270	3271	3264	3264	3259	3245	3248	3257	3241	3238	3240	3235	3238	3236	3235	3226	3227	3234	3213	3207	3210	3211	3203	3208	3202
B13	3333	3316	3320	3322	3314	3300	3298	3281	3287	3286	3278	3279	3271	3263	3258	3259	3247	3251	3246	3246	3231	3234	3239	3233	3219	3221	3214	3217	3210	3214	3208	3211	3206	3189	3193	3195	3193	3188	3180	3186	3183	3182	3174	3164	3164	3168	3169	3159	3161
B14	3290	3283	3282	3272	3259	3258	3248	3246	3238	3228	3239	3224	3230	3215	3208	3211	3212	3204	3207	3194	3193	3187	3187	3175	3183	3172	3172	3174	3162	3161	3163	3162	3158	3162	3152	3142	3145	3138	3144	3138	3134	3136	3129	3123	3124	3118	3118	3124	3129
B15	3294	3287	3284	3269	3273	3264	3259	3241	3240	3248	3228	3236	3228	3219	3215	3214	3208	3211	3216	3200	3201	3198	3196	3189	3181	3186	3172	3180	3179	3166	3172	3160	3163	3163	3158	3152	3156	3148	3143	3143	3151	3140	3134	3133	3128	3133	3130	3125	3124
Rawdata (perpendicular)
Cycle Nr.	1	2	3	4	5	6	7	8	9	10	11	12	13	14	15	16	17	18	19	20	21	22	23	24	25	26	27	28	29	30	31	32	33	34	35	36	37	38	39	40	41	42	43	44	45	46	47	48	49
Time [s]	0	50.2	100.1	150.2	200.2	250.2	300.2	350.2	400.2	450.2	500.2	550.2	600.2	650.2	700.2	750.2	800.2	850.2	900.2	950.2	1000.2	1050.2	1100.2	1150.2	1200.2	1250.2	1300.2	1350.2	1400.2	1450.2	1500.2	1550.2	1600.2	1650.2	1700.2	1750.2	1800.2	1850.2	1900.2	1950.2	2000.2	2050.2	2100.2	2150.2	2200.2	2250.2	2300.2	2350.2	2400.2
Temp. [°C]	30.1	30	30	30.1	30.2	30.2	30.1	30.2	30.2	30.1	30.2	30.2	30.3	30.3	30.4	30.3	30.3	30.4	30.4	30.3	30.3	30.4	30.4	30.4	30.4	30.4	30.5	30.4	30.5	30.5	30.5	30.6	30.5	30.6	30.6	30.5	30.7	30.6	30.7	30.7	30.7	30.8	30.8	30.7	30.8	30.7	30.8	30.8	30.8
B9	324	322	324	322	324	323	321	322	320	323	322	320	321	320	322	321	319	319	317	320	318	317	318	316	319	317	320	319	319	319	318	315	316	319	318	318	318	313	315	314	315	314	316	315	315	312	314	313	313
B10	32914	32742	32689	32588	32601	32464	32490	32414	32401	32316	32326	32277	32155	32125	32094	32128	32020	32026	31956	31936	31956	31860	31816	31735	31695	31740	31653	31635	31548	31525	31557	31537	31512	31508	31432	31425	31377	31312	31305	31299	31289	31274	31241	31176	31104	31085	31156	31065	31082
B12	1385	1380	1381	1373	1374	1373	1369	1359	1359	1357	1359	1355	1347	1350	1345	1346	1343	1345	1342	1339	1341	1335	1332	1332	1326	1331	1325	1327	1327	1321	1324	1321	1321	1322	1317	1316	1311	1317	1314	1314	1313	1315	1313	1307	1305	1307	1309	1300	1301
B13	1339	1342	1345	1343	1347	1348	1352	1356	1350	1360	1355	1361	1363	1367	1369	1377	1377	1380	1386	1388	1392	1392	1393	1394	1398	1401	1397	1405	1409	1411	1408	1411	1411	1413	1414	1421	1421	1414	1418	1425	1428	1428	1427	1424	1430	1429	1431	1429	1431
B14	1324	1318	1325	1323	1323	1328	1328	1331	1332	1333	1341	1345	1345	1350	1355	1361	1360	1367	1372	1369	1377	1379	1382	1378	1380	1384	1385	1392	1392	1398	1399	1399	1401	1404	1401	1401	1405	1407	1409	1410	1409	1412	1413	1409	1411	1410	1421	1413	1411
B15	1315	1315	1314	1317	1306	1306	1304	1301	1301	1305	1302	1300	1298	1298	1300	1299	1297	1296	1299	1299	1292	1297	1299	1298	1291	1298	1291	1294	1295	1295	1296	1288	1300	1296	1292	1297	1292	1292	1295	1296	1297	1299	1296	1291	1294	1295	1299	1300	1299
End Time:	10/05/2018 16:39:23
Time (s)	0	50.2	100.1	150.2	200.2	250.2	300.2	350.2	400.2	450.2	500.2	550.2	600.2	650.2	700.2	750.2	800.2	850.2	900.2	950.2	1000.2	1050.2	1100.2	1150.2	1200.2	1250.2	1300.2	1350.2	1400.2	1450.2	1500.2	1550.2	1600.2	1650.2	1700.2	1750.2	1800.2	1850.2	1900.2	1950.2	2000.2	2050.2	2100.2	2150.2	2200.2	2250.2	2300.2	2350.2	2400.2
Probe	1	1	1.0146	0.992701	0.985401	0.978102	0.970803	1	0.992701	0.963504	0.956204	0.948905	0.985401	0.941606	0.948905	0.934307	0.956204	0.948905	0.941606	0.970803	0.927007	0.963504	0.956204	0.919708	0.970803	0.941606	0.970803	0.948905	0.941606	0.941606	0.934307	0.956204	0.927007	0.919708	0.948905	0.941606	0.970803	0.934307	0.956204	0.934307	0.934307	0.941606	0.919708	0.927007	0.934307	0.927007	0.912409	0.956204	0.941606
2052 0.75 µM FICD	1	0.956204	0.963504	0.978102	0.956204	0.912409	0.905109	0.839416	0.868613	0.839416	0.839416	0.824818	0.810219	0.766423	0.751825	0.722628	0.708029	0.70073	0.671533	0.678832	0.627737	0.635036	0.649635	0.627737	0.605839	0.583942	0.59854	0.576642	0.547445	0.554745	0.547445	0.540146	0.532847	0.49635	0.50365	0.489051	0.481752	0.489051	0.474453	0.459854	0.430657	0.437956	0.430657	0.416058	0.40146	0.408759	0.416058	0.394161	0.394161
2219 non-ox. 0.75 µM A252C-C421S	1	1.01527	1	0.984733	0.954198	0.931298	0.908397	0.885496	0.862595	0.839695	0.832061	0.78626	0.816794	0.748092	0.717557	0.694656	0.717557	0.664122	0.656489	0.648855	0.610687	0.587786	0.580153	0.572519	0.603053	0.549618	0.564885	0.541985	0.503817	0.496183	0.496183	0.48855	0.473282	0.480916	0.473282	0.442748	0.442748	0.412214	0.435115	0.412214	0.396947	0.389313	0.389313	0.389313	0.381679	0.366412	0.335878	0.381679	0.396947
2306 0.75 µM K256S-L258D	1	0.992647	1.00735	0.963235	1.01471	0.985294	0.992647	0.955882	0.941176	0.955882	0.919118	0.948529	0.948529	0.919118	0.904412	0.904412	0.904412	0.911765	0.919118	0.889706	0.919118	0.889706	0.882353	0.867647	0.897059	0.867647	0.875	0.882353	0.875	0.852941	0.860294	0.860294	0.823529	0.845588	0.860294	0.823529	0.852941	0.823529	0.816176	0.808824	0.816176	0.786765	0.794118	0.816176	0.786765	0.794118	0.779412	0.764706	0.764706
[truncated: 71 more columns]

## Sheet: Exp. 8
Application: Tecan i-control				Tecan i-control , 1.10.4.0
Device: infinite 500				Serial number: 705007195				Serial number of connected stacker:
Firmware: V_1.30_05/2007_I500F (May 18 2007/14.36.50)				MAI, V_1.30_05/2007_I500F (May 18 2007/14.36.50)
Date:	2018-10-05
Time:	17:17:15
System				PEONY
User				LABS\sp693
Plate				Greiner 384 Flat Bottom Transparent Polystyrol Small volume [GRE384st.pdfx]
Plate-ID (Stacker)
Shaking (Linear) Duration:				4	s
Shaking (Linear) Amplitude:				2	mm
List of actions in this measurement script:
Kinetic
Fluorescence Polarization
	Measurement well-wise
Kinetic Measurement
Kinetic Cycles				120
Interval Time				00:00:50
Mode				Fluorescence Polarization
Label1: Excitation Wavelength				485	nm
Label1: Emission Wavelength				535	nm
Label1: Excitation Bandwidth				20	nm
Label1: Emission Bandwidth				20	nm
Label1: Gain				58	Optimal (100%)
Label1: Number of Flashes				13
Label1: Integration Time				20	µs
Label1: Settle Time				0	ms
Label1: Mirror (Automatic)				Dichroic 510 (e.g. fluorescein)
Label1: Z-Position (Manual)				21250	µm
G-Factor Reference				C3-C3
Reference Value				20	mP
G-Factor Blank				C2-C2
G-Factor				0.830787	(calculated)
Measurement Blank				C2-C2
Legend
Color for G-Factor Reference
Color for G-Factor and Measurement Blank
Part of Plate				C2-C3; C5-C8
Start Time:	10/05/2018 17:17:38
Polarization
Cycle Nr.	1	2	3	4	5	6	7	8	9	10	11	12	13	14	15	16	17	18	19	20	21	22	23	24	25	26	27	28	29	30	31	32	33	34	35	36	37	38	39	40	41	42	43	44	45	46	47	48	49
Time [s]	0	50.2	100.2	150.2	200.2	250.2	300.2	350.2	400.2	450.2	500.2	550.2	600.2	650.2	700.2	750.2	800.2	850.2	900.2	950.2	1000.2	1050.2	1100.2	1150.2	1200.2	1250.2	1300.2	1350.2	1400.2	1450.2	1500.2	1550.2	1600.2	1650.2	1700.2	1750.2	1800.2	1850.2	1900.2	1950.2	2000.2	2050.2	2100.2	2150.2	2200.2	2250.2	2300.2	2350.2	2400.2
Temp. [°C]	32.2	32.1	32.2	32.3	32.3	32.3	32.3	32.3	32.3	32.3	32.3	32.3	32.3	32.3	32.3	32.3	32.2	32.3	32.2	32.2	32.3	32.4	32.3	32.3	32.3	32.3	32.3	32.3	32.3	32.4	32.3	32.3	32.4	32.4	32.5	32.3	32.4	32.5	32.4	32.4	32.3	32.4	32.4	32.4	32.4	32.5	32.4	32.4	32.4
C2	Blank	Blank	Blank	Blank	Blank	Blank	Blank	Blank	Blank	Blank	Blank	Blank	Blank	Blank	Blank	Blank	Blank	Blank	Blank	Blank	Blank	Blank	Blank	Blank	Blank	Blank	Blank	Blank	Blank	Blank	Blank	Blank	Blank	Blank	Blank	Blank	Blank	Blank	Blank	Blank	Blank	Blank	Blank	Blank	Blank	Blank	Blank	Blank	Blank
C3	20	19	19	18	18	18	19	18	17	18	18	18	17	18	17	17	18	17	17	17	18	17	18	17	17	16	17	17	17	16	17	17	16	17	17	17	16	17	17	17	17	16	17	16	17	17	15	17	17
C5	170	169	167	165	162	167	163	163	164	160	163	160	161	161	160	158	159	160	162	164	159	160	162	160	161	160	160	158	162	162	160	159	156	159	161	160	155	159	161	159	156	157	163	156	158	159	158	159	159
C6	167	165	160	158	155	150	150	147	140	141	136	132	134	131	126	126	124	120	121	117	115	115	114	109	107	108	103	102	104	100	100	98	97	95	94	95	90	93	89	88	87	86	87	85	87	84	86	83	82
C7	159	156	156	150	146	143	143	140	136	130	130	126	127	123	119	122	116	113	112	110	106	108	103	103	98	99	98	95	95	93	92	88	89	85	88	87	84	85	80	84	80	79	81	79	79	76	78	75	72
C8	158	162	155	154	152	153	155	154	153	150	151	150	150	148	146	146	150	143	146	143	142	143	141	141	141	137	137	135	140	137	138	136	135	135	133	134	131	131	132	132	129	127	133	130	130	126	129	126	126
Anisotropy
Cycle Nr.	1	2	3	4	5	6	7	8	9	10	11	12	13	14	15	16	17	18	19	20	21	22	23	24	25	26	27	28	29	30	31	32	33	34	35	36	37	38	39	40	41	42	43	44	45	46	47	48	49
Time [s]	0	50.2	100.2	150.2	200.2	250.2	300.2	350.2	400.2	450.2	500.2	550.2	600.2	650.2	700.2	750.2	800.2	850.2	900.2	950.2	1000.2	1050.2	1100.2	1150.2	1200.2	1250.2	1300.2	1350.2	1400.2	1450.2	1500.2	1550.2	1600.2	1650.2	1700.2	1750.2	1800.2	1850.2	1900.2	1950.2	2000.2	2050.2	2100.2	2150.2	2200.2	2250.2	2300.2	2350.2	2400.2
Temp. [°C]	32.2	32.1	32.2	32.3	32.3	32.3	32.3	32.3	32.3	32.3	32.3	32.3	32.3	32.3	32.3	32.3	32.2	32.3	32.2	32.2	32.3	32.4	32.3	32.3	32.3	32.3	32.3	32.3	32.3	32.4	32.3	32.3	32.4	32.4	32.5	32.3	32.4	32.5	32.4	32.4	32.3	32.4	32.4	32.4	32.4	32.5	32.4	32.4	32.4
C2	Blank	Blank	Blank	Blank	Blank	Blank	Blank	Blank	Blank	Blank	Blank	Blank	Blank	Blank	Blank	Blank	Blank	Blank	Blank	Blank	Blank	Blank	Blank	Blank	Blank	Blank	Blank	Blank	Blank	Blank	Blank	Blank	Blank	Blank	Blank	Blank	Blank	Blank	Blank	Blank	Blank	Blank	Blank	Blank	Blank	Blank	Blank	Blank	Blank
C3	13	13	13	12	12	12	13	12	12	12	12	12	11	12	11	11	12	11	12	12	12	12	12	12	11	11	11	12	11	11	11	11	11	11	11	11	11	11	11	11	11	11	11	11	11	11	10	11	12
C5	120	120	118	116	114	118	115	115	116	113	115	113	114	113	113	112	112	113	114	116	112	113	114	113	114	113	113	111	114	114	113	112	110	112	113	113	109	112	114	112	110	110	115	109	111	112	111	112	112
C6	118	117	112	111	109	105	105	103	98	99	95	92	93	91	87	87	86	83	84	81	80	80	79	76	74	75	71	71	72	69	69	67	67	66	64	66	62	64	61	60	59	59	60	58	60	58	59	57	56
C7	112	110	110	106	103	100	100	98	95	91	90	88	89	85	82	85	81	78	78	76	73	74	71	71	67	68	67	66	66	64	64	60	61	58	61	60	58	58	55	58	55	54	56	54	54	52	53	52	49
C8	111	114	109	108	107	108	109	108	108	105	106	105	105	104	102	102	105	100	103	100	99	100	99	99	99	96	95	94	98	96	96	95	94	95	93	93	92	91	92	92	90	88	93	91	91	88	90	87	88
Total Intensity
Cycle Nr.	1	2	3	4	5	6	7	8	9	10	11	12	13	14	15	16	17	18	19	20	21	22	23	24	25	26	27	28	29	30	31	32	33	34	35	36	37	38	39	40	41	42	43	44	45	46	47	48	49
Time [s]	0	50.2	100.2	150.2	200.2	250.2	300.2	350.2	400.2	450.2	500.2	550.2	600.2	650.2	700.2	750.2	800.2	850.2	900.2	950.2	1000.2	1050.2	1100.2	1150.2	1200.2	1250.2	1300.2	1350.2	1400.2	1450.2	1500.2	1550.2	1600.2	1650.2	1700.2	1750.2	1800.2	1850.2	1900.2	1950.2	2000.2	2050.2	2100.2	2150.2	2200.2	2250.2	2300.2	2350.2	2400.2
Temp. [°C]	32.2	32.1	32.2	32.3	32.3	32.3	32.3	32.3	32.3	32.3	32.3	32.3	32.3	32.3	32.3	32.3	32.2	32.3	32.2	32.2	32.3	32.4	32.3	32.3	32.3	32.3	32.3	32.3	32.3	32.4	32.3	32.3	32.4	32.4	32.5	32.3	32.4	32.5	32.4	32.4	32.3	32.4	32.4	32.4	32.4	32.5	32.4	32.4	32.4
C2	Blank	Blank	Blank	Blank	Blank	Blank	Blank	Blank	Blank	Blank	Blank	Blank	Blank	Blank	Blank	Blank	Blank	Blank	Blank	Blank	Blank	Blank	Blank	Blank	Blank	Blank	Blank	Blank	Blank	Blank	Blank	Blank	Blank	Blank	Blank	Blank	Blank	Blank	Blank	Blank	Blank	Blank	Blank	Blank	Blank	Blank	Blank	Blank	Blank
C3	104130	103887	103554	103296	103091	102916	102616	102324	102124	101984	101673	101616	101481	101260	101296	101001	100811	100935	100701	100607	100461	100351	100342	100245	100230	100177	99976	100003	99953	99880	99675	99390	99389	99293	99193	99100	99223	99099	98912	98843	98680	98841	98546	98647	98553	98372	98325	98188	98098
C5	3985	3967	3958	3934	3929	3917	3919	3900	3879	3876	3867	3870	3856	3850	3847	3847	3846	3844	3844	3814	3837	3816	3810	3817	3808	3812	3802	3801	3793	3787	3793	3771	3770	3766	3743	3757	3760	3760	3763	3752	3743	3750	3739	3751	3737	3731	3720	3716	3723
C6	3986	3986	3989	3982	3999	3994	4003	3995	4000	4010	4008	4021	4018	4025	4038	4056	4042	4057	4055	4057	4063	4074	4081	4096	4102	4119	4121	4118	4120	4124	4123	4118	4127	4117	4125	4136	4130	4148	4132	4141	4139	4144	4143	4136	4138	4148	4146	4131	4138
C7	3935	3933	3940	3930	3932	3941	3954	3959	3943	3953	3957	3972	3971	3970	3985	3995	4006	4016	4018	4007	4013	4035	4028	4028	4036	4059	4067	4067	4074	4056	4070	4074	4075	4084	4077	4068	4086	4076	4081	4082	4085	4081	4077	4092	4097	4082	4098	4075	4102
C8	3847	3836	3839	3814	3794	3808	3781	3773	3765	3768	3754	3760	3755	3739	3752	3752	3744	3741	3736	3737	3740	3741	3743	3737	3724	3754	3744	3736	3740	3733	3729	3732	3737	3726	3714	3726	3729	3739	3721	3731	3712	3734	3730	3722	3736	3729	3711	3718	3734
Intensity (parallel)
Cycle Nr.	1	2	3	4	5	6	7	8	9	10	11	12	13	14	15	16	17	18	19	20	21	22	23	24	25	26	27	28	29	30	31	32	33	34	35	36	37	38	39	40	41	42	43	44	45	46	47	48	49
Time [s]	0	50.2	100.2	150.2	200.2	250.2	300.2	350.2	400.2	450.2	500.2	550.2	600.2	650.2	700.2	750.2	800.2	850.2	900.2	950.2	1000.2	1050.2	1100.2	1150.2	1200.2	1250.2	1300.2	1350.2	1400.2	1450.2	1500.2	1550.2	1600.2	1650.2	1700.2	1750.2	1800.2	1850.2	1900.2	1950.2	2000.2	2050.2	2100.2	2150.2	2200.2	2250.2	2300.2	2350.2	2400.2
Temp. [°C]	32.2	32.1	32.2	32.3	32.3	32.3	32.3	32.3	32.3	32.3	32.3	32.3	32.3	32.3	32.3	32.3	32.2	32.3	32.2	32.2	32.3	32.4	32.3	32.3	32.3	32.3	32.3	32.3	32.3	32.4	32.3	32.3	32.4	32.4	32.5	32.3	32.4	32.5	32.4	32.4	32.3	32.4	32.4	32.4	32.4	32.5	32.4	32.4	32.4
C2	Blank	Blank	Blank	Blank	Blank	Blank	Blank	Blank	Blank	Blank	Blank	Blank	Blank	Blank	Blank	Blank	Blank	Blank	Blank	Blank	Blank	Blank	Blank	Blank	Blank	Blank	Blank	Blank	Blank	Blank	Blank	Blank	Blank	Blank	Blank	Blank	Blank	Blank	Blank	Blank	Blank	Blank	Blank	Blank	Blank	Blank	Blank	Blank	Blank
C3	35642	35527	35397	35257	35193	35143	35077	34917	34840	34823	34699	34689	34590	34569	34520	34437	34399	34394	34349	34321	34293	34223	34246	34185	34165	34117	34074	34106	34076	34027	33973	33880	33832	33836	33824	33768	33792	33768	33717	33679	33631	33649	33588	33608	33594	33526	33443	33470	33466
C5	1647	1639	1630	1616	1608	1612	1607	1600	1592	1584	1585	1581	1577	1574	1572	1568	1569	1571	1574	1566	1565	1558	1560	1559	1558	1557	1553	1549	1553	1551	1549	1539	1533	1537	1530	1535	1527	1534	1540	1530	1522	1526	1532	1524	1523	1522	1516	1516	1519
C6	1641	1639	1629	1622	1624	1612	1615	1606	1595	1601	1590	1588	1589	1586	1581	1588	1580	1578	1578	1572	1571	1575	1575	1572	1570	1578	1569	1567	1570	1565	1564	1557	1559	1552	1552	1560	1547	1559	1545	1547	1544	1544	1546	1539	1545	1542	1545	1535	1534
C7	1606	1598	1601	1587	1580	1576	1582	1577	1564	1557	1557	1556	1558	1549	1547	1558	1551	1548	1547	1538	1533	1545	1534	1533	1527	1538	1538	1533	1536	1526	1529	1522	1524	1520	1524	1518	1519	1516	1509	1518	1512	1507	1511	1512	1513	1501	1512	1498	1501
C8	1568	1571	1558	1546	1535	1543	1536	1529	1525	1520	1516	1516	1515	1506	1506	1506	1511	1497	1501	1495	1495	1497	1494	1491	1486	1491	1486	1480	1491	1483	1482	1481	1480	1477	1467	1474	1471	1474	1469	1473	1460	1465	1475	1466	1471	1462	1460	1456	1463
Intensity (perpendicular)
Cycle Nr.	1	2	3	4	5	6	7	8	9	10	11	12	13	14	15	16	17	18	19	20	21	22	23	24	25	26	27	28	29	30	31	32	33	34	35	36	37	38	39	40	41	42	43	44	45	46	47	48	49
Time [s]	0	50.2	100.2	150.2	200.2	250.2	300.2	350.2	400.2	450.2	500.2	550.2	600.2	650.2	700.2	750.2	800.2	850.2	900.2	950.2	1000.2	1050.2	1100.2	1150.2	1200.2	1250.2	1300.2	1350.2	1400.2	1450.2	1500.2	1550.2	1600.2	1650.2	1700.2	1750.2	1800.2	1850.2	1900.2	1950.2	2000.2	2050.2	2100.2	2150.2	2200.2	2250.2	2300.2	2350.2	2400.2
Temp. [°C]	32.2	32.1	32.2	32.3	32.3	32.3	32.3	32.3	32.3	32.3	32.3	32.3	32.3	32.3	32.3	32.3	32.2	32.3	32.2	32.2	32.3	32.4	32.3	32.3	32.3	32.3	32.3	32.3	32.3	32.4	32.3	32.3	32.4	32.4	32.5	32.3	32.4	32.5	32.4	32.4	32.3	32.4	32.4	32.4	32.4	32.5	32.4	32.4	32.4
C2	Blank	Blank	Blank	Blank	Blank	Blank	Blank	Blank	Blank	Blank	Blank	Blank	Blank	Blank	Blank	Blank	Blank	Blank	Blank	Blank	Blank	Blank	Blank	Blank	Blank	Blank	Blank	Blank	Blank	Blank	Blank	Blank	Blank	Blank	Blank	Blank	Blank	Blank	Blank	Blank	Blank	Blank	Blank	Blank	Blank	Blank	Blank	Blank	Blank
C3	34244	34180	34079	34019	33949	33887	33769	33703	33642	33580	33487	33464	33446	33346	33388	33282	33206	33270	33176	33143	33084	33064	33048	33030	33032	33030	32951	32948	32938	32926	32851	32755	32778	32729	32685	32666	32715	32665	32598	32582	32524	32596	32479	32519	32479	32423	32441	32359	32316
C5	1169	1164	1164	1159	1161	1152	1156	1150	1143	1146	1141	1144	1139	1138	1137	1139	1138	1137	1135	1124	1136	1129	1125	1129	1125	1128	1125	1126	1120	1118	1122	1116	1118	1115	1107	1111	1117	1113	1112	1111	1111	1112	1103	1113	1107	1105	1102	1100	1102
C6	1173	1174	1180	1180	1187	1191	1194	1195	1202	1205	1209	1217	1214	1219	1228	1234	1231	1239	1239	1243	1246	1250	1253	1262	1266	1270	1276	1276	1275	1280	1280	1280	1284	1282	1286	1288	1291	1295	1294	1297	1298	1300	1298	1298	1297	1303	1300	1298	1302
C7	1165	1167	1169	1172	1176	1183	1186	1191	1190	1198	1200	1208	1206	1211	1219	1219	1228	1234	1235	1234	1240	1245	1247	1248	1255	1260	1265	1267	1269	1265	1270	1276	1275	1282	1277	1275	1284	1280	1286	1282	1287	1287	1283	1290	1292	1290	1293	1288	1301
C8	1140	1133	1140	1134	1129	1132	1123	1122	1120	1124	1119	1122	1120	1117	1123	1123	1116	1122	1117	1121	1123	1122	1124	1123	1119	1131	1129	1128	1124	1125	1124	1125	1128	1125	1123	1126	1129	1132	1126	1129	1126	1135	1127	1128	1132	1134	1126	1131	1136
Rawdata (parallel)
Cycle Nr.	1	2	3	4	5	6	7	8	9	10	11	12	13	14	15	16	17	18	19	20	21	22	23	24	25	26	27	28	29	30	31	32	33	34	35	36	37	38	39	40	41	42	43	44	45	46	47	48	49
Time [s]	0	50.2	100.2	150.2	200.2	250.2	300.2	350.2	400.2	450.2	500.2	550.2	600.2	650.2	700.2	750.2	800.2	850.2	900.2	950.2	1000.2	1050.2	1100.2	1150.2	1200.2	1250.2	1300.2	1350.2	1400.2	1450.2	1500.2	1550.2	1600.2	1650.2	1700.2	1750.2	1800.2	1850.2	1900.2	1950.2	2000.2	2050.2	2100.2	2150.2	2200.2	2250.2	2300.2	2350.2	2400.2
Temp. [°C]	32.2	32.1	32.2	32.3	32.3	32.3	32.3	32.3	32.3	32.3	32.3	32.3	32.3	32.3	32.3	32.3	32.2	32.3	32.2	32.2	32.3	32.4	32.3	32.3	32.3	32.3	32.3	32.3	32.3	32.4	32.3	32.3	32.4	32.4	32.5	32.3	32.4	32.5	32.4	32.4	32.3	32.4	32.4	32.4	32.4	32.5	32.4	32.4	32.4
C2	1670	1673	1669	1674	1675	1670	1673	1669	1670	1669	1668	1667	1661	1663	1663	1657	1661	1659	1652	1656	1655	1651	1654	1650	1646	1644	1645	1648	1642	1642	1636	1640	1637	1636	1638	1633	1640	1631	1632	1631	1632	1629	1621	1629	1621	1622	1622	1623	1622
C3	44572	44437	44276	44113	44035	43972	43895	43698	43606	43585	43435	43421	43296	43273	43214	43108	43066	43058	42996	42967	42933	42845	42875	42798	42770	42710	42660	42701	42659	42600	42528	42421	42360	42364	42351	42280	42315	42277	42216	42169	42114	42130	42051	42083	42058	41977	41876	41910	41904
C5	3653	3646	3631	3620	3610	3611	3608	3594	3586	3576	3575	3571	3560	3557	3555	3545	3550	3549	3546	3541	3539	3527	3533	3527	3521	3518	3515	3512	3511	3508	3501	3493	3483	3486	3479	3481	3478	3477	3485	3472	3464	3465	3465	3464	3454	3454	3446	3447	3450
C6	3646	3646	3629	3626	3629	3610	3618	3602	3590	3596	3582	3578	3574	3572	3566	3569	3563	3558	3551	3548	3546	3547	3550	3542	3536	3544	3534	3534	3532	3526	3518	3514	3514	3505	3506	3510	3502	3507	3492	3492	3490	3487	3482	3482	3481	3479	3481	3470	3469
C7	3603	3597	3596	3584	3576	3567	3577	3567	3552	3544	3543	3540	3537	3527	3524	3532	3527	3523	3514	3507	3501	3511	3500	3496	3484	3496	3497	3493	3491	3478	3476	3472	3472	3466	3472	3460	3468	3456	3448	3458	3452	3443	3440	3449	3443	3429	3441	3426	3429
C8	3558	3564	3545	3535	3523	3527	3522	3509	3505	3499	3493	3493	3485	3475	3475	3469	3480	3461	3458	3456	3454	3453	3453	3445	3435	3439	3434	3429	3437	3426	3419	3423	3419	3414	3404	3407	3411	3405	3400	3404	3390	3391	3396	3394	3392	3382	3379	3375	3383
Rawdata (perpendicular)
Cycle Nr.	1	2	3	4	5	6	7	8	9	10	11	12	13	14	15	16	17	18	19	20	21	22	23	24	25	26	27	28	29	30	31	32	33	34	35	36	37	38	39	40	41	42	43	44	45	46	47	48	49
Time [s]	0	50.2	100.2	150.2	200.2	250.2	300.2	350.2	400.2	450.2	500.2	550.2	600.2	650.2	700.2	750.2	800.2	850.2	900.2	950.2	1000.2	1050.2	1100.2	1150.2	1200.2	1250.2	1300.2	1350.2	1400.2	1450.2	1500.2	1550.2	1600.2	1650.2	1700.2	1750.2	1800.2	1850.2	1900.2	1950.2	2000.2	2050.2	2100.2	2150.2	2200.2	2250.2	2300.2	2350.2	2400.2
Temp. [°C]	32.2	32.1	32.2	32.3	32.3	32.3	32.3	32.3	32.3	32.3	32.3	32.3	32.3	32.3	32.3	32.3	32.2	32.3	32.2	32.2	32.3	32.4	32.3	32.3	32.3	32.3	32.3	32.3	32.3	32.4	32.3	32.3	32.4	32.4	32.5	32.3	32.4	32.5	32.4	32.4	32.3	32.4	32.4	32.4	32.4	32.5	32.4	32.4	32.4
C2	336	339	334	335	335	335	335	335	336	333	334	334	334	336	333	333	334	330	334	335	331	334	332	332	334	326	332	330	333	331	328	330	328	329	330	330	329	328	329	330	328	325	331	326	327	327	328	328	325
C3	34580	34519	34413	34354	34284	34222	34104	34039	33978	33913	33822	33798	33780	33682	33721	33615	33540	33600	33510	33477	33415	33398	33380	33362	33366	33357	33283	33278	33272	33258	33179	33085	33107	33057	33015	32996	33045	32993	32927	32912	32852	32922	32810	32845	32806	32751	32770	32686	32641
C5	1505	1503	1498	1493	1496	1487	1491	1486	1479	1479	1475	1478	1473	1474	1471	1472	1472	1466	1469	1458	1467	1463	1457	1461	1458	1454	1457	1456	1453	1450	1450	1446	1447	1443	1437	1441	1446	1441	1441	1441	1438	1437	1434	1439	1434	1432	1430	1428	1427
C6	1509	1512	1514	1515	1523	1526	1528	1530	1538	1537	1544	1550	1548	1555	1562	1567	1565	1569	1573	1577	1577	1584	1585	1594	1600	1597	1608	1606	1608	1611	1608	1610	1612	1611	1617	1618	1620	1623	1623	1627	1626	1625	1629	1624	1624	1630	1629	1626	1627
C7	1501	1506	1503	1507	1511	1518	1521	1526	1526	1531	1534	1542	1541	1547	1552	1552	1562	1563	1569	1569	1570	1579	1579	1579	1588	1587	1596	1597	1602	1597	1599	1606	1604	1610	1607	1605	1613	1608	1615	1611	1615	1613	1614	1616	1619	1618	1621	1616	1625
C8	1476	1471	1474	1469	1465	1467	1457	1457	1456	1457	1453	1455	1454	1452	1456	1456	1451	1451	1452	1456	1453	1456	1456	1455	1452	1458	1461	1458	1458	1457	1452	1455	1457	1453	1454	1456	1459	1461	1455	1459	1454	1460	1458	1454	1459	1461	1454	1459	1460
End Time:	10/05/2018 18:57:04
Time (s)	0	50.2	100.2	150.2	200.2	250.2	300.2	350.2	400.2	450.2	500.2	550.2	600.2	650.2	700.2	750.2	800.2	850.2	900.2	950.2	1000.2	1050.2	1100.2	1150.2	1200.2	1250.2	1300.2	1350.2	1400.2	1450.2	1500.2	1550.2	1600.2	1650.2	1700.2	1750.2	1800.2	1850.2	1900.2	1950.2	2000.2	2050.2	2100.2	2150.2	2200.2	2250.2	2300.2	2350.2	2400.2
Probe	1	0.994118	0.982353	0.970588	0.952941	0.982353	0.958824	0.958824	0.964706	0.941176	0.958824	0.941176	0.947059	0.947059	0.941176	0.929412	0.935294	0.941176	0.952941	0.964706	0.935294	0.941176	0.952941	0.941176	0.947059	0.941176	0.941176	0.929412	0.952941	0.952941	0.941176	0.935294	0.917647	0.935294	0.947059	0.941176	0.911765	0.935294	0.947059	0.935294	0.917647	0.923529	0.958824	0.917647	0.929412	0.935294	0.929412	0.935294	0.935294
2052 0.75 µM FICD	1	0.988024	0.958084	0.946108	0.928144	0.898204	0.898204	0.88024	0.838323	0.844311	0.814371	0.790419	0.802395	0.784431	0.754491	0.754491	0.742515	0.718563	0.724551	0.700599	0.688623	0.688623	0.682635	0.652695	0.640719	0.646707	0.616766	0.610778	0.622754	0.598802	0.598802	0.586826	0.580838	0.568862	0.562874	0.568862	0.538922	0.556886	0.532934	0.526946	0.520958	0.51497	0.520958	0.508982	0.520958	0.502994	0.51497	0.497006	0.491018
2219 non-ox. 0.75 µM A252C-C421S	1	0.981132	0.981132	0.943396	0.918239	0.899371	0.899371	0.880503	0.855346	0.81761	0.81761	0.792453	0.798742	0.773585	0.748428	0.767296	0.72956	0.710692	0.704403	0.691824	0.666667	0.679245	0.647799	0.647799	0.616352	0.622642	0.616352	0.597484	0.597484	0.584906	0.578616	0.553459	0.559748	0.534591	0.553459	0.54717	0.528302	0.534591	0.503145	0.528302	0.503145	0.496855	0.509434	0.496855	0.496855	0.477987	0.490566	0.471698	0.45283
2306 0.75 µM K256S-L258D	1	1.02532	0.981013	0.974684	0.962025	0.968354	0.981013	0.974684	0.968354	0.949367	0.955696	0.949367	0.949367	0.936709	0.924051	0.924051	0.949367	0.905063	0.924051	0.905063	0.898734	0.905063	0.892405	0.892405	0.892405	0.867089	0.867089	0.85443	0.886076	0.867089	0.873418	0.860759	0.85443	0.85443	0.841772	0.848101	0.829114	0.829114	0.835443	0.835443	0.816456	0.803797	0.841772	0.822785	0.822785	0.797468	0.816456	0.797468	0.797468
[truncated: 71 more columns]

## Sheet: Exp. 9
Application: Tecan i-control				Tecan i-control , 1.10.4.0
Device: infinite 500				Serial number: 705007195				Serial number of connected stacker:
Firmware: V_1.30_05/2007_I500F (May 18 2007/14.36.50)				MAI, V_1.30_05/2007_I500F (May 18 2007/14.36.50)
Date:	2018-10-05
Time:	17:17:15
System				PEONY
User				LABS\sp693
Plate				Greiner 384 Flat Bottom Transparent Polystyrol Small volume [GRE384st.pdfx]
Plate-ID (Stacker)
Shaking (Linear) Duration:				4	s
Shaking (Linear) Amplitude:				2	mm
List of actions in this measurement script:
Kinetic
Fluorescence Polarization
	Measurement well-wise
Kinetic Measurement
Kinetic Cycles				120
Interval Time				00:00:50
Mode				Fluorescence Polarization
Label1: Excitation Wavelength				485	nm
Label1: Emission Wavelength				535	nm
Label1: Excitation Bandwidth				20	nm
Label1: Emission Bandwidth				20	nm
Label1: Gain				58	Optimal (100%)
Label1: Number of Flashes				13
Label1: Integration Time				20	µs
Label1: Settle Time				0	ms
Label1: Mirror (Automatic)				Dichroic 510 (e.g. fluorescein)
Label1: Z-Position (Manual)				21250	µm
G-Factor Reference				C3-C3
Reference Value				20	mP
G-Factor Blank				C2-C2
G-Factor				0.830787	(calculated)
Measurement Blank				C2-C2
Legend
Color for G-Factor Reference
Color for G-Factor and Measurement Blank
Part of Plate				C2-C3; C15-C18
Start Time:	10/05/2018 17:17:38
Polarization
Cycle Nr.	1	2	3	4	5	6	7	8	9	10	11	12	13	14	15	16	17	18	19	20	21	22	23	24	25	26	27	28	29	30	31	32	33	34	35	36	37	38	39	40	41	42	43	44	45	46	47	48	49
Time [s]	0	50.2	100.2	150.2	200.2	250.2	300.2	350.2	400.2	450.2	500.2	550.2	600.2	650.2	700.2	750.2	800.2	850.2	900.2	950.2	1000.2	1050.2	1100.2	1150.2	1200.2	1250.2	1300.2	1350.2	1400.2	1450.2	1500.2	1550.2	1600.2	1650.2	1700.2	1750.2	1800.2	1850.2	1900.2	1950.2	2000.2	2050.2	2100.2	2150.2	2200.2	2250.2	2300.2	2350.2	2400.2
Temp. [°C]	32.2	32.1	32.2	32.3	32.3	32.3	32.3	32.3	32.3	32.3	32.3	32.3	32.3	32.3	32.3	32.3	32.2	32.3	32.2	32.2	32.3	32.4	32.3	32.3	32.3	32.3	32.3	32.3	32.3	32.4	32.3	32.3	32.4	32.4	32.5	32.3	32.4	32.5	32.4	32.4	32.3	32.4	32.4	32.4	32.4	32.5	32.4	32.4	32.4
C2	Blank	Blank	Blank	Blank	Blank	Blank	Blank	Blank	Blank	Blank	Blank	Blank	Blank	Blank	Blank	Blank	Blank	Blank	Blank	Blank	Blank	Blank	Blank	Blank	Blank	Blank	Blank	Blank	Blank	Blank	Blank	Blank	Blank	Blank	Blank	Blank	Blank	Blank	Blank	Blank	Blank	Blank	Blank	Blank	Blank	Blank	Blank	Blank	Blank
C3	20	19	19	18	18	18	19	18	17	18	18	18	17	18	17	17	18	17	17	17	18	17	18	17	17	16	17	17	17	16	17	17	16	17	17	17	16	17	17	17	17	16	17	16	17	17	15	17	17
C15	154	156	158	157	153	153	154	154	153	154	154	153	152	152	152	151	152	149	152	152	147	152	150	148	151	147	148	148	150	151	146	149	146	148	149	148	149	148	147	148	146	145	151	146	145	151	149	150	146
C16	154	151	146	139	138	132	132	130	128	124	122	120	117	114	111	113	108	104	105	102	98	101	96	94	96	92	92	88	90	85	86	84	80	82	80	80	74	75	77	75	70	70	73	71	72	71	69	68	64
C17	156	152	146	144	141	136	134	132	129	126	123	122	120	116	113	110	109	106	105	102	100	98	95	96	96	90	88	84	91	85	85	80	83	79	78	80	76	74	75	73	68	69	75	68	69	68	68	65	66
C18	147	147	144	143	144	144	141	141	140	138	137	137	136	139	136	135	134	129	134	133	128	134	130	127	129	127	128	126	127	130	122	121	121	121	121	121	120	122	123	116	116	116	121	114	117	115	116	115	118
Anisotropy
Cycle Nr.	1	2	3	4	5	6	7	8	9	10	11	12	13	14	15	16	17	18	19	20	21	22	23	24	25	26	27	28	29	30	31	32	33	34	35	36	37	38	39	40	41	42	43	44	45	46	47	48	49
Time [s]	0	50.2	100.2	150.2	200.2	250.2	300.2	350.2	400.2	450.2	500.2	550.2	600.2	650.2	700.2	750.2	800.2	850.2	900.2	950.2	1000.2	1050.2	1100.2	1150.2	1200.2	1250.2	1300.2	1350.2	1400.2	1450.2	1500.2	1550.2	1600.2	1650.2	1700.2	1750.2	1800.2	1850.2	1900.2	1950.2	2000.2	2050.2	2100.2	2150.2	2200.2	2250.2	2300.2	2350.2	2400.2
Temp. [°C]	32.2	32.1	32.2	32.3	32.3	32.3	32.3	32.3	32.3	32.3	32.3	32.3	32.3	32.3	32.3	32.3	32.2	32.3	32.2	32.2	32.3	32.4	32.3	32.3	32.3	32.3	32.3	32.3	32.3	32.4	32.3	32.3	32.4	32.4	32.5	32.3	32.4	32.5	32.4	32.4	32.3	32.4	32.4	32.4	32.4	32.5	32.4	32.4	32.4
C2	Blank	Blank	Blank	Blank	Blank	Blank	Blank	Blank	Blank	Blank	Blank	Blank	Blank	Blank	Blank	Blank	Blank	Blank	Blank	Blank	Blank	Blank	Blank	Blank	Blank	Blank	Blank	Blank	Blank	Blank	Blank	Blank	Blank	Blank	Blank	Blank	Blank	Blank	Blank	Blank	Blank	Blank	Blank	Blank	Blank	Blank	Blank	Blank	Blank
C3	13	13	13	12	12	12	13	12	12	12	12	12	11	12	11	11	12	11	12	12	12	12	12	12	11	11	11	12	11	11	11	11	11	11	11	11	11	11	11	11	11	11	11	11	11	11	10	11	12
C15	108	110	111	110	108	107	108	108	108	108	108	107	107	107	107	106	107	105	107	107	103	107	105	104	106	103	104	104	105	106	102	105	103	104	105	104	104	104	103	104	102	102	106	102	102	106	104	106	102
C16	108	106	102	97	96	92	92	90	89	86	85	83	81	79	77	78	75	72	73	71	68	70	66	65	66	63	63	60	62	59	59	57	55	56	55	55	51	51	53	52	48	47	50	49	49	49	47	47	44
C17	110	107	102	101	99	95	94	92	90	87	86	85	83	80	78	76	75	73	72	71	69	67	66	66	66	62	60	58	63	58	58	55	57	54	54	55	52	51	51	50	46	47	52	47	47	47	46	44	45
C18	103	103	101	100	100	101	99	98	98	96	96	96	95	97	95	94	93	90	94	93	89	94	91	89	90	89	89	88	88	90	85	84	84	84	84	84	84	85	85	81	80	80	84	79	81	80	80	80	82
Total Intensity
Cycle Nr.	1	2	3	4	5	6	7	8	9	10	11	12	13	14	15	16	17	18	19	20	21	22	23	24	25	26	27	28	29	30	31	32	33	34	35	36	37	38	39	40	41	42	43	44	45	46	47	48	49
Time [s]	0	50.2	100.2	150.2	200.2	250.2	300.2	350.2	400.2	450.2	500.2	550.2	600.2	650.2	700.2	750.2	800.2	850.2	900.2	950.2	1000.2	1050.2	1100.2	1150.2	1200.2	1250.2	1300.2	1350.2	1400.2	1450.2	1500.2	1550.2	1600.2	1650.2	1700.2	1750.2	1800.2	1850.2	1900.2	1950.2	2000.2	2050.2	2100.2	2150.2	2200.2	2250.2	2300.2	2350.2	2400.2
Temp. [°C]	32.2	32.1	32.2	32.3	32.3	32.3	32.3	32.3	32.3	32.3	32.3	32.3	32.3	32.3	32.3	32.3	32.2	32.3	32.2	32.2	32.3	32.4	32.3	32.3	32.3	32.3	32.3	32.3	32.3	32.4	32.3	32.3	32.4	32.4	32.5	32.3	32.4	32.5	32.4	32.4	32.3	32.4	32.4	32.4	32.4	32.5	32.4	32.4	32.4
C2	Blank	Blank	Blank	Blank	Blank	Blank	Blank	Blank	Blank	Blank	Blank	Blank	Blank	Blank	Blank	Blank	Blank	Blank	Blank	Blank	Blank	Blank	Blank	Blank	Blank	Blank	Blank	Blank	Blank	Blank	Blank	Blank	Blank	Blank	Blank	Blank	Blank	Blank	Blank	Blank	Blank	Blank	Blank	Blank	Blank	Blank	Blank	Blank	Blank
C3	104130	103887	103554	103296	103091	102916	102616	102324	102124	101984	101673	101616	101481	101260	101296	101001	100811	100935	100701	100607	100461	100351	100342	100245	100230	100177	99976	100003	99953	99880	99675	99390	99389	99293	99193	99100	99223	99099	98912	98843	98680	98841	98546	98647	98553	98372	98325	98188	98098
C15	3660	3770	3768	3753	3745	3736	3728	3710	3693	3689	3697	3688	3687	3677	3679	3673	3672	3673	3660	3661	3664	3645	3664	3654	3636	3663	3652	3641	3639	3645	3630	3620	3624	3618	3614	3617	3617	3620	3622	3607	3594	3610	3594	3588	3604	3579	3579	3581	3582
C16	3752	3740	3752	3746	3763	3771	3776	3770	3767	3775	3763	3784	3804	3800	3817	3815	3834	3834	3828	3832	3858	3846	3847	3853	3857	3884	3895	3883	3880	3889	3892	3883	3892	3903	3903	3893	3888	3911	3901	3900	3904	3910	3913	3908	3914	3917	3905	3912	3916
C17	3762	3759	3773	3783	3778	3787	3782	3790	3797	3800	3809	3826	3817	3821	3826	3837	3836	3853	3854	3868	3875	3868	3891	3881	3900	3913	3916	3908	3911	3912	3934	3901	3932	3913	3928	3923	3929	3939	3929	3938	3941	3942	3940	3934	3945	3941	3947	3941	3942
C18	3785	3780	3790	3769	3764	3767	3745	3736	3724	3732	3723	3710	3709	3694	3701	3716	3689	3693	3697	3690	3709	3679	3678	3686	3681	3701	3681	3689	3669	3672	3667	3672	3656	3669	3661	3659	3663	3651	3644	3660	3644	3659	3660	3660	3664	3652	3653	3644	3644
Intensity (parallel)
Cycle Nr.	1	2	3	4	5	6	7	8	9	10	11	12	13	14	15	16	17	18	19	20	21	22	23	24	25	26	27	28	29	30	31	32	33	34	35	36	37	38	39	40	41	42	43	44	45	46	47	48	49
Time [s]	0	50.2	100.2	150.2	200.2	250.2	300.2	350.2	400.2	450.2	500.2	550.2	600.2	650.2	700.2	750.2	800.2	850.2	900.2	950.2	1000.2	1050.2	1100.2	1150.2	1200.2	1250.2	1300.2	1350.2	1400.2	1450.2	1500.2	1550.2	1600.2	1650.2	1700.2	1750.2	1800.2	1850.2	1900.2	1950.2	2000.2	2050.2	2100.2	2150.2	2200.2	2250.2	2300.2	2350.2	2400.2
Temp. [°C]	32.2	32.1	32.2	32.3	32.3	32.3	32.3	32.3	32.3	32.3	32.3	32.3	32.3	32.3	32.3	32.3	32.2	32.3	32.2	32.2	32.3	32.4	32.3	32.3	32.3	32.3	32.3	32.3	32.3	32.4	32.3	32.3	32.4	32.4	32.5	32.3	32.4	32.5	32.4	32.4	32.3	32.4	32.4	32.4	32.4	32.5	32.4	32.4	32.4
C2	Blank	Blank	Blank	Blank	Blank	Blank	Blank	Blank	Blank	Blank	Blank	Blank	Blank	Blank	Blank	Blank	Blank	Blank	Blank	Blank	Blank	Blank	Blank	Blank	Blank	Blank	Blank	Blank	Blank	Blank	Blank	Blank	Blank	Blank	Blank	Blank	Blank	Blank	Blank	Blank	Blank	Blank	Blank	Blank	Blank	Blank	Blank	Blank	Blank
C3	35642	35527	35397	35257	35193	35143	35077	34917	34840	34823	34699	34689	34590	34569	34520	34437	34399	34394	34349	34321	34293	34223	34246	34185	34165	34117	34074	34106	34076	34027	33973	33880	33832	33836	33824	33768	33792	33768	33717	33679	33631	33649	33588	33608	33594	33526	33443	33470	33466
C15	1484	1533	1535	1527	1517	1513	1512	1504	1496	1497	1499	1493	1492	1488	1488	1484	1485	1481	1480	1481	1472	1474	1478	1471	1469	1472	1470	1466	1469	1472	1458	1459	1456	1457	1457	1457	1457	1458	1457	1452	1443	1448	1452	1441	1445	1446	1442	1446	1439
C16	1522	1512	1506	1491	1495	1488	1490	1484	1480	1475	1468	1471	1474	1467	1467	1470	1469	1462	1461	1457	1460	1460	1452	1451	1455	1458	1463	1450	1453	1448	1451	1443	1440	1448	1443	1440	1428	1437	1438	1434	1426	1427	1434	1430	1432	1433	1423	1426	1419
C17	1530	1521	1515	1515	1508	1502	1497	1496	1493	1488	1487	1491	1484	1478	1474	1473	1472	1473	1470	1471	1469	1463	1467	1464	1472	1466	1463	1453	1467	1455	1464	1443	1461	1445	1450	1451	1447	1447	1443	1444	1435	1437	1449	1434	1438	1436	1438	1430	1432
C18	1522	1519	1519	1507	1507	1509	1495	1490	1484	1483	1478	1473	1470	1470	1468	1472	1459	1452	1463	1459	1457	1456	1449	1447	1447	1452	1446	1446	1439	1445	1430	1430	1424	1430	1426	1424	1425	1424	1422	1417	1410	1415	1425	1412	1420	1411	1413	1409	1413
Intensity (perpendicular)
Cycle Nr.	1	2	3	4	5	6	7	8	9	10	11	12	13	14	15	16	17	18	19	20	21	22	23	24	25	26	27	28	29	30	31	32	33	34	35	36	37	38	39	40	41	42	43	44	45	46	47	48	49
Time [s]	0	50.2	100.2	150.2	200.2	250.2	300.2	350.2	400.2	450.2	500.2	550.2	600.2	650.2	700.2	750.2	800.2	850.2	900.2	950.2	1000.2	1050.2	1100.2	1150.2	1200.2	1250.2	1300.2	1350.2	1400.2	1450.2	1500.2	1550.2	1600.2	1650.2	1700.2	1750.2	1800.2	1850.2	1900.2	1950.2	2000.2	2050.2	2100.2	2150.2	2200.2	2250.2	2300.2	2350.2	2400.2
Temp. [°C]	32.2	32.1	32.2	32.3	32.3	32.3	32.3	32.3	32.3	32.3	32.3	32.3	32.3	32.3	32.3	32.3	32.2	32.3	32.2	32.2	32.3	32.4	32.3	32.3	32.3	32.3	32.3	32.3	32.3	32.4	32.3	32.3	32.4	32.4	32.5	32.3	32.4	32.5	32.4	32.4	32.3	32.4	32.4	32.4	32.4	32.5	32.4	32.4	32.4
C2	Blank	Blank	Blank	Blank	Blank	Blank	Blank	Blank	Blank	Blank	Blank	Blank	Blank	Blank	Blank	Blank	Blank	Blank	Blank	Blank	Blank	Blank	Blank	Blank	Blank	Blank	Blank	Blank	Blank	Blank	Blank	Blank	Blank	Blank	Blank	Blank	Blank	Blank	Blank	Blank	Blank	Blank	Blank	Blank	Blank	Blank	Blank	Blank	Blank
C3	34244	34180	34079	34019	33949	33887	33769	33703	33642	33580	33487	33464	33446	33346	33388	33282	33206	33270	33176	33143	33084	33064	33048	33030	33032	33030	32951	32948	32938	32926	32851	32755	32778	32729	32685	32666	32715	32665	32598	32582	32524	32596	32479	32519	32479	32423	32441	32359	32316
C15	1088	1118	1116	1113	1114	1111	1108	1103	1098	1096	1099	1097	1098	1095	1096	1095	1094	1096	1090	1090	1096	1085	1093	1092	1084	1095	1091	1087	1085	1086	1086	1081	1084	1081	1078	1080	1080	1081	1083	1077	1075	1081	1071	1073	1079	1067	1069	1068	1072
C16	1115	1114	1123	1127	1134	1142	1143	1143	1143	1150	1148	1156	1165	1167	1175	1172	1183	1186	1183	1187	1199	1193	1197	1201	1201	1213	1216	1216	1213	1220	1221	1220	1226	1228	1230	1226	1230	1237	1232	1233	1239	1241	1240	1239	1241	1242	1241	1243	1249
C17	1116	1119	1129	1134	1135	1143	1142	1147	1152	1156	1161	1167	1166	1171	1176	1182	1182	1190	1192	1198	1203	1202	1212	1209	1214	1224	1227	1227	1222	1228	1235	1229	1236	1234	1239	1236	1241	1246	1243	1247	1253	1252	1246	1250	1254	1252	1255	1256	1255
C18	1131	1130	1136	1131	1128	1129	1125	1123	1120	1125	1123	1118	1119	1112	1116	1122	1115	1120	1117	1116	1126	1112	1115	1120	1117	1124	1117	1122	1115	1113	1118	1121	1116	1120	1117	1117	1119	1114	1111	1122	1117	1122	1117	1124	1122	1121	1120	1118	1115
Rawdata (parallel)
Cycle Nr.	1	2	3	4	5	6	7	8	9	10	11	12	13	14	15	16	17	18	19	20	21	22	23	24	25	26	27	28	29	30	31	32	33	34	35	36	37	38	39	40	41	42	43	44	45	46	47	48	49
Time [s]	0	50.2	100.2	150.2	200.2	250.2	300.2	350.2	400.2	450.2	500.2	550.2	600.2	650.2	700.2	750.2	800.2	850.2	900.2	950.2	1000.2	1050.2	1100.2	1150.2	1200.2	1250.2	1300.2	1350.2	1400.2	1450.2	1500.2	1550.2	1600.2	1650.2	1700.2	1750.2	1800.2	1850.2	1900.2	1950.2	2000.2	2050.2	2100.2	2150.2	2200.2	2250.2	2300.2	2350.2	2400.2
Temp. [°C]	32.2	32.1	32.2	32.3	32.3	32.3	32.3	32.3	32.3	32.3	32.3	32.3	32.3	32.3	32.3	32.3	32.2	32.3	32.2	32.2	32.3	32.4	32.3	32.3	32.3	32.3	32.3	32.3	32.3	32.4	32.3	32.3	32.4	32.4	32.5	32.3	32.4	32.5	32.4	32.4	32.3	32.4	32.4	32.4	32.4	32.5	32.4	32.4	32.4
C2	1670	1673	1669	1674	1675	1670	1673	1669	1670	1669	1668	1667	1661	1663	1663	1657	1661	1659	1652	1656	1655	1651	1654	1650	1646	1644	1645	1648	1642	1642	1636	1640	1637	1636	1638	1633	1640	1631	1632	1631	1632	1629	1621	1629	1621	1622	1622	1623	1622
C3	44572	44437	44276	44113	44035	43972	43895	43698	43606	43585	43435	43421	43296	43273	43214	43108	43066	43058	42996	42967	42933	42845	42875	42798	42770	42710	42660	42701	42659	42600	42528	42421	42360	42364	42351	42280	42315	42277	42216	42169	42114	42130	42051	42083	42058	41977	41876	41910	41904
C15	3457	3519	3516	3513	3501	3492	3493	3479	3471	3470	3473	3465	3456	3454	3453	3443	3448	3441	3434	3439	3428	3425	3433	3421	3415	3417	3415	3412	3410	3414	3390	3396	3389	3390	3391	3387	3394	3386	3386	3378	3370	3372	3368	3364	3361	3362	3357	3363	3354
C16	3502	3493	3482	3469	3475	3461	3466	3455	3451	3444	3435	3438	3435	3428	3428	3427	3429	3418	3411	3410	3413	3409	3402	3397	3398	3400	3407	3394	3391	3385	3382	3377	3370	3379	3374	3367	3359	3361	3363	3357	3349	3346	3347	3350	3345	3347	3335	3338	3331
C17	3512	3504	3492	3497	3490	3478	3475	3470	3467	3460	3458	3462	3448	3443	3437	3430	3432	3431	3422	3427	3423	3412	3421	3413	3418	3409	3406	3397	3407	3393	3398	3377	3395	3376	3383	3380	3381	3372	3369	3369	3360	3358	3365	3355	3352	3351	3352	3344	3346
C18	3503	3502	3497	3489	3488	3487	3473	3462	3456	3454	3447	3441	3431	3433	3430	3429	3417	3406	3412	3412	3409	3403	3398	3391	3388	3393	3386	3388	3374	3381	3357	3362	3351	3357	3354	3348	3356	3344	3344	3336	3329	3332	3337	3329	3330	3321	3323	3318	3324
Rawdata (perpendicular)
Cycle Nr.	1	2	3	4	5	6	7	8	9	10	11	12	13	14	15	16	17	18	19	20	21	22	23	24	25	26	27	28	29	30	31	32	33	34	35	36	37	38	39	40	41	42	43	44	45	46	47	48	49
Time [s]	0	50.2	100.2	150.2	200.2	250.2	300.2	350.2	400.2	450.2	500.2	550.2	600.2	650.2	700.2	750.2	800.2	850.2	900.2	950.2	1000.2	1050.2	1100.2	1150.2	1200.2	1250.2	1300.2	1350.2	1400.2	1450.2	1500.2	1550.2	1600.2	1650.2	1700.2	1750.2	1800.2	1850.2	1900.2	1950.2	2000.2	2050.2	2100.2	2150.2	2200.2	2250.2	2300.2	2350.2	2400.2
Temp. [°C]	32.2	32.1	32.2	32.3	32.3	32.3	32.3	32.3	32.3	32.3	32.3	32.3	32.3	32.3	32.3	32.3	32.2	32.3	32.2	32.2	32.3	32.4	32.3	32.3	32.3	32.3	32.3	32.3	32.3	32.4	32.3	32.3	32.4	32.4	32.5	32.3	32.4	32.5	32.4	32.4	32.3	32.4	32.4	32.4	32.4	32.5	32.4	32.4	32.4
C2	336	339	334	335	335	335	335	335	336	333	334	334	334	336	333	333	334	330	334	335	331	334	332	332	334	326	332	330	333	331	328	330	328	329	330	330	329	328	329	330	328	325	331	326	327	327	328	328	325
C3	34580	34519	34413	34354	34284	34222	34104	34039	33978	33913	33822	33798	33780	33682	33721	33615	33540	33600	33510	33477	33415	33398	33380	33362	33366	33357	33283	33278	33272	33258	33179	33085	33107	33057	33015	32996	33045	32993	32927	32912	32852	32922	32810	32845	32806	32751	32770	32686	32641
C15	1424	1457	1450	1448	1449	1446	1443	1438	1434	1429	1433	1431	1432	1431	1429	1428	1427	1426	1424	1425	1426	1420	1425	1424	1417	1422	1423	1417	1419	1418	1414	1410	1412	1409	1409	1411	1409	1409	1412	1407	1403	1406	1402	1399	1406	1394	1397	1396	1396
C16	1452	1453	1457	1462	1469	1477	1478	1478	1479	1483	1482	1490	1499	1502	1508	1505	1517	1515	1517	1522	1530	1527	1530	1533	1534	1539	1548	1546	1546	1552	1549	1550	1554	1556	1560	1556	1559	1565	1561	1563	1567	1567	1571	1565	1568	1569	1569	1571	1573
C17	1452	1458	1463	1469	1470	1478	1477	1482	1488	1489	1495	1501	1500	1507	1509	1515	1516	1519	1526	1533	1534	1537	1544	1541	1547	1550	1558	1557	1556	1560	1563	1559	1564	1563	1569	1566	1570	1575	1572	1576	1580	1578	1576	1576	1581	1580	1583	1584	1580
C18	1468	1469	1470	1466	1464	1464	1460	1458	1456	1458	1457	1452	1453	1448	1450	1455	1449	1450	1451	1450	1457	1446	1447	1451	1450	1451	1449	1452	1449	1445	1447	1451	1444	1449	1448	1448	1448	1442	1440	1451	1445	1447	1448	1449	1449	1448	1448	1445	1440
End Time:	10/05/2018 18:57:04
Time (s)	0	50.2	100.2	150.2	200.2	250.2	300.2	350.2	400.2	450.2	500.2	550.2	600.2	650.2	700.2	750.2	800.2	850.2	900.2	950.2	1000.2	1050.2	1100.2	1150.2	1200.2	1250.2	1300.2	1350.2	1400.2	1450.2	1500.2	1550.2	1600.2	1650.2	1700.2	1750.2	1800.2	1850.2	1900.2	1950.2	2000.2	2050.2	2100.2	2150.2	2200.2	2250.2	2300.2	2350.2	2400.2
Probe	1	1.01299	1.02597	1.01948	0.993506	0.993506	1	1	0.993506	1	1	0.993506	0.987013	0.987013	0.987013	0.980519	0.987013	0.967532	0.987013	0.987013	0.954545	0.987013	0.974026	0.961039	0.980519	0.954545	0.961039	0.961039	0.974026	0.980519	0.948052	0.967532	0.948052	0.961039	0.967532	0.961039	0.967532	0.961039	0.954545	0.961039	0.948052	0.941558	0.980519	0.948052	0.941558	0.980519	0.967532	0.974026	0.948052
2052 0.75 µM FICD	1	0.980519	0.948052	0.902597	0.896104	0.857143	0.857143	0.844156	0.831169	0.805195	0.792208	0.779221	0.75974	0.74026	0.720779	0.733766	0.701299	0.675325	0.681818	0.662338	0.636364	0.655844	0.623377	0.61039	0.623377	0.597403	0.597403	0.571429	0.584416	0.551948	0.558442	0.545455	0.519481	0.532468	0.519481	0.519481	0.480519	0.487013	0.5	0.487013	0.454545	0.454545	0.474026	0.461039	0.467532	0.461039	0.448052	0.441558	0.415584
2219 non-ox. 0.75 µM A252C-C421S	1	0.974359	0.935897	0.923077	0.903846	0.871795	0.858974	0.846154	0.826923	0.807692	0.788462	0.782051	0.769231	0.74359	0.724359	0.705128	0.698718	0.679487	0.673077	0.653846	0.641026	0.628205	0.608974	0.615385	0.615385	0.576923	0.564103	0.538462	0.583333	0.544872	0.544872	0.512821	0.532051	0.50641	0.5	0.512821	0.487179	0.474359	0.480769	0.467949	0.435897	0.442308	0.480769	0.435897	0.442308	0.435897	0.435897	0.416667	0.423077
2306 0.75 µM K256S-L258D	1	1	0.979592	0.972789	0.979592	0.979592	0.959184	0.959184	0.952381	0.938776	0.931973	0.931973	0.92517	0.945578	0.92517	0.918367	0.911565	0.877551	0.911565	0.904762	0.870748	0.911565	0.884354	0.863946	0.877551	0.863946	0.870748	0.857143	0.863946	0.884354	0.829932	0.823129	0.823129	0.823129	0.823129	0.823129	0.816327	0.829932	0.836735	0.789116	0.789116	0.789116	0.823129	0.77551	0.795918	0.782313	0.789116	0.782313	0.802721
[truncated: 71 more columns]

## Sheet: Exp. 10
				Tecan i-control , 1.10.4.0
Device: infinite 500				Serial number: 705007195				Serial number of connected stacker:
Firmware: V_1.30_05/2007_I500F (May 18 2007/14.36.50)				MAI, V_1.30_05/2007_I500F (May 18 2007/14.36.50)
Date:	2018-11-05
Time:	14:18:39
System				PEONY
User				LABS\sp693
Plate				Greiner 384 Flat Bottom Transparent Polystyrol Small volume [GRE384st.pdfx]
Plate-ID (Stacker)
Shaking (Linear) Duration:				4	s
Shaking (Linear) Amplitude:				2	mm
List of actions in this measurement script:
Kinetic
Fluorescence Polarization
	Measurement well-wise
Kinetic Measurement
Kinetic Cycles				120
Interval Time				00:00:50
Mode				Fluorescence Polarization
Label1: Excitation Wavelength				485	nm
Label1: Emission Wavelength				535	nm
Label1: Excitation Bandwidth				20	nm
Label1: Emission Bandwidth				20	nm
Label1: Gain				57	Optimal (100%)
Label1: Number of Flashes				13
Label1: Integration Time				20	µs
Label1: Settle Time				0	ms
Label1: Mirror (Automatic)				Dichroic 510 (e.g. fluorescein)
Label1: Z-Position (Manual)				21250	µm
G-Factor Reference				D3-D3
Reference Value				20	mP
G-Factor Blank				D2-D2
G-Factor				0.832345	(calculated)
Measurement Blank				D2-D2
Legend
Color for G-Factor Reference
Color for G-Factor and Measurement Blank
Part of Plate				D2-D3; D5-D8
Start Time:	11/05/2018 14:19:00
Polarization
Cycle Nr.	1	2	3	4	5	6	7	8	9	10	11	12	13	14	15	16	17	18	19	20	21	22	23	24	25	26	27	28	29	30	31	32	33	34	35	36	37	38	39	40	41	42	43	44	45	46	47	48	49
Time [s]	0	50.1	100.1	150.1	200.2	250.1	300.1	350.2	400.1	450.1	500.1	550.1	600.1	650.1	700	750	800	850	900	950	1000	1050	1100	1150	1200	1250	1300	1350	1400	1450	1500	1550	1600	1650	1700	1750	1800	1850	1900	1950	2000	2050	2100	2150	2200	2250	2300	2350	2400
Temp. [°C]	24.5	24.5	24.6	24.6	24.7	24.7	24.8	24.9	24.9	24.9	25	25	25	25.1	25	25.2	25.2	25.4	25.4	25.4	25.5	25.5	25.6	25.7	25.7	25.8	25.8	25.9	25.9	25.9	25.9	25.9	26.1	26.1	26.1	26.2	26.3	26.2	26.4	26.3	26.4	26.5	26.5	26.7	26.7	26.7	26.8	26.9	26.9
D2	Blank	Blank	Blank	Blank	Blank	Blank	Blank	Blank	Blank	Blank	Blank	Blank	Blank	Blank	Blank	Blank	Blank	Blank	Blank	Blank	Blank	Blank	Blank	Blank	Blank	Blank	Blank	Blank	Blank	Blank	Blank	Blank	Blank	Blank	Blank	Blank	Blank	Blank	Blank	Blank	Blank	Blank	Blank	Blank	Blank	Blank	Blank	Blank	Blank
D3	20	22	22	21	21	21	21	20	21	20	20	21	21	21	21	20	20	20	19	21	20	20	20	20	20	20	19	19	20	20	20	19	19	21	20	20	20	20	20	19	20	19	19	20	19	19	20	19	18
D5	152	152	154	151	154	150	151	155	151	146	148	148	149	151	149	148	151	150	152	148	148	145	144	147	149	145	146	149	148	149	149	145	148	147	147	147	147	150	148	144	144	146	142	146	146	145	145	144	147
D6	159	154	155	151	150	144	145	146	143	142	136	137	134	134	132	126	128	129	128	121	121	121	116	118	117	114	118	114	109	112	108	105	106	105	102	100	103	103	101	97	94	95	92	89	91	94	92	85	89
D7	150	145	145	143	142	138	140	137	138	132	131	131	129	125	124	125	122	121	118	114	116	110	111	109	109	109	106	108	102	101	98	101	103	96	94	89	94	93	94	90	90	88	88	85	85	85	84	83	80
D8	154	155	154	151	154	153	154	155	156	150	151	150	149	147	149	148	149	148	151	147	144	144	141	147	145	145	147	146	142	143	144	144	142	138	137	135	139	137	144	136	134	140	135	136	137	138	132	135	135
Anisotropy
Cycle Nr.	1	2	3	4	5	6	7	8	9	10	11	12	13	14	15	16	17	18	19	20	21	22	23	24	25	26	27	28	29	30	31	32	33	34	35	36	37	38	39	40	41	42	43	44	45	46	47	48	49
Time [s]	0	50.1	100.1	150.1	200.2	250.1	300.1	350.2	400.1	450.1	500.1	550.1	600.1	650.1	700	750	800	850	900	950	1000	1050	1100	1150	1200	1250	1300	1350	1400	1450	1500	1550	1600	1650	1700	1750	1800	1850	1900	1950	2000	2050	2100	2150	2200	2250	2300	2350	2400
Temp. [°C]	24.5	24.5	24.6	24.6	24.7	24.7	24.8	24.9	24.9	24.9	25	25	25	25.1	25	25.2	25.2	25.4	25.4	25.4	25.5	25.5	25.6	25.7	25.7	25.8	25.8	25.9	25.9	25.9	25.9	25.9	26.1	26.1	26.1	26.2	26.3	26.2	26.4	26.3	26.4	26.5	26.5	26.7	26.7	26.7	26.8	26.9	26.9
D2	Blank	Blank	Blank	Blank	Blank	Blank	Blank	Blank	Blank	Blank	Blank	Blank	Blank	Blank	Blank	Blank	Blank	Blank	Blank	Blank	Blank	Blank	Blank	Blank	Blank	Blank	Blank	Blank	Blank	Blank	Blank	Blank	Blank	Blank	Blank	Blank	Blank	Blank	Blank	Blank	Blank	Blank	Blank	Blank	Blank	Blank	Blank	Blank	Blank
D3	13	15	15	14	14	14	14	14	14	13	13	14	14	14	14	14	14	13	13	14	14	13	14	14	14	13	13	13	13	14	13	13	13	14	13	13	13	13	14	13	13	12	13	13	13	13	13	12	12
D5	107	107	108	106	108	105	106	109	106	102	104	104	105	106	104	103	106	105	107	104	104	102	101	103	104	101	103	105	104	105	104	102	103	103	103	103	103	105	104	101	101	103	99	102	102	102	102	101	103
D6	112	108	109	106	105	101	101	102	100	99	95	96	93	94	92	88	89	90	89	84	84	84	80	82	81	79	82	79	75	77	75	73	73	72	71	69	71	71	70	67	64	65	63	61	63	65	63	58	61
D7	105	102	102	100	99	96	98	96	97	92	91	91	90	87	87	87	85	84	82	79	80	76	77	76	75	76	73	75	70	69	67	70	71	66	65	61	65	64	65	62	62	61	61	58	59	58	58	57	55
D8	108	109	108	106	108	107	108	109	109	105	106	105	105	103	105	104	105	104	106	103	101	101	99	103	101	102	103	103	99	100	101	101	100	97	96	94	97	96	101	95	93	98	94	95	96	96	92	94	94
Total Intensity
Cycle Nr.	1	2	3	4	5	6	7	8	9	10	11	12	13	14	15	16	17	18	19	20	21	22	23	24	25	26	27	28	29	30	31	32	33	34	35	36	37	38	39	40	41	42	43	44	45	46	47	48	49
Time [s]	0	50.1	100.1	150.1	200.2	250.1	300.1	350.2	400.1	450.1	500.1	550.1	600.1	650.1	700	750	800	850	900	950	1000	1050	1100	1150	1200	1250	1300	1350	1400	1450	1500	1550	1600	1650	1700	1750	1800	1850	1900	1950	2000	2050	2100	2150	2200	2250	2300	2350	2400
Temp. [°C]	24.5	24.5	24.6	24.6	24.7	24.7	24.8	24.9	24.9	24.9	25	25	25	25.1	25	25.2	25.2	25.4	25.4	25.4	25.5	25.5	25.6	25.7	25.7	25.8	25.8	25.9	25.9	25.9	25.9	25.9	26.1	26.1	26.1	26.2	26.3	26.2	26.4	26.3	26.4	26.5	26.5	26.7	26.7	26.7	26.8	26.9	26.9
D2	Blank	Blank	Blank	Blank	Blank	Blank	Blank	Blank	Blank	Blank	Blank	Blank	Blank	Blank	Blank	Blank	Blank	Blank	Blank	Blank	Blank	Blank	Blank	Blank	Blank	Blank	Blank	Blank	Blank	Blank	Blank	Blank	Blank	Blank	Blank	Blank	Blank	Blank	Blank	Blank	Blank	Blank	Blank	Blank	Blank	Blank	Blank	Blank	Blank
D3	101520	101134	100982	100791	100744	100706	100581	100479	100456	100334	100427	100262	100151	100119	99967	99918	99811	99755	99733	99682	99543	99561	99445	99389	99364	99317	99268	99207	99095	99067	98947	98850	98889	98646	98658	98687	98548	98390	98354	98382	98337	98252	98137	98051	97976	97997	97875	97944	97741
D5	3233	3218	3210	3206	3212	3201	3190	3178	3188	3177	3189	3201	3181	3185	3174	3171	3178	3170	3173	3163	3172	3166	3167	3163	3169	3154	3176	3153	3139	3155	3150	3148	3147	3152	3128	3144	3141	3134	3130	3141	3135	3110	3143	3125	3127	3135	3117	3124	3122
D6	3349	3347	3340	3333	3351	3350	3333	3345	3354	3340	3362	3351	3363	3362	3367	3377	3374	3376	3391	3387	3399	3401	3401	3400	3419	3405	3414	3412	3417	3421	3430	3429	3439	3435	3435	3441	3430	3445	3419	3446	3459	3450	3448	3451	3462	3465	3459	3461	3471
D7	3152	3170	3165	3164	3272	3283	3284	3291	3298	3293	3324	3328	3316	3335	3332	3321	3344	3338	3351	3345	3352	3358	3360	3365	3375	3372	3380	3356	3364	3377	3390	3385	3383	3389	3389	3383	3403	3400	3378	3393	3402	3406	3406	3411	3415	3405	3397	3408	3419
D8	3286	3272	3271	3246	3242	3244	3235	3245	3241	3236	3238	3236	3243	3231	3235	3235	3227	3222	3237	3227	3228	3234	3236	3213	3225	3225	3227	3216	3228	3218	3232	3216	3227	3219	3212	3216	3223	3221	3204	3216	3219	3208	3212	3213	3210	3207	3219	3212	3203
Intensity (parallel)
Cycle Nr.	1	2	3	4	5	6	7	8	9	10	11	12	13	14	15	16	17	18	19	20	21	22	23	24	25	26	27	28	29	30	31	32	33	34	35	36	37	38	39	40	41	42	43	44	45	46	47	48	49
Time [s]	0	50.1	100.1	150.1	200.2	250.1	300.1	350.2	400.1	450.1	500.1	550.1	600.1	650.1	700	750	800	850	900	950	1000	1050	1100	1150	1200	1250	1300	1350	1400	1450	1500	1550	1600	1650	1700	1750	1800	1850	1900	1950	2000	2050	2100	2150	2200	2250	2300	2350	2400
Temp. [°C]	24.5	24.5	24.6	24.6	24.7	24.7	24.8	24.9	24.9	24.9	25	25	25	25.1	25	25.2	25.2	25.4	25.4	25.4	25.5	25.5	25.6	25.7	25.7	25.8	25.8	25.9	25.9	25.9	25.9	25.9	26.1	26.1	26.1	26.2	26.3	26.2	26.4	26.3	26.4	26.5	26.5	26.7	26.7	26.7	26.8	26.9	26.9
D2	Blank	Blank	Blank	Blank	Blank	Blank	Blank	Blank	Blank	Blank	Blank	Blank	Blank	Blank	Blank	Blank	Blank	Blank	Blank	Blank	Blank	Blank	Blank	Blank	Blank	Blank	Blank	Blank	Blank	Blank	Blank	Blank	Blank	Blank	Blank	Blank	Blank	Blank	Blank	Blank	Blank	Blank	Blank	Blank	Blank	Blank	Blank	Blank	Blank
D3	34748	34709	34638	34550	34547	34494	34455	34404	34427	34328	34356	34350	34342	34300	34262	34218	34186	34135	34103	34156	34086	34077	34049	34035	34030	33983	33944	33930	33911	33920	33848	33799	33809	33803	33747	33757	33710	33663	33678	33647	33648	33566	33545	33557	33486	33511	33495	33459	33386
D5	1308	1302	1301	1296	1302	1292	1289	1290	1289	1275	1283	1288	1283	1287	1278	1276	1284	1279	1283	1274	1276	1271	1268	1272	1276	1265	1276	1271	1263	1272	1269	1263	1266	1267	1258	1264	1263	1264	1260	1258	1256	1249	1255	1254	1256	1258	1251	1252	1255
D6	1367	1357	1356	1346	1352	1342	1336	1343	1342	1335	1333	1331	1330	1330	1328	1323	1325	1327	1333	1318	1324	1323	1316	1320	1325	1315	1325	1317	1311	1317	1315	1309	1314	1310	1307	1305	1306	1312	1299	1302	1301	1300	1295	1291	1299	1305	1299	1288	1298
D7	1271	1272	1270	1266	1308	1305	1309	1308	1311	1301	1310	1311	1305	1306	1303	1299	1304	1299	1301	1291	1297	1289	1292	1292	1294	1294	1292	1286	1279	1282	1283	1285	1289	1279	1276	1266	1281	1279	1272	1272	1274	1273	1273	1269	1272	1268	1263	1266	1265
D8	1332	1328	1327	1312	1315	1313	1312	1317	1317	1306	1307	1306	1307	1299	1305	1303	1301	1298	1308	1297	1294	1296	1292	1292	1293	1294	1298	1292	1289	1287	1294	1288	1290	1280	1276	1274	1283	1279	1283	1275	1273	1279	1272	1274	1275	1275	1270	1272	1269
D10	1350	1342	1343	1331	1336	1340	1339	1342	1335	1333	1328	1327	1326	1327	1323	1323	1327	1325	1323	1316	1316	1311	1306	1316	1316	1313	1317	1315	1310	1306	1307	1306	1307	1303	1307	1299	1304	1303	1297	1297	1296	1293	1287	1298	1289	1299	1296	1287	1290
D11	1275	1284	1293	1289	1295	1291	1292	1293	1293	1281	1291	1282	1283	1285	1286	1284	1287	1281	1282	1280	1287	1282	1284	1281	1278	1277	1281	1273	1269	1273	1278	1275	1268	1267	1268	1263	1267	1272	1268	1264	1265	1271	1259	1268	1262	1261	1262	1260	1258
D12	1267	1285	1289	1290	1298	1294	1295	1302	1302	1288	1290	1292	1288	1294	1298	1294	1292	1283	1297	1285	1288	1284	1280	1282	1284	1285	1280	1279	1276	1273	1279	1277	1276	1273	1271	1268	1270	1272	1262	1265	1261	1263	1264	1256	1258	1260	1260	1257	1251
D13	1266	1266	1263	1260	1264	1258	1259	1254	1266	1255	1264	1260	1262	1258	1263	1254	1265	1257	1264	1262	1264	1254	1262	1258	1261	1265	1260	1261	1256	1255	1259	1254	1254	1247	1251	1249	1253	1246	1253	1253	1246	1249	1245	1251	1245	1249	1255	1245	1248
Intensity (perpendicular)
Cycle Nr.	1	2	3	4	5	6	7	8	9	10	11	12	13	14	15	16	17	18	19	20	21	22	23	24	25	26	27	28	29	30	31	32	33	34	35	36	37	38	39	40	41	42	43	44	45	46	47	48	49
Time [s]	0	50.1	100.1	150.1	200.2	250.1	300.1	350.2	400.1	450.1	500.1	550.1	600.1	650.1	700	750	800	850	900	950	1000	1050	1100	1150	1200	1250	1300	1350	1400	1450	1500	1550	1600	1650	1700	1750	1800	1850	1900	1950	2000	2050	2100	2150	2200	2250	2300	2350	2400
Temp. [°C]	24.5	24.5	24.6	24.6	24.7	24.7	24.8	24.9	24.9	24.9	25	25	25	25.1	25	25.2	25.2	25.4	25.4	25.4	25.5	25.5	25.6	25.7	25.7	25.8	25.8	25.9	25.9	25.9	25.9	25.9	26.1	26.1	26.1	26.2	26.3	26.2	26.4	26.3	26.4	26.5	26.5	26.7	26.7	26.7	26.8	26.9	26.9
D2	Blank	Blank	Blank	Blank	Blank	Blank	Blank	Blank	Blank	Blank	Blank	Blank	Blank	Blank	Blank	Blank	Blank	Blank	Blank	Blank	Blank	Blank	Blank	Blank	Blank	Blank	Blank	Blank	Blank	Blank	Blank	Blank	Blank	Blank	Blank	Blank	Blank	Blank	Blank	Blank	Blank	Blank	Blank	Blank	Blank	Blank	Blank	Blank	Blank
D3	33386	33212	33172	33120	33099	33106	33063	33037	33015	33003	33036	32956	32904	32909	32853	32850	32813	32810	32815	32763	32729	32742	32698	32677	32667	32667	32662	32639	32592	32574	32549	32526	32540	32422	32456	32465	32419	32363	32338	32368	32344	32343	32296	32247	32245	32243	32190	32243	32177
D5	963	958	955	955	955	955	950	944	950	951	953	956	949	949	948	948	947	946	945	944	948	948	950	945	946	945	950	941	938	942	940	942	940	942	935	940	939	935	935	941	939	930	944	935	936	938	933	936	934
D6	991	995	992	993	999	1004	998	1001	1006	1003	1014	1010	1016	1016	1019	1027	1024	1024	1029	1034	1038	1039	1043	1040	1047	1045	1044	1048	1053	1052	1058	1060	1063	1062	1064	1068	1062	1067	1060	1072	1079	1075	1077	1080	1082	1080	1080	1087	1087
D7	940	949	948	949	982	989	988	992	993	996	1007	1008	1005	1015	1014	1011	1020	1019	1025	1027	1028	1035	1034	1037	1041	1039	1044	1035	1043	1048	1054	1050	1047	1055	1057	1059	1061	1061	1053	1061	1064	1066	1066	1071	1072	1069	1067	1071	1077
D8	977	972	972	967	964	966	962	964	962	965	965	965	968	966	965	966	963	962	964	965	967	969	972	961	966	966	964	962	969	966	969	964	969	969	968	971	970	971	960	970	973	965	970	969	968	966	974	970	967
Rawdata (parallel)
Cycle Nr.	1	2	3	4	5	6	7	8	9	10	11	12	13	14	15	16	17	18	19	20	21	22	23	24	25	26	27	28	29	30	31	32	33	34	35	36	37	38	39	40	41	42	43	44	45	46	47	48	49
Time [s]	0	50.1	100.1	150.1	200.2	250.1	300.1	350.2	400.1	450.1	500.1	550.1	600.1	650.1	700	750	800	850	900	950	1000	1050	1100	1150	1200	1250	1300	1350	1400	1450	1500	1550	1600	1650	1700	1750	1800	1850	1900	1950	2000	2050	2100	2150	2200	2250	2300	2350	2400
Temp. [°C]	24.5	24.5	24.6	24.6	24.7	24.7	24.8	24.9	24.9	24.9	25	25	25	25.1	25	25.2	25.2	25.4	25.4	25.4	25.5	25.5	25.6	25.7	25.7	25.8	25.8	25.9	25.9	25.9	25.9	25.9	26.1	26.1	26.1	26.2	26.3	26.2	26.4	26.3	26.4	26.5	26.5	26.7	26.7	26.7	26.8	26.9	26.9
D2	1586	1576	1572	1575	1568	1570	1569	1566	1561	1568	1564	1563	1561	1559	1554	1556	1551	1553	1549	1551	1546	1550	1550	1548	1545	1541	1540	1544	1545	1542	1538	1538	1534	1538	1538	1535	1532	1526	1529	1527	1528	1524	1528	1524	1522	1515	1517	1518	1517
D3	43333	43277	43186	43085	43074	43012	42963	42899	42922	42811	42840	42832	42820	42767	42717	42667	42622	42564	42520	42587	42498	42491	42456	42438	42430	42370	42322	42308	42287	42294	42204	42145	42153	42150	42082	42091	42032	41969	41991	41951	41954	41851	41830	41840	41753	41777	41759	41717	41628
D5	3157	3141	3135	3132	3133	3122	3118	3116	3109	3100	3105	3110	3101	3105	3090	3089	3093	3090	3091	3082	3080	3076	3073	3076	3079	3061	3073	3072	3063	3070	3063	3055	3055	3060	3049	3053	3049	3044	3043	3039	3037	3026	3036	3031	3030	3026	3020	3022	3025
D6	3228	3207	3201	3193	3193	3183	3174	3179	3174	3171	3166	3162	3159	3157	3150	3146	3143	3148	3150	3135	3137	3140	3131	3133	3137	3121	3133	3126	3120	3124	3117	3111	3113	3112	3108	3103	3101	3102	3090	3091	3091	3087	3084	3075	3083	3083	3077	3066	3077
D7	3113	3105	3098	3096	3140	3138	3141	3137	3137	3131	3138	3138	3128	3127	3119	3117	3117	3114	3111	3102	3104	3099	3102	3099	3100	3096	3093	3089	3081	3082	3079	3082	3082	3075	3071	3056	3071	3062	3057	3055	3059	3054	3058	3049	3049	3038	3035	3039	3037
D8	3186	3173	3166	3151	3148	3148	3145	3148	3143	3137	3134	3132	3131	3119	3121	3121	3114	3112	3120	3110	3100	3107	3101	3100	3098	3096	3100	3096	3094	3088	3093	3085	3083	3076	3072	3066	3073	3062	3071	3060	3058	3061	3056	3055	3054	3047	3043	3047	3042
Rawdata (perpendicular)
Cycle Nr.	1	2	3	4	5	6	7	8	9	10	11	12	13	14	15	16	17	18	19	20	21	22	23	24	25	26	27	28	29	30	31	32	33	34	35	36	37	38	39	40	41	42	43	44	45	46	47	48	49
Time [s]	0	50.1	100.1	150.1	200.2	250.1	300.1	350.2	400.1	450.1	500.1	550.1	600.1	650.1	700	750	800	850	900	950	1000	1050	1100	1150	1200	1250	1300	1350	1400	1450	1500	1550	1600	1650	1700	1750	1800	1850	1900	1950	2000	2050	2100	2150	2200	2250	2300	2350	2400
Temp. [°C]	24.5	24.5	24.6	24.6	24.7	24.7	24.8	24.9	24.9	24.9	25	25	25	25.1	25	25.2	25.2	25.4	25.4	25.4	25.5	25.5	25.6	25.7	25.7	25.8	25.8	25.9	25.9	25.9	25.9	25.9	26.1	26.1	26.1	26.2	26.3	26.2	26.4	26.3	26.4	26.5	26.5	26.7	26.7	26.7	26.8	26.9	26.9
D2	310	308	308	309	308	306	311	309	309	310	308	308	309	309	308	309	308	307	307	307	308	307	306	309	308	309	308	314	313	311	309	309	309	308	311	308	310	311	316	308	308	312	309	309	309	310	310	308	309
D3	33696	33521	33480	33429	33407	33412	33374	33347	33324	33313	33343	33264	33213	33218	33161	33159	33121	33117	33122	33070	33037	33049	33004	32986	32975	32976	32970	32952	32905	32885	32858	32835	32849	32730	32766	32773	32729	32674	32654	32676	32652	32655	32604	32556	32553	32553	32500	32551	32486
D5	1273	1266	1263	1264	1263	1261	1261	1253	1259	1261	1261	1264	1258	1258	1256	1257	1255	1253	1252	1251	1256	1255	1255	1254	1255	1254	1258	1255	1251	1253	1249	1251	1250	1250	1246	1248	1249	1246	1251	1250	1247	1243	1253	1244	1244	1249	1243	1245	1242
D6	1302	1303	1300	1302	1308	1310	1309	1310	1315	1313	1322	1317	1325	1325	1328	1336	1332	1332	1336	1341	1346	1346	1348	1349	1355	1354	1353	1362	1366	1363	1366	1368	1372	1370	1375	1375	1372	1377	1375	1380	1386	1387	1385	1389	1390	1390	1390	1395	1396
D7	1251	1257	1256	1257	1291	1295	1298	1301	1303	1307	1315	1316	1314	1324	1323	1320	1328	1327	1332	1334	1336	1341	1340	1346	1349	1348	1352	1349	1355	1359	1362	1359	1357	1363	1367	1366	1371	1371	1369	1369	1371	1379	1375	1380	1380	1379	1377	1379	1386
D8	1288	1280	1280	1276	1272	1272	1272	1273	1272	1275	1273	1273	1277	1275	1274	1275	1271	1270	1271	1271	1276	1276	1278	1269	1274	1275	1273	1276	1282	1276	1277	1273	1278	1277	1278	1278	1280	1282	1276	1278	1281	1277	1278	1278	1276	1276	1284	1278	1276
End Time:	11/05/2018 15:58:22
Time (s)	0	50.1	100.1	150.1	200.2	250.1	300.1	350.2	400.1	450.1	500.1	550.1	600.1	650.1	700	750	800	850	900	950	1000	1050	1100	1150	1200	1250	1300	1350	1400	1450	1500	1550	1600	1650	1700	1750	1800	1850	1900	1950	2000	2050	2100	2150	2200	2250	2300	2350	2400
Probe	1	1	1.01316	0.993421	1.01316	0.986842	0.993421	1.01974	0.993421	0.960526	0.973684	0.973684	0.980263	0.993421	0.980263	0.973684	0.993421	0.986842	1	0.973684	0.973684	0.953947	0.947368	0.967105	0.980263	0.953947	0.960526	0.980263	0.973684	0.980263	0.980263	0.953947	0.973684	0.967105	0.967105	0.967105	0.967105	0.986842	0.973684	0.947368	0.947368	0.960526	0.934211	0.960526	0.960526	0.953947	0.953947	0.947368	0.967105
0.75 µM FICD	1	0.968553	0.974843	0.949686	0.943396	0.90566	0.91195	0.918239	0.899371	0.893082	0.855346	0.861635	0.842767	0.842767	0.830189	0.792453	0.805031	0.811321	0.805031	0.761006	0.761006	0.761006	0.72956	0.742138	0.735849	0.716981	0.742138	0.716981	0.685535	0.704403	0.679245	0.660377	0.666667	0.660377	0.641509	0.628931	0.647799	0.647799	0.63522	0.610063	0.591195	0.597484	0.578616	0.559748	0.572327	0.591195	0.578616	0.534591	0.559748
0.75 µM 2219	1	0.966667	0.966667	0.953333	0.946667	0.92	0.933333	0.913333	0.92	0.88	0.873333	0.873333	0.86	0.833333	0.826667	0.833333	0.813333	0.806667	0.786667	0.76	0.773333	0.733333	0.74	0.726667	0.726667	0.726667	0.706667	0.72	0.68	0.673333	0.653333	0.673333	0.686667	0.64	0.626667	0.593333	0.626667	0.62	0.626667	0.6	0.6	0.586667	0.586667	0.566667	0.566667	0.566667	0.56	0.553333	0.533333
0.75 µM 2306	1	1.00649	1	0.980519	1	0.993506	1	1.00649	1.01299	0.974026	0.980519	0.974026	0.967532	0.954545	0.967532	0.961039	0.967532	0.961039	0.980519	0.954545	0.935065	0.935065	0.915584	0.954545	0.941558	0.941558	0.954545	0.948052	0.922078	0.928571	0.935065	0.935065	0.922078	0.896104	0.88961	0.876623	0.902597	0.88961	0.935065	0.883117	0.87013	0.909091	0.876623	0.883117	0.88961	0.896104	0.857143	0.876623	0.876623
[truncated: 71 more columns]

[truncated: 15 more sheets: Exp. 11, Summary, Fit Exp. 1, Fit Exp. 2, Fit Exp. 3, Fit Exp. 4, Fit Exp. 5, Fit Exp. 6, Fit Exp. 7, Fit Exp. 8, Fit Exp. 9, Fit Exp. 10, Fit Exp. 11, Summary rates, Stats]
