# Supplementary material for: An oligomeric state‐dependent switch in the ER enzyme FICD regulates AMPylation and deAMPylation of BiP
Source: EMBO J. 2019 Sep 18;38(21):e102177. doi: 10.15252/embj.2019102177 (PMC6826200; doi:10.15252/embj.2019102177)
Supplement: Supplementary file 5 — Source Data for Expanded View and Appendix [file EMBJ-38-e102177-s010.zip › EV2A_75uM.xlsx]

## Sheet: Exp. 1
Application: Tecan i-control				Tecan i-control , 1.10.4.0
Device: infinite 500				Serial number: 705007195				Serial number of connected stacker:
Firmware: V_1.30_05/2007_I500F (May 18 2007/14.36.50)				MAI, V_1.30_05/2007_I500F (May 18 2007/14.36.50)
Date:	2018-11-01
Time:	10:32:42
System				PEONY
User				LABS\sp693
Plate				Greiner 384 Flat Bottom Transparent Polystyrol Small volume [GRE384st.pdfx]
Plate-ID (Stacker)
Shaking (Linear) Duration:				4	s
Shaking (Linear) Amplitude:				2	mm
List of actions in this measurement script:
Kinetic
Fluorescence Polarization
	Measurement well-wise
Kinetic Measurement
Kinetic Cycles				120
Interval Time				00:01:20
Mode				Fluorescence Polarization
Label1: Excitation Wavelength				485	nm
Label1: Emission Wavelength				535	nm
Label1: Excitation Bandwidth				20	nm
Label1: Emission Bandwidth				20	nm
Label1: Gain				55	Optimal (100%)
Label1: Number of Flashes				13
Label1: Integration Time				20	µs
Label1: Settle Time				0	ms
Label1: Mirror (Automatic)				Dichroic 510 (e.g. fluorescein)
Label1: Z-Position (Manual)				21250	µm
G-Factor Reference				L3-L3
Reference Value				20	mP
G-Factor Blank				L2-L2
G-Factor				0.82074	(calculated)
Measurement Blank				L2-L2
Legend
Color for G-Factor Reference
Color for G-Factor and Measurement Blank
Part of Plate				L2-L7
Start Time:	11/01/2018 10:33:01
Polarization
Cycle Nr.	1	2	3	4	5	6	7	8	9	10	11	12	13	14	15	16	17	18	19	20	21	22	23	24	25	26	27	28	29	30	31	32	33	34	35	36	37	38	39	40	41	42	43	44	45	46	47	48	49
Time [s]	0	80.1	160.1	240.1	320.1	400.1	480.1	560.1	640.1	720.2	800.1	880.1	960.2	1040.2	1120.2	1200.2	1280.2	1360.2	1440.2	1520.2	1600.2	1680.2	1760.2	1840.2	1920.2	2000.2	2080.2	2160.2	2240.2	2320.2	2400.2	2480.2	2560.2	2640.2	2720.2	2800.2	2880.2	2960.2	3040.2	3120.2	3200.2	3280.2	3360.2	3440.2	3520.2	3600.2	3680.2	3760.2	3840.2
Temp. [°C]	26.5	26.5	26.5	26.5	26.7	26.7	26.7	26.7	26.8	26.8	26.9	26.9	27	27	27	27	27.2	27.2	27.3	27.3	27.3	27.4	27.4	27.5	27.4	27.6	27.6	27.6	27.6	27.7	27.8	27.8	27.9	27.8	27.9	28	28	27.9	28.1	28.1	28.1	28.2	28.2	28.2	28.3	28.3	28.3	28.4	28.3
L2	Blank	Blank	Blank	Blank	Blank	Blank	Blank	Blank	Blank	Blank	Blank	Blank	Blank	Blank	Blank	Blank	Blank	Blank	Blank	Blank	Blank	Blank	Blank	Blank	Blank	Blank	Blank	Blank	Blank	Blank	Blank	Blank	Blank	Blank	Blank	Blank	Blank	Blank	Blank	Blank	Blank	Blank	Blank	Blank	Blank	Blank	Blank	Blank	Blank
L3	20	20	20	20	19	19	19	20	18	18	19	19	17	19	20	18	19	19	17	18	18	18	20	19	17	18	17	18	18	18	18	18	18	16	19	18	16	19	18	17	18	17	17	19	18	17	19	18	16
L4	109	110	110	109	109	107	107	107	108	104	106	105	104	104	106	106	104	104	105	103	105	105	102	103	104	102	102	105	103	102	103	102	106	103	102	101	103	104	103	101	102	104	103	101	101	102	101	102	103
L5	118	103	90	81	74	67	64	56	54	49	50	46	45	45	42	41	41	40	41	39	39	39	38	37	37	38	38	36	38	36	35	36	37	36	35	37	36	36	34	35	33	35	35	35	33	34	35	35	34
L6	116	112	106	102	95	93	88	84	79	75	71	68	66	64	61	59	59	55	54	54	52	51	49	46	48	45	45	45	44	43	41	41	39	42	40	39	40	39	39	37	39	37	36	38	35	35	39	37	35
L7	114	110	104	101	96	92	90	85	82	78	76	74	69	67	64	64	62	57	55	56	55	53	53	48	50	48	48	45	45	43	44	41	43	41	40	40	40	42	40	38	37	37	37	36	37	37	37	34	35
Anisotropy
Cycle Nr.	1	2	3	4	5	6	7	8	9	10	11	12	13	14	15	16	17	18	19	20	21	22	23	24	25	26	27	28	29	30	31	32	33	34	35	36	37	38	39	40	41	42	43	44	45	46	47	48	49
Time [s]	0	80.1	160.1	240.1	320.1	400.1	480.1	560.1	640.1	720.2	800.1	880.1	960.2	1040.2	1120.2	1200.2	1280.2	1360.2	1440.2	1520.2	1600.2	1680.2	1760.2	1840.2	1920.2	2000.2	2080.2	2160.2	2240.2	2320.2	2400.2	2480.2	2560.2	2640.2	2720.2	2800.2	2880.2	2960.2	3040.2	3120.2	3200.2	3280.2	3360.2	3440.2	3520.2	3600.2	3680.2	3760.2	3840.2
Temp. [°C]	26.5	26.5	26.5	26.5	26.7	26.7	26.7	26.7	26.8	26.8	26.9	26.9	27	27	27	27	27.2	27.2	27.3	27.3	27.3	27.4	27.4	27.5	27.4	27.6	27.6	27.6	27.6	27.7	27.8	27.8	27.9	27.8	27.9	28	28	27.9	28.1	28.1	28.1	28.2	28.2	28.2	28.3	28.3	28.3	28.4	28.3
L2	Blank	Blank	Blank	Blank	Blank	Blank	Blank	Blank	Blank	Blank	Blank	Blank	Blank	Blank	Blank	Blank	Blank	Blank	Blank	Blank	Blank	Blank	Blank	Blank	Blank	Blank	Blank	Blank	Blank	Blank	Blank	Blank	Blank	Blank	Blank	Blank	Blank	Blank	Blank	Blank	Blank	Blank	Blank	Blank	Blank	Blank	Blank	Blank	Blank
L3	13	13	13	13	13	13	13	13	12	12	13	13	12	12	13	12	12	13	12	12	12	12	13	12	12	12	12	12	12	12	12	12	12	11	13	12	11	12	12	12	12	11	11	13	12	12	13	12	10
L4	75	76	76	76	75	74	74	74	74	72	73	73	72	72	73	73	72	72	72	71	73	72	70	71	72	71	70	72	71	70	71	70	73	71	71	70	71	72	71	70	71	72	71	70	70	70	70	70	71
L5	82	71	62	56	50	46	43	38	37	33	34	31	30	30	29	28	27	27	27	27	26	26	26	25	25	25	26	24	26	24	24	24	25	24	24	25	25	24	23	24	22	24	24	24	22	23	23	23	23
L6	81	77	73	71	66	64	60	57	54	52	49	46	45	44	42	40	40	37	37	37	35	34	33	31	32	30	31	30	30	29	28	27	26	28	27	26	27	26	27	25	26	25	24	25	24	24	26	25	24
L7	79	76	72	70	66	63	62	58	57	53	52	50	47	46	44	44	42	39	37	38	37	36	36	33	34	33	32	30	30	29	30	28	29	28	27	27	27	28	27	26	25	25	25	25	25	25	25	23	24
Total Intensity
Cycle Nr.	1	2	3	4	5	6	7	8	9	10	11	12	13	14	15	16	17	18	19	20	21	22	23	24	25	26	27	28	29	30	31	32	33	34	35	36	37	38	39	40	41	42	43	44	45	46	47	48	49
Time [s]	0	80.1	160.1	240.1	320.1	400.1	480.1	560.1	640.1	720.2	800.1	880.1	960.2	1040.2	1120.2	1200.2	1280.2	1360.2	1440.2	1520.2	1600.2	1680.2	1760.2	1840.2	1920.2	2000.2	2080.2	2160.2	2240.2	2320.2	2400.2	2480.2	2560.2	2640.2	2720.2	2800.2	2880.2	2960.2	3040.2	3120.2	3200.2	3280.2	3360.2	3440.2	3520.2	3600.2	3680.2	3760.2	3840.2
Temp. [°C]	26.5	26.5	26.5	26.5	26.7	26.7	26.7	26.7	26.8	26.8	26.9	26.9	27	27	27	27	27.2	27.2	27.3	27.3	27.3	27.4	27.4	27.5	27.4	27.6	27.6	27.6	27.6	27.7	27.8	27.8	27.9	27.8	27.9	28	28	27.9	28.1	28.1	28.1	28.2	28.2	28.2	28.3	28.3	28.3	28.4	28.3
L2	Blank	Blank	Blank	Blank	Blank	Blank	Blank	Blank	Blank	Blank	Blank	Blank	Blank	Blank	Blank	Blank	Blank	Blank	Blank	Blank	Blank	Blank	Blank	Blank	Blank	Blank	Blank	Blank	Blank	Blank	Blank	Blank	Blank	Blank	Blank	Blank	Blank	Blank	Blank	Blank	Blank	Blank	Blank	Blank	Blank	Blank	Blank	Blank	Blank
L3	93796	93457	93364	92845	92838	92425	92313	92239	92040	91914	91873	91708	91585	91538	91278	91117	91189	91088	90925	90808	90794	90629	90553	90449	90255	90217	90258	90176	89998	89918	89747	89835	89644	89519	89428	89420	89314	89228	89248	89026	88967	88984	88780	88715	88696	88602	88399	88565	88381
L4	6755	6667	6683	6633	6630	6616	6586	6581	6567	6562	6553	6542	6537	6524	6521	6517	6501	6497	6491	6478	6472	6465	6460	6442	6432	6439	6430	6419	6420	6404	6399	6394	6380	6381	6380	6367	6348	6353	6333	6339	6332	6308	6319	6318	6308	6297	6292	6280	6279
L5	6504	6609	6707	6754	6814	6870	6901	6955	6971	7019	7041	7040	7044	7071	7069	7083	7068	7079	7095	7065	7062	7072	7050	7044	7057	7037	7043	7040	7038	7037	7025	7025	7015	7027	7008	6995	6986	6997	6989	6965	6963	6962	6962	6952	6941	6959	6938	6939	6935
L6	6381	6401	6454	6457	6517	6521	6560	6577	6614	6645	6674	6690	6714	6733	6771	6777	6782	6817	6834	6833	6802	6851	6861	6879	6862	6869	6875	6877	6882	6886	6869	6893	6880	6877	6865	6873	6861	6874	6867	6866	6852	6850	6862	6853	6855	6849	6838	6833	6841
L7	6646	6635	6687	6698	6723	6740	6755	6794	6813	6831	6871	6881	6908	6924	6946	6959	6973	7000	6996	7032	7019	7040	7034	7058	7051	7069	7065	7072	7069	7071	7073	7082	7078	7081	7084	7073	7067	7062	7070	7062	7068	7072	7074	7057	7053	7062	7064	7051	7053
Intensity (parallel)
Cycle Nr.	1	2	3	4	5	6	7	8	9	10	11	12	13	14	15	16	17	18	19	20	21	22	23	24	25	26	27	28	29	30	31	32	33	34	35	36	37	38	39	40	41	42	43	44	45	46	47	48	49
Time [s]	0	80.1	160.1	240.1	320.1	400.1	480.1	560.1	640.1	720.2	800.1	880.1	960.2	1040.2	1120.2	1200.2	1280.2	1360.2	1440.2	1520.2	1600.2	1680.2	1760.2	1840.2	1920.2	2000.2	2080.2	2160.2	2240.2	2320.2	2400.2	2480.2	2560.2	2640.2	2720.2	2800.2	2880.2	2960.2	3040.2	3120.2	3200.2	3280.2	3360.2	3440.2	3520.2	3600.2	3680.2	3760.2	3840.2
Temp. [°C]	26.5	26.5	26.5	26.5	26.7	26.7	26.7	26.7	26.8	26.8	26.9	26.9	27	27	27	27	27.2	27.2	27.3	27.3	27.3	27.4	27.4	27.5	27.4	27.6	27.6	27.6	27.6	27.7	27.8	27.8	27.9	27.8	27.9	28	28	27.9	28.1	28.1	28.1	28.2	28.2	28.2	28.3	28.3	28.3	28.4	28.3
L2	Blank	Blank	Blank	Blank	Blank	Blank	Blank	Blank	Blank	Blank	Blank	Blank	Blank	Blank	Blank	Blank	Blank	Blank	Blank	Blank	Blank	Blank	Blank	Blank	Blank	Blank	Blank	Blank	Blank	Blank	Blank	Blank	Blank	Blank	Blank	Blank	Blank	Blank	Blank	Blank	Blank	Blank	Blank	Blank	Blank	Blank	Blank	Blank	Blank
L3	32105	31986	31938	31768	31742	31607	31557	31554	31435	31373	31392	31343	31240	31271	31247	31116	31152	31153	31020	31019	30980	30939	30983	30901	30789	30783	30790	30798	30730	30689	30658	30659	30614	30494	30556	30520	30425	30486	30474	30371	30368	30333	30270	30325	30274	30222	30214	30240	30077
L4	2591	2562	2566	2546	2543	2533	2522	2517	2515	2503	2504	2499	2491	2487	2491	2489	2479	2476	2476	2467	2471	2467	2457	2453	2452	2450	2444	2450	2444	2435	2436	2431	2438	2431	2427	2419	2418	2422	2411	2409	2409	2405	2407	2400	2396	2394	2391	2387	2392
L5	2524	2515	2513	2502	2500	2500	2500	2496	2494	2496	2506	2492	2490	2500	2491	2493	2485	2486	2495	2481	2477	2480	2472	2467	2470	2464	2469	2461	2466	2460	2452	2455	2456	2456	2447	2448	2443	2446	2438	2431	2424	2431	2432	2428	2416	2426	2421	2422	2416
L6	2471	2463	2466	2457	2457	2452	2449	2444	2442	2443	2441	2436	2441	2440	2445	2441	2441	2442	2445	2444	2427	2441	2438	2436	2435	2429	2433	2431	2430	2428	2417	2424	2414	2423	2411	2412	2411	2412	2411	2402	2403	2399	2399	2401	2393	2390	2398	2391	2388
L7	2566	2548	2551	2544	2537	2532	2529	2529	2528	2520	2529	2525	2520	2519	2519	2523	2521	2515	2506	2523	2515	2517	2513	2506	2508	2511	2507	2500	2500	2495	2500	2492	2495	2491	2489	2485	2484	2487	2483	2474	2474	2476	2475	2468	2467	2471	2472	2457	2463
Intensity (perpendicular)
Cycle Nr.	1	2	3	4	5	6	7	8	9	10	11	12	13	14	15	16	17	18	19	20	21	22	23	24	25	26	27	28	29	30	31	32	33	34	35	36	37	38	39	40	41	42	43	44	45	46	47	48	49
Time [s]	0	80.1	160.1	240.1	320.1	400.1	480.1	560.1	640.1	720.2	800.1	880.1	960.2	1040.2	1120.2	1200.2	1280.2	1360.2	1440.2	1520.2	1600.2	1680.2	1760.2	1840.2	1920.2	2000.2	2080.2	2160.2	2240.2	2320.2	2400.2	2480.2	2560.2	2640.2	2720.2	2800.2	2880.2	2960.2	3040.2	3120.2	3200.2	3280.2	3360.2	3440.2	3520.2	3600.2	3680.2	3760.2	3840.2
Temp. [°C]	26.5	26.5	26.5	26.5	26.7	26.7	26.7	26.7	26.8	26.8	26.9	26.9	27	27	27	27	27.2	27.2	27.3	27.3	27.3	27.4	27.4	27.5	27.4	27.6	27.6	27.6	27.6	27.7	27.8	27.8	27.9	27.8	27.9	28	28	27.9	28.1	28.1	28.1	28.2	28.2	28.2	28.3	28.3	28.3	28.4	28.3
L2	Blank	Blank	Blank	Blank	Blank	Blank	Blank	Blank	Blank	Blank	Blank	Blank	Blank	Blank	Blank	Blank	Blank	Blank	Blank	Blank	Blank	Blank	Blank	Blank	Blank	Blank	Blank	Blank	Blank	Blank	Blank	Blank	Blank	Blank	Blank	Blank	Blank	Blank	Blank	Blank	Blank	Blank	Blank	Blank	Blank	Blank	Blank	Blank	Blank
L3	30846	30735	30713	30539	30548	30409	30378	30343	30303	30270	30241	30183	30172	30133	30016	30001	30019	29967	29953	29894	29907	29845	29785	29774	29733	29717	29734	29689	29634	29614	29544	29588	29515	29512	29436	29450	29445	29371	29387	29327	29300	29326	29255	29195	29211	29190	29092	29163	29152
L4	2082	2053	2058	2044	2044	2042	2032	2032	2026	2030	2024	2022	2023	2019	2015	2014	2011	2011	2007	2006	2000	1999	2002	1995	1990	1994	1993	1985	1988	1984	1981	1981	1971	1975	1977	1974	1965	1965	1961	1965	1962	1952	1956	1959	1956	1951	1950	1947	1944
L5	1990	2047	2097	2126	2157	2185	2201	2230	2238	2262	2267	2274	2277	2285	2289	2295	2291	2296	2300	2292	2293	2296	2289	2289	2294	2286	2287	2289	2286	2288	2286	2285	2280	2286	2281	2273	2272	2275	2276	2267	2269	2266	2265	2262	2262	2266	2259	2259	2259
L6	1955	1969	1994	2000	2030	2035	2055	2067	2086	2101	2117	2127	2137	2147	2163	2168	2170	2188	2194	2194	2188	2205	2211	2221	2214	2220	2221	2223	2226	2229	2226	2235	2233	2227	2227	2231	2225	2231	2228	2232	2224	2226	2232	2226	2231	2229	2220	2221	2226
L7	2040	2044	2068	2077	2093	2104	2113	2133	2143	2155	2171	2178	2194	2203	2214	2218	2226	2243	2245	2255	2252	2262	2260	2276	2272	2279	2279	2286	2285	2288	2287	2295	2291	2295	2297	2294	2292	2288	2293	2294	2297	2298	2300	2295	2293	2296	2296	2297	2295
Rawdata (parallel)
Cycle Nr.	1	2	3	4	5	6	7	8	9	10	11	12	13	14	15	16	17	18	19	20	21	22	23	24	25	26	27	28	29	30	31	32	33	34	35	36	37	38	39	40	41	42	43	44	45	46	47	48	49
Time [s]	0	80.1	160.1	240.1	320.1	400.1	480.1	560.1	640.1	720.2	800.1	880.1	960.2	1040.2	1120.2	1200.2	1280.2	1360.2	1440.2	1520.2	1600.2	1680.2	1760.2	1840.2	1920.2	2000.2	2080.2	2160.2	2240.2	2320.2	2400.2	2480.2	2560.2	2640.2	2720.2	2800.2	2880.2	2960.2	3040.2	3120.2	3200.2	3280.2	3360.2	3440.2	3520.2	3600.2	3680.2	3760.2	3840.2
Temp. [°C]	26.5	26.5	26.5	26.5	26.7	26.7	26.7	26.7	26.8	26.8	26.9	26.9	27	27	27	27	27.2	27.2	27.3	27.3	27.3	27.4	27.4	27.5	27.4	27.6	27.6	27.6	27.6	27.7	27.8	27.8	27.9	27.8	27.9	28	28	27.9	28.1	28.1	28.1	28.2	28.2	28.2	28.3	28.3	28.3	28.4	28.3
L2	957	959	951	955	950	948	949	948	945	945	942	944	943	941	938	939	939	938	938	933	941	932	934	933	935	932	930	928	928	925	928	925	922	922	926	923	922	917	917	922	920	917	917	917	918	917	912	917	915
L3	40074	39932	39864	39661	39625	39458	39398	39394	39246	39170	39190	39132	39007	39042	39010	38851	38895	38895	38732	38727	38687	38628	38683	38584	38449	38438	38446	38453	38370	38318	38282	38280	38222	38076	38156	38109	37992	38062	38047	37926	37920	37874	37799	37865	37804	37739	37725	37761	37560
L4	4114	4081	4078	4057	4048	4033	4021	4015	4009	3994	3993	3988	3978	3971	3973	3972	3960	3954	3955	3939	3952	3937	3927	3922	3923	3917	3908	3913	3906	3893	3896	3887	3892	3884	3883	3870	3868	3869	3855	3856	3854	3846	3850	3841	3837	3834	3825	3826	3829
L5	4033	4024	4013	4003	3996	3994	3995	3989	3984	3985	3996	3980	3977	3987	3973	3977	3967	3967	3977	3956	3959	3954	3945	3939	3945	3935	3938	3927	3933	3923	3915	3916	3914	3915	3907	3905	3898	3897	3887	3884	3873	3878	3880	3874	3862	3872	3861	3868	3859
L6	3968	3961	3956	3948	3945	3936	3933	3926	3921	3922	3916	3911	3917	3913	3918	3914	3913	3913	3917	3912	3897	3906	3905	3902	3903	3891	3894	3891	3889	3884	3873	3878	3863	3874	3864	3861	3859	3856	3854	3849	3848	3839	3840	3841	3834	3829	3834	3831	3825
L7	4084	4064	4059	4055	4042	4032	4030	4030	4025	4015	4023	4021	4014	4010	4007	4013	4011	4001	3990	4007	4005	3999	3996	3987	3991	3991	3985	3974	3974	3965	3973	3961	3962	3957	3958	3950	3948	3948	3943	3936	3934	3934	3933	3923	3924	3927	3924	3911	3916
Rawdata (perpendicular)
Cycle Nr.	1	2	3	4	5	6	7	8	9	10	11	12	13	14	15	16	17	18	19	20	21	22	23	24	25	26	27	28	29	30	31	32	33	34	35	36	37	38	39	40	41	42	43	44	45	46	47	48	49
Time [s]	0	80.1	160.1	240.1	320.1	400.1	480.1	560.1	640.1	720.2	800.1	880.1	960.2	1040.2	1120.2	1200.2	1280.2	1360.2	1440.2	1520.2	1600.2	1680.2	1760.2	1840.2	1920.2	2000.2	2080.2	2160.2	2240.2	2320.2	2400.2	2480.2	2560.2	2640.2	2720.2	2800.2	2880.2	2960.2	3040.2	3120.2	3200.2	3280.2	3360.2	3440.2	3520.2	3600.2	3680.2	3760.2	3840.2
Temp. [°C]	26.5	26.5	26.5	26.5	26.7	26.7	26.7	26.7	26.8	26.8	26.9	26.9	27	27	27	27	27.2	27.2	27.3	27.3	27.3	27.4	27.4	27.5	27.4	27.6	27.6	27.6	27.6	27.7	27.8	27.8	27.9	27.8	27.9	28	28	27.9	28.1	28.1	28.1	28.2	28.2	28.2	28.3	28.3	28.3	28.4	28.3
L2	264	263	259	262	259	258	260	257	258	256	257	257	258	257	258	255	257	254	258	258	258	256	256	254	257	254	254	254	255	253	255	252	255	252	252	253	252	251	252	253	252	254	251	250	251	250	252	251	249
L3	31110	30998	30972	30800	30807	30667	30638	30600	30561	30527	30497	30440	30430	30390	30274	30256	30276	30221	30210	30152	30165	30101	30041	30029	29990	29971	29988	29943	29888	29867	29800	29840	29770	29765	29688	29703	29696	29622	29639	29580	29552	29579	29506	29445	29462	29440	29344	29413	29402
L4	2346	2316	2317	2305	2303	2299	2293	2289	2284	2286	2281	2279	2281	2276	2273	2269	2268	2265	2265	2263	2258	2255	2258	2249	2248	2249	2247	2239	2242	2237	2236	2233	2226	2227	2229	2227	2217	2216	2213	2218	2214	2205	2207	2209	2207	2202	2202	2197	2193
L5	2254	2310	2356	2388	2416	2443	2461	2487	2497	2518	2524	2531	2535	2542	2547	2550	2549	2550	2558	2550	2550	2552	2545	2543	2551	2540	2541	2543	2540	2541	2542	2537	2535	2538	2533	2526	2523	2526	2527	2520	2522	2519	2516	2512	2513	2517	2511	2509	2508
L6	2219	2232	2253	2262	2288	2292	2315	2324	2344	2357	2373	2385	2395	2404	2421	2423	2428	2441	2452	2452	2446	2462	2467	2476	2471	2474	2475	2476	2481	2482	2481	2487	2488	2479	2479	2484	2477	2482	2480	2485	2476	2479	2483	2476	2482	2480	2472	2472	2476
L7	2304	2307	2327	2339	2351	2362	2373	2390	2401	2411	2428	2435	2452	2460	2472	2473	2483	2497	2503	2512	2510	2518	2516	2530	2529	2533	2533	2540	2539	2541	2542	2547	2547	2547	2550	2547	2543	2538	2545	2547	2550	2551	2551	2544	2544	2546	2548	2547	2544
Fluorescence polarization (FP) values normalized to the initial value:
Time (s)	0	80.1	160.1	240.1	320.1	400.1	480.1	560.1	640.1	720.2	800.1	880.1	960.2	1040.2	1120.2	1200.2	1280.2	1360.2	1440.2	1520.2	1600.2	1680.2	1760.2	1840.2	1920.2	2000.2	2080.2	2160.2	2240.2	2320.2	2400.2	2480.2	2560.2	2640.2	2720.2	2800.2	2880.2	2960.2	3040.2	3120.2	3200.2	3280.2	3360.2	3440.2	3520.2	3600.2	3680.2	3760.2	3840.2
probe only	1	1.00917	1.00917	1	1	0.981651	0.981651	0.981651	0.990826	0.954128	0.972477	0.963303	0.954128	0.954128	0.972477	0.972477	0.954128	0.954128	0.963303	0.944954	0.963303	0.963303	0.93578	0.944954	0.954128	0.93578	0.93578	0.963303	0.944954	0.93578	0.944954	0.93578	0.972477	0.944954	0.93578	0.926606	0.944954	0.954128	0.944954	0.926606	0.93578	0.954128	0.944954	0.926606	0.926606	0.93578	0.926606	0.93578	0.944954
2052 FICD	1	0.872881	0.762712	0.686441	0.627119	0.567797	0.542373	0.474576	0.457627	0.415254	0.423729	0.389831	0.381356	0.381356	0.355932	0.347458	0.347458	0.338983	0.347458	0.330508	0.330508	0.330508	0.322034	0.313559	0.313559	0.322034	0.322034	0.305085	0.322034	0.305085	0.29661	0.305085	0.313559	0.305085	0.29661	0.313559	0.305085	0.305085	0.288136	0.29661	0.279661	0.29661	0.29661	0.29661	0.279661	0.288136	0.29661	0.29661	0.288136
2091 L258D	1	0.965517	0.913793	0.87931	0.818966	0.801724	0.758621	0.724138	0.681034	0.646552	0.612069	0.586207	0.568966	0.551724	0.525862	0.508621	0.508621	0.474138	0.465517	0.465517	0.448276	0.439655	0.422414	0.396552	0.413793	0.387931	0.387931	0.387931	0.37931	0.37069	0.353448	0.353448	0.336207	0.362069	0.344828	0.336207	0.344828	0.336207	0.336207	0.318966	0.336207	0.318966	0.310345	0.327586	0.301724	0.301724	0.336207	0.318966	0.301724
2270 G299S	1	0.964912	0.912281	0.885965	0.842105	0.807018	0.789474	0.745614	0.719298	0.684211	0.666667	0.649123	0.605263	0.587719	0.561404	0.561404	0.54386	0.5	0.482456	0.491228	0.482456	0.464912	0.464912	0.421053	0.438596	0.421053	0.421053	0.394737	0.394737	0.377193	0.385965	0.359649	0.377193	0.359649	0.350877	0.350877	0.350877	0.368421	0.350877	0.333333	0.324561	0.324561	0.324561	0.315789	0.324561	0.324561	0.324561	0.298246	0.307018
[truncated: 71 more columns]

## Sheet: Exp. 2
Application: Tecan i-control				Tecan i-control , 1.10.4.0
Device: infinite 500				Serial number: 705007195				Serial number of connected stacker:
Firmware: V_1.30_05/2007_I500F (May 18 2007/14.36.50)				MAI, V_1.30_05/2007_I500F (May 18 2007/14.36.50)
Date:	2018-11-01
Time:	15:06:27
System				PEONY
User				LABS\sp693
Plate				Greiner 384 Flat Bottom Transparent Polystyrol Small volume [GRE384st.pdfx]
Plate-ID (Stacker)
Shaking (Linear) Duration:				4	s
Shaking (Linear) Amplitude:				2	mm
List of actions in this measurement script:
Kinetic
Fluorescence Polarization
	Measurement well-wise
Kinetic Measurement
Kinetic Cycles				90
Interval Time				00:00:50
Mode				Fluorescence Polarization
Label1: Excitation Wavelength				485	nm
Label1: Emission Wavelength				535	nm
Label1: Excitation Bandwidth				20	nm
Label1: Emission Bandwidth				20	nm
Label1: Gain				55	Optimal (100%)
Label1: Number of Flashes				13
Label1: Integration Time				20	µs
Label1: Settle Time				0	ms
Label1: Mirror (Automatic)				Dichroic 510 (e.g. fluorescein)
Label1: Z-Position (Manual)				21250	µm
G-Factor Reference				M3-M3
Reference Value				20	mP
G-Factor Blank				M2-M2
G-Factor				0.819386	(calculated)
Measurement Blank				M2-M2
Legend
Color for G-Factor Reference
Color for G-Factor and Measurement Blank
Part of Plate				M2-M6; M8-M8; M10-M10; M12-M12; M14-M14; M16-M16; M18-M18; M20-M20
Start Time:	11/01/2018 15:06:47
Polarization
Cycle Nr.	1	2	3	4	5	6	7	8	9	10	11	12	13	14	15	16	17	18	19	20	21	22	23	24	25	26	27	28	29	30	31	32	33	34	35	36	37	38	39	40	41	42	43	44	45	46	47	48	49
Time [s]	0	50.1	100.1	150.2	200.2	250.2	300.2	350.2	400.2	450.2	500.2	550.2	600.2	650.2	700.2	750.2	800.2	850.2	900.2	950.2	1000.2	1050.2	1100.2	1150.2	1200.2	1250.2	1300.2	1350.2	1400.2	1450.2	1500.2	1550.2	1600.2	1650.2	1700.2	1750.2	1800.2	1850.2	1900.2	1950.2	2000.2	2050.2	2100.2	2150.2	2200.2	2250.2	2300.2	2350.2	2400.2
Temp. [°C]	31.5	31.5	31.7	31.8	31.8	31.9	31.9	31.8	31.8	31.9	31.9	31.9	31.7	31.7	31.7	31.7	31.7	31.7	31.6	31.6	31.7	31.6	31.7	31.6	31.6	31.6	31.6	31.5	31.6	31.6	31.5	31.6	31.6	31.5	31.5	31.5	31.4	31.5	31.5	31.5	31.5	31.5	31.5	31.4	31.5	31.5	31.4	31.5	31.5
M2	Blank	Blank	Blank	Blank	Blank	Blank	Blank	Blank	Blank	Blank	Blank	Blank	Blank	Blank	Blank	Blank	Blank	Blank	Blank	Blank	Blank	Blank	Blank	Blank	Blank	Blank	Blank	Blank	Blank	Blank	Blank	Blank	Blank	Blank	Blank	Blank	Blank	Blank	Blank	Blank	Blank	Blank	Blank	Blank	Blank	Blank	Blank	Blank	Blank
M3	20	19	21	19	17	19	16	18	16	16	16	16	16	16	16	14	15	16	15	15	15	15	14	14	15	15	15	15	15	15	14	13	14	16	16	14	16	14	15	16	16	15	15	15	15	15	14	15	14
M4	119	121	122	120	117	120	120	118	119	118	117	119	118	118	120	119	120	122	121	122	121	122	123	124	124	122	123	124	124	125	123	123	124	125	123	125	125	126	126	124	123	125	127	126	123	126	126	124	123
M5	129	130	130	125	127	127	129	128	127	127	127	128	125	125	129	127	127	127	126	128	128	128	128	127	125	126	125	127	125	128	125	127	126	127	127	127	127	125	124	127	125	125	125	125	125	124	128	128	125
M6	138	138	138	138	140	139	140	139	137	138	138	138	138	140	138	137	138	140	138	140	138	141	138	139	138	138	135	139	138	139	134	138	137	137	138	136	138	139	137	136	137	136	139	141	136	140	139	138	139
M8	106	97	93	86	82	78	71	66	63	60	56	54	51	47	47	45	43	40	38	38	38	39	36	35	36	34	31	33	31	30	30	32	31	30	30	29	29	30	27	28	28	27	28	28	27	28	25	25	26
M10	114	112	107	104	100	96	96	91	87	86	82	80	77	73	73	70	68	67	65	63	60	60	59	57	56	53	52	52	51	49	46	47	49	46	47	45	45	43	40	45	43	42	42	41	40	41	42	39	38
M12	111	102	95	93	82	77	76	69	64	63	56	53	52	50	48	47	43	44	42	43	40	44	40	39	37	39	35	37	35	37	35	37	32	34	35	34	33	35	33	32	34	30	32	32	34	31	31	33	31
M14	116	113	104	101	95	89	86	79	77	73	68	65	62	58	58	56	53	50	52	52	50	47	46	45	44	43	42	43	40	41	38	39	38	39	39	39	36	38	35	38	38	37	36	36	35	37	36	35	35
M16	112	101	90	82	75	69	65	58	54	53	50	48	46	43	44	42	39	39	40	39	37	40	37	38	38	38	37	36	36	37	35	36	37	35	36	34	35	35	34	35	35	36	37	32	34	33	35	33	34
M18	112	107	96	89	82	77	70	66	63	63	55	57	53	51	49	46	45	44	45	44	41	42	43	42	41	40	39	39	40	39	38	40	37	37	39	36	39	36	34	35	35	34	36	35	36	36	34	35	34
M20	118	115	109	109	101	99	94	89	87	85	80	81	75	70	72	68	68	63	62	60	61	60	58	55	54	50	51	49	49	49	47	47	47	45	46	43	44	43	41	39	41	39	42	43	39	39	40	39	36
Anisotropy
Cycle Nr.	1	2	3	4	5	6	7	8	9	10	11	12	13	14	15	16	17	18	19	20	21	22	23	24	25	26	27	28	29	30	31	32	33	34	35	36	37	38	39	40	41	42	43	44	45	46	47	48	49
Time [s]	0	50.1	100.1	150.2	200.2	250.2	300.2	350.2	400.2	450.2	500.2	550.2	600.2	650.2	700.2	750.2	800.2	850.2	900.2	950.2	1000.2	1050.2	1100.2	1150.2	1200.2	1250.2	1300.2	1350.2	1400.2	1450.2	1500.2	1550.2	1600.2	1650.2	1700.2	1750.2	1800.2	1850.2	1900.2	1950.2	2000.2	2050.2	2100.2	2150.2	2200.2	2250.2	2300.2	2350.2	2400.2
Temp. [°C]	31.5	31.5	31.7	31.8	31.8	31.9	31.9	31.8	31.8	31.9	31.9	31.9	31.7	31.7	31.7	31.7	31.7	31.7	31.6	31.6	31.7	31.6	31.7	31.6	31.6	31.6	31.6	31.5	31.6	31.6	31.5	31.6	31.6	31.5	31.5	31.5	31.4	31.5	31.5	31.5	31.5	31.5	31.5	31.4	31.5	31.5	31.4	31.5	31.5
M2	Blank	Blank	Blank	Blank	Blank	Blank	Blank	Blank	Blank	Blank	Blank	Blank	Blank	Blank	Blank	Blank	Blank	Blank	Blank	Blank	Blank	Blank	Blank	Blank	Blank	Blank	Blank	Blank	Blank	Blank	Blank	Blank	Blank	Blank	Blank	Blank	Blank	Blank	Blank	Blank	Blank	Blank	Blank	Blank	Blank	Blank	Blank	Blank	Blank
M3	13	13	14	13	11	12	11	12	10	11	11	11	11	11	11	10	10	11	10	10	10	10	10	9	10	10	10	10	10	10	10	9	10	11	10	10	11	10	10	10	11	10	10	10	10	10	10	10	10
M4	83	84	85	83	81	83	84	82	83	82	81	83	82	82	84	83	83	85	84	85	84	85	86	86	86	85	86	86	86	87	86	85	87	87	85	87	87	88	88	86	85	87	88	88	86	88	88	86	86
M5	90	90	91	87	88	88	90	89	89	88	89	89	87	87	90	88	88	88	88	89	89	89	89	88	87	88	87	88	87	89	87	88	87	88	88	89	88	87	86	88	87	87	87	87	87	86	89	89	87
M6	97	96	96	97	98	97	98	97	96	96	97	96	97	98	97	96	97	98	97	98	96	99	97	97	96	96	94	97	97	97	94	97	96	96	97	95	97	97	96	95	96	95	97	99	95	98	98	97	97
M8	73	67	64	59	56	54	49	45	43	41	38	37	35	32	32	31	29	27	26	26	26	26	25	24	24	23	21	22	21	20	20	21	21	20	20	20	20	20	18	19	19	18	19	19	18	19	17	17	18
M10	79	77	74	72	69	66	66	62	60	59	56	54	52	50	50	48	47	46	44	43	41	41	40	39	38	36	36	35	35	34	31	32	33	31	32	30	31	29	27	30	29	28	28	28	27	27	28	26	26
M12	77	71	65	64	56	52	52	47	43	43	38	36	36	34	33	32	29	30	29	29	27	30	27	27	25	26	23	25	24	25	23	25	21	23	24	23	23	23	22	22	23	20	22	22	23	21	21	22	21
M14	80	78	72	70	66	61	59	54	52	50	47	44	42	40	39	38	36	34	35	36	34	32	31	30	30	29	28	29	27	28	26	26	26	27	27	26	25	26	24	26	26	25	25	25	23	25	25	24	23
M16	78	70	62	56	51	47	44	40	36	36	34	33	31	29	30	28	27	27	27	26	25	27	25	26	26	25	25	24	24	25	24	25	25	23	24	23	24	23	23	24	24	24	25	22	23	22	24	22	23
M18	77	74	66	61	57	52	48	45	43	43	37	39	36	35	33	31	30	30	30	30	28	28	29	28	28	27	26	26	27	26	26	27	25	25	26	24	26	24	23	24	23	23	25	24	24	24	23	24	23
M20	82	80	75	75	70	68	65	61	59	58	55	55	51	48	49	47	47	43	43	41	42	41	39	38	36	34	35	33	33	33	32	32	32	31	31	29	30	29	28	26	28	27	29	29	27	26	27	26	24
Total Intensity
Cycle Nr.	1	2	3	4	5	6	7	8	9	10	11	12	13	14	15	16	17	18	19	20	21	22	23	24	25	26	27	28	29	30	31	32	33	34	35	36	37	38	39	40	41	42	43	44	45	46	47	48	49
Time [s]	0	50.1	100.1	150.2	200.2	250.2	300.2	350.2	400.2	450.2	500.2	550.2	600.2	650.2	700.2	750.2	800.2	850.2	900.2	950.2	1000.2	1050.2	1100.2	1150.2	1200.2	1250.2	1300.2	1350.2	1400.2	1450.2	1500.2	1550.2	1600.2	1650.2	1700.2	1750.2	1800.2	1850.2	1900.2	1950.2	2000.2	2050.2	2100.2	2150.2	2200.2	2250.2	2300.2	2350.2	2400.2
Temp. [°C]	31.5	31.5	31.7	31.8	31.8	31.9	31.9	31.8	31.8	31.9	31.9	31.9	31.7	31.7	31.7	31.7	31.7	31.7	31.6	31.6	31.7	31.6	31.7	31.6	31.6	31.6	31.6	31.5	31.6	31.6	31.5	31.6	31.6	31.5	31.5	31.5	31.4	31.5	31.5	31.5	31.5	31.5	31.5	31.4	31.5	31.5	31.4	31.5	31.5
M2	Blank	Blank	Blank	Blank	Blank	Blank	Blank	Blank	Blank	Blank	Blank	Blank	Blank	Blank	Blank	Blank	Blank	Blank	Blank	Blank	Blank	Blank	Blank	Blank	Blank	Blank	Blank	Blank	Blank	Blank	Blank	Blank	Blank	Blank	Blank	Blank	Blank	Blank	Blank	Blank	Blank	Blank	Blank	Blank	Blank	Blank	Blank	Blank	Blank
M3	95709	95470	95122	95030	94716	94274	94233	93928	93842	93697	93451	93245	93209	92902	92810	92769	92633	92494	92563	92350	92273	92171	92142	91974	91930	91875	91873	91809	91543	91744	91573	91660	91475	91409	91314	91199	91231	91064	91168	90983	90884	90759	90874	90726	90687	90564	90520	90436	90393
M4	6340	6306	6286	6264	6232	6189	6191	6157	6133	6124	6094	6080	6072	6053	6017	6018	6009	5982	5971	5952	5947	5948	5928	5915	5919	5914	5897	5890	5875	5881	5876	5853	5850	5834	5844	5836	5825	5814	5814	5819	5806	5789	5783	5773	5779	5775	5748	5755	5747
M5	6145	6112	6086	6066	6041	6000	5988	5975	5952	5946	5907	5896	5879	5859	5842	5839	5825	5809	5810	5796	5769	5776	5766	5760	5763	5747	5750	5722	5728	5715	5716	5709	5713	5695	5693	5698	5694	5686	5669	5682	5669	5663	5662	5655	5650	5634	5635	5625	5630
M6	5807	5753	5711	5676	5639	5606	5583	5561	5529	5525	5492	5483	5475	5442	5431	5444	5429	5413	5412	5392	5401	5399	5398	5387	5386	5392	5380	5373	5358	5362	5375	5353	5363	5365	5357	5362	5345	5357	5349	5357	5352	5327	5333	5317	5332	5316	5318	5314	5318
M8	6304	6354	6388	6445	6456	6457	6487	6511	6536	6553	6566	6570	6612	6614	6616	6619	6636	6640	6642	6642	6659	6657	6658	6653	6655	6667	6667	6643	6661	6663	6673	6641	6650	6650	6633	6657	6636	6656	6649	6646	6628	6618	6638	6625	6611	6610	6606	6620	6593
M10	6195	6223	6240	6240	6250	6250	6251	6271	6281	6291	6305	6326	6337	6347	6343	6375	6372	6394	6409	6401	6425	6443	6445	6453	6449	6466	6469	6469	6486	6500	6495	6487	6489	6491	6506	6506	6512	6509	6522	6518	6505	6524	6521	6520	6517	6508	6482	6506	6506
M12	6416	6439	6502	6523	6553	6588	6602	6636	6676	6690	6707	6719	6753	6756	6759	6784	6792	6797	6791	6783	6810	6802	6784	6811	6802	6799	6791	6778	6802	6805	6789	6777	6787	6794	6778	6782	6768	6773	6766	6774	6767	6764	6764	6742	6744	6747	6742	6725	6716
M14	6347	6365	6380	6424	6431	6462	6480	6503	6528	6547	6569	6593	6621	6628	6642	6652	6679	6689	6676	6674	6698	6709	6709	6704	6712	6717	6725	6711	6733	6734	6720	6726	6716	6715	6717	6698	6714	6704	6708	6712	6699	6685	6698	6679	6695	6683	6683	6673	6675
M16	6497	6597	6664	6720	6764	6808	6832	6871	6896	6912	6928	6939	6961	6945	6938	6960	6949	6963	6944	6933	6956	6948	6945	6948	6947	6930	6937	6917	6931	6930	6930	6904	6903	6908	6894	6916	6904	6897	6893	6901	6883	6875	6866	6883	6877	6851	6840	6861	6839
M18	6526	6579	6627	6654	6692	6733	6776	6792	6814	6824	6848	6837	6876	6889	6885	6896	6891	6915	6918	6893	6911	6916	6903	6916	6911	6904	6905	6881	6896	6891	6893	6871	6879	6878	6861	6874	6855	6879	6852	6873	6869	6846	6843	6848	6836	6840	6824	6839	6804
M20	6305	6329	6348	6332	6338	6360	6389	6395	6415	6405	6425	6447	6475	6485	6491	6508	6526	6544	6543	6550	6575	6592	6599	6611	6615	6627	6628	6633	6641	6642	6635	6649	6654	6656	6663	6681	6664	6666	6665	6689	6662	6671	6690	6662	6665	6667	6649	6661	6653
Intensity (parallel)
Cycle Nr.	1	2	3	4	5	6	7	8	9	10	11	12	13	14	15	16	17	18	19	20	21	22	23	24	25	26	27	28	29	30	31	32	33	34	35	36	37	38	39	40	41	42	43	44	45	46	47	48	49
Time [s]	0	50.1	100.1	150.2	200.2	250.2	300.2	350.2	400.2	450.2	500.2	550.2	600.2	650.2	700.2	750.2	800.2	850.2	900.2	950.2	1000.2	1050.2	1100.2	1150.2	1200.2	1250.2	1300.2	1350.2	1400.2	1450.2	1500.2	1550.2	1600.2	1650.2	1700.2	1750.2	1800.2	1850.2	1900.2	1950.2	2000.2	2050.2	2100.2	2150.2	2200.2	2250.2	2300.2	2350.2	2400.2
Temp. [°C]	31.5	31.5	31.7	31.8	31.8	31.9	31.9	31.8	31.8	31.9	31.9	31.9	31.7	31.7	31.7	31.7	31.7	31.7	31.6	31.6	31.7	31.6	31.7	31.6	31.6	31.6	31.6	31.5	31.6	31.6	31.5	31.6	31.6	31.5	31.5	31.5	31.4	31.5	31.5	31.5	31.5	31.5	31.5	31.4	31.5	31.5	31.4	31.5	31.5
M2	Blank	Blank	Blank	Blank	Blank	Blank	Blank	Blank	Blank	Blank	Blank	Blank	Blank	Blank	Blank	Blank	Blank	Blank	Blank	Blank	Blank	Blank	Blank	Blank	Blank	Blank	Blank	Blank	Blank	Blank	Blank	Blank	Blank	Blank	Blank	Blank	Blank	Blank	Blank	Blank	Blank	Blank	Blank	Blank	Blank	Blank	Blank	Blank	Blank
M3	32759	32648	32622	32500	32284	32206	32090	32069	31937	31908	31832	31762	31745	31645	31617	31518	31505	31492	31463	31412	31393	31348	31301	31215	31271	31226	31246	31229	31124	31191	31108	31101	31084	31125	31072	30989	31055	30932	30986	30963	30934	30854	30898	30835	30827	30784	30753	30749	30715
M4	2463	2456	2450	2437	2416	2406	2409	2388	2382	2376	2361	2363	2355	2348	2341	2337	2337	2333	2325	2322	2317	2318	2315	2310	2314	2306	2303	2302	2296	2302	2294	2284	2288	2281	2281	2283	2280	2279	2278	2274	2266	2264	2267	2262	2257	2263	2253	2248	2244
M5	2417	2405	2397	2375	2370	2353	2354	2346	2336	2333	2318	2317	2301	2294	2296	2291	2285	2277	2277	2276	2266	2269	2265	2258	2255	2253	2251	2244	2240	2246	2236	2238	2237	2234	2233	2236	2234	2225	2216	2228	2219	2217	2216	2212	2212	2203	2213	2208	2203
M6	2310	2287	2270	2257	2246	2230	2225	2214	2195	2197	2184	2180	2178	2168	2160	2163	2160	2157	2153	2150	2147	2155	2147	2144	2141	2143	2132	2140	2131	2135	2127	2129	2131	2131	2131	2127	2126	2133	2124	2124	2126	2114	2123	2122	2116	2119	2118	2114	2116
M8	2410	2400	2400	2402	2393	2383	2373	2366	2365	2362	2355	2351	2356	2345	2345	2342	2340	2333	2328	2329	2334	2335	2328	2323	2325	2324	2316	2312	2314	2312	2315	2309	2309	2306	2300	2307	2299	2308	2296	2299	2291	2285	2296	2292	2284	2285	2276	2282	2276
M10	2391	2396	2386	2377	2371	2360	2359	2351	2344	2343	2338	2338	2334	2326	2325	2329	2322	2328	2325	2316	2317	2322	2320	2318	2315	2311	2309	2308	2313	2312	2301	2301	2306	2299	2307	2300	2304	2296	2293	2304	2294	2297	2296	2293	2290	2288	2282	2282	2280
M12	2468	2450	2449	2452	2431	2426	2428	2420	2418	2421	2405	2402	2411	2406	2400	2405	2394	2400	2393	2391	2392	2402	2384	2391	2381	2386	2369	2373	2374	2380	2369	2373	2360	2370	2367	2365	2358	2363	2356	2357	2358	2347	2353	2344	2351	2343	2341	2340	2331
M14	2456	2453	2432	2441	2425	2417	2415	2404	2404	2400	2393	2391	2394	2385	2389	2385	2385	2382	2381	2383	2384	2378	2376	2371	2370	2369	2368	2366	2367	2370	2355	2361	2354	2357	2358	2350	2348	2350	2343	2352	2348	2339	2343	2335	2337	2339	2337	2330	2329
M16	2503	2506	2497	2492	2484	2482	2478	2472	2466	2469	2465	2464	2465	2450	2450	2451	2440	2445	2441	2433	2433	2441	2431	2435	2435	2427	2428	2417	2423	2425	2420	2414	2415	2410	2408	2411	2412	2406	2404	2408	2402	2403	2403	2394	2396	2384	2389	2388	2385
M18	2513	2517	2501	2488	2483	2480	2474	2469	2466	2470	2454	2456	2457	2456	2447	2442	2437	2443	2446	2435	2433	2436	2435	2435	2431	2427	2422	2415	2423	2418	2416	2413	2408	2407	2408	2403	2404	2405	2388	2399	2397	2386	2393	2391	2388	2391	2378	2388	2372
M20	2446	2447	2435	2429	2408	2410	2406	2392	2393	2383	2377	2386	2379	2368	2377	2371	2378	2368	2367	2362	2375	2377	2372	2369	2365	2360	2362	2357	2361	2361	2352	2357	2358	2355	2358	2358	2353	2351	2344	2347	2343	2342	2358	2349	2340	2338	2336	2337	2325
Intensity (perpendicular)
Cycle Nr.	1	2	3	4	5	6	7	8	9	10	11	12	13	14	15	16	17	18	19	20	21	22	23	24	25	26	27	28	29	30	31	32	33	34	35	36	37	38	39	40	41	42	43	44	45	46	47	48	49
Time [s]	0	50.1	100.1	150.2	200.2	250.2	300.2	350.2	400.2	450.2	500.2	550.2	600.2	650.2	700.2	750.2	800.2	850.2	900.2	950.2	1000.2	1050.2	1100.2	1150.2	1200.2	1250.2	1300.2	1350.2	1400.2	1450.2	1500.2	1550.2	1600.2	1650.2	1700.2	1750.2	1800.2	1850.2	1900.2	1950.2	2000.2	2050.2	2100.2	2150.2	2200.2	2250.2	2300.2	2350.2	2400.2
Temp. [°C]	31.5	31.5	31.7	31.8	31.8	31.9	31.9	31.8	31.8	31.9	31.9	31.9	31.7	31.7	31.7	31.7	31.7	31.7	31.6	31.6	31.7	31.6	31.7	31.6	31.6	31.6	31.6	31.5	31.6	31.6	31.5	31.6	31.6	31.5	31.5	31.5	31.4	31.5	31.5	31.5	31.5	31.5	31.5	31.4	31.5	31.5	31.4	31.5	31.5
M2	Blank	Blank	Blank	Blank	Blank	Blank	Blank	Blank	Blank	Blank	Blank	Blank	Blank	Blank	Blank	Blank	Blank	Blank	Blank	Blank	Blank	Blank	Blank	Blank	Blank	Blank	Blank	Blank	Blank	Blank	Blank	Blank	Blank	Blank	Blank	Blank	Blank	Blank	Blank	Blank	Blank	Blank	Blank	Blank	Blank	Blank	Blank	Blank	Blank
M3	31475	31411	31250	31265	31216	31034	31072	30930	30953	30895	30810	30741	30732	30628	30597	30625	30564	30501	30550	30469	30440	30412	30421	30379	30329	30324	30314	30290	30209	30276	30233	30279	30196	30142	30121	30105	30088	30066	30091	30010	29975	29953	29988	29946	29930	29890	29884	29844	29839
M4	1939	1925	1918	1914	1908	1892	1891	1885	1876	1874	1866	1859	1858	1853	1838	1840	1836	1825	1823	1815	1815	1815	1806	1802	1802	1804	1797	1794	1789	1789	1791	1784	1781	1776	1781	1776	1772	1768	1768	1772	1770	1763	1758	1756	1761	1756	1747	1753	1751
M5	1864	1853	1845	1846	1836	1824	1817	1815	1808	1807	1794	1790	1789	1783	1773	1774	1770	1766	1767	1760	1752	1754	1751	1751	1754	1747	1749	1739	1744	1735	1740	1735	1738	1730	1730	1731	1730	1731	1727	1727	1725	1723	1723	1721	1719	1716	1711	1709	1714
M6	1749	1733	1720	1709	1696	1688	1679	1673	1667	1664	1654	1652	1648	1637	1635	1641	1635	1628	1629	1621	1627	1622	1625	1622	1623	1624	1624	1617	1613	1614	1624	1612	1616	1617	1613	1617	1609	1612	1612	1617	1613	1606	1605	1598	1608	1598	1600	1600	1601
M8	1947	1977	1994	2022	2032	2037	2057	2072	2086	2095	2106	2109	2128	2135	2135	2138	2148	2153	2157	2156	2163	2161	2165	2165	2165	2171	2176	2166	2174	2176	2179	2166	2171	2172	2167	2175	2168	2174	2176	2174	2168	2166	2171	2167	2164	2162	2165	2169	2159
M10	1902	1914	1927	1931	1939	1945	1946	1960	1969	1974	1984	1994	2002	2011	2009	2023	2025	2033	2042	2043	2054	2060	2062	2068	2067	2077	2080	2080	2086	2094	2097	2093	2092	2096	2099	2103	2104	2106	2115	2107	2106	2113	2112	2113	2113	2110	2100	2112	2113
M12	1974	1995	2026	2036	2061	2081	2087	2108	2129	2134	2151	2159	2171	2175	2180	2189	2199	2198	2199	2196	2209	2200	2200	2210	2210	2206	2211	2202	2214	2212	2210	2202	2214	2212	2206	2208	2205	2205	2205	2209	2204	2208	2205	2199	2197	2202	2200	2192	2193
M14	1946	1956	1974	1991	2003	2023	2032	2050	2062	2074	2088	2101	2114	2122	2127	2133	2147	2153	2147	2146	2157	2166	2166	2167	2171	2174	2179	2173	2183	2182	2182	2183	2181	2179	2180	2174	2183	2177	2183	2180	2176	2173	2178	2172	2179	2172	2173	2172	2173
M16	1997	2045	2084	2114	2140	2163	2177	2200	2215	2222	2231	2238	2248	2248	2244	2254	2255	2259	2252	2250	2262	2254	2257	2257	2256	2252	2255	2250	2254	2252	2255	2245	2244	2249	2243	2252	2246	2245	2245	2246	2240	2236	2232	2244	2240	2233	2226	2237	2227
M18	2007	2031	2063	2083	2104	2126	2151	2162	2174	2177	2197	2191	2209	2216	2219	2227	2227	2236	2236	2229	2239	2240	2234	2240	2240	2239	2242	2233	2236	2236	2239	2229	2235	2235	2227	2235	2225	2237	2232	2237	2236	2230	2225	2228	2224	2224	2223	2226	2216
M20	1930	1941	1957	1951	1965	1975	1992	2002	2011	2011	2024	2030	2048	2058	2057	2068	2074	2088	2088	2094	2100	2107	2113	2121	2125	2134	2133	2138	2140	2140	2142	2146	2148	2151	2152	2162	2156	2157	2160	2171	2159	2164	2166	2157	2163	2164	2157	2162	2164
Rawdata (parallel)
Cycle Nr.	1	2	3	4	5	6	7	8	9	10	11	12	13	14	15	16	17	18	19	20	21	22	23	24	25	26	27	28	29	30	31	32	33	34	35	36	37	38	39	40	41	42	43	44	45	46	47	48	49
Time [s]	0	50.1	100.1	150.2	200.2	250.2	300.2	350.2	400.2	450.2	500.2	550.2	600.2	650.2	700.2	750.2	800.2	850.2	900.2	950.2	1000.2	1050.2	1100.2	1150.2	1200.2	1250.2	1300.2	1350.2	1400.2	1450.2	1500.2	1550.2	1600.2	1650.2	1700.2	1750.2	1800.2	1850.2	1900.2	1950.2	2000.2	2050.2	2100.2	2150.2	2200.2	2250.2	2300.2	2350.2	2400.2
Temp. [°C]	31.5	31.5	31.7	31.8	31.8	31.9	31.9	31.8	31.8	31.9	31.9	31.9	31.7	31.7	31.7	31.7	31.7	31.7	31.6	31.6	31.7	31.6	31.7	31.6	31.6	31.6	31.6	31.5	31.6	31.6	31.5	31.6	31.6	31.5	31.5	31.5	31.4	31.5	31.5	31.5	31.5	31.5	31.5	31.4	31.5	31.5	31.4	31.5	31.5
M2	898	892	893	888	893	890	888	890	891	890	892	888	888	892	889	888	889	886	887	887	885	878	883	884	882	883	886	887	881	878	884	882	880	882	877	878	878	876	879	876	877	881	874	874	874	874	874	876	875
M3	40879	40736	40706	40552	40294	40195	40051	40027	39868	39831	39741	39651	39631	39513	39475	39353	39339	39320	39285	39224	39198	39136	39083	38980	39047	38992	39019	39000	38866	38945	38849	38838	38816	38868	38798	38698	38778	38626	38695	38663	38630	38535	38582	38506	38496	38444	38406	38403	38361
M4	3904	3890	3882	3862	3841	3826	3828	3804	3798	3789	3774	3771	3763	3757	3746	3740	3742	3734	3725	3721	3713	3707	3708	3704	3707	3698	3697	3697	3684	3688	3683	3669	3672	3666	3661	3665	3661	3657	3659	3651	3643	3644	3641	3635	3628	3636	3624	3620	3614
M5	3848	3828	3818	3787	3785	3762	3761	3753	3742	3736	3721	3715	3697	3691	3692	3683	3678	3666	3666	3665	3651	3647	3647	3640	3635	3632	3633	3626	3615	3619	3613	3613	3611	3608	3602	3607	3604	3592	3584	3595	3585	3586	3579	3574	3573	3562	3575	3571	3563
M6	3717	3683	3663	3643	3635	3612	3604	3591	3570	3571	3558	3548	3547	3537	3525	3527	3525	3519	3515	3511	3506	3508	3503	3501	3495	3499	3488	3499	3482	3484	3480	3480	3481	3482	3478	3474	3473	3479	3472	3468	3472	3460	3464	3464	3456	3460	3460	3456	3457
M8	3840	3822	3822	3820	3813	3798	3784	3777	3777	3772	3766	3758	3764	3754	3751	3746	3745	3734	3729	3730	3733	3728	3724	3719	3719	3720	3712	3709	3705	3700	3709	3700	3698	3696	3684	3693	3684	3693	3682	3681	3673	3669	3675	3671	3662	3662	3652	3660	3653
M10	3816	3816	3805	3789	3787	3769	3768	3759	3751	3750	3746	3741	3737	3731	3727	3730	3723	3727	3725	3714	3713	3711	3714	3713	3707	3703	3705	3705	3704	3700	3693	3690	3694	3687	3693	3685	3690	3679	3678	3687	3676	3684	3676	3673	3669	3666	3659	3662	3658
M12	3910	3882	3882	3880	3860	3851	3852	3844	3842	3844	3827	3820	3831	3828	3818	3823	3811	3816	3808	3806	3804	3809	3792	3803	3789	3795	3777	3783	3779	3783	3775	3778	3760	3774	3765	3765	3756	3760	3755	3752	3755	3744	3746	3735	3743	3734	3732	3732	3720
M14	3896	3886	3861	3867	3853	3840	3836	3823	3825	3819	3813	3806	3810	3803	3805	3798	3800	3794	3793	3795	3795	3780	3783	3777	3774	3775	3776	3775	3769	3770	3759	3763	3754	3759	3755	3746	3744	3744	3739	3746	3742	3735	3733	3725	3726	3728	3726	3720	3718
M16	3953	3950	3940	3929	3925	3919	3913	3906	3900	3903	3901	3895	3896	3881	3879	3879	3867	3870	3866	3857	3855	3856	3850	3856	3854	3846	3849	3837	3839	3837	3837	3828	3827	3823	3816	3821	3821	3813	3813	3815	3808	3813	3806	3796	3798	3784	3790	3791	3786
M18	3964	3963	3944	3924	3923	3916	3908	3903	3901	3904	3887	3885	3887	3889	3876	3868	3863	3868	3872	3860	3854	3851	3855	3856	3850	3846	3841	3835	3838	3829	3833	3827	3820	3819	3816	3811	3812	3812	3793	3804	3802	3793	3795	3793	3789	3792	3776	3790	3770
M20	3883	3878	3864	3853	3832	3831	3825	3809	3811	3798	3793	3800	3792	3782	3790	3782	3791	3776	3776	3770	3783	3779	3778	3775	3769	3763	3769	3764	3762	3760	3755	3758	3758	3755	3755	3755	3750	3746	3740	3740	3736	3739	3751	3741	3729	3727	3725	3727	3713
Rawdata (perpendicular)
Cycle Nr.	1	2	3	4	5	6	7	8	9	10	11	12	13	14	15	16	17	18	19	20	21	22	23	24	25	26	27	28	29	30	31	32	33	34	35	36	37	38	39	40	41	42	43	44	45	46	47	48	49
Time [s]	0	50.1	100.1	150.2	200.2	250.2	300.2	350.2	400.2	450.2	500.2	550.2	600.2	650.2	700.2	750.2	800.2	850.2	900.2	950.2	1000.2	1050.2	1100.2	1150.2	1200.2	1250.2	1300.2	1350.2	1400.2	1450.2	1500.2	1550.2	1600.2	1650.2	1700.2	1750.2	1800.2	1850.2	1900.2	1950.2	2000.2	2050.2	2100.2	2150.2	2200.2	2250.2	2300.2	2350.2	2400.2
Temp. [°C]	31.5	31.5	31.7	31.8	31.8	31.9	31.9	31.8	31.8	31.9	31.9	31.9	31.7	31.7	31.7	31.7	31.7	31.7	31.6	31.6	31.7	31.6	31.7	31.6	31.6	31.6	31.6	31.5	31.6	31.6	31.5	31.6	31.6	31.5	31.5	31.5	31.4	31.5	31.5	31.5	31.5	31.5	31.5	31.4	31.5	31.5	31.4	31.5	31.5
M2	245	245	243	239	241	242	243	240	240	243	239	241	238	238	241	239	238	239	242	241	239	239	240	239	237	238	235	239	236	238	232	240	237	236	237	232	235	234	234	229	231	233	234	234	230	232	234	232	232
M3	31720	31656	31493	31504	31457	31275	31314	31169	31193	31137	31049	30982	30970	30867	30838	30865	30802	30741	30792	30710	30679	30651	30661	30619	30566	30562	30549	30528	30445	30514	30465	30519	30433	30378	30357	30337	30324	30300	30325	30239	30206	30185	30223	30179	30160	30122	30118	30076	30071
M4	2184	2169	2161	2153	2149	2133	2134	2124	2115	2117	2106	2100	2096	2091	2079	2080	2074	2064	2065	2057	2054	2054	2047	2042	2040	2042	2032	2033	2025	2027	2024	2024	2018	2012	2018	2009	2008	2002	2002	2001	2002	1995	1992	1990	1991	1988	1981	1985	1983
M5	2110	2098	2088	2085	2076	2065	2060	2054	2048	2049	2034	2031	2027	2021	2014	2013	2008	2005	2008	2002	1991	1993	1991	1990	1991	1985	1985	1978	1980	1972	1972	1975	1975	1966	1967	1963	1965	1965	1960	1956	1957	1956	1957	1955	1949	1947	1945	1941	1945
M6	1994	1978	1963	1948	1937	1930	1922	1913	1907	1907	1893	1893	1886	1875	1877	1880	1873	1868	1871	1863	1866	1861	1865	1861	1860	1862	1859	1855	1849	1851	1856	1852	1853	1853	1850	1850	1844	1846	1846	1846	1844	1839	1839	1831	1838	1830	1834	1832	1833
M8	2192	2221	2237	2261	2272	2279	2300	2312	2325	2338	2345	2350	2366	2373	2376	2378	2386	2393	2398	2398	2402	2400	2405	2405	2402	2409	2411	2404	2410	2413	2411	2406	2408	2408	2403	2407	2404	2408	2410	2402	2400	2399	2405	2400	2393	2395	2399	2401	2390
M10	2147	2158	2170	2170	2180	2187	2189	2199	2209	2216	2223	2235	2239	2249	2250	2262	2263	2273	2284	2284	2293	2299	2303	2307	2305	2316	2315	2319	2322	2332	2329	2333	2329	2332	2336	2335	2339	2340	2348	2336	2337	2346	2346	2347	2343	2342	2334	2344	2345
M12	2219	2239	2270	2275	2302	2322	2330	2348	2369	2377	2390	2400	2409	2414	2421	2428	2437	2438	2441	2437	2449	2439	2440	2450	2447	2444	2446	2441	2450	2450	2443	2442	2451	2448	2443	2440	2440	2439	2439	2438	2436	2441	2440	2433	2427	2434	2434	2424	2424
M14	2191	2201	2217	2231	2243	2264	2275	2290	2302	2316	2327	2342	2351	2360	2368	2373	2385	2393	2389	2387	2396	2405	2407	2406	2408	2412	2414	2411	2419	2420	2415	2422	2418	2415	2416	2406	2418	2411	2416	2409	2407	2406	2412	2405	2409	2404	2407	2404	2405
M16	2243	2290	2327	2353	2380	2405	2420	2439	2455	2464	2470	2479	2486	2486	2485	2493	2493	2499	2494	2492	2501	2493	2497	2496	2493	2490	2490	2488	2490	2490	2488	2484	2481	2485	2479	2484	2482	2480	2478	2475	2472	2469	2466	2478	2470	2465	2460	2469	2459
M18	2252	2276	2306	2322	2345	2368	2394	2401	2414	2420	2437	2432	2447	2455	2460	2466	2465	2475	2478	2470	2479	2479	2474	2480	2477	2477	2477	2472	2472	2474	2471	2469	2472	2471	2464	2468	2461	2471	2466	2466	2467	2462	2459	2462	2453	2456	2457	2458	2448
M20	2175	2186	2200	2191	2206	2217	2235	2241	2251	2254	2264	2271	2286	2297	2298	2308	2312	2327	2330	2336	2340	2346	2354	2360	2362	2372	2368	2376	2376	2378	2374	2386	2385	2387	2389	2394	2391	2391	2394	2400	2391	2397	2400	2390	2393	2396	2391	2395	2396
Fluorescence polarization (FP) values normalized to the initial value:
Time (s)	0	50.1	100.1	150.2	200.2	250.2	300.2	350.2	400.2	450.2	500.2	550.2	600.2	650.2	700.2	750.2	800.2	850.2	900.2	950.2	1000.2	1050.2	1100.2	1150.2	1200.2	1250.2	1300.2	1350.2	1400.2	1450.2	1500.2	1550.2	1600.2	1650.2	1700.2	1750.2	1800.2	1850.2	1900.2	1950.2	2000.2	2050.2	2100.2	2150.2	2200.2	2250.2	2300.2	2350.2	2400.2
probe	1	1.01681	1.02521	1.0084	0.983193	1.0084	1.0084	0.991597	1	0.991597	0.983193	1	0.991597	0.991597	1.0084	1	1.0084	1.02521	1.01681	1.02521	1.01681	1.02521	1.03361	1.04202	1.04202	1.02521	1.03361	1.04202	1.04202	1.05042	1.03361	1.03361	1.04202	1.05042	1.03361	1.05042	1.05042	1.05882	1.05882	1.04202	1.03361	1.05042	1.06723	1.05882	1.03361	1.05882	1.05882	1.04202	1.03361
1481 E234G	1	1.00775	1.00775	0.968992	0.984496	0.984496	1	0.992248	0.984496	0.984496	0.984496	0.992248	0.968992	0.968992	1	0.984496	0.984496	0.984496	0.976744	0.992248	0.992248	0.992248	0.992248	0.984496	0.968992	0.976744	0.968992	0.984496	0.968992	0.992248	0.968992	0.984496	0.976744	0.984496	0.984496	0.984496	0.984496	0.968992	0.96124	0.984496	0.968992	0.968992	0.968992	0.968992	0.968992	0.96124	0.992248	0.992248	0.968992
2092 E/G-L/D	1	1	1	1	1.01449	1.00725	1.01449	1.00725	0.992754	1	1	1	1	1.01449	1	0.992754	1	1.01449	1	1.01449	1	1.02174	1	1.00725	1	1	0.978261	1.00725	1	1.00725	0.971014	1	0.992754	0.992754	1	0.985507	1	1.00725	0.992754	0.985507	0.992754	0.985507	1.00725	1.02174	0.985507	1.01449	1.00725	1	1.00725
2052 WT	1	0.915094	0.877358	0.811321	0.773585	0.735849	0.669811	0.622642	0.59434	0.566038	0.528302	0.509434	0.481132	0.443396	0.443396	0.424528	0.40566	0.377358	0.358491	0.358491	0.358491	0.367925	0.339623	0.330189	0.339623	0.320755	0.292453	0.311321	0.292453	0.283019	0.283019	0.301887	0.292453	0.283019	0.283019	0.273585	0.273585	0.283019	0.254717	0.264151	0.264151	0.254717	0.264151	0.264151	0.254717	0.264151	0.235849	0.235849	0.245283
2091 L258D	1	0.982456	0.938596	0.912281	0.877193	0.842105	0.842105	0.798246	0.763158	0.754386	0.719298	0.701754	0.675439	0.640351	0.640351	0.614035	0.596491	0.587719	0.570175	0.552632	0.526316	0.526316	0.517544	0.5	0.491228	0.464912	0.45614	0.45614	0.447368	0.429825	0.403509	0.412281	0.429825	0.403509	0.412281	0.394737	0.394737	0.377193	0.350877	0.394737	0.377193	0.368421	0.368421	0.359649	0.350877	0.359649	0.368421	0.342105	0.333333
2161 C421S	1	0.918919	0.855856	0.837838	0.738739	0.693694	0.684685	0.621622	0.576577	0.567568	0.504505	0.477477	0.468468	0.45045	0.432432	0.423423	0.387387	0.396396	0.378378	0.387387	0.36036	0.396396	0.36036	0.351351	0.333333	0.351351	0.315315	0.333333	0.315315	0.333333	0.315315	0.333333	0.288288	0.306306	0.315315	0.306306	0.297297	0.315315	0.297297	0.288288	0.306306	0.27027	0.288288	0.288288	0.306306	0.279279	0.279279	0.297297	0.279279
2217 K256S	1	0.974138	0.896552	0.87069	0.818966	0.767241	0.741379	0.681034	0.663793	0.62931	0.586207	0.560345	0.534483	0.5	0.5	0.482759	0.456897	0.431034	0.448276	0.448276	0.431034	0.405172	0.396552	0.387931	0.37931	0.37069	0.362069	0.37069	0.344828	0.353448	0.327586	0.336207	0.327586	0.336207	0.336207	0.336207	0.310345	0.327586	0.301724	0.327586	0.327586	0.318966	0.310345	0.310345	0.301724	0.318966	0.310345	0.301724	0.301724
2218 E242A	1	0.901786	0.803571	0.732143	0.669643	0.616071	0.580357	0.517857	0.482143	0.473214	0.446429	0.428571	0.410714	0.383929	0.392857	0.375	0.348214	0.348214	0.357143	0.348214	0.330357	0.357143	0.330357	0.339286	0.339286	0.339286	0.330357	0.321429	0.321429	0.330357	0.3125	0.321429	0.330357	0.3125	0.321429	0.303571	0.3125	0.3125	0.303571	0.3125	0.3125	0.321429	0.330357	0.285714	0.303571	0.294643	0.3125	0.294643	0.303571
2219 A252C-C421S	1	0.955357	0.857143	0.794643	0.732143	0.6875	0.625	0.589286	0.5625	0.5625	0.491071	0.508929	0.473214	0.455357	0.4375	0.410714	0.401786	0.392857	0.401786	0.392857	0.366071	0.375	0.383929	0.375	0.366071	0.357143	0.348214	0.348214	0.357143	0.348214	0.339286	0.357143	0.330357	0.330357	0.348214	0.321429	0.348214	0.321429	0.303571	0.3125	0.3125	0.303571	0.321429	0.3125	0.321429	0.321429	0.303571	0.3125	0.303571
2270 G299S	1	0.974576	0.923729	0.923729	0.855932	0.838983	0.79661	0.754237	0.737288	0.720339	0.677966	0.686441	0.635593	0.59322	0.610169	0.576271	0.576271	0.533898	0.525424	0.508475	0.516949	0.508475	0.491525	0.466102	0.457627	0.423729	0.432203	0.415254	0.415254	0.415254	0.398305	0.398305	0.398305	0.381356	0.389831	0.364407	0.372881	0.364407	0.347458	0.330508	0.347458	0.330508	0.355932	0.364407	0.330508	0.330508	0.338983	0.330508	0.305085
[truncated: 41 more columns]

## Sheet: Exp. 3
Application: Tecan i-control				Tecan i-control , 1.10.4.0
Device: infinite 500				Serial number: 705007195				Serial number of connected stacker:
Firmware: V_1.30_05/2007_I500F (May 18 2007/14.36.50)				MAI, V_1.30_05/2007_I500F (May 18 2007/14.36.50)
Date:	2018-11-01
Time:	16:40:10
System				PEONY
User				LABS\sp693
Plate				Greiner 384 Flat Bottom Transparent Polystyrol Small volume [GRE384st.pdfx]
Plate-ID (Stacker)
Shaking (Linear) Duration:				4	s
Shaking (Linear) Amplitude:				2	mm
List of actions in this measurement script:
Kinetic
Fluorescence Polarization
	Measurement well-wise
Kinetic Measurement
Kinetic Cycles				90
Interval Time				00:00:50
Mode				Fluorescence Polarization
Label1: Excitation Wavelength				485	nm
Label1: Emission Wavelength				535	nm
Label1: Excitation Bandwidth				20	nm
Label1: Emission Bandwidth				20	nm
Label1: Gain				55	Optimal (100%)
Label1: Number of Flashes				13
Label1: Integration Time				20	µs
Label1: Settle Time				0	ms
Label1: Mirror (Automatic)				Dichroic 510 (e.g. fluorescein)
Label1: Z-Position (Manual)				21250	µm
G-Factor Reference				C3-C3
Reference Value				20	mP
G-Factor Blank				C2-C2
G-Factor				0.817282	(calculated)
Measurement Blank				C2-C2
Legend
Color for G-Factor Reference
Color for G-Factor and Measurement Blank
Part of Plate				C2-C5; C7-D7; C9-D9; C11-D11; C13-D13; C15-D15
Start Time:	11/01/2018 16:40:32
Polarization
Cycle Nr.	1	2	3	4	5	6	7	8	9	10	11	12	13	14	15	16	17	18	19	20	21	22	23	24	25	26	27	28	29	30	31	32	33	34	35	36	37	38	39	40	41	42	43	44	45	46	47	48	49
Time [s]	0	50.2	100.2	150.2	200.2	250.2	300.2	350.2	400.2	450.2	500.2	550.2	600.2	650.2	700.2	750.2	800.2	850.2	900.2	950.2	1000.2	1050.2	1100.2	1150.2	1200.2	1250.2	1300.2	1350.2	1400.2	1450.2	1500.2	1550.2	1600.2	1650.2	1700.2	1750.2	1800.2	1850.2	1900.2	1950.2	2000.2	2050.2	2100.2	2150.2	2200.2	2250.2	2300.2	2350.2	2400.2
Temp. [°C]	31.5	31.6	31.7	31.7	31.7	31.8	31.7	31.8	31.7	31.7	31.6	31.7	31.7	31.5	31.6	31.6	31.5	31.5	31.5	31.6	31.6	31.6	31.5	31.6	31.5	31.6	31.5	31.5	31.5	31.5	31.5	31.6	31.6	31.5	31.5	31.5	31.6	31.5	31.5	31.5	31.4	31.6	31.5	31.5	31.5	31.5	31.6	31.5	31.5
C2	Blank	Blank	Blank	Blank	Blank	Blank	Blank	Blank	Blank	Blank	Blank	Blank	Blank	Blank	Blank	Blank	Blank	Blank	Blank	Blank	Blank	Blank	Blank	Blank	Blank	Blank	Blank	Blank	Blank	Blank	Blank	Blank	Blank	Blank	Blank	Blank	Blank	Blank	Blank	Blank	Blank	Blank	Blank	Blank	Blank	Blank	Blank	Blank	Blank
C3	20	20	20	19	18	19	17	18	17	17	16	15	16	16	15	17	15	15	15	16	13	15	14	14	14	15	14	15	14	15	13	14	13	12	13	15	13	13	13	13	14	13	13	14	15	14	14	12	14
C4	117	117	115	113	113	111	111	107	109	110	109	108	107	105	108	106	106	107	106	106	106	104	104	104	105	104	105	104	103	102	103	104	105	104	103	105	104	104	100	104	101	101	107	102	103	104	101	103	103
C5	87	87	85	84	84	82	83	82	81	78	80	80	78	77	79	79	79	76	77	76	76	74	73	76	75	74	75	73	75	75	74	76	74	75	75	74	73	75	74	72	77	75	77	74	73	75	73	73	75
C7	102	98	87	81	74	67	64	56	52	51	47	44	43	40	38	37	37	37	34	35	34	31	31	33	31	30	28	28	29	28	29	27	28	26	30	30	28	28	25	27	24	26	26	27	27	29	25	28	25
C9	110	107	102	98	96	90	88	83	81	76	73	71	68	65	65	60	56	57	54	53	50	48	47	45	46	44	41	41	40	38	36	37	35	36	35	34	34	32	33	35	31	32	30	30	31	32	30	29	30
C11	101	95	92	86	80	73	69	63	60	56	55	49	45	43	41	41	38	37	38	34	34	32	30	31	28	28	30	30	27	27	25	28	26	26	26	26	25	24	25	24	24	25	24	25	25	25	24	25	25
C13	90	83	75	66	61	56	51	46	42	38	38	34	34	32	32	30	29	27	28	28	26	26	24	27	25	26	22	25	21	24	21	23	23	20	21	22	23	24	21	24	22	21	22	21	22	22	21	20	20
C15	104	103	98	94	91	88	83	80	77	74	71	65	63	61	58	56	53	52	52	49	47	46	44	43	42	40	39	40	36	34	34	34	35	31	32	32	33	30	27	29	27	29	29	29	27	29	27	27	27
D7	108	102	97	95	90	79	78	70	66	62	57	54	51	48	45	42	41	38	39	36	32	34	32	30	28	29	28	28	26	25	24	26	25	24	25	24	23	25	21	23	21	23	22	22	22	22	21	21	22
D9	113	110	106	101	100	97	94	91	88	86	80	77	76	74	69	70	66	64	62	59	58	54	54	55	52	50	50	49	46	44	44	45	45	40	39	43	40	40	36	38	34	35	37	34	31	32	33	34	31
D11	120	117	114	111	111	106	102	100	97	93	89	88	85	84	79	80	73	74	72	70	67	64	66	63	59	60	55	56	56	54	50	52	52	47	47	48	45	45	43	42	42	41	45	42	38	39	37	39	38
D13	105	95	86	79	73	61	58	50	45	42	40	36	33	30	28	29	26	26	23	23	22	21	21	21	19	19	18	20	19	17	15	18	17	15	19	18	15	17	14	16	15	14	16	16	17	15	14	18	15
D15	123	121	120	117	117	116	110	106	106	105	103	99	97	94	93	92	89	87	84	82	80	78	77	75	73	72	69	68	69	67	61	63	63	60	59	59	58	58	55	53	53	52	53	50	51	49	48	50	46
Anisotropy
Cycle Nr.	1	2	3	4	5	6	7	8	9	10	11	12	13	14	15	16	17	18	19	20	21	22	23	24	25	26	27	28	29	30	31	32	33	34	35	36	37	38	39	40	41	42	43	44	45	46	47	48	49
Time [s]	0	50.2	100.2	150.2	200.2	250.2	300.2	350.2	400.2	450.2	500.2	550.2	600.2	650.2	700.2	750.2	800.2	850.2	900.2	950.2	1000.2	1050.2	1100.2	1150.2	1200.2	1250.2	1300.2	1350.2	1400.2	1450.2	1500.2	1550.2	1600.2	1650.2	1700.2	1750.2	1800.2	1850.2	1900.2	1950.2	2000.2	2050.2	2100.2	2150.2	2200.2	2250.2	2300.2	2350.2	2400.2
Temp. [°C]	31.5	31.6	31.7	31.7	31.7	31.8	31.7	31.8	31.7	31.7	31.6	31.7	31.7	31.5	31.6	31.6	31.5	31.5	31.5	31.6	31.6	31.6	31.5	31.6	31.5	31.6	31.5	31.5	31.5	31.5	31.5	31.6	31.6	31.5	31.5	31.5	31.6	31.5	31.5	31.5	31.4	31.6	31.5	31.5	31.5	31.5	31.6	31.5	31.5
C2	Blank	Blank	Blank	Blank	Blank	Blank	Blank	Blank	Blank	Blank	Blank	Blank	Blank	Blank	Blank	Blank	Blank	Blank	Blank	Blank	Blank	Blank	Blank	Blank	Blank	Blank	Blank	Blank	Blank	Blank	Blank	Blank	Blank	Blank	Blank	Blank	Blank	Blank	Blank	Blank	Blank	Blank	Blank	Blank	Blank	Blank	Blank	Blank	Blank
C3	13	14	13	13	12	12	12	12	12	11	11	10	11	10	10	11	10	10	10	10	9	10	9	9	9	10	10	10	10	10	9	9	9	8	9	10	9	9	9	8	9	9	9	9	10	9	9	8	9
C4	81	81	80	78	78	77	77	74	75	76	75	75	74	73	75	73	73	74	73	73	74	72	72	72	73	72	73	72	71	70	71	72	73	72	71	73	72	72	69	72	70	70	74	70	71	72	70	71	71
C5	60	59	58	58	57	56	57	56	56	54	55	55	54	53	54	54	54	52	53	52	52	51	50	52	51	50	52	50	52	51	51	52	51	51	51	51	50	51	50	49	52	51	53	50	50	51	50	50	51
C7	70	67	60	55	51	46	43	38	35	34	32	30	29	27	26	25	25	25	23	23	23	21	21	22	21	20	19	19	19	19	20	18	19	18	20	21	19	19	17	18	16	17	17	18	18	19	17	19	17
C9	76	74	71	68	66	62	60	57	55	52	50	49	46	44	44	41	38	38	37	36	34	32	32	31	31	29	28	28	27	26	24	25	23	24	24	23	23	22	22	24	21	22	20	20	21	22	20	19	20
C11	70	65	63	59	55	50	47	43	41	38	37	33	31	29	28	28	26	25	25	23	23	22	20	21	19	19	20	21	18	18	17	19	17	17	17	17	17	16	17	16	16	17	16	17	17	17	16	17	17
C13	62	57	51	45	42	38	35	31	28	26	26	23	23	21	21	20	19	18	19	19	17	18	16	18	17	18	15	17	14	16	14	16	15	13	14	15	16	16	14	16	14	14	15	14	15	15	14	14	14
C15	72	71	67	65	63	61	57	55	53	51	48	44	43	41	40	38	36	35	35	33	32	31	30	29	28	27	26	27	24	23	23	23	23	21	22	22	22	20	18	20	18	19	20	20	18	19	18	18	18
D7	75	71	67	65	62	54	53	48	45	42	39	37	34	32	30	28	28	26	26	24	22	23	22	20	19	20	19	19	17	17	16	17	17	16	16	16	16	17	14	16	14	15	15	15	15	15	14	14	15
D9	78	76	74	70	69	67	64	62	61	59	55	53	52	51	47	48	45	44	42	40	39	36	36	38	35	34	34	33	31	30	30	31	30	27	26	29	27	27	25	26	23	24	25	23	21	22	22	23	21
D11	83	81	79	77	77	73	70	69	67	64	61	60	58	58	54	55	50	50	49	47	46	43	45	43	40	41	37	38	38	37	34	35	35	32	32	33	31	30	29	29	28	27	30	28	26	27	25	27	26
D13	73	65	59	54	50	41	40	34	30	28	27	24	23	20	19	19	17	17	15	16	15	14	14	14	12	13	12	14	13	11	10	12	12	10	12	12	10	12	10	11	10	9	11	10	11	10	9	12	10
D15	85	84	84	81	81	80	76	73	73	73	71	69	67	65	64	63	61	60	57	56	55	53	52	51	50	49	47	46	47	45	41	43	43	41	40	40	39	40	37	36	36	35	36	34	35	33	33	34	31
Total Intensity
Cycle Nr.	1	2	3	4	5	6	7	8	9	10	11	12	13	14	15	16	17	18	19	20	21	22	23	24	25	26	27	28	29	30	31	32	33	34	35	36	37	38	39	40	41	42	43	44	45	46	47	48	49
Time [s]	0	50.2	100.2	150.2	200.2	250.2	300.2	350.2	400.2	450.2	500.2	550.2	600.2	650.2	700.2	750.2	800.2	850.2	900.2	950.2	1000.2	1050.2	1100.2	1150.2	1200.2	1250.2	1300.2	1350.2	1400.2	1450.2	1500.2	1550.2	1600.2	1650.2	1700.2	1750.2	1800.2	1850.2	1900.2	1950.2	2000.2	2050.2	2100.2	2150.2	2200.2	2250.2	2300.2	2350.2	2400.2
Temp. [°C]	31.5	31.6	31.7	31.7	31.7	31.8	31.7	31.8	31.7	31.7	31.6	31.7	31.7	31.5	31.6	31.6	31.5	31.5	31.5	31.6	31.6	31.6	31.5	31.6	31.5	31.6	31.5	31.5	31.5	31.5	31.5	31.6	31.6	31.5	31.5	31.5	31.6	31.5	31.5	31.5	31.4	31.6	31.5	31.5	31.5	31.5	31.6	31.5	31.5
C2	Blank	Blank	Blank	Blank	Blank	Blank	Blank	Blank	Blank	Blank	Blank	Blank	Blank	Blank	Blank	Blank	Blank	Blank	Blank	Blank	Blank	Blank	Blank	Blank	Blank	Blank	Blank	Blank	Blank	Blank	Blank	Blank	Blank	Blank	Blank	Blank	Blank	Blank	Blank	Blank	Blank	Blank	Blank	Blank	Blank	Blank	Blank	Blank	Blank
C3	104112	103635	103136	102869	102607	102166	101960	101518	101213	101025	100799	100625	100375	100141	99890	99755	99712	99604	99324	99213	98974	99089	98950	98819	98528	98495	98519	98365	98361	98223	98213	97985	97874	97749	97680	97566	97650	97532	97438	97383	97099	97129	97075	96968	97076	96902	96744	96757	96434
C4	6193	6158	6137	6119	6092	6069	6055	6035	6010	6012	6000	5979	5961	5952	5937	5935	5919	5917	5907	5911	5890	5885	5883	5868	5853	5861	5860	5848	5847	5856	5838	5839	5809	5805	5810	5799	5803	5809	5810	5783	5783	5776	5766	5770	5777	5761	5763	5748	5733
C5	6872	6823	6800	6792	6768	6749	6727	6700	6676	6677	6650	6642	6627	6597	6576	6593	6574	6554	6549	6535	6536	6515	6508	6500	6485	6478	6464	6456	6458	6471	6442	6411	6422	6405	6398	6379	6403	6394	6383	6361	6354	6358	6333	6337	6326	6323	6298	6300	6262
C7	6297	6330	6371	6406	6478	6491	6523	6549	6575	6583	6612	6620	6630	6627	6640	6631	6642	6634	6655	6636	6651	6643	6639	6626	6620	6623	6633	6623	6628	6628	6609	6595	6592	6582	6612	6583	6606	6594	6586	6579	6581	6577	6573	6573	6575	6542	6556	6541	6517
C9	5793	5811	5811	5829	5845	5852	5855	5870	5879	5891	5928	5937	5965	5962	5970	5992	6024	6022	6033	6050	6063	6065	6096	6087	6090	6099	6120	6110	6121	6139	6136	6124	6136	6121	6143	6134	6145	6157	6139	6146	6144	6143	6149	6149	6143	6154	6149	6130	6135
C11	6074	6110	6135	6168	6200	6216	6237	6254	6301	6320	6362	6364	6390	6401	6405	6420	6442	6442	6447	6446	6458	6439	6456	6454	6448	6452	6452	6452	6463	6465	6447	6436	6444	6441	6441	6446	6430	6437	6423	6414	6427	6417	6406	6411	6414	6422	6395	6398	6378
C13	6137	6197	6264	6315	6358	6394	6437	6439	6472	6509	6527	6526	6534	6539	6518	6520	6547	6526	6525	6525	6531	6513	6518	6517	6499	6508	6520	6493	6501	6505	6500	6483	6471	6478	6473	6475	6475	6463	6445	6453	6455	6457	6437	6452	6461	6438	6451	6435	6421
C15	6011	6010	6035	6039	6075	6084	6081	6108	6124	6142	6170	6171	6199	6184	6217	6231	6265	6259	6265	6297	6310	6311	6322	6339	6345	6345	6362	6363	6365	6383	6376	6375	6377	6371	6381	6374	6388	6396	6383	6392	6395	6402	6380	6382	6393	6389	6391	6382	6369
D7	6349	6370	6363	6400	6421	6446	6471	6500	6523	6536	6570	6580	6597	6609	6615	6639	6660	6669	6672	6674	6686	6682	6699	6693	6704	6698	6710	6699	6710	6706	6716	6690	6697	6668	6688	6674	6677	6693	6681	6676	6673	6682	6649	6650	6655	6665	6666	6649	6630
D9	5997	6031	6043	6048	6077	6072	6072	6090	6109	6108	6129	6145	6144	6134	6168	6167	6173	6202	6197	6217	6220	6225	6236	6245	6255	6253	6282	6279	6298	6310	6306	6290	6304	6318	6324	6309	6329	6340	6335	6332	6342	6361	6350	6347	6355	6363	6370	6361	6368
D11	5919	5895	5859	5847	5832	5820	5792	5787	5782	5768	5792	5792	5793	5774	5806	5827	5837	5856	5865	5886	5883	5906	5912	5947	5942	5952	5981	5993	6003	6034	6053	6044	6068	6064	6096	6079	6112	6127	6129	6144	6156	6158	6162	6188	6188	6191	6203	6212	6209
D13	5968	6054	6125	6221	6284	6337	6381	6437	6459	6482	6542	6547	6561	6572	6563	6593	6597	6614	6617	6614	6615	6624	6640	6654	6641	6626	6645	6639	6636	6653	6657	6613	6612	6610	6621	6601	6622	6629	6601	6595	6600	6604	6574	6591	6579	6585	6571	6563	6538
D15	5437	5446	5433	5450	5443	5450	5420	5439	5437	5433	5459	5461	5470	5459	5472	5481	5499	5510	5514	5512	5537	5556	5558	5571	5578	5581	5612	5593	5620	5631	5638	5624	5643	5651	5667	5672	5671	5697	5705	5719	5711	5716	5713	5731	5734	5727	5744	5734	5740
Intensity (parallel)
Cycle Nr.	1	2	3	4	5	6	7	8	9	10	11	12	13	14	15	16	17	18	19	20	21	22	23	24	25	26	27	28	29	30	31	32	33	34	35	36	37	38	39	40	41	42	43	44	45	46	47	48	49
Time [s]	0	50.2	100.2	150.2	200.2	250.2	300.2	350.2	400.2	450.2	500.2	550.2	600.2	650.2	700.2	750.2	800.2	850.2	900.2	950.2	1000.2	1050.2	1100.2	1150.2	1200.2	1250.2	1300.2	1350.2	1400.2	1450.2	1500.2	1550.2	1600.2	1650.2	1700.2	1750.2	1800.2	1850.2	1900.2	1950.2	2000.2	2050.2	2100.2	2150.2	2200.2	2250.2	2300.2	2350.2	2400.2
Temp. [°C]	31.5	31.6	31.7	31.7	31.7	31.8	31.7	31.8	31.7	31.7	31.6	31.7	31.7	31.5	31.6	31.6	31.5	31.5	31.5	31.6	31.6	31.6	31.5	31.6	31.5	31.6	31.5	31.5	31.5	31.5	31.5	31.6	31.6	31.5	31.5	31.5	31.6	31.5	31.5	31.5	31.4	31.6	31.5	31.5	31.5	31.5	31.6	31.5	31.5
C2	Blank	Blank	Blank	Blank	Blank	Blank	Blank	Blank	Blank	Blank	Blank	Blank	Blank	Blank	Blank	Blank	Blank	Blank	Blank	Blank	Blank	Blank	Blank	Blank	Blank	Blank	Blank	Blank	Blank	Blank	Blank	Blank	Blank	Blank	Blank	Blank	Blank	Blank	Blank	Blank	Blank	Blank	Blank	Blank	Blank	Blank	Blank	Blank	Blank
C3	35636	35484	35283	35149	35035	34902	34783	34637	34526	34440	34333	34236	34177	34075	33960	33988	33905	33860	33784	33765	33557	33691	33608	33559	33461	33490	33476	33451	33418	33389	33307	33271	33210	33111	33116	33178	33134	33085	33067	33012	32976	32955	32937	32915	33013	32899	32834	32781	32744
C4	2399	2384	2372	2359	2347	2334	2329	2310	2305	2310	2301	2291	2280	2272	2274	2269	2261	2264	2256	2259	2252	2244	2244	2238	2235	2235	2238	2229	2226	2226	2222	2226	2218	2214	2212	2214	2211	2214	2205	2205	2197	2194	2207	2194	2199	2196	2189	2189	2184
C5	2566	2545	2532	2525	2515	2503	2497	2484	2474	2464	2459	2457	2446	2431	2429	2435	2429	2413	2414	2405	2405	2392	2386	2392	2382	2377	2377	2366	2375	2378	2366	2358	2358	2355	2352	2341	2348	2349	2342	2330	2340	2335	2335	2325	2320	2324	2308	2310	2302
C7	2394	2394	2378	2372	2378	2362	2364	2350	2347	2346	2345	2339	2339	2330	2327	2322	2325	2321	2319	2315	2318	2307	2307	2307	2300	2298	2295	2292	2295	2292	2289	2278	2282	2271	2293	2284	2285	2280	2268	2272	2265	2269	2267	2272	2271	2265	2260	2262	2247
C9	2224	2224	2211	2206	2207	2192	2188	2179	2177	2169	2174	2172	2172	2163	2166	2161	2161	2162	2159	2162	2159	2152	2162	2153	2155	2153	2153	2149	2149	2152	2145	2144	2141	2138	2145	2140	2143	2142	2137	2146	2135	2136	2132	2133	2132	2140	2131	2123	2128
C11	2306	2302	2303	2298	2293	2279	2275	2264	2272	2267	2278	2263	2261	2259	2253	2258	2258	2254	2258	2248	2250	2239	2239	2241	2232	2232	2237	2239	2231	2233	2222	2227	2222	2221	2221	2223	2215	2214	2213	2208	2211	2211	2204	2209	2209	2211	2199	2204	2196
C13	2298	2300	2302	2294	2296	2293	2295	2280	2279	2282	2287	2276	2277	2273	2266	2261	2266	2255	2256	2256	2253	2248	2244	2250	2240	2246	2238	2236	2229	2239	2227	2229	2224	2217	2219	2223	2225	2223	2208	2221	2214	2212	2209	2213	2218	2210	2211	2203	2199
C15	2293	2289	2283	2274	2278	2274	2258	2260	2256	2256	2255	2240	2243	2232	2237	2235	2237	2233	2235	2238	2238	2236	2233	2235	2234	2230	2233	2235	2223	2225	2222	2222	2225	2213	2220	2216	2224	2219	2206	2215	2210	2217	2210	2210	2210	2212	2209	2205	2201
D7	2432	2424	2404	2412	2404	2382	2387	2374	2371	2362	2360	2354	2350	2345	2339	2338	2342	2338	2340	2333	2326	2331	2331	2321	2318	2321	2321	2318	2314	2311	2311	2307	2306	2294	2303	2297	2295	2307	2291	2295	2287	2295	2281	2283	2285	2287	2285	2279	2276
D9	2311	2315	2311	2298	2305	2295	2285	2283	2284	2276	2267	2265	2261	2253	2248	2251	2243	2249	2241	2239	2236	2226	2230	2238	2232	2226	2235	2232	2229	2230	2227	2225	2228	2220	2218	2225	2225	2228	2215	2220	2210	2220	2223	2214	2206	2214	2217	2216	2210
D11	2301	2283	2261	2248	2242	2225	2202	2197	2186	2170	2166	2163	2155	2146	2146	2156	2141	2149	2147	2148	2140	2139	2147	2151	2139	2147	2143	2149	2153	2159	2155	2156	2165	2151	2162	2158	2162	2167	2161	2165	2168	2165	2178	2179	2168	2173	2171	2181	2176
D13	2279	2282	2284	2297	2303	2287	2296	2290	2283	2283	2299	2288	2286	2279	2271	2283	2276	2280	2274	2273	2270	2270	2277	2280	2269	2265	2269	2273	2269	2268	2264	2257	2255	2248	2262	2254	2251	2261	2242	2245	2243	2242	2239	2243	2242	2239	2232	2240	2223
D15	2122	2119	2114	2111	2109	2108	2081	2079	2078	2075	2078	2070	2066	2056	2058	2058	2058	2057	2049	2043	2048	2049	2047	2048	2046	2043	2047	2038	2049	2048	2035	2034	2043	2038	2040	2042	2039	2049	2043	2044	2039	2041	2042	2040	2044	2035	2039	2040	2031
Intensity (perpendicular)
Cycle Nr.	1	2	3	4	5	6	7	8	9	10	11	12	13	14	15	16	17	18	19	20	21	22	23	24	25	26	27	28	29	30	31	32	33	34	35	36	37	38	39	40	41	42	43	44	45	46	47	48	49
Time [s]	0	50.2	100.2	150.2	200.2	250.2	300.2	350.2	400.2	450.2	500.2	550.2	600.2	650.2	700.2	750.2	800.2	850.2	900.2	950.2	1000.2	1050.2	1100.2	1150.2	1200.2	1250.2	1300.2	1350.2	1400.2	1450.2	1500.2	1550.2	1600.2	1650.2	1700.2	1750.2	1800.2	1850.2	1900.2	1950.2	2000.2	2050.2	2100.2	2150.2	2200.2	2250.2	2300.2	2350.2	2400.2
Temp. [°C]	31.5	31.6	31.7	31.7	31.7	31.8	31.7	31.8	31.7	31.7	31.6	31.7	31.7	31.5	31.6	31.6	31.5	31.5	31.5	31.6	31.6	31.6	31.5	31.6	31.5	31.6	31.5	31.5	31.5	31.5	31.5	31.6	31.6	31.5	31.5	31.5	31.6	31.5	31.5	31.5	31.4	31.6	31.5	31.5	31.5	31.5	31.6	31.5	31.5
C2	Blank	Blank	Blank	Blank	Blank	Blank	Blank	Blank	Blank	Blank	Blank	Blank	Blank	Blank	Blank	Blank	Blank	Blank	Blank	Blank	Blank	Blank	Blank	Blank	Blank	Blank	Blank	Blank	Blank	Blank	Blank	Blank	Blank	Blank	Blank	Blank	Blank	Blank	Blank	Blank	Blank	Blank	Blank	Blank	Blank	Blank	Blank	Blank	Blank
C3	34238	34076	33926	33860	33786	33632	33588	33441	33344	33293	33233	33194	33099	33033	32965	32883	32903	32872	32770	32724	32709	32699	32671	32630	32534	32502	32521	32457	32471	32417	32453	32357	32332	32319	32282	32194	32258	32223	32186	32186	32062	32087	32069	32027	32031	32001	31955	31988	31845
C4	1897	1887	1883	1880	1872	1868	1863	1863	1852	1851	1850	1844	1840	1840	1831	1833	1829	1827	1826	1826	1819	1820	1819	1815	1809	1813	1811	1809	1810	1815	1808	1807	1795	1796	1799	1793	1796	1798	1803	1789	1793	1791	1779	1788	1789	1783	1787	1780	1775
C5	2153	2139	2134	2134	2127	2123	2115	2108	2101	2106	2096	2093	2090	2083	2073	2079	2072	2070	2067	2065	2066	2061	2061	2054	2051	2051	2044	2045	2042	2046	2038	2026	2032	2025	2023	2019	2027	2023	2020	2015	2007	2011	1999	2006	2003	1999	1995	1995	1980
C7	1951	1968	1996	2017	2050	2064	2080	2099	2114	2119	2133	2140	2145	2149	2156	2154	2159	2157	2168	2160	2166	2168	2166	2159	2160	2163	2169	2166	2166	2168	2160	2159	2155	2156	2160	2149	2161	2157	2159	2153	2158	2154	2153	2151	2152	2138	2148	2140	2135
C9	1784	1793	1800	1812	1819	1830	1834	1845	1851	1861	1877	1883	1896	1899	1902	1915	1931	1930	1937	1944	1952	1956	1967	1967	1968	1973	1984	1980	1986	1994	1995	1990	1997	1992	1999	1997	2001	2008	2001	2000	2005	2003	2009	2008	2005	2007	2009	2004	2004
C11	1884	1904	1916	1935	1954	1969	1981	1995	2015	2027	2042	2051	2065	2071	2076	2081	2092	2094	2094	2099	2104	2100	2108	2107	2108	2110	2108	2107	2116	2116	2113	2104	2111	2110	2110	2111	2107	2111	2105	2103	2108	2103	2101	2101	2102	2105	2098	2097	2091
C13	1920	1948	1981	2010	2031	2051	2071	2079	2096	2113	2120	2125	2129	2133	2126	2130	2141	2136	2135	2135	2139	2133	2137	2134	2129	2131	2141	2128	2136	2133	2136	2127	2124	2130	2127	2126	2125	2120	2119	2116	2121	2123	2114	2120	2121	2114	2120	2116	2111
C15	1859	1861	1876	1883	1898	1905	1911	1924	1934	1943	1958	1966	1978	1976	1990	1998	2014	2013	2015	2030	2036	2038	2045	2052	2055	2058	2065	2064	2071	2079	2077	2077	2076	2079	2081	2079	2082	2089	2088	2089	2092	2093	2085	2086	2091	2089	2091	2088	2084
D7	1958	1973	1979	1994	2008	2032	2042	2063	2076	2087	2105	2113	2123	2132	2138	2151	2159	2165	2166	2170	2180	2176	2184	2186	2193	2189	2195	2191	2198	2197	2203	2191	2195	2187	2192	2189	2191	2193	2195	2190	2193	2193	2184	2183	2185	2189	2191	2185	2177
D9	1843	1858	1866	1875	1886	1888	1894	1903	1913	1916	1931	1940	1942	1941	1960	1958	1965	1977	1978	1989	1992	2000	2003	2003	2011	2013	2024	2024	2035	2040	2039	2033	2038	2049	2053	2042	2052	2056	2060	2056	2066	2070	2064	2066	2074	2074	2076	2072	2079
D11	1809	1806	1799	1799	1795	1798	1795	1795	1798	1799	1813	1815	1819	1814	1830	1835	1848	1853	1859	1869	1871	1883	1882	1898	1902	1902	1919	1922	1925	1937	1949	1944	1952	1956	1967	1960	1975	1980	1984	1990	1994	1996	1992	2004	2010	2009	2016	2015	2017
D13	1845	1886	1920	1962	1990	2025	2042	2073	2088	2099	2122	2129	2138	2147	2146	2155	2161	2167	2172	2170	2172	2177	2182	2187	2186	2180	2188	2183	2183	2193	2197	2178	2178	2181	2179	2173	2186	2184	2179	2175	2178	2181	2168	2174	2169	2173	2170	2162	2158
D15	1658	1663	1659	1669	1667	1671	1669	1680	1680	1679	1691	1695	1702	1702	1707	1711	1721	1727	1732	1735	1745	1753	1756	1761	1766	1769	1783	1778	1786	1792	1801	1795	1800	1806	1813	1815	1816	1824	1831	1838	1836	1838	1835	1845	1845	1846	1852	1847	1854
Rawdata (parallel)
Cycle Nr.	1	2	3	4	5	6	7	8	9	10	11	12	13	14	15	16	17	18	19	20	21	22	23	24	25	26	27	28	29	30	31	32	33	34	35	36	37	38	39	40	41	42	43	44	45	46	47	48	49
Time [s]	0	50.2	100.2	150.2	200.2	250.2	300.2	350.2	400.2	450.2	500.2	550.2	600.2	650.2	700.2	750.2	800.2	850.2	900.2	950.2	1000.2	1050.2	1100.2	1150.2	1200.2	1250.2	1300.2	1350.2	1400.2	1450.2	1500.2	1550.2	1600.2	1650.2	1700.2	1750.2	1800.2	1850.2	1900.2	1950.2	2000.2	2050.2	2100.2	2150.2	2200.2	2250.2	2300.2	2350.2	2400.2
Temp. [°C]	31.5	31.6	31.7	31.7	31.7	31.8	31.7	31.8	31.7	31.7	31.6	31.7	31.7	31.5	31.6	31.6	31.5	31.5	31.5	31.6	31.6	31.6	31.5	31.6	31.5	31.6	31.5	31.5	31.5	31.5	31.5	31.6	31.6	31.5	31.5	31.5	31.6	31.5	31.5	31.5	31.4	31.6	31.5	31.5	31.5	31.5	31.6	31.5	31.5
C2	901	898	896	895	891	893	894	893	894	893	890	892	892	894	891	887	889	886	887	884	886	887	885	882	885	885	884	883	883	883	886	882	881	885	878	880	878	878	882	878	879	879	878	879	877	875	877	874	880
C3	44504	44314	44067	43901	43758	43598	43453	43273	43138	43032	42899	42782	42710	42587	42444	42473	42374	42316	42225	42198	41945	42110	42006	41944	41826	41863	41844	41813	41772	41736	41640	41592	41516	41398	41399	41476	41420	41360	41341	41270	41227	41201	41178	41153	41271	41129	41052	40984	40945
C4	3836	3815	3798	3781	3763	3748	3743	3719	3714	3719	3706	3695	3682	3673	3674	3663	3655	3656	3648	3648	3641	3633	3630	3621	3619	3620	3622	3611	3607	3606	3605	3606	3595	3594	3585	3590	3583	3586	3580	3576	3567	3563	3578	3564	3567	3562	3556	3552	3553
C5	4041	4011	3993	3983	3968	3955	3949	3933	3920	3908	3899	3898	3885	3868	3863	3867	3860	3839	3842	3827	3828	3814	3804	3808	3799	3793	3793	3778	3789	3792	3781	3768	3767	3766	3756	3745	3751	3751	3748	3728	3743	3736	3734	3724	3715	3719	3702	3700	3697
C7	3831	3827	3806	3797	3801	3783	3786	3769	3765	3763	3759	3754	3754	3744	3739	3729	3733	3727	3725	3716	3722	3710	3707	3705	3699	3696	3692	3687	3692	3687	3687	3669	3672	3663	3684	3675	3674	3667	3658	3658	3651	3654	3651	3659	3655	3647	3643	3641	3629
C9	3622	3619	3601	3593	3592	3575	3571	3560	3557	3546	3551	3549	3550	3540	3541	3532	3533	3531	3530	3529	3527	3520	3530	3516	3522	3519	3518	3512	3513	3516	3511	3506	3501	3501	3503	3499	3500	3498	3496	3504	3491	3492	3486	3490	3485	3494	3485	3471	3483
C11	3723	3714	3714	3706	3697	3681	3678	3663	3674	3667	3678	3661	3659	3658	3648	3650	3652	3644	3650	3634	3639	3626	3624	3624	3615	3616	3621	3622	3613	3615	3604	3608	3600	3602	3596	3601	3589	3586	3590	3580	3584	3584	3575	3582	3580	3581	3568	3570	3568
C13	3713	3712	3712	3702	3700	3698	3703	3683	3682	3685	3688	3677	3678	3675	3663	3654	3662	3645	3648	3644	3642	3637	3630	3635	3626	3634	3622	3619	3611	3622	3612	3609	3602	3598	3594	3601	3601	3597	3584	3596	3588	3585	3581	3587	3591	3579	3582	3570	3571
C15	3706	3698	3689	3677	3679	3675	3658	3659	3654	3653	3649	3632	3637	3625	3628	3621	3626	3619	3622	3623	3624	3622	3617	3617	3618	3613	3616	3617	3604	3605	3605	3601	3604	3592	3594	3592	3599	3592	3581	3588	3583	3591	3581	3584	3580	3581	3580	3571	3573
D7	3877	3863	3837	3845	3832	3808	3815	3798	3795	3783	3778	3772	3767	3764	3753	3747	3755	3747	3751	3739	3732	3739	3736	3722	3720	3725	3724	3719	3714	3710	3714	3706	3703	3692	3696	3691	3686	3701	3685	3686	3678	3687	3669	3673	3672	3674	3673	3662	3664
D9	3729	3730	3723	3706	3712	3701	3690	3687	3688	3677	3664	3663	3658	3650	3642	3642	3633	3637	3629	3624	3622	3611	3613	3621	3616	3609	3618	3614	3611	3611	3612	3605	3607	3601	3593	3603	3600	3603	3593	3595	3584	3596	3597	3588	3576	3584	3590	3585	3585
D11	3717	3691	3662	3646	3635	3615	3589	3581	3568	3548	3541	3538	3529	3520	3517	3525	3509	3516	3514	3512	3504	3504	3511	3514	3501	3513	3506	3513	3517	3524	3523	3520	3529	3517	3524	3521	3524	3529	3527	3527	3533	3528	3543	3546	3529	3535	3533	3542	3543
D13	3690	3690	3690	3705	3709	3691	3703	3695	3687	3687	3704	3691	3689	3682	3669	3680	3674	3676	3670	3665	3663	3664	3671	3671	3660	3657	3660	3664	3659	3658	3656	3644	3640	3635	3646	3639	3632	3644	3626	3625	3624	3622	3617	3624	3619	3615	3608	3615	3600
D15	3497	3491	3482	3478	3472	3472	3440	3437	3436	3432	3433	3424	3420	3409	3409	3405	3406	3403	3395	3384	3392	3394	3389	3388	3387	3385	3388	3376	3390	3388	3377	3372	3380	3379	3375	3379	3373	3385	3382	3378	3375	3376	3376	3376	3377	3365	3373	3370	3366
Rawdata (perpendicular)
Cycle Nr.	1	2	3	4	5	6	7	8	9	10	11	12	13	14	15	16	17	18	19	20	21	22	23	24	25	26	27	28	29	30	31	32	33	34	35	36	37	38	39	40	41	42	43	44	45	46	47	48	49
Time [s]	0	50.2	100.2	150.2	200.2	250.2	300.2	350.2	400.2	450.2	500.2	550.2	600.2	650.2	700.2	750.2	800.2	850.2	900.2	950.2	1000.2	1050.2	1100.2	1150.2	1200.2	1250.2	1300.2	1350.2	1400.2	1450.2	1500.2	1550.2	1600.2	1650.2	1700.2	1750.2	1800.2	1850.2	1900.2	1950.2	2000.2	2050.2	2100.2	2150.2	2200.2	2250.2	2300.2	2350.2	2400.2
Temp. [°C]	31.5	31.6	31.7	31.7	31.7	31.8	31.7	31.8	31.7	31.7	31.6	31.7	31.7	31.5	31.6	31.6	31.5	31.5	31.5	31.6	31.6	31.6	31.5	31.6	31.5	31.6	31.5	31.5	31.5	31.5	31.5	31.6	31.6	31.5	31.5	31.5	31.6	31.5	31.5	31.5	31.4	31.6	31.5	31.5	31.5	31.5	31.6	31.5	31.5
C2	235	235	235	233	234	233	235	233	233	234	233	233	233	234	233	235	232	233	235	232	232	233	233	232	234	234	230	233	232	229	230	232	232	231	228	233	229	230	229	228	226	228	232	230	230	230	229	229	231
C3	34473	34310	34161	34093	34020	33865	33824	33674	33577	33526	33466	33428	33332	33268	33198	33119	33135	33105	33005	32956	32940	32932	32904	32862	32767	32736	32752	32689	32703	32646	32683	32589	32564	32550	32510	32427	32487	32453	32415	32414	32288	32315	32301	32257	32261	32231	32184	32217	32076
C4	2132	2121	2118	2113	2106	2100	2098	2096	2086	2085	2083	2077	2074	2075	2065	2069	2061	2060	2061	2058	2051	2054	2052	2047	2043	2047	2041	2041	2042	2044	2038	2038	2027	2027	2027	2025	2025	2028	2032	2017	2019	2019	2012	2018	2019	2012	2016	2009	2006
C5	2388	2374	2369	2367	2361	2356	2351	2341	2334	2340	2329	2326	2324	2318	2307	2314	2304	2304	2302	2297	2297	2294	2293	2286	2285	2284	2274	2278	2273	2275	2268	2258	2264	2256	2251	2252	2256	2252	2250	2243	2233	2239	2231	2236	2232	2229	2224	2224	2211
C7	2186	2203	2231	2250	2284	2297	2315	2332	2347	2353	2367	2374	2379	2383	2389	2390	2391	2390	2403	2392	2398	2401	2399	2391	2394	2397	2399	2398	2398	2396	2389	2390	2387	2387	2388	2382	2389	2386	2388	2381	2384	2382	2385	2381	2381	2368	2378	2369	2367
C9	2019	2028	2035	2045	2053	2062	2069	2078	2084	2095	2110	2116	2130	2134	2136	2151	2163	2163	2172	2176	2184	2189	2199	2199	2201	2207	2214	2213	2217	2222	2225	2221	2229	2223	2227	2230	2230	2238	2230	2228	2231	2231	2241	2238	2235	2237	2238	2233	2235
C11	2118	2139	2151	2168	2188	2201	2216	2228	2248	2261	2275	2284	2298	2306	2309	2316	2324	2327	2329	2331	2336	2333	2341	2339	2342	2344	2338	2339	2348	2344	2342	2336	2343	2341	2338	2344	2336	2341	2334	2331	2334	2331	2333	2332	2332	2335	2327	2326	2322
C13	2154	2183	2216	2243	2265	2283	2306	2312	2330	2347	2353	2358	2362	2367	2359	2365	2372	2369	2370	2366	2371	2366	2370	2365	2363	2364	2371	2361	2368	2362	2366	2359	2356	2362	2355	2359	2353	2350	2348	2343	2347	2350	2346	2350	2351	2344	2350	2345	2342
C15	2094	2095	2111	2116	2132	2138	2146	2157	2167	2177	2191	2199	2211	2210	2223	2233	2246	2246	2250	2261	2267	2271	2277	2283	2289	2292	2295	2297	2303	2308	2307	2308	2308	2310	2309	2311	2311	2318	2318	2317	2319	2320	2317	2316	2321	2318	2320	2317	2315
D7	2193	2208	2214	2227	2243	2264	2277	2296	2309	2321	2338	2347	2357	2366	2371	2386	2391	2399	2401	2402	2412	2409	2417	2417	2427	2423	2425	2423	2430	2426	2432	2423	2428	2418	2421	2421	2420	2423	2424	2418	2419	2421	2416	2414	2415	2419	2420	2414	2409
D9	2077	2093	2101	2108	2120	2121	2129	2136	2146	2150	2164	2173	2175	2175	2193	2193	2197	2210	2213	2221	2224	2232	2236	2235	2245	2247	2254	2256	2266	2269	2269	2264	2270	2280	2281	2275	2281	2286	2289	2284	2292	2298	2296	2297	2304	2304	2306	2301	2310
D11	2043	2041	2034	2032	2029	2031	2030	2028	2031	2033	2046	2048	2053	2048	2063	2070	2080	2086	2094	2100	2103	2116	2115	2129	2136	2136	2149	2155	2157	2166	2178	2176	2184	2188	2195	2193	2203	2210	2213	2218	2220	2224	2224	2235	2240	2239	2246	2244	2248
D13	2079	2120	2156	2195	2225	2257	2278	2306	2321	2333	2355	2363	2371	2381	2380	2390	2393	2400	2407	2402	2404	2410	2414	2419	2420	2414	2418	2416	2415	2421	2426	2409	2410	2412	2407	2406	2414	2414	2409	2403	2404	2408	2400	2404	2399	2402	2399	2391	2389
D15	1892	1898	1894	1902	1901	1904	1905	1913	1913	1913	1924	1929	1935	1936	1940	1947	1952	1960	1967	1966	1976	1987	1988	1993	2000	2003	2013	2010	2018	2021	2031	2026	2032	2037	2041	2047	2045	2053	2060	2065	2062	2066	2067	2076	2075	2076	2082	2076	2086
Fluorescence polarization (FP) values normalized to the initial value:
Time (s)	0	50.2	100.2	150.2	200.2	250.2	300.2	350.2	400.2	450.2	500.2	550.2	600.2	650.2	700.2	750.2	800.2	850.2	900.2	950.2	1000.2	1050.2	1100.2	1150.2	1200.2	1250.2	1300.2	1350.2	1400.2	1450.2	1500.2	1550.2	1600.2	1650.2	1700.2	1750.2	1800.2	1850.2	1900.2	1950.2	2000.2	2050.2	2100.2	2150.2	2200.2	2250.2	2300.2	2350.2	2400.2
probe	1	1	0.982906	0.965812	0.965812	0.948718	0.948718	0.91453	0.931624	0.940171	0.931624	0.923077	0.91453	0.897436	0.923077	0.905983	0.905983	0.91453	0.905983	0.905983	0.905983	0.888889	0.888889	0.888889	0.897436	0.888889	0.897436	0.888889	0.880342	0.871795	0.880342	0.888889	0.897436	0.888889	0.880342	0.897436	0.888889	0.888889	0.854701	0.888889	0.863248	0.863248	0.91453	0.871795	0.880342	0.888889	0.863248	0.880342	0.880342
probe + ATP	1	1	0.977011	0.965517	0.965517	0.942529	0.954023	0.942529	0.931034	0.896552	0.91954	0.91954	0.896552	0.885057	0.908046	0.908046	0.908046	0.873563	0.885057	0.873563	0.873563	0.850575	0.83908	0.873563	0.862069	0.850575	0.862069	0.83908	0.862069	0.862069	0.850575	0.873563	0.850575	0.862069	0.862069	0.850575	0.83908	0.862069	0.850575	0.827586	0.885057	0.862069	0.885057	0.850575	0.83908	0.862069	0.83908	0.83908	0.862069
2052 WT	1	0.960784	0.852941	0.794118	0.72549	0.656863	0.627451	0.54902	0.509804	0.5	0.460784	0.431373	0.421569	0.392157	0.372549	0.362745	0.362745	0.362745	0.333333	0.343137	0.333333	0.303922	0.303922	0.323529	0.303922	0.294118	0.27451	0.27451	0.284314	0.27451	0.284314	0.264706	0.27451	0.254902	0.294118	0.294118	0.27451	0.27451	0.245098	0.264706	0.235294	0.254902	0.254902	0.264706	0.264706	0.284314	0.245098	0.27451	0.245098
2091 L258D	1	0.972727	0.927273	0.890909	0.872727	0.818182	0.8	0.754545	0.736364	0.690909	0.663636	0.645455	0.618182	0.590909	0.590909	0.545455	0.509091	0.518182	0.490909	0.481818	0.454545	0.436364	0.427273	0.409091	0.418182	0.4	0.372727	0.372727	0.363636	0.345455	0.327273	0.336364	0.318182	0.327273	0.318182	0.309091	0.309091	0.290909	0.3	0.318182	0.281818	0.290909	0.272727	0.272727	0.281818	0.290909	0.272727	0.263636	0.272727
2217 K256S	1	0.940594	0.910891	0.851485	0.792079	0.722772	0.683168	0.623762	0.594059	0.554455	0.544554	0.485149	0.445545	0.425743	0.405941	0.405941	0.376238	0.366337	0.376238	0.336634	0.336634	0.316832	0.29703	0.306931	0.277228	0.277228	0.29703	0.29703	0.267327	0.267327	0.247525	0.277228	0.257426	0.257426	0.257426	0.257426	0.247525	0.237624	0.247525	0.237624	0.237624	0.247525	0.237624	0.247525	0.247525	0.247525	0.237624	0.247525	0.247525
2218 E242A	1	0.922222	0.833333	0.733333	0.677778	0.622222	0.566667	0.511111	0.466667	0.422222	0.422222	0.377778	0.377778	0.355556	0.355556	0.333333	0.322222	0.3	0.311111	0.311111	0.288889	0.288889	0.266667	0.3	0.277778	0.288889	0.244444	0.277778	0.233333	0.266667	0.233333	0.255556	0.255556	0.222222	0.233333	0.244444	0.255556	0.266667	0.233333	0.266667	0.244444	0.233333	0.244444	0.233333	0.244444	0.244444	0.233333	0.222222	0.222222
2270 G299S	1	0.990385	0.942308	0.903846	0.875	0.846154	0.798077	0.769231	0.740385	0.711538	0.682692	0.625	0.605769	0.586538	0.557692	0.538462	0.509615	0.5	0.5	0.471154	0.451923	0.442308	0.423077	0.413462	0.403846	0.384615	0.375	0.384615	0.346154	0.326923	0.326923	0.326923	0.336538	0.298077	0.307692	0.307692	0.317308	0.288462	0.259615	0.278846	0.259615	0.278846	0.278846	0.278846	0.259615	0.278846	0.259615	0.259615	0.259615
2052 WT + ATP	1	0.944444	0.898148	0.87963	0.833333	0.731481	0.722222	0.648148	0.611111	0.574074	0.527778	0.5	0.472222	0.444444	0.416667	0.388889	0.37963	0.351852	0.361111	0.333333	0.296296	0.314815	0.296296	0.277778	0.259259	0.268519	0.259259	0.259259	0.240741	0.231481	0.222222	0.240741	0.231481	0.222222	0.231481	0.222222	0.212963	0.231481	0.194444	0.212963	0.194444	0.212963	0.203704	0.203704	0.203704	0.203704	0.194444	0.194444	0.203704
2091 L258D + ATP	1	0.973451	0.938053	0.893805	0.884956	0.858407	0.831858	0.80531	0.778761	0.761062	0.707965	0.681416	0.672566	0.654867	0.610619	0.619469	0.584071	0.566372	0.548673	0.522124	0.513274	0.477876	0.477876	0.486726	0.460177	0.442478	0.442478	0.433628	0.40708	0.389381	0.389381	0.39823	0.39823	0.353982	0.345133	0.380531	0.353982	0.353982	0.318584	0.336283	0.300885	0.309735	0.327434	0.300885	0.274336	0.283186	0.292035	0.300885	0.274336
2217 K256S + ATP	1	0.975	0.95	0.925	0.925	0.883333	0.85	0.833333	0.808333	0.775	0.741667	0.733333	0.708333	0.7	0.658333	0.666667	0.608333	0.616667	0.6	0.583333	0.558333	0.533333	0.55	0.525	0.491667	0.5	0.458333	0.466667	0.466667	0.45	0.416667	0.433333	0.433333	0.391667	0.391667	0.4	0.375	0.375	0.358333	0.35	0.35	0.341667	0.375	0.35	0.316667	0.325	0.308333	0.325	0.316667
2218 E242A + ATP	1	0.904762	0.819048	0.752381	0.695238	0.580952	0.552381	0.47619	0.428571	0.4	0.380952	0.342857	0.314286	0.285714	0.266667	0.27619	0.247619	0.247619	0.219048	0.219048	0.209524	0.2	0.2	0.2	0.180952	0.180952	0.171429	0.190476	0.180952	0.161905	0.142857	0.171429	0.161905	0.142857	0.180952	0.171429	0.142857	0.161905	0.133333	0.152381	0.142857	0.133333	0.152381	0.152381	0.161905	0.142857	0.133333	0.171429	0.142857
2270 G299S + ATP	1	0.98374	0.97561	0.95122	0.95122	0.943089	0.894309	0.861789	0.861789	0.853659	0.837398	0.804878	0.788618	0.764228	0.756098	0.747967	0.723577	0.707317	0.682927	0.666667	0.650407	0.634146	0.626016	0.609756	0.593496	0.585366	0.560976	0.552846	0.560976	0.544715	0.495935	0.512195	0.512195	0.487805	0.479675	0.479675	0.471545	0.471545	0.447154	0.430894	0.430894	0.422764	0.430894	0.406504	0.414634	0.398374	0.390244	0.406504	0.373984
[truncated: 41 more columns]

## Sheet: Exp. 4
Application: Tecan i-control				Tecan i-control , 1.10.4.0
Device: infinite 500				Serial number: 705007195				Serial number of connected stacker:
Firmware: V_1.30_05/2007_I500F (May 18 2007/14.36.50)				MAI, V_1.30_05/2007_I500F (May 18 2007/14.36.50)
Date:	2018-12-01
Time:	15:26:43
System				PEONY
User				LABS\sp693
Plate				Greiner 384 Flat Bottom Transparent Polystyrol Small volume [GRE384st.pdfx]
Plate-ID (Stacker)
Shaking (Linear) Duration:				4	s
Shaking (Linear) Amplitude:				2	mm
List of actions in this measurement script:
Kinetic
Fluorescence Polarization
	Measurement well-wise
Kinetic Measurement
Kinetic Cycles				100
Interval Time				00:00:50
Mode				Fluorescence Polarization
Label1: Excitation Wavelength				485	nm
Label1: Emission Wavelength				535	nm
Label1: Excitation Bandwidth				20	nm
Label1: Emission Bandwidth				20	nm
Label1: Gain				55	Optimal (100%)
Label1: Number of Flashes				13
Label1: Integration Time				20	µs
Label1: Settle Time				0	ms
Label1: Mirror (Automatic)				Dichroic 510 (e.g. fluorescein)
Label1: Z-Position (Manual)				21250	µm
G-Factor Reference				E3-E3
Reference Value				20	mP
G-Factor Blank				E2-E2
G-Factor				0.827505	(calculated)
Measurement Blank				E2-E2
Legend
Color for G-Factor Reference
Color for G-Factor and Measurement Blank
Part of Plate				E2-E6; E8-E8; E10-E10; E12-E12; E14-E14; E16-E16; E18-E18; E20-E20
Start Time:	12/01/2018 15:27:05
Polarization
Cycle Nr.	1	2	3	4	5	6	7	8	9	10	11	12	13	14	15	16	17	18	19	20	21	22	23	24	25	26	27	28	29	30	31	32	33	34	35	36	37	38	39	40	41	42	43	44	45	46	47	48	49
Time [s]	0	50.1	100.1	150.1	200.2	250.2	300.2	350.2	400.2	450.2	500.2	550.2	600.2	650.2	700.2	750.2	800.2	850.2	900.2	950.2	1000.2	1050.2	1100.2	1150.2	1200.2	1250.2	1300.2	1350.2	1400.2	1450.2	1500.2	1550.2	1600.2	1650.2	1700.2	1750.2	1800.2	1850.2	1900.2	1950.2	2000.2	2050.2	2100.2	2150.2	2200.2	2250.2	2300.2	2350.2	2400.2
Temp. [°C]	28	28.1	28.2	28.1	28.1	28.2	28.2	28.2	28.1	28.2	28.2	28.2	28.2	28.3	28.3	28.2	28.3	28.3	28.3	28.5	28.3	28.3	28.5	28.5	28.5	28.5	28.5	28.5	28.6	28.7	28.6	28.6	28.7	28.6	28.7	28.7	28.7	28.8	28.9	28.7	28.8	28.8	28.9	29	28.9	29	29	29	29
E2	Blank	Blank	Blank	Blank	Blank	Blank	Blank	Blank	Blank	Blank	Blank	Blank	Blank	Blank	Blank	Blank	Blank	Blank	Blank	Blank	Blank	Blank	Blank	Blank	Blank	Blank	Blank	Blank	Blank	Blank	Blank	Blank	Blank	Blank	Blank	Blank	Blank	Blank	Blank	Blank	Blank	Blank	Blank	Blank	Blank	Blank	Blank	Blank	Blank
E3	20	20	20	21	19	20	19	20	20	20	19	20	19	19	18	18	19	18	18	18	18	18	17	17	18	18	17	17	17	18	17	18	18	17	18	18	18	18	17	17	17	17	17	17	18	18	18	18	17
E4	119	119	119	119	116	115	115	115	115	118	116	115	115	114	112	115	114	113	112	112	116	112	112	113	113	114	111	112	112	112	112	112	80	111	112	113	114	113	112	112	111	113	111	111	108	112	112	111	112
E5	134	135	136	136	133	132	134	133	133	134	133	133	131	132	132	133	129	129	129	130	130	128	129	128	130	131	129	128	128	127	131	129	128	126	129	127	130	128	128	127	127	128	128	129	128	127	127	125	127
E6	145	148	149	149	146	147	148	147	147	148	148	146	147	147	147	145	147	144	145	146	145	143	146	146	146	145	144	143	143	145	144	144	144	142	143	141	143	146	144	144	144	145	141	142	142	142	143	141	142
E8	97	88	80	76	65	63	57	54	51	48	46	43	44	42	39	37	35	35	34	33	34	32	32	31	30	32	30	30	30	30	32	30	30	28	29	28	29	28	27	29	27	30	30	29	28	27	29	27	27
E10	111	108	101	101	95	91	88	85	84	79	78	75	71	69	65	62	62	61	59	57	54	54	51	53	50	49	46	46	48	46	45	42	43	40	40	42	41	39	39	39	39	38	37	39	36	35	36	35	36
E12	99	93	84	77	69	64	62	58	55	51	50	45	44	44	41	40	38	37	37	36	37	35	35	34	34	35	34	35	32	33	30	31	34	33	29	29	33	30	31	32	30	31	31	30	29	32	31	29	32
E14	95	89	82	76	70	65	61	57	54	50	47	47	42	42	39	35	36	33	33	33	32	31	30	31	28	29	27	28	27	26	27	28	26	26	26	26	26	24	26	25	28	24	23	23	27	23	25	22	24
E16	95	84	74	65	57	51	48	43	43	41	38	34	34	34	31	29	28	28	29	29	28	25	27	25	27	28	27	23	23	22	24	25	25	22	25	23	24	22	22	25	22	24	21	23	23	23	23	22	23
E18	88	78	71	64	54	52	46	43	41	39	39	35	33	33	27	28	29	28	27	26	24	25	24	25	23	24	25	22	23	22	23	22	23	22	20	22	23	20	21	21	20	24	22	22	21	19	21	21	23
E20	100	93	92	87	84	79	78	75	74	72	68	62	63	61	58	56	54	54	49	49	49	46	42	43	42	41	40	38	39	38	35	34	34	33	32	31	34	31	30	32	31	30	28	30	29	28	29	28	28
Anisotropy
Cycle Nr.	1	2	3	4	5	6	7	8	9	10	11	12	13	14	15	16	17	18	19	20	21	22	23	24	25	26	27	28	29	30	31	32	33	34	35	36	37	38	39	40	41	42	43	44	45	46	47	48	49
Time [s]	0	50.1	100.1	150.1	200.2	250.2	300.2	350.2	400.2	450.2	500.2	550.2	600.2	650.2	700.2	750.2	800.2	850.2	900.2	950.2	1000.2	1050.2	1100.2	1150.2	1200.2	1250.2	1300.2	1350.2	1400.2	1450.2	1500.2	1550.2	1600.2	1650.2	1700.2	1750.2	1800.2	1850.2	1900.2	1950.2	2000.2	2050.2	2100.2	2150.2	2200.2	2250.2	2300.2	2350.2	2400.2
Temp. [°C]	28	28.1	28.2	28.1	28.1	28.2	28.2	28.2	28.1	28.2	28.2	28.2	28.2	28.3	28.3	28.2	28.3	28.3	28.3	28.5	28.3	28.3	28.5	28.5	28.5	28.5	28.5	28.5	28.6	28.7	28.6	28.6	28.7	28.6	28.7	28.7	28.7	28.8	28.9	28.7	28.8	28.8	28.9	29	28.9	29	29	29	29
E2	Blank	Blank	Blank	Blank	Blank	Blank	Blank	Blank	Blank	Blank	Blank	Blank	Blank	Blank	Blank	Blank	Blank	Blank	Blank	Blank	Blank	Blank	Blank	Blank	Blank	Blank	Blank	Blank	Blank	Blank	Blank	Blank	Blank	Blank	Blank	Blank	Blank	Blank	Blank	Blank	Blank	Blank	Blank	Blank	Blank	Blank	Blank	Blank	Blank
E3	13	13	13	14	13	13	13	13	13	13	13	14	13	13	12	12	13	12	12	12	12	12	12	12	12	12	12	12	12	12	12	12	12	11	12	12	12	12	11	11	12	12	12	11	12	12	12	12	12
E4	82	83	83	83	80	80	80	79	80	82	80	79	79	79	78	80	79	78	78	78	80	78	78	79	78	79	77	77	78	78	77	78	55	77	77	78	79	78	77	77	77	78	77	77	75	78	78	77	78
E5	93	94	95	95	93	92	93	93	93	93	93	93	91	92	92	92	90	90	90	91	90	89	90	89	90	91	90	89	89	89	91	90	89	87	90	89	90	89	89	88	88	89	89	90	89	88	89	87	88
E6	101	104	105	104	102	103	104	103	103	104	104	102	103	103	103	102	103	100	102	102	102	100	102	102	102	102	101	100	100	102	101	101	101	100	100	98	100	102	101	101	101	102	99	99	99	99	100	99	100
E8	67	60	55	52	44	43	39	36	34	32	31	29	29	28	26	25	23	24	23	22	23	22	21	21	21	22	20	20	20	20	21	20	20	19	20	19	20	19	18	20	18	20	20	20	19	18	19	18	18
E10	77	75	70	70	65	63	61	58	58	54	53	51	49	47	44	42	42	41	40	39	37	37	35	36	34	33	31	31	33	31	31	28	29	27	27	29	28	26	26	27	26	26	25	27	24	23	24	23	24
E12	68	64	58	53	47	43	42	40	37	34	34	31	30	30	28	27	25	25	25	24	25	24	23	23	23	24	23	24	22	22	20	21	23	23	20	19	23	20	21	22	20	21	21	21	20	22	21	20	21
E14	65	61	56	52	47	45	41	39	36	34	32	32	29	28	26	24	24	22	22	22	22	21	20	21	19	19	18	19	18	17	18	19	18	17	17	17	17	16	18	17	19	16	15	15	18	15	17	15	16
E16	65	58	51	44	39	35	32	29	29	28	26	23	23	23	21	20	19	19	19	20	19	17	18	17	18	19	18	16	16	15	16	17	17	15	17	15	16	15	15	17	15	16	14	16	15	15	15	15	15
E18	61	54	48	44	37	35	31	29	28	26	26	24	22	22	18	19	20	19	18	17	16	17	16	17	15	16	17	15	16	15	16	15	15	15	13	15	16	14	14	14	13	16	15	15	14	13	14	14	16
E20	69	64	63	60	57	54	53	51	51	49	46	42	43	41	39	38	36	36	33	33	33	31	28	29	29	28	27	26	26	26	24	23	23	22	22	21	23	21	21	22	21	20	19	20	19	19	19	19	19
Total Intensity
Cycle Nr.	1	2	3	4	5	6	7	8	9	10	11	12	13	14	15	16	17	18	19	20	21	22	23	24	25	26	27	28	29	30	31	32	33	34	35	36	37	38	39	40	41	42	43	44	45	46	47	48	49
Time [s]	0	50.1	100.1	150.1	200.2	250.2	300.2	350.2	400.2	450.2	500.2	550.2	600.2	650.2	700.2	750.2	800.2	850.2	900.2	950.2	1000.2	1050.2	1100.2	1150.2	1200.2	1250.2	1300.2	1350.2	1400.2	1450.2	1500.2	1550.2	1600.2	1650.2	1700.2	1750.2	1800.2	1850.2	1900.2	1950.2	2000.2	2050.2	2100.2	2150.2	2200.2	2250.2	2300.2	2350.2	2400.2
Temp. [°C]	28	28.1	28.2	28.1	28.1	28.2	28.2	28.2	28.1	28.2	28.2	28.2	28.2	28.3	28.3	28.2	28.3	28.3	28.3	28.5	28.3	28.3	28.5	28.5	28.5	28.5	28.5	28.5	28.6	28.7	28.6	28.6	28.7	28.6	28.7	28.7	28.7	28.8	28.9	28.7	28.8	28.8	28.9	29	28.9	29	29	29	29
E2	Blank	Blank	Blank	Blank	Blank	Blank	Blank	Blank	Blank	Blank	Blank	Blank	Blank	Blank	Blank	Blank	Blank	Blank	Blank	Blank	Blank	Blank	Blank	Blank	Blank	Blank	Blank	Blank	Blank	Blank	Blank	Blank	Blank	Blank	Blank	Blank	Blank	Blank	Blank	Blank	Blank	Blank	Blank	Blank	Blank	Blank	Blank	Blank	Blank
E3	102839	102642	102247	101932	101794	101638	101414	101356	101228	101037	100975	100748	100792	100549	100581	100585	100334	100303	100177	100082	100051	99923	99858	99859	99664	99578	99569	99396	99376	99297	99177	98977	99045	98922	98801	98601	98648	98612	98526	98450	98345	98103	98120	98039	97923	97874	97938	97945	97840
E4	6640	6612	6580	6570	6557	6551	6528	6518	6508	6494	6492	6481	6476	6459	6471	6448	6456	6438	6443	6426	6427	6427	6415	6417	6419	6407	6397	6372	6378	6369	6373	6350	6227	6353	6344	6334	6336	6332	6331	6305	6307	6312	6294	6298	6288	6282	6284	6291	6273
E5	6326	6300	6274	6263	6248	6238	6218	6197	6177	6190	6168	6145	6136	6139	6127	6108	6112	6105	6087	6084	6083	6078	6068	6063	6052	6035	6039	6030	6024	6022	5999	6010	6003	5999	5993	5973	5986	5971	5965	5975	5965	5946	5941	5949	5933	5932	5928	5931	5947
E6	6009	5925	5873	5860	5838	5837	5813	5793	5768	5758	5752	5742	5720	5715	5705	5710	5703	5698	5685	5680	5670	5667	5658	5666	5643	5643	5626	5636	5630	5614	5621	5612	5617	5604	5600	5596	5587	5578	5576	5587	5576	5567	5563	5564	5565	5568	5563	5562	5552
E8	6438	6531	6598	6661	6718	6777	6803	6817	6838	6885	6878	6888	6917	6913	6944	6937	6952	6943	6952	6943	6955	6953	6944	6958	6946	6946	6940	6934	6951	6913	6915	6926	6914	6909	6911	6897	6899	6885	6884	6858	6884	6862	6867	6870	6850	6854	6843	6853	6850
E10	6145	6208	6245	6266	6312	6346	6354	6388	6391	6416	6455	6463	6495	6491	6516	6536	6549	6549	6574	6593	6604	6614	6629	6632	6631	6650	6647	6668	6666	6659	6663	6679	6663	6695	6672	6671	6685	6671	6678	6677	6675	6687	6663	6674	6664	6682	6670	6660	6666
E12	6295	6392	6469	6538	6588	6639	6665	6696	6708	6748	6762	6768	6784	6807	6813	6814	6849	6831	6834	6835	6836	6846	6823	6840	6833	6820	6834	6828	6841	6824	6830	6816	6814	6813	6833	6787	6793	6805	6782	6780	6769	6779	6764	6760	6757	6751	6754	6773	6752
E14	6155	6246	6312	6346	6410	6463	6482	6506	6516	6556	6570	6610	6634	6646	6651	6674	6678	6675	6697	6694	6700	6706	6712	6711	6709	6711	6718	6696	6724	6717	6705	6688	6699	6700	6699	6693	6684	6688	6669	6675	6676	6672	6666	6675	6646	6664	6659	6661	6662
E16	6230	6364	6425	6498	6558	6615	6652	6671	6692	6718	6739	6767	6775	6795	6791	6812	6791	6794	6801	6785	6806	6790	6794	6803	6791	6785	6771	6792	6793	6781	6782	6767	6768	6767	6754	6753	6760	6751	6737	6728	6725	6747	6720	6704	6709	6698	6692	6707	6718
E18	6315	6421	6487	6552	6624	6643	6691	6711	6748	6748	6783	6783	6814	6819	6845	6830	6815	6839	6854	6843	6842	6854	6855	6847	6839	6835	6811	6817	6831	6811	6834	6809	6798	6791	6809	6789	6788	6778	6773	6765	6759	6747	6773	6752	6744	6759	6732	6747	6741
E20	6162	6218	6198	6226	6244	6279	6291	6301	6325	6353	6370	6383	6401	6411	6422	6455	6458	6478	6498	6506	6528	6526	6535	6549	6542	6559	6566	6565	6574	6582	6608	6589	6595	6601	6601	6604	6608	6597	6607	6586	6594	6597	6606	6613	6606	6605	6607	6611	6597
Intensity (parallel)
Cycle Nr.	1	2	3	4	5	6	7	8	9	10	11	12	13	14	15	16	17	18	19	20	21	22	23	24	25	26	27	28	29	30	31	32	33	34	35	36	37	38	39	40	41	42	43	44	45	46	47	48	49
Time [s]	0	50.1	100.1	150.1	200.2	250.2	300.2	350.2	400.2	450.2	500.2	550.2	600.2	650.2	700.2	750.2	800.2	850.2	900.2	950.2	1000.2	1050.2	1100.2	1150.2	1200.2	1250.2	1300.2	1350.2	1400.2	1450.2	1500.2	1550.2	1600.2	1650.2	1700.2	1750.2	1800.2	1850.2	1900.2	1950.2	2000.2	2050.2	2100.2	2150.2	2200.2	2250.2	2300.2	2350.2	2400.2
Temp. [°C]	28	28.1	28.2	28.1	28.1	28.2	28.2	28.2	28.1	28.2	28.2	28.2	28.2	28.3	28.3	28.2	28.3	28.3	28.3	28.5	28.3	28.3	28.5	28.5	28.5	28.5	28.5	28.5	28.6	28.7	28.6	28.6	28.7	28.6	28.7	28.7	28.7	28.8	28.9	28.7	28.8	28.8	28.9	29	28.9	29	29	29	29
E2	Blank	Blank	Blank	Blank	Blank	Blank	Blank	Blank	Blank	Blank	Blank	Blank	Blank	Blank	Blank	Blank	Blank	Blank	Blank	Blank	Blank	Blank	Blank	Blank	Blank	Blank	Blank	Blank	Blank	Blank	Blank	Blank	Blank	Blank	Blank	Blank	Blank	Blank	Blank	Blank	Blank	Blank	Blank	Blank	Blank	Blank	Blank	Blank	Blank
E3	35200	35130	34976	34931	34815	34773	34686	34670	34649	34568	34519	34505	34455	34384	34346	34329	34287	34241	34209	34149	34147	34129	34062	34056	34025	33994	33966	33897	33888	33899	33832	33787	33810	33704	33715	33649	33682	33646	33578	33548	33545	33466	33465	33408	33446	33418	33436	33442	33379
E4	2579	2569	2556	2552	2537	2533	2525	2518	2516	2518	2512	2503	2501	2494	2493	2493	2492	2483	2482	2475	2486	2475	2470	2475	2474	2475	2462	2453	2457	2453	2453	2446	2304	2443	2442	2441	2446	2441	2437	2427	2427	2433	2419	2422	2409	2419	2419	2418	2415
E5	2502	2496	2490	2484	2470	2463	2460	2449	2443	2449	2437	2429	2418	2424	2417	2413	2403	2401	2394	2397	2394	2388	2387	2382	2382	2379	2375	2369	2366	2363	2366	2364	2357	2350	2356	2343	2356	2346	2342	2343	2339	2334	2333	2338	2329	2327	2327	2322	2332
E6	2409	2384	2367	2361	2344	2347	2339	2328	2320	2318	2315	2305	2299	2297	2293	2291	2293	2281	2281	2281	2274	2267	2272	2275	2266	2263	2255	2255	2252	2252	2252	2249	2249	2240	2240	2233	2236	2239	2235	2237	2232	2233	2221	2223	2224	2224	2224	2220	2219
E8	2432	2439	2441	2450	2438	2453	2444	2437	2436	2444	2435	2429	2441	2434	2436	2429	2426	2425	2423	2416	2424	2419	2414	2417	2410	2415	2407	2404	2409	2399	2403	2402	2397	2388	2394	2385	2390	2382	2377	2375	2379	2381	2380	2380	2369	2368	2370	2367	2367
E10	2364	2379	2373	2380	2379	2381	2375	2377	2377	2370	2380	2375	2376	2366	2365	2363	2368	2363	2368	2369	2363	2366	2363	2369	2360	2363	2353	2360	2367	2358	2357	2352	2351	2352	2346	2351	2351	2341	2342	2344	2342	2343	2331	2343	2328	2332	2331	2323	2329
E12	2386	2403	2406	2409	2402	2405	2408	2409	2402	2404	2406	2394	2397	2403	2396	2394	2399	2391	2391	2389	2394	2389	2381	2384	2381	2381	2381	2384	2379	2377	2369	2366	2375	2373	2368	2350	2366	2361	2355	2358	2347	2355	2348	2346	2341	2348	2347	2347	2346
E14	2320	2337	2341	2335	2339	2346	2339	2336	2330	2333	2330	2343	2338	2341	2333	2330	2334	2325	2332	2331	2330	2329	2326	2329	2321	2324	2321	2315	2323	2316	2316	2312	2312	2310	2310	2308	2305	2302	2301	2301	2308	2296	2290	2292	2296	2290	2294	2287	2293
E16	2347	2367	2358	2359	2356	2358	2361	2352	2361	2364	2363	2359	2362	2369	2358	2360	2350	2350	2355	2350	2355	2340	2346	2343	2345	2346	2339	2334	2335	2327	2335	2330	2330	2323	2328	2319	2327	2317	2313	2318	2307	2320	2304	2305	2305	2301	2299	2303	2309
E18	2360	2370	2371	2375	2369	2370	2371	2368	2374	2367	2379	2368	2372	2374	2364	2362	2361	2364	2367	2361	2354	2362	2359	2359	2350	2350	2346	2339	2349	2339	2349	2337	2334	2331	2331	2331	2333	2320	2320	2319	2313	2321	2324	2316	2311	2310	2306	2313	2317
E20	2336	2337	2328	2324	2320	2318	2321	2315	2321	2325	2320	2308	2316	2314	2309	2315	2309	2317	2310	2313	2319	2311	2302	2310	2305	2308	2306	2300	2305	2306	2307	2298	2299	2298	2296	2294	2305	2291	2293	2290	2288	2288	2287	2294	2287	2284	2287	2286	2281
Intensity (perpendicular)
Cycle Nr.	1	2	3	4	5	6	7	8	9	10	11	12	13	14	15	16	17	18	19	20	21	22	23	24	25	26	27	28	29	30	31	32	33	34	35	36	37	38	39	40	41	42	43	44	45	46	47	48	49
Time [s]	0	50.1	100.1	150.1	200.2	250.2	300.2	350.2	400.2	450.2	500.2	550.2	600.2	650.2	700.2	750.2	800.2	850.2	900.2	950.2	1000.2	1050.2	1100.2	1150.2	1200.2	1250.2	1300.2	1350.2	1400.2	1450.2	1500.2	1550.2	1600.2	1650.2	1700.2	1750.2	1800.2	1850.2	1900.2	1950.2	2000.2	2050.2	2100.2	2150.2	2200.2	2250.2	2300.2	2350.2	2400.2
Temp. [°C]	28	28.1	28.2	28.1	28.1	28.2	28.2	28.2	28.1	28.2	28.2	28.2	28.2	28.3	28.3	28.2	28.3	28.3	28.3	28.5	28.3	28.3	28.5	28.5	28.5	28.5	28.5	28.5	28.6	28.7	28.6	28.6	28.7	28.6	28.7	28.7	28.7	28.8	28.9	28.7	28.8	28.8	28.9	29	28.9	29	29	29	29
E2	Blank	Blank	Blank	Blank	Blank	Blank	Blank	Blank	Blank	Blank	Blank	Blank	Blank	Blank	Blank	Blank	Blank	Blank	Blank	Blank	Blank	Blank	Blank	Blank	Blank	Blank	Blank	Blank	Blank	Blank	Blank	Blank	Blank	Blank	Blank	Blank	Blank	Blank	Blank	Blank	Blank	Blank	Blank	Blank	Blank	Blank	Blank	Blank	Blank
E3	33819	33756	33636	33500	33489	33433	33364	33343	33290	33234	33228	33121	33169	33082	33118	33128	33023	33031	32984	32967	32952	32897	32898	32901	32819	32792	32802	32750	32744	32699	32672	32595	32618	32609	32543	32476	32483	32483	32474	32451	32400	32319	32327	32315	32239	32228	32251	32251	32231
E4	2031	2022	2012	2009	2010	2009	2002	2000	1996	1988	1990	1989	1987	1983	1989	1977	1982	1978	1980	1975	1971	1976	1973	1971	1973	1966	1968	1960	1960	1958	1960	1952	1962	1955	1951	1947	1945	1946	1947	1939	1940	1940	1937	1938	1940	1932	1932	1936	1929
E5	1912	1902	1892	1890	1889	1887	1879	1874	1867	1871	1865	1858	1859	1857	1855	1848	1854	1852	1846	1843	1844	1845	1840	1840	1835	1828	1832	1831	1829	1830	1817	1823	1823	1825	1819	1815	1815	1813	1811	1816	1813	1806	1804	1805	1802	1803	1801	1804	1808
E6	1800	1770	1753	1750	1747	1745	1737	1733	1724	1720	1718	1718	1711	1709	1706	1709	1705	1708	1702	1700	1698	1700	1693	1695	1689	1690	1686	1690	1689	1681	1684	1681	1684	1682	1680	1682	1675	1670	1671	1675	1672	1667	1671	1670	1671	1672	1669	1671	1667
E8	2003	2046	2079	2105	2140	2162	2180	2190	2201	2220	2222	2230	2238	2240	2254	2254	2263	2259	2264	2263	2266	2267	2265	2271	2268	2266	2267	2265	2271	2257	2256	2262	2258	2260	2259	2256	2254	2251	2253	2241	2253	2241	2243	2245	2240	2243	2237	2243	2241
E10	1890	1915	1936	1943	1966	1982	1990	2006	2007	2023	2037	2044	2060	2063	2075	2087	2091	2093	2103	2112	2120	2124	2133	2132	2136	2143	2147	2154	2149	2150	2153	2163	2156	2172	2163	2160	2167	2165	2168	2167	2166	2172	2166	2165	2168	2175	2170	2168	2168
E12	1955	1994	2032	2064	2093	2117	2128	2143	2153	2172	2178	2187	2194	2202	2209	2210	2225	2220	2221	2223	2221	2228	2221	2228	2226	2220	2226	2222	2231	2224	2230	2225	2219	2220	2233	2218	2213	2222	2214	2211	2211	2212	2208	2207	2208	2201	2204	2213	2203
E14	1917	1955	1986	2006	2035	2058	2072	2085	2093	2111	2120	2133	2148	2153	2159	2172	2172	2175	2182	2182	2185	2189	2193	2191	2194	2193	2199	2190	2201	2200	2195	2188	2193	2195	2194	2192	2189	2193	2184	2187	2184	2188	2188	2191	2175	2187	2183	2187	2184
E16	1942	1999	2033	2070	2101	2128	2146	2159	2165	2177	2188	2204	2207	2213	2217	2226	2220	2222	2223	2218	2226	2225	2224	2230	2223	2219	2216	2229	2229	2227	2224	2218	2219	2222	2213	2217	2217	2217	2212	2205	2209	2213	2208	2200	2202	2198	2196	2202	2205
E18	1977	2026	2058	2089	2127	2137	2160	2171	2187	2191	2202	2208	2221	2223	2241	2234	2227	2237	2243	2241	2244	2246	2248	2244	2245	2242	2233	2239	2241	2236	2242	2236	2232	2230	2239	2229	2227	2229	2226	2223	2223	2213	2224	2218	2217	2224	2213	2217	2212
E20	1913	1940	1935	1951	1962	1980	1985	1993	2002	2014	2025	2038	2043	2049	2057	2070	2075	2081	2094	2096	2104	2108	2117	2119	2118	2126	2130	2132	2134	2138	2150	2146	2148	2151	2153	2155	2152	2153	2157	2148	2153	2155	2160	2160	2160	2160	2160	2162	2158
Rawdata (parallel)
Cycle Nr.	1	2	3	4	5	6	7	8	9	10	11	12	13	14	15	16	17	18	19	20	21	22	23	24	25	26	27	28	29	30	31	32	33	34	35	36	37	38	39	40	41	42	43	44	45	46	47	48	49
Time [s]	0	50.1	100.1	150.1	200.2	250.2	300.2	350.2	400.2	450.2	500.2	550.2	600.2	650.2	700.2	750.2	800.2	850.2	900.2	950.2	1000.2	1050.2	1100.2	1150.2	1200.2	1250.2	1300.2	1350.2	1400.2	1450.2	1500.2	1550.2	1600.2	1650.2	1700.2	1750.2	1800.2	1850.2	1900.2	1950.2	2000.2	2050.2	2100.2	2150.2	2200.2	2250.2	2300.2	2350.2	2400.2
Temp. [°C]	28	28.1	28.2	28.1	28.1	28.2	28.2	28.2	28.1	28.2	28.2	28.2	28.2	28.3	28.3	28.2	28.3	28.3	28.3	28.5	28.3	28.3	28.5	28.5	28.5	28.5	28.5	28.5	28.6	28.7	28.6	28.6	28.7	28.6	28.7	28.7	28.7	28.8	28.9	28.7	28.8	28.8	28.9	29	28.9	29	29	29	29
E2	983	972	973	966	969	965	969	969	968	965	964	966	965	962	965	963	963	964	960	959	957	957	961	953	958	951	955	956	952	952	948	951	947	949	944	947	940	945	942	940	941	937	938	934	936	935	936	936	931
E3	43520	43425	43240	43179	43041	42986	42886	42866	42839	42738	42678	42664	42603	42514	42471	42448	42398	42343	42300	42227	42223	42200	42123	42108	42075	42031	42001	41918	41903	41916	41832	41780	41804	41679	41687	41610	41642	41605	41520	41481	41478	41379	41380	41306	41354	41319	41343	41349	41267
E4	4099	4076	4062	4051	4034	4026	4020	4012	4008	4008	4000	3991	3988	3976	3977	3976	3975	3964	3960	3951	3961	3947	3946	3944	3948	3942	3930	3920	3921	3916	3912	3906	3731	3902	3895	3897	3896	3895	3887	3873	3873	3877	3862	3861	3847	3858	3860	3859	3850
E5	4006	3988	3982	3968	3953	3942	3941	3928	3920	3924	3909	3901	3888	3891	3886	3878	3868	3865	3853	3856	3851	3843	3845	3832	3837	3826	3825	3818	3811	3807	3806	3807	3795	3789	3791	3779	3787	3780	3772	3772	3768	3757	3758	3760	3751	3747	3748	3742	3749
E6	3895	3853	3834	3819	3801	3801	3795	3782	3772	3767	3762	3752	3744	3738	3736	3731	3734	3720	3716	3715	3705	3697	3706	3702	3696	3686	3680	3681	3672	3673	3669	3668	3665	3656	3651	3645	3642	3651	3642	3643	3638	3635	3623	3621	3623	3623	3624	3619	3613
E8	3922	3919	3923	3927	3915	3929	3922	3915	3912	3918	3907	3901	3916	3903	3908	3898	3895	3895	3889	3879	3887	3880	3877	3873	3871	3869	3863	3861	3863	3850	3851	3853	3844	3835	3838	3829	3828	3824	3815	3810	3815	3813	3815	3811	3799	3796	3800	3797	3791
E10	3840	3846	3840	3842	3844	3843	3839	3841	3840	3829	3840	3836	3837	3821	3823	3818	3825	3820	3822	3822	3813	3817	3817	3815	3810	3807	3798	3807	3812	3801	3796	3792	3788	3791	3779	3788	3781	3775	3772	3772	3771	3769	3756	3766	3749	3753	3753	3744	3745
E12	3866	3876	3881	3878	3871	3871	3879	3881	3871	3870	3872	3859	3863	3866	3861	3856	3863	3853	3849	3846	3850	3844	3838	3835	3835	3828	3832	3836	3826	3824	3811	3810	3818	3817	3806	3787	3799	3798	3787	3789	3776	3783	3777	3769	3765	3773	3772	3772	3766
E14	3786	3796	3802	3787	3796	3801	3796	3793	3784	3784	3780	3798	3791	3790	3784	3779	3783	3773	3778	3776	3774	3771	3772	3768	3763	3760	3759	3753	3758	3751	3746	3744	3741	3741	3736	3736	3725	3727	3723	3720	3730	3712	3706	3704	3711	3703	3708	3699	3702
E16	3819	3832	3823	3816	3815	3815	3822	3812	3822	3821	3819	3817	3820	3825	3814	3815	3804	3804	3806	3799	3803	3785	3796	3785	3792	3786	3782	3777	3773	3764	3769	3767	3763	3757	3758	3749	3752	3746	3737	3741	3728	3741	3722	3720	3722	3716	3715	3719	3721
E18	3835	3836	3838	3836	3832	3829	3834	3831	3836	3825	3839	3828	3832	3830	3822	3817	3816	3821	3821	3812	3802	3812	3812	3804	3797	3791	3789	3782	3790	3778	3787	3774	3768	3766	3761	3763	3759	3750	3745	3742	3735	3741	3747	3733	3729	3727	3723	3731	3731
E20	3806	3796	3786	3775	3772	3767	3773	3767	3773	3774	3768	3755	3765	3758	3755	3760	3754	3763	3751	3755	3761	3749	3742	3745	3744	3740	3741	3735	3738	3738	3736	3727	3725	3726	3718	3719	3724	3714	3712	3707	3706	3701	3702	3706	3700	3695	3700	3699	3687
Rawdata (perpendicular)
Cycle Nr.	1	2	3	4	5	6	7	8	9	10	11	12	13	14	15	16	17	18	19	20	21	22	23	24	25	26	27	28	29	30	31	32	33	34	35	36	37	38	39	40	41	42	43	44	45	46	47	48	49
Time [s]	0	50.1	100.1	150.1	200.2	250.2	300.2	350.2	400.2	450.2	500.2	550.2	600.2	650.2	700.2	750.2	800.2	850.2	900.2	950.2	1000.2	1050.2	1100.2	1150.2	1200.2	1250.2	1300.2	1350.2	1400.2	1450.2	1500.2	1550.2	1600.2	1650.2	1700.2	1750.2	1800.2	1850.2	1900.2	1950.2	2000.2	2050.2	2100.2	2150.2	2200.2	2250.2	2300.2	2350.2	2400.2
Temp. [°C]	28	28.1	28.2	28.1	28.1	28.2	28.2	28.2	28.1	28.2	28.2	28.2	28.2	28.3	28.3	28.2	28.3	28.3	28.3	28.5	28.3	28.3	28.5	28.5	28.5	28.5	28.5	28.5	28.6	28.7	28.6	28.6	28.7	28.6	28.7	28.7	28.7	28.8	28.9	28.7	28.8	28.8	28.9	29	28.9	29	29	29	29
E2	266	263	266	263	259	258	261	262	265	262	264	264	263	262	258	259	257	258	256	259	256	255	257	255	256	256	256	257	254	255	254	254	254	253	250	252	254	253	252	253	251	251	250	248	249	249	251	247	246
E3	34085	34019	33902	33763	33749	33691	33625	33605	33554	33497	33493	33385	33431	33344	33376	33387	33280	33289	33240	33226	33208	33152	33155	33157	33075	33048	33058	33007	32998	32954	32927	32849	32872	32861	32794	32728	32737	32735	32726	32703	32651	32570	32577	32563	32488	32477	32501	32499	32477
E4	2296	2284	2278	2272	2270	2267	2263	2262	2261	2250	2255	2252	2250	2244	2247	2236	2239	2236	2236	2234	2227	2232	2229	2226	2229	2222	2224	2216	2214	2213	2214	2206	2216	2207	2202	2198	2199	2199	2199	2191	2191	2191	2187	2186	2189	2181	2183	2184	2176
E5	2178	2165	2158	2152	2149	2145	2141	2136	2132	2133	2130	2121	2122	2119	2113	2107	2111	2110	2102	2103	2100	2100	2097	2096	2091	2084	2088	2087	2083	2085	2071	2077	2077	2078	2069	2066	2069	2066	2063	2068	2064	2057	2054	2053	2051	2051	2051	2051	2054
E6	2066	2033	2019	2013	2006	2003	1999	1995	1989	1982	1983	1982	1973	1971	1964	1968	1962	1966	1958	1959	1954	1955	1950	1951	1945	1946	1941	1947	1943	1936	1939	1936	1938	1935	1930	1934	1929	1923	1922	1928	1923	1919	1921	1918	1920	1921	1920	1918	1913
E8	2268	2309	2345	2368	2400	2420	2441	2451	2466	2483	2486	2493	2500	2501	2512	2513	2520	2517	2520	2523	2522	2522	2522	2526	2524	2522	2522	2522	2525	2512	2510	2516	2512	2513	2509	2508	2509	2504	2505	2494	2504	2492	2493	2492	2490	2492	2487	2490	2488
E10	2156	2177	2202	2206	2226	2240	2251	2267	2272	2286	2302	2308	2322	2324	2333	2346	2347	2351	2359	2371	2376	2379	2389	2387	2392	2399	2403	2411	2403	2406	2408	2418	2410	2425	2414	2412	2421	2418	2420	2419	2417	2423	2416	2413	2418	2424	2420	2416	2415
E12	2220	2257	2298	2327	2353	2375	2390	2405	2418	2435	2442	2451	2456	2464	2467	2469	2481	2478	2477	2482	2477	2484	2477	2483	2482	2476	2482	2479	2485	2479	2485	2479	2473	2473	2483	2470	2468	2475	2466	2464	2462	2463	2458	2455	2457	2450	2455	2460	2449
E14	2183	2217	2252	2269	2295	2316	2333	2347	2358	2374	2385	2397	2411	2414	2417	2431	2429	2433	2438	2441	2441	2444	2449	2446	2450	2450	2454	2447	2455	2455	2449	2442	2447	2448	2445	2444	2444	2446	2435	2440	2435	2439	2438	2439	2424	2436	2433	2435	2431
E16	2207	2261	2300	2332	2361	2386	2407	2421	2430	2439	2453	2468	2469	2475	2475	2485	2477	2480	2479	2477	2482	2480	2481	2485	2479	2475	2472	2485	2483	2482	2478	2472	2473	2475	2463	2469	2471	2470	2464	2458	2460	2464	2458	2447	2451	2447	2447	2450	2451
E18	2243	2289	2324	2352	2387	2395	2422	2433	2452	2453	2466	2471	2484	2484	2498	2493	2484	2495	2499	2500	2500	2501	2505	2499	2501	2498	2489	2496	2495	2492	2497	2490	2486	2483	2490	2481	2481	2482	2478	2476	2474	2464	2475	2466	2466	2473	2464	2464	2458
E20	2179	2203	2201	2214	2222	2238	2247	2255	2267	2276	2289	2301	2305	2311	2315	2329	2331	2339	2350	2355	2360	2363	2373	2375	2374	2382	2386	2389	2388	2393	2404	2400	2402	2404	2403	2407	2406	2406	2409	2401	2404	2406	2410	2407	2409	2409	2411	2409	2405
Fluorescence polarization (FP) values normalized to the initial value:
Time (s)	0	50.1	100.1	150.1	200.2	250.2	300.2	350.2	400.2	450.2	500.2	550.2	600.2	650.2	700.2	750.2	800.2	850.2	900.2	950.2	1000.2	1050.2	1100.2	1150.2	1200.2	1250.2	1300.2	1350.2	1400.2	1450.2	1500.2	1550.2	1600.2	1650.2	1700.2	1750.2	1800.2	1850.2	1900.2	1950.2	2000.2	2050.2	2100.2	2150.2	2200.2	2250.2	2300.2	2350.2	2400.2
probe	1	1	1	1	0.97479	0.966387	0.966387	0.966387	0.966387	0.991597	0.97479	0.966387	0.966387	0.957983	0.941176	0.966387	0.957983	0.94958	0.941176	0.941176	0.97479	0.941176	0.941176	0.94958	0.94958	0.957983	0.932773	0.941176	0.941176	0.941176	0.941176	0.941176	0.672269	0.932773	0.941176	0.94958	0.957983	0.94958	0.941176	0.941176	0.932773	0.94958	0.932773	0.932773	0.907563	0.941176	0.941176	0.932773	0.941176
1481 E234G	1	1.00746	1.01493	1.01493	0.992537	0.985075	1	0.992537	0.992537	1	0.992537	0.992537	0.977612	0.985075	0.985075	0.992537	0.962687	0.962687	0.962687	0.970149	0.970149	0.955224	0.962687	0.955224	0.970149	0.977612	0.962687	0.955224	0.955224	0.947761	0.977612	0.962687	0.955224	0.940299	0.962687	0.947761	0.970149	0.955224	0.955224	0.947761	0.947761	0.955224	0.955224	0.962687	0.955224	0.947761	0.947761	0.932836	0.947761
2092 E/G-L/D	1	1.02069	1.02759	1.02759	1.0069	1.01379	1.02069	1.01379	1.01379	1.02069	1.02069	1.0069	1.01379	1.01379	1.01379	1	1.01379	0.993103	1	1.0069	1	0.986207	1.0069	1.0069	1.0069	1	0.993103	0.986207	0.986207	1	0.993103	0.993103	0.993103	0.97931	0.986207	0.972414	0.986207	1.0069	0.993103	0.993103	0.993103	1	0.972414	0.97931	0.97931	0.97931	0.986207	0.972414	0.97931
2052 WT	1	0.907216	0.824742	0.783505	0.670103	0.649485	0.587629	0.556701	0.525773	0.494845	0.474227	0.443299	0.453608	0.43299	0.402062	0.381443	0.360825	0.360825	0.350515	0.340206	0.350515	0.329897	0.329897	0.319588	0.309278	0.329897	0.309278	0.309278	0.309278	0.309278	0.329897	0.309278	0.309278	0.28866	0.298969	0.28866	0.298969	0.28866	0.278351	0.298969	0.278351	0.309278	0.309278	0.298969	0.28866	0.278351	0.298969	0.278351	0.278351
2091 L258D	1	0.972973	0.90991	0.90991	0.855856	0.81982	0.792793	0.765766	0.756757	0.711712	0.702703	0.675676	0.63964	0.621622	0.585586	0.558559	0.558559	0.54955	0.531532	0.513514	0.486486	0.486486	0.459459	0.477477	0.45045	0.441441	0.414414	0.414414	0.432432	0.414414	0.405405	0.378378	0.387387	0.36036	0.36036	0.378378	0.369369	0.351351	0.351351	0.351351	0.351351	0.342342	0.333333	0.351351	0.324324	0.315315	0.324324	0.315315	0.324324
2161 C421S	1	0.939394	0.848485	0.777778	0.69697	0.646465	0.626263	0.585859	0.555556	0.515152	0.505051	0.454545	0.444444	0.444444	0.414141	0.40404	0.383838	0.373737	0.373737	0.363636	0.373737	0.353535	0.353535	0.343434	0.343434	0.353535	0.343434	0.353535	0.323232	0.333333	0.30303	0.313131	0.343434	0.333333	0.292929	0.292929	0.333333	0.30303	0.313131	0.323232	0.30303	0.313131	0.313131	0.30303	0.292929	0.323232	0.313131	0.292929	0.323232
2217 K256S	1	0.936842	0.863158	0.8	0.736842	0.684211	0.642105	0.6	0.568421	0.526316	0.494737	0.494737	0.442105	0.442105	0.410526	0.368421	0.378947	0.347368	0.347368	0.347368	0.336842	0.326316	0.315789	0.326316	0.294737	0.305263	0.284211	0.294737	0.284211	0.273684	0.284211	0.294737	0.273684	0.273684	0.273684	0.273684	0.273684	0.252632	0.273684	0.263158	0.294737	0.252632	0.242105	0.242105	0.284211	0.242105	0.263158	0.231579	0.252632
2218 E242A	1	0.884211	0.778947	0.684211	0.6	0.536842	0.505263	0.452632	0.452632	0.431579	0.4	0.357895	0.357895	0.357895	0.326316	0.305263	0.294737	0.294737	0.305263	0.305263	0.294737	0.263158	0.284211	0.263158	0.284211	0.294737	0.284211	0.242105	0.242105	0.231579	0.252632	0.263158	0.263158	0.231579	0.263158	0.242105	0.252632	0.231579	0.231579	0.263158	0.231579	0.252632	0.221053	0.242105	0.242105	0.242105	0.242105	0.231579	0.242105
2219 A252C-C421S	1	0.886364	0.806818	0.727273	0.613636	0.590909	0.522727	0.488636	0.465909	0.443182	0.443182	0.397727	0.375	0.375	0.306818	0.318182	0.329545	0.318182	0.306818	0.295455	0.272727	0.284091	0.272727	0.284091	0.261364	0.272727	0.284091	0.25	0.261364	0.25	0.261364	0.25	0.261364	0.25	0.227273	0.25	0.261364	0.227273	0.238636	0.238636	0.227273	0.272727	0.25	0.25	0.238636	0.215909	0.238636	0.238636	0.261364
2270 G299S	1	0.93	0.92	0.87	0.84	0.79	0.78	0.75	0.74	0.72	0.68	0.62	0.63	0.61	0.58	0.56	0.54	0.54	0.49	0.49	0.49	0.46	0.42	0.43	0.42	0.41	0.4	0.38	0.39	0.38	0.35	0.34	0.34	0.33	0.32	0.31	0.34	0.31	0.3	0.32	0.31	0.3	0.28	0.3	0.29	0.28	0.29	0.28	0.28
[truncated: 51 more columns]

## Sheet: Exp. 5
Application: Tecan i-control				Tecan i-control , 1.10.4.0
Device: infinite 500				Serial number: 705007195				Serial number of connected stacker:
Firmware: V_1.30_05/2007_I500F (May 18 2007/14.36.50)				MAI, V_1.30_05/2007_I500F (May 18 2007/14.36.50)
Date:	2018-12-01
Time:	16:55:08
System				PEONY
User				LABS\sp693
Plate				Greiner 384 Flat Bottom Transparent Polystyrol Small volume [GRE384st.pdfx]
Plate-ID (Stacker)
Shaking (Linear) Duration:				4	s
Shaking (Linear) Amplitude:				2	mm
List of actions in this measurement script:
Kinetic
Fluorescence Polarization
	Measurement well-wise
Kinetic Measurement
Kinetic Cycles				100
Interval Time				00:00:50
Mode				Fluorescence Polarization
Label1: Excitation Wavelength				485	nm
Label1: Emission Wavelength				535	nm
Label1: Excitation Bandwidth				20	nm
Label1: Emission Bandwidth				20	nm
Label1: Gain				55	Optimal (100%)
Label1: Number of Flashes				13
Label1: Integration Time				20	µs
Label1: Settle Time				0	ms
Label1: Mirror (Automatic)				Dichroic 510 (e.g. fluorescein)
Label1: Z-Position (Manual)				21250	µm
G-Factor Reference				F3-F3
Reference Value				20	mP
G-Factor Blank				F2-F2
G-Factor				0.82564	(calculated)
Measurement Blank				F2-F2
Legend
Color for G-Factor Reference
Color for G-Factor and Measurement Blank
Part of Plate				F2-F5; F8-G8; F10-G10; F12-G12; F14-G14; F16-G16; F18-G18
Start Time:	12/01/2018 16:55:31
Polarization
Cycle Nr.	1	2	3	4	5	6	7	8	9	10	11	12	13	14	15	16	17	18	19	20	21	22	23	24	25	26	27	28	29	30	31	32	33	34	35	36	37	38	39	40	41	42	43	44	45	46	47	48	49
Time [s]	0	50.2	100.2	150.2	200.2	250.2	300.2	350.2	400.2	450.2	500.2	550.2	600.2	650.2	700.2	750.2	800.2	850.2	900.2	950.2	1000.2	1050.2	1100.2	1150.2	1200.2	1250.2	1300.2	1350.2	1400.2	1450.2	1500.2	1550.2	1600.2	1650.2	1700.2	1750.2	1800.2	1850.2	1900.2	1950.2	2000.2	2050.2	2100.2	2150.2	2200.2	2250.2	2300.2	2350.2	2400.2
Temp. [°C]	30.2	30.2	30.2	30.2	30.2	30.3	30.3	30.3	30.4	30.3	30.3	30.4	30.4	30.4	30.3	30.4	30.3	30.4	30.3	30.3	30.4	30.4	30.4	30.4	30.4	30.4	30.4	30.4	30.4	30.4	30.4	30.5	30.4	30.5	30.6	30.6	30.6	30.5	30.6	30.5	30.6	30.6	30.6	30.6	30.6	30.6	30.6	30.6	30.7
F2	Blank	Blank	Blank	Blank	Blank	Blank	Blank	Blank	Blank	Blank	Blank	Blank	Blank	Blank	Blank	Blank	Blank	Blank	Blank	Blank	Blank	Blank	Blank	Blank	Blank	Blank	Blank	Blank	Blank	Blank	Blank	Blank	Blank	Blank	Blank	Blank	Blank	Blank	Blank	Blank	Blank	Blank	Blank	Blank	Blank	Blank	Blank	Blank	Blank
F3	20	19	19	19	18	19	20	18	18	19	17	16	16	18	16	18	17	17	18	16	18	17	17	17	17	17	18	17	17	17	17	16	16	17	17	17	17	16	17	17	16	17	19	18	16	16	16	16	16
F4	119	118	117	118	119	116	114	113	115	113	115	113	112	112	111	112	112	111	111	110	112	110	112	109	108	110	114	109	111	108	109	110	110	107	112	107	108	112	109	108	109	108	109	107	107	109	109	108	108
F5	89	88	85	88	86	85	86	85	82	88	83	82	83	83	83	83	81	84	82	81	82	82	81	81	81	81	83	82	80	80	81	81	82	81	80	79	81	80	80	81	80	78	79	80	82	80	77	80	79
F8	96	87	77	72	66	58	57	50	48	46	43	41	41	37	35	36	35	36	34	31	32	31	31	32	31	30	31	33	31	28	29	27	29	29	28	28	28	31	27	27	30	25	28	25	26	28	26	24	26
F10	111	104	101	96	93	87	86	84	75	76	74	70	68	63	62	59	57	57	53	51	50	47	48	45	46	43	47	44	41	40	37	38	39	39	35	35	36	34	35	35	34	31	32	35	33	32	31	31	29
F12	102	95	88	83	77	70	64	59	59	54	51	49	47	46	42	42	40	42	39	37	36	36	36	35	34	32	34	32	32	30	30	33	32	30	30	26	32	30	27	28	29	27	29	27	27	30	26	27	27
F14	88	78	70	64	57	49	47	42	40	36	34	33	32	32	30	32	27	29	28	26	25	27	25	25	23	24	26	24	25	24	25	22	22	20	24	22	24	21	22	23	25	22	21	18	22	23	21	19	21
F16	100	98	93	89	88	82	81	76	73	69	68	66	64	60	58	58	54	52	51	49	50	46	45	45	42	40	43	40	37	36	38	33	35	33	31	31	32	32	31	29	29	26	28	29	27	29	27	26	26
F18	105	104	104	104	104	104	103	101	105	102	103	101	103	100	101	102	100	101	99	98	101	100	99	101	100	97	101	100	101	99	99	98	98	97	99	97	97	97	96	97	97	98	96	96	95	96	94	95	94
G8	115	107	101	94	88	82	76	70	67	62	59	53	53	51	45	45	44	42	41	37	36	34	32	35	31	31	33	31	30	30	30	31	28	27	29	26	26	27	26	23	26	26	26	25	25	24	24	22	25
G10	115	111	107	106	99	97	94	89	87	83	82	79	76	72	69	67	63	63	62	59	57	56	52	54	53	50	49	48	49	47	46	43	43	41	41	39	39	37	37	38	35	35	35	32	33	33	30	33	30
G12	125	120	116	110	104	100	98	92	88	88	84	82	77	76	76	74	70	67	66	63	62	59	58	57	55	56	55	53	51	51	49	48	49	44	47	43	45	45	40	41	42	39	41	39	40	40	38	37	37
G14	112	95	85	77	65	59	54	48	46	41	39	38	34	34	31	30	29	29	27	24	25	23	23	22	21	22	22	24	21	20	20	21	20	20	19	19	19	20	18	18	20	18	18	17	18	17	17	17	18
G16	115	112	111	109	109	104	102	101	99	99	95	93	93	90	88	85	83	83	82	79	79	75	75	73	69	71	71	68	68	64	63	64	64	59	61	57	59	56	56	55	52	52	54	50	52	50	49	48	47
G18	116	117	118	120	121	121	119	122	121	119	122	121	121	121	121	120	123	125	123	123	121	122	123	123	123	123	122	122	125	123	121	123	124	119	122	122	120	122	124	122	122	120	125	124	121	123	121	122	123
Anisotropy
Cycle Nr.	1	2	3	4	5	6	7	8	9	10	11	12	13	14	15	16	17	18	19	20	21	22	23	24	25	26	27	28	29	30	31	32	33	34	35	36	37	38	39	40	41	42	43	44	45	46	47	48	49
Time [s]	0	50.2	100.2	150.2	200.2	250.2	300.2	350.2	400.2	450.2	500.2	550.2	600.2	650.2	700.2	750.2	800.2	850.2	900.2	950.2	1000.2	1050.2	1100.2	1150.2	1200.2	1250.2	1300.2	1350.2	1400.2	1450.2	1500.2	1550.2	1600.2	1650.2	1700.2	1750.2	1800.2	1850.2	1900.2	1950.2	2000.2	2050.2	2100.2	2150.2	2200.2	2250.2	2300.2	2350.2	2400.2
Temp. [°C]	30.2	30.2	30.2	30.2	30.2	30.3	30.3	30.3	30.4	30.3	30.3	30.4	30.4	30.4	30.3	30.4	30.3	30.4	30.3	30.3	30.4	30.4	30.4	30.4	30.4	30.4	30.4	30.4	30.4	30.4	30.4	30.5	30.4	30.5	30.6	30.6	30.6	30.5	30.6	30.5	30.6	30.6	30.6	30.6	30.6	30.6	30.6	30.6	30.7
F2	Blank	Blank	Blank	Blank	Blank	Blank	Blank	Blank	Blank	Blank	Blank	Blank	Blank	Blank	Blank	Blank	Blank	Blank	Blank	Blank	Blank	Blank	Blank	Blank	Blank	Blank	Blank	Blank	Blank	Blank	Blank	Blank	Blank	Blank	Blank	Blank	Blank	Blank	Blank	Blank	Blank	Blank	Blank	Blank	Blank	Blank	Blank	Blank	Blank
F3	13	13	12	13	12	13	13	12	12	13	11	11	11	12	11	12	12	12	12	11	12	12	12	11	11	11	12	12	12	12	12	11	11	11	11	11	12	11	11	11	11	11	13	12	11	11	10	11	11
F4	82	82	81	82	82	81	79	78	79	78	80	78	78	78	77	78	78	77	77	76	78	76	78	75	75	76	79	76	77	74	75	76	76	74	77	74	75	77	75	75	76	74	75	74	74	75	76	75	75
F5	61	60	59	60	59	58	59	58	56	60	57	56	57	57	57	57	56	57	56	56	56	56	55	55	55	56	57	56	55	55	55	55	56	55	55	54	55	55	54	55	55	53	54	54	56	55	53	55	54
F8	66	59	53	49	45	39	39	34	32	31	29	28	28	25	24	24	24	24	23	21	22	21	21	21	21	20	21	22	21	19	20	18	20	20	19	19	19	21	18	18	20	17	19	17	17	19	17	16	17
F10	77	72	69	66	64	60	59	57	51	52	51	48	46	43	42	40	38	39	36	35	34	32	32	31	31	29	32	30	28	27	25	26	27	26	24	24	24	23	24	24	23	21	22	23	22	21	21	21	19
F12	71	65	61	57	53	48	44	40	40	36	34	33	32	31	29	28	27	28	26	25	24	24	24	24	23	22	23	21	21	20	20	22	22	20	20	18	22	20	18	19	20	18	19	18	18	20	18	18	18
F14	60	53	47	43	39	34	32	28	27	25	23	22	21	21	20	21	18	19	19	18	17	18	17	17	16	16	18	16	17	16	17	15	15	13	16	15	16	14	14	15	17	14	14	12	15	15	14	13	14
F16	69	67	64	61	60	56	56	52	50	47	47	45	44	41	40	39	36	36	34	33	34	31	30	30	29	27	29	27	25	25	25	22	23	22	21	21	21	22	21	20	20	17	19	20	18	19	18	17	17
F18	73	72	72	72	72	72	71	70	72	70	71	70	71	69	70	71	69	70	68	68	69	69	68	70	69	67	70	69	69	68	68	67	68	67	68	67	67	67	66	67	67	67	66	66	66	66	65	65	65
G8	80	74	70	65	60	56	52	48	46	42	40	36	36	35	31	30	30	28	28	25	24	23	22	24	21	21	22	21	20	20	20	21	19	18	20	17	18	18	17	16	17	17	18	17	17	16	16	15	17
G10	80	77	74	73	69	67	65	61	60	57	56	54	52	49	47	45	43	43	42	40	39	38	35	37	36	34	34	33	33	32	31	29	29	28	28	26	27	25	25	25	24	24	24	22	22	22	20	22	20
G12	87	83	80	76	72	69	67	63	60	60	57	56	52	52	52	51	48	46	45	43	42	40	39	39	38	38	37	36	34	34	33	32	33	30	32	29	30	30	27	28	29	27	28	26	27	27	25	25	25
G14	78	66	59	53	44	40	37	33	31	28	26	26	23	23	21	20	20	20	18	16	16	15	15	15	14	15	15	16	14	13	14	14	13	13	13	13	13	14	12	12	13	12	12	12	12	11	12	11	12
G16	80	77	77	75	75	72	70	69	68	68	65	64	64	62	60	58	57	57	56	54	54	52	52	50	47	48	49	46	46	44	43	44	43	40	42	39	40	38	38	38	35	35	37	34	35	34	33	33	32
G18	80	81	82	83	84	84	83	85	84	83	85	84	84	84	84	83	86	87	85	85	84	85	86	85	85	85	85	85	87	86	84	86	86	83	84	85	84	85	86	85	85	83	87	86	84	85	84	85	85
Total Intensity
Cycle Nr.	1	2	3	4	5	6	7	8	9	10	11	12	13	14	15	16	17	18	19	20	21	22	23	24	25	26	27	28	29	30	31	32	33	34	35	36	37	38	39	40	41	42	43	44	45	46	47	48	49
Time [s]	0	50.2	100.2	150.2	200.2	250.2	300.2	350.2	400.2	450.2	500.2	550.2	600.2	650.2	700.2	750.2	800.2	850.2	900.2	950.2	1000.2	1050.2	1100.2	1150.2	1200.2	1250.2	1300.2	1350.2	1400.2	1450.2	1500.2	1550.2	1600.2	1650.2	1700.2	1750.2	1800.2	1850.2	1900.2	1950.2	2000.2	2050.2	2100.2	2150.2	2200.2	2250.2	2300.2	2350.2	2400.2
Temp. [°C]	30.2	30.2	30.2	30.2	30.2	30.3	30.3	30.3	30.4	30.3	30.3	30.4	30.4	30.4	30.3	30.4	30.3	30.4	30.3	30.3	30.4	30.4	30.4	30.4	30.4	30.4	30.4	30.4	30.4	30.4	30.4	30.5	30.4	30.5	30.6	30.6	30.6	30.5	30.6	30.5	30.6	30.6	30.6	30.6	30.6	30.6	30.6	30.6	30.7
F2	Blank	Blank	Blank	Blank	Blank	Blank	Blank	Blank	Blank	Blank	Blank	Blank	Blank	Blank	Blank	Blank	Blank	Blank	Blank	Blank	Blank	Blank	Blank	Blank	Blank	Blank	Blank	Blank	Blank	Blank	Blank	Blank	Blank	Blank	Blank	Blank	Blank	Blank	Blank	Blank	Blank	Blank	Blank	Blank	Blank	Blank	Blank	Blank	Blank
F3	96981	96841	96580	96486	96104	95887	95803	95521	95353	95099	95052	94837	94728	94474	94418	94235	94010	94037	93927	93916	93671	93639	93652	93505	93369	93245	93181	93148	92948	93107	93021	92774	92740	92661	92694	92591	92479	92302	92402	92175	92254	91919	91790	91999	91867	91808	91694	91701	91572
F4	6019	6002	5972	5982	5956	5944	5945	5933	5923	5898	5898	5877	5863	5854	5837	5834	5834	5832	5828	5830	5808	5795	5786	5786	5798	5772	5763	5764	5769	5777	5767	5740	5740	5743	5739	5735	5739	5715	5726	5703	5709	5708	5694	5692	5688	5676	5686	5659	5664
F5	6774	6732	6704	6687	6660	6650	6625	6626	6612	6576	6581	6567	6555	6534	6525	6497	6507	6493	6478	6486	6476	6454	6453	6444	6448	6416	6397	6394	6418	6405	6392	6369	6372	6369	6361	6365	6335	6335	6346	6307	6328	6300	6304	6308	6266	6277	6273	6255	6248
F8	6037	6139	6193	6254	6281	6329	6371	6388	6414	6427	6450	6462	6462	6457	6475	6464	6460	6474	6471	6474	6492	6456	6472	6463	6479	6459	6441	6438	6453	6465	6432	6439	6413	6438	6421	6416	6419	6418	6414	6411	6402	6389	6396	6397	6380	6383	6385	6363	6358
F10	5813	5872	5897	5944	5947	5987	5990	6019	6056	6078	6078	6100	6107	6127	6133	6149	6164	6189	6213	6231	6234	6238	6237	6246	6278	6258	6239	6269	6291	6294	6300	6284	6288	6288	6304	6304	6286	6290	6286	6301	6299	6283	6298	6287	6272	6286	6284	6267	6273
F12	5807	5882	5933	5993	6016	6056	6095	6136	6149	6189	6217	6196	6235	6220	6259	6253	6258	6260	6284	6294	6290	6287	6284	6287	6306	6283	6277	6293	6295	6303	6291	6275	6278	6268	6285	6288	6251	6266	6255	6255	6256	6251	6245	6249	6245	6248	6251	6222	6218
F14	5750	5854	5929	5997	6034	6084	6120	6150	6179	6191	6207	6195	6213	6225	6220	6216	6232	6233	6220	6228	6218	6210	6231	6219	6234	6211	6193	6202	6212	6223	6198	6194	6197	6206	6186	6200	6172	6175	6186	6173	6182	6155	6174	6156	6148	6135	6142	6138	6132
F16	5797	5835	5845	5872	5866	5888	5916	5918	5947	5957	5975	5984	5997	6002	6002	6043	6054	6079	6101	6106	6097	6112	6114	6124	6149	6143	6148	6140	6162	6182	6168	6168	6184	6178	6197	6192	6192	6202	6199	6186	6210	6203	6194	6202	6199	6195	6192	6199	6190
F18	5819	5818	5773	5780	5756	5745	5720	5707	5693	5675	5661	5666	5639	5641	5609	5611	5614	5596	5605	5585	5575	5567	5565	5562	5568	5559	5541	5548	5526	5550	5536	5505	5516	5519	5505	5511	5500	5514	5498	5490	5484	5478	5477	5474	5466	5464	5461	5465	5463
G8	5948	6010	6066	6097	6146	6187	6206	6249	6273	6307	6349	6355	6386	6378	6390	6411	6427	6435	6452	6471	6464	6455	6472	6473	6502	6475	6460	6479	6486	6482	6500	6498	6493	6497	6480	6479	6478	6465	6473	6465	6476	6448	6451	6452	6450	6471	6445	6445	6438
G10	5682	5723	5758	5784	5806	5829	5836	5849	5877	5915	5927	5937	5949	5962	5957	5992	6013	6010	6027	6037	6045	6041	6070	6088	6097	6091	6090	6105	6117	6129	6129	6142	6135	6160	6163	6153	6157	6162	6165	6165	6180	6182	6177	6194	6190	6193	6188	6189	6210
G12	5589	5579	5610	5629	5648	5656	5667	5684	5712	5734	5744	5756	5784	5769	5776	5804	5833	5829	5859	5859	5878	5885	5919	5920	5933	5935	5945	5958	5980	5990	5993	6001	6012	6036	6024	6036	6033	6042	6054	6054	6062	6067	6065	6087	6088	6107	6111	6102	6127
G14	5733	5867	5982	6088	6161	6235	6268	6308	6329	6394	6392	6397	6443	6421	6432	6461	6468	6471	6477	6474	6473	6481	6499	6480	6487	6470	6482	6481	6480	6491	6480	6483	6482	6488	6473	6463	6453	6455	6454	6451	6439	6447	6452	6436	6423	6440	6424	6418	6431
G16	5793	5795	5785	5770	5772	5758	5746	5754	5759	5751	5768	5782	5774	5747	5755	5784	5782	5793	5814	5804	5813	5800	5821	5819	5846	5845	5828	5854	5844	5871	5859	5877	5900	5892	5907	5891	5894	5895	5909	5902	5917	5929	5919	5932	5936	5974	5949	5953	5976
G18	5726	5721	5702	5652	5624	5585	5562	5537	5530	5508	5500	5477	5450	5428	5411	5413	5388	5375	5374	5343	5337	5302	5309	5304	5308	5269	5257	5259	5248	5251	5238	5220	5212	5223	5202	5182	5182	5157	5150	5144	5139	5128	5124	5102	5115	5109	5086	5093	5099
Intensity (parallel)
Cycle Nr.	1	2	3	4	5	6	7	8	9	10	11	12	13	14	15	16	17	18	19	20	21	22	23	24	25	26	27	28	29	30	31	32	33	34	35	36	37	38	39	40	41	42	43	44	45	46	47	48	49
Time [s]	0	50.2	100.2	150.2	200.2	250.2	300.2	350.2	400.2	450.2	500.2	550.2	600.2	650.2	700.2	750.2	800.2	850.2	900.2	950.2	1000.2	1050.2	1100.2	1150.2	1200.2	1250.2	1300.2	1350.2	1400.2	1450.2	1500.2	1550.2	1600.2	1650.2	1700.2	1750.2	1800.2	1850.2	1900.2	1950.2	2000.2	2050.2	2100.2	2150.2	2200.2	2250.2	2300.2	2350.2	2400.2
Temp. [°C]	30.2	30.2	30.2	30.2	30.2	30.3	30.3	30.3	30.4	30.3	30.3	30.4	30.4	30.4	30.3	30.4	30.3	30.4	30.3	30.3	30.4	30.4	30.4	30.4	30.4	30.4	30.4	30.4	30.4	30.4	30.4	30.5	30.4	30.5	30.6	30.6	30.6	30.5	30.6	30.5	30.6	30.6	30.6	30.6	30.6	30.6	30.6	30.6	30.7
F2	Blank	Blank	Blank	Blank	Blank	Blank	Blank	Blank	Blank	Blank	Blank	Blank	Blank	Blank	Blank	Blank	Blank	Blank	Blank	Blank	Blank	Blank	Blank	Blank	Blank	Blank	Blank	Blank	Blank	Blank	Blank	Blank	Blank	Blank	Blank	Blank	Blank	Blank	Blank	Blank	Blank	Blank	Blank	Blank	Blank	Blank	Blank	Blank	Blank
F3	33195	33105	32995	32996	32822	32776	32771	32596	32549	32496	32399	32302	32251	32259	32150	32167	32065	32081	32046	31989	31978	31932	31947	31878	31821	31773	31792	31777	31700	31751	31724	31586	31575	31593	31588	31571	31540	31435	31494	31419	31426	31333	31371	31395	31298	31278	31204	31232	31176
F4	2337	2327	2315	2319	2313	2301	2295	2288	2288	2272	2279	2266	2258	2255	2244	2247	2247	2243	2242	2239	2238	2226	2229	2219	2222	2218	2223	2212	2219	2212	2211	2206	2204	2199	2209	2195	2199	2200	2197	2185	2191	2186	2184	2179	2177	2177	2182	2169	2170
F5	2534	2514	2496	2497	2481	2475	2468	2466	2451	2456	2443	2434	2435	2425	2422	2412	2411	2413	2403	2402	2402	2392	2389	2386	2387	2376	2374	2371	2373	2368	2367	2357	2361	2358	2354	2350	2346	2343	2346	2334	2341	2323	2329	2332	2324	2323	2311	2313	2309
F8	2278	2290	2283	2290	2282	2276	2288	2273	2277	2277	2276	2273	2274	2261	2261	2258	2256	2263	2255	2249	2258	2243	2248	2247	2250	2240	2238	2240	2239	2237	2228	2225	2222	2230	2221	2219	2221	2228	2216	2216	2220	2202	2212	2205	2201	2208	2203	2190	2193
F10	2234	2240	2239	2243	2236	2234	2233	2236	2226	2236	2232	2227	2224	2218	2217	2214	2213	2224	2220	2221	2218	2212	2214	2209	2223	2208	2214	2215	2212	2213	2206	2202	2207	2205	2201	2200	2196	2193	2196	2199	2195	2183	2190	2194	2183	2185	2181	2177	2172
F12	2209	2217	2218	2224	2217	2211	2210	2211	2213	2213	2214	2203	2210	2202	2206	2202	2200	2205	2204	2203	2198	2197	2197	2194	2199	2185	2189	2188	2188	2185	2183	2185	2183	2173	2180	2171	2173	2174	2162	2164	2167	2160	2162	2158	2157	2166	2158	2149	2149
F14	2148	2160	2164	2173	2167	2164	2169	2165	2172	2165	2164	2158	2160	2163	2158	2160	2153	2158	2151	2149	2142	2145	2147	2143	2143	2136	2138	2133	2139	2140	2135	2126	2127	2124	2127	2129	2123	2116	2122	2120	2129	2111	2117	2103	2111	2107	2105	2099	2101
F16	2199	2207	2198	2197	2192	2183	2191	2178	2181	2172	2178	2175	2173	2165	2160	2172	2165	2170	2173	2169	2170	2165	2162	2165	2168	2158	2168	2158	2156	2162	2161	2148	2157	2150	2151	2151	2152	2157	2152	2144	2152	2140	2143	2148	2142	2145	2139	2138	2135
F18	2221	2219	2202	2203	2194	2190	2177	2168	2172	2157	2155	2153	2146	2139	2130	2135	2131	2125	2123	2113	2116	2112	2109	2112	2113	2101	2104	2105	2097	2102	2096	2082	2087	2086	2085	2082	2079	2083	2074	2075	2072	2071	2067	2065	2061	2061	2057	2059	2057
G8	2299	2301	2305	2296	2296	2293	2283	2283	2283	2281	2287	2272	2281	2273	2260	2267	2271	2267	2269	2265	2260	2249	2251	2260	2258	2247	2250	2250	2249	2249	2254	2256	2247	2244	2245	2234	2235	2232	2232	2222	2234	2224	2226	2224	2221	2227	2218	2213	2217
G10	2196	2200	2203	2211	2201	2203	2197	2189	2194	2196	2197	2193	2189	2182	2172	2179	2178	2176	2178	2173	2172	2167	2166	2178	2177	2169	2166	2169	2175	2172	2169	2168	2164	2168	2168	2158	2161	2157	2159	2159	2157	2158	2157	2155	2156	2157	2145	2156	2153
G12	2188	2170	2171	2163	2154	2147	2144	2135	2134	2141	2135	2134	2130	2122	2124	2130	2131	2121	2129	2122	2124	2119	2129	2126	2126	2129	2130	2130	2130	2134	2129	2129	2138	2133	2135	2130	2133	2136	2128	2129	2136	2130	2134	2135	2139	2146	2141	2136	2144
G14	2209	2213	2228	2243	2235	2245	2243	2240	2242	2249	2243	2242	2246	2239	2234	2241	2240	2241	2236	2228	2229	2227	2233	2225	2223	2220	2224	2229	2222	2221	2219	2222	2219	2220	2213	2210	2206	2210	2204	2204	2203	2200	2204	2196	2194	2195	2191	2187	2196
G16	2238	2230	2225	2213	2213	2194	2185	2184	2181	2178	2173	2174	2170	2153	2149	2153	2148	2150	2156	2143	2147	2133	2141	2134	2133	2137	2131	2132	2128	2129	2122	2130	2138	2122	2134	2115	2122	2114	2120	2115	2111	2117	2118	2112	2117	2125	2115	2114	2120
G18	2214	2216	2213	2198	2189	2174	2161	2159	2153	2140	2144	2133	2123	2113	2107	2105	2104	2103	2097	2085	2079	2067	2073	2069	2072	2056	2049	2051	2053	2051	2038	2039	2037	2029	2027	2020	2016	2009	2012	2006	2004	1994	2004	1995	1991	1994	1981	1987	1989
Intensity (perpendicular)
Cycle Nr.	1	2	3	4	5	6	7	8	9	10	11	12	13	14	15	16	17	18	19	20	21	22	23	24	25	26	27	28	29	30	31	32	33	34	35	36	37	38	39	40	41	42	43	44	45	46	47	48	49
Time [s]	0	50.2	100.2	150.2	200.2	250.2	300.2	350.2	400.2	450.2	500.2	550.2	600.2	650.2	700.2	750.2	800.2	850.2	900.2	950.2	1000.2	1050.2	1100.2	1150.2	1200.2	1250.2	1300.2	1350.2	1400.2	1450.2	1500.2	1550.2	1600.2	1650.2	1700.2	1750.2	1800.2	1850.2	1900.2	1950.2	2000.2	2050.2	2100.2	2150.2	2200.2	2250.2	2300.2	2350.2	2400.2
Temp. [°C]	30.2	30.2	30.2	30.2	30.2	30.3	30.3	30.3	30.4	30.3	30.3	30.4	30.4	30.4	30.3	30.4	30.3	30.4	30.3	30.3	30.4	30.4	30.4	30.4	30.4	30.4	30.4	30.4	30.4	30.4	30.4	30.5	30.4	30.5	30.6	30.6	30.6	30.5	30.6	30.5	30.6	30.6	30.6	30.6	30.6	30.6	30.6	30.6	30.7
F2	Blank	Blank	Blank	Blank	Blank	Blank	Blank	Blank	Blank	Blank	Blank	Blank	Blank	Blank	Blank	Blank	Blank	Blank	Blank	Blank	Blank	Blank	Blank	Blank	Blank	Blank	Blank	Blank	Blank	Blank	Blank	Blank	Blank	Blank	Blank	Blank	Blank	Blank	Blank	Blank	Blank	Blank	Blank	Blank	Blank	Blank	Blank	Blank	Blank
F3	31893	31868	31793	31745	31641	31555	31516	31462	31402	31301	31326	31268	31238	31108	31134	31034	30972	30978	30940	30964	30847	30853	30853	30814	30774	30736	30695	30685	30624	30678	30648	30594	30583	30534	30553	30510	30469	30433	30454	30378	30414	30293	30209	30302	30284	30265	30245	30234	30198
F4	1841	1838	1829	1831	1822	1822	1825	1822	1818	1813	1810	1805	1803	1799	1796	1793	1793	1794	1793	1795	1785	1784	1778	1784	1788	1777	1770	1776	1775	1782	1778	1767	1768	1772	1765	1770	1770	1758	1765	1759	1759	1761	1755	1756	1755	1750	1752	1745	1747
F5	2120	2109	2104	2095	2089	2088	2078	2080	2081	2060	2069	2066	2060	2054	2052	2042	2048	2040	2038	2042	2037	2031	2032	2029	2030	2020	2011	2012	2022	2019	2013	2006	2005	2006	2004	2008	1995	1996	2000	1986	1994	1988	1988	1988	1971	1977	1981	1971	1970
F8	1879	1925	1955	1982	2000	2027	2042	2058	2069	2075	2087	2095	2094	2098	2107	2103	2102	2105	2108	2113	2117	2107	2112	2108	2115	2110	2102	2099	2107	2114	2102	2107	2095	2104	2100	2099	2099	2095	2099	2098	2091	2094	2092	2096	2089	2088	2091	2087	2082
F10	1789	1816	1829	1850	1856	1876	1878	1891	1915	1921	1923	1936	1941	1954	1958	1967	1976	1983	1997	2005	2008	2013	2012	2018	2027	2025	2013	2027	2039	2041	2047	2041	2040	2042	2051	2052	2045	2048	2045	2051	2052	2050	2054	2047	2045	2050	2051	2045	2050
F12	1799	1833	1858	1885	1900	1922	1942	1963	1968	1988	2001	1997	2012	2009	2027	2026	2029	2028	2040	2046	2046	2045	2044	2046	2054	2049	2044	2053	2053	2059	2054	2045	2047	2048	2052	2059	2039	2046	2047	2046	2044	2046	2041	2045	2044	2041	2047	2036	2034
F14	1801	1847	1882	1912	1933	1960	1975	1992	2003	2013	2021	2019	2027	2031	2031	2028	2039	2038	2034	2040	2038	2033	2042	2038	2046	2037	2028	2035	2036	2041	2031	2034	2035	2041	2029	2036	2025	2029	2032	2026	2027	2022	2028	2027	2018	2014	2018	2020	2015
F16	1799	1814	1823	1837	1837	1853	1862	1870	1883	1893	1899	1905	1912	1919	1921	1936	1945	1954	1964	1968	1963	1973	1976	1980	1991	1992	1990	1991	2003	2010	2004	2010	2013	2014	2023	2021	2020	2023	2024	2021	2029	2031	2026	2027	2028	2025	2026	2030	2028
F18	1799	1799	1786	1788	1781	1777	1771	1770	1761	1759	1753	1757	1746	1751	1740	1738	1741	1735	1741	1736	1729	1727	1728	1725	1727	1729	1718	1722	1714	1724	1720	1712	1714	1716	1710	1715	1710	1716	1712	1708	1706	1703	1705	1705	1702	1702	1702	1703	1703
G8	1825	1855	1880	1901	1925	1947	1961	1983	1995	2013	2031	2041	2053	2053	2065	2072	2078	2084	2091	2103	2102	2103	2110	2107	2122	2114	2105	2114	2119	2117	2123	2121	2123	2127	2117	2122	2121	2116	2121	2121	2121	2112	2112	2114	2114	2122	2114	2116	2110
G10	1743	1761	1778	1787	1803	1813	1819	1830	1842	1859	1865	1872	1880	1890	1893	1906	1918	1917	1925	1932	1937	1937	1952	1955	1960	1961	1962	1968	1971	1978	1980	1987	1986	1996	1998	1997	1998	2002	2003	2003	2012	2012	2010	2020	2017	2018	2022	2017	2028
G12	1701	1704	1720	1733	1747	1755	1762	1775	1789	1797	1805	1811	1827	1823	1826	1837	1851	1854	1865	1869	1877	1883	1895	1897	1903	1903	1908	1914	1925	1928	1932	1936	1937	1952	1944	1953	1950	1953	1963	1962	1963	1969	1965	1976	1974	1981	1985	1983	1992
G14	1762	1827	1877	1922	1963	1995	2012	2034	2044	2072	2074	2077	2098	2091	2099	2110	2114	2115	2120	2123	2122	2127	2133	2127	2132	2125	2129	2126	2129	2135	2130	2131	2132	2134	2130	2127	2123	2122	2125	2124	2118	2124	2124	2120	2115	2122	2117	2115	2117
G16	1778	1783	1780	1779	1780	1782	1781	1785	1789	1787	1798	1804	1802	1797	1803	1815	1817	1821	1829	1830	1833	1834	1840	1843	1856	1854	1848	1861	1858	1871	1869	1874	1881	1885	1887	1888	1886	1890	1894	1893	1903	1906	1900	1910	1910	1924	1917	1920	1928
G18	1756	1752	1745	1727	1718	1705	1700	1689	1689	1684	1678	1672	1664	1657	1652	1654	1642	1636	1638	1629	1629	1618	1618	1617	1618	1606	1604	1604	1598	1600	1600	1591	1588	1597	1588	1581	1583	1574	1569	1569	1567	1567	1560	1554	1562	1557	1553	1553	1555
Rawdata (parallel)
Cycle Nr.	1	2	3	4	5	6	7	8	9	10	11	12	13	14	15	16	17	18	19	20	21	22	23	24	25	26	27	28	29	30	31	32	33	34	35	36	37	38	39	40	41	42	43	44	45	46	47	48	49
Time [s]	0	50.2	100.2	150.2	200.2	250.2	300.2	350.2	400.2	450.2	500.2	550.2	600.2	650.2	700.2	750.2	800.2	850.2	900.2	950.2	1000.2	1050.2	1100.2	1150.2	1200.2	1250.2	1300.2	1350.2	1400.2	1450.2	1500.2	1550.2	1600.2	1650.2	1700.2	1750.2	1800.2	1850.2	1900.2	1950.2	2000.2	2050.2	2100.2	2150.2	2200.2	2250.2	2300.2	2350.2	2400.2
Temp. [°C]	30.2	30.2	30.2	30.2	30.2	30.3	30.3	30.3	30.4	30.3	30.3	30.4	30.4	30.4	30.3	30.4	30.3	30.4	30.3	30.3	30.4	30.4	30.4	30.4	30.4	30.4	30.4	30.4	30.4	30.4	30.4	30.5	30.4	30.5	30.6	30.6	30.6	30.5	30.6	30.5	30.6	30.6	30.6	30.6	30.6	30.6	30.6	30.6	30.7
F2	909	909	910	906	907	909	910	908	906	905	903	902	903	901	903	898	899	897	896	902	899	901	897	897	897	901	894	897	895	897	896	897	893	898	893	898	892	894	894	895	891	894	891	892	894	887	890	892	889
F3	41114	41005	40873	40870	40660	40607	40602	40388	40329	40263	40144	40027	39965	39973	39843	39859	39736	39753	39710	39646	39630	39577	39590	39507	39438	39384	39401	39385	39289	39353	39320	39153	39136	39163	39152	39136	39093	38969	39038	38949	38953	38844	38888	38917	38803	38769	38684	38720	38649
F4	3739	3727	3714	3715	3708	3696	3690	3679	3677	3657	3663	3647	3638	3633	3621	3620	3621	3614	3612	3614	3609	3597	3597	3585	3588	3587	3587	3576	3582	3576	3574	3569	3562	3561	3569	3556	3555	3559	3555	3542	3544	3541	3536	3532	3531	3523	3532	3519	3518
F5	3979	3954	3934	3930	3912	3906	3899	3896	3875	3879	3862	3851	3853	3838	3836	3820	3819	3820	3806	3811	3809	3799	3791	3786	3788	3779	3770	3769	3769	3765	3762	3752	3753	3753	3744	3744	3733	3732	3735	3722	3726	3707	3711	3716	3709	3700	3688	3694	3685
F8	3669	3682	3675	3680	3671	3665	3681	3661	3664	3663	3660	3656	3657	3639	3642	3633	3631	3639	3628	3626	3634	3617	3621	3618	3622	3614	3605	3610	3607	3606	3594	3592	3585	3599	3584	3586	3582	3592	3578	3579	3579	3560	3570	3563	3560	3561	3558	3544	3546
F10	3615	3622	3622	3623	3615	3615	3615	3617	3602	3613	3606	3600	3597	3588	3588	3580	3579	3590	3585	3592	3586	3580	3579	3572	3590	3575	3575	3580	3574	3577	3568	3564	3567	3568	3560	3563	3552	3551	3553	3559	3550	3538	3544	3549	3538	3533	3531	3529	3520
F12	3584	3594	3596	3600	3592	3587	3587	3586	3587	3585	3585	3571	3580	3569	3575	3565	3564	3568	3566	3570	3561	3562	3558	3554	3560	3547	3546	3547	3545	3544	3540	3543	3537	3530	3534	3527	3524	3527	3512	3515	3516	3509	3510	3506	3507	3510	3504	3495	3492
F14	3511	3525	3531	3537	3532	3530	3537	3531	3538	3527	3524	3516	3519	3521	3516	3515	3507	3510	3501	3505	3494	3499	3497	3492	3492	3488	3483	3480	3485	3489	3483	3472	3470	3470	3470	3476	3463	3458	3464	3463	3469	3450	3456	3439	3451	3439	3440	3434	3435
F16	3573	3582	3573	3567	3562	3553	3564	3546	3548	3535	3540	3537	3535	3523	3519	3529	3521	3526	3529	3529	3528	3524	3516	3519	3523	3515	3520	3511	3506	3515	3513	3499	3506	3502	3499	3503	3499	3507	3500	3491	3497	3485	3486	3494	3488	3484	3481	3482	3475
F18	3600	3597	3577	3574	3565	3561	3547	3534	3537	3518	3513	3510	3503	3492	3482	3484	3480	3471	3467	3462	3462	3459	3451	3455	3456	3445	3443	3446	3435	3443	3435	3419	3421	3424	3419	3419	3410	3417	3406	3408	3400	3403	3395	3393	3391	3383	3381	3386	3381
G8	3694	3696	3702	3686	3688	3686	3675	3673	3671	3667	3672	3654	3666	3654	3641	3644	3649	3643	3645	3646	3636	3625	3624	3635	3632	3623	3619	3622	3618	3621	3626	3630	3614	3615	3613	3604	3599	3598	3597	3586	3596	3588	3587	3586	3584	3584	3576	3572	3575
G10	3569	3574	3579	3583	3573	3577	3572	3560	3563	3564	3563	3559	3554	3545	3533	3537	3537	3532	3534	3534	3529	3525	3521	3535	3534	3528	3518	3524	3529	3528	3523	3523	3514	3523	3519	3512	3509	3507	3509	3510	3503	3507	3504	3502	3506	3499	3488	3503	3497
G12	3559	3537	3539	3526	3516	3509	3506	3494	3491	3498	3488	3487	3483	3472	3476	3479	3480	3466	3475	3472	3472	3467	3475	3472	3472	3480	3474	3477	3474	3481	3475	3476	3482	3481	3479	3477	3476	3482	3472	3474	3478	3474	3476	3478	3486	3486	3483	3480	3486
G14	3584	3589	3609	3622	3615	3628	3627	3622	3622	3628	3620	3618	3623	3613	3609	3612	3613	3612	3605	3601	3599	3598	3601	3592	3590	3590	3588	3596	3586	3586	3583	3588	3580	3586	3574	3574	3564	3571	3563	3564	3559	3558	3560	3551	3551	3545	3543	3541	3549
G16	3620	3610	3605	3586	3587	3566	3556	3554	3548	3542	3535	3536	3532	3508	3506	3506	3501	3502	3507	3497	3499	3484	3490	3481	3481	3489	3476	3479	3472	3475	3466	3477	3482	3468	3478	3460	3462	3455	3462	3457	3447	3457	3457	3450	3459	3460	3451	3453	3457
G18	3592	3593	3591	3568	3558	3542	3528	3523	3514	3496	3499	3486	3474	3461	3455	3447	3447	3444	3436	3427	3417	3405	3408	3403	3406	3392	3376	3382	3381	3381	3365	3366	3360	3355	3348	3344	3334	3328	3331	3324	3318	3309	3318	3308	3306	3302	3289	3298	3299
Rawdata (perpendicular)
Cycle Nr.	1	2	3	4	5	6	7	8	9	10	11	12	13	14	15	16	17	18	19	20	21	22	23	24	25	26	27	28	29	30	31	32	33	34	35	36	37	38	39	40	41	42	43	44	45	46	47	48	49
Time [s]	0	50.2	100.2	150.2	200.2	250.2	300.2	350.2	400.2	450.2	500.2	550.2	600.2	650.2	700.2	750.2	800.2	850.2	900.2	950.2	1000.2	1050.2	1100.2	1150.2	1200.2	1250.2	1300.2	1350.2	1400.2	1450.2	1500.2	1550.2	1600.2	1650.2	1700.2	1750.2	1800.2	1850.2	1900.2	1950.2	2000.2	2050.2	2100.2	2150.2	2200.2	2250.2	2300.2	2350.2	2400.2
Temp. [°C]	30.2	30.2	30.2	30.2	30.2	30.3	30.3	30.3	30.4	30.3	30.3	30.4	30.4	30.4	30.3	30.4	30.3	30.4	30.3	30.3	30.4	30.4	30.4	30.4	30.4	30.4	30.4	30.4	30.4	30.4	30.4	30.5	30.4	30.5	30.6	30.6	30.6	30.5	30.6	30.5	30.6	30.6	30.6	30.6	30.6	30.6	30.6	30.6	30.7
F2	236	237	239	237	238	236	236	237	235	235	235	236	234	236	235	234	234	234	233	232	235	235	234	234	232	232	238	235	235	232	230	231	234	231	232	230	232	229	228	230	230	228	229	228	230	228	227	227	227
F3	32130	32106	32032	31983	31879	31791	31752	31700	31637	31537	31562	31504	31473	31344	31368	31268	31206	31211	31173	31196	31081	31088	31087	31048	31006	30969	30932	30920	30859	30910	30879	30825	30816	30764	30784	30740	30701	30663	30683	30608	30644	30521	30438	30530	30514	30493	30472	30461	30425
F4	2078	2075	2068	2069	2060	2057	2061	2060	2052	2048	2045	2041	2037	2036	2031	2028	2027	2028	2026	2027	2020	2019	2012	2018	2020	2009	2007	2011	2010	2014	2008	1998	2002	2003	1997	2000	2001	1987	1993	1989	1988	1989	1984	1985	1985	1978	1979	1972	1974
F5	2356	2346	2343	2332	2327	2323	2315	2317	2315	2295	2304	2302	2294	2291	2286	2277	2282	2273	2271	2274	2272	2266	2266	2263	2263	2252	2249	2247	2257	2251	2243	2236	2239	2236	2235	2238	2226	2226	2229	2216	2223	2216	2217	2216	2201	2205	2208	2198	2197
F8	2115	2162	2194	2219	2238	2262	2278	2295	2304	2311	2322	2331	2328	2335	2341	2337	2336	2339	2341	2344	2352	2342	2345	2342	2347	2342	2339	2334	2342	2346	2332	2337	2329	2334	2332	2329	2331	2324	2327	2328	2321	2322	2321	2324	2319	2316	2318	2314	2309
F10	2026	2053	2068	2087	2094	2112	2115	2129	2150	2157	2158	2172	2176	2191	2193	2202	2210	2216	2230	2237	2242	2248	2245	2252	2259	2258	2251	2262	2274	2273	2278	2272	2274	2272	2283	2282	2276	2278	2274	2281	2281	2278	2283	2275	2275	2278	2278	2272	2277
F12	2036	2070	2097	2122	2138	2158	2179	2200	2202	2223	2236	2233	2247	2245	2261	2260	2263	2261	2273	2278	2281	2280	2277	2280	2286	2282	2282	2287	2288	2291	2284	2276	2281	2278	2284	2289	2270	2276	2275	2276	2274	2274	2270	2274	2274	2269	2273	2263	2261
F14	2037	2084	2121	2149	2171	2195	2212	2230	2238	2248	2257	2255	2261	2267	2266	2262	2273	2271	2268	2271	2273	2268	2276	2272	2278	2270	2265	2270	2271	2273	2261	2265	2269	2272	2261	2266	2256	2259	2260	2256	2256	2250	2257	2255	2248	2242	2245	2246	2242
F16	2035	2052	2062	2074	2075	2088	2099	2107	2118	2128	2134	2141	2146	2155	2156	2170	2179	2188	2197	2200	2198	2208	2210	2213	2223	2225	2228	2226	2238	2242	2234	2241	2247	2244	2254	2251	2251	2252	2252	2251	2258	2259	2255	2255	2258	2253	2253	2257	2255
F18	2035	2037	2025	2026	2019	2013	2008	2007	1995	1994	1988	1993	1981	1987	1974	1972	1976	1969	1974	1968	1964	1962	1962	1959	1960	1962	1956	1957	1949	1956	1950	1942	1948	1947	1942	1945	1942	1945	1941	1938	1936	1931	1934	1933	1932	1930	1929	1930	1930
G8	2061	2092	2120	2138	2163	2183	2198	2220	2230	2248	2266	2278	2287	2289	2299	2306	2312	2318	2324	2334	2337	2338	2344	2340	2354	2346	2343	2349	2354	2349	2353	2351	2357	2357	2349	2352	2353	2346	2349	2351	2351	2340	2341	2342	2344	2350	2340	2343	2337
G10	1979	1999	2017	2024	2041	2049	2056	2067	2076	2095	2100	2108	2114	2126	2127	2141	2152	2151	2158	2164	2171	2172	2186	2189	2192	2193	2199	2203	2205	2210	2210	2218	2219	2226	2229	2227	2229	2232	2232	2232	2241	2240	2239	2248	2247	2246	2248	2244	2255
G12	1937	1941	1959	1970	1985	1990	1998	2012	2024	2032	2040	2047	2061	2059	2060	2071	2085	2087	2098	2100	2111	2118	2129	2131	2135	2135	2145	2149	2160	2160	2162	2167	2171	2182	2176	2183	2182	2182	2192	2192	2193	2197	2194	2205	2204	2209	2212	2209	2219
G14	1999	2064	2116	2160	2200	2231	2249	2271	2278	2308	2309	2313	2333	2327	2334	2345	2347	2348	2353	2355	2357	2362	2367	2361	2364	2357	2366	2361	2364	2367	2361	2361	2365	2365	2361	2357	2355	2352	2353	2354	2348	2351	2353	2349	2344	2351	2343	2342	2344
G16	2014	2020	2019	2016	2018	2018	2017	2022	2024	2022	2033	2040	2036	2033	2038	2049	2051	2055	2062	2062	2068	2069	2074	2077	2088	2086	2086	2096	2093	2103	2099	2105	2115	2116	2118	2118	2118	2120	2123	2123	2133	2134	2129	2138	2139	2153	2144	2147	2155
G18	1992	1990	1984	1964	1956	1941	1937	1927	1923	1919	1913	1908	1898	1894	1887	1889	1876	1869	1871	1861	1864	1852	1852	1851	1851	1839	1841	1839	1833	1832	1830	1822	1822	1828	1819	1811	1815	1803	1797	1799	1797	1794	1789	1782	1792	1786	1779	1780	1782
Fluorescence polarization (FP) values normalized to the initial value:
Time (s)	0	50.2	100.2	150.2	200.2	250.2	300.2	350.2	400.2	450.2	500.2	550.2	600.2	650.2	700.2	750.2	800.2	850.2	900.2	950.2	1000.2	1050.2	1100.2	1150.2	1200.2	1250.2	1300.2	1350.2	1400.2	1450.2	1500.2	1550.2	1600.2	1650.2	1700.2	1750.2	1800.2	1850.2	1900.2	1950.2	2000.2	2050.2	2100.2	2150.2	2200.2	2250.2	2300.2	2350.2	2400.2
probe	1	0.991597	0.983193	0.991597	1	0.97479	0.957983	0.94958	0.966387	0.94958	0.966387	0.94958	0.941176	0.941176	0.932773	0.941176	0.941176	0.932773	0.932773	0.92437	0.941176	0.92437	0.941176	0.915966	0.907563	0.92437	0.957983	0.915966	0.932773	0.907563	0.915966	0.92437	0.92437	0.89916	0.941176	0.89916	0.907563	0.941176	0.915966	0.907563	0.915966	0.907563	0.915966	0.89916	0.89916	0.915966	0.915966	0.907563	0.907563
probe + ATP	1	0.988764	0.955056	0.988764	0.966292	0.955056	0.966292	0.955056	0.921348	0.988764	0.932584	0.921348	0.932584	0.932584	0.932584	0.932584	0.910112	0.94382	0.921348	0.910112	0.921348	0.921348	0.910112	0.910112	0.910112	0.910112	0.932584	0.921348	0.898876	0.898876	0.910112	0.910112	0.921348	0.910112	0.898876	0.88764	0.910112	0.898876	0.898876	0.910112	0.898876	0.876404	0.88764	0.898876	0.921348	0.898876	0.865169	0.898876	0.88764
2052 WT	1	0.90625	0.802083	0.75	0.6875	0.604167	0.59375	0.520833	0.5	0.479167	0.447917	0.427083	0.427083	0.385417	0.364583	0.375	0.364583	0.375	0.354167	0.322917	0.333333	0.322917	0.322917	0.333333	0.322917	0.3125	0.322917	0.34375	0.322917	0.291667	0.302083	0.28125	0.302083	0.302083	0.291667	0.291667	0.291667	0.322917	0.28125	0.28125	0.3125	0.260417	0.291667	0.260417	0.270833	0.291667	0.270833	0.25	0.270833
2091 L258D	1	0.936937	0.90991	0.864865	0.837838	0.783784	0.774775	0.756757	0.675676	0.684685	0.666667	0.630631	0.612613	0.567568	0.558559	0.531532	0.513514	0.513514	0.477477	0.459459	0.45045	0.423423	0.432432	0.405405	0.414414	0.387387	0.423423	0.396396	0.369369	0.36036	0.333333	0.342342	0.351351	0.351351	0.315315	0.315315	0.324324	0.306306	0.315315	0.315315	0.306306	0.279279	0.288288	0.315315	0.297297	0.288288	0.279279	0.279279	0.261261
2217 K256S	1	0.931373	0.862745	0.813725	0.754902	0.686275	0.627451	0.578431	0.578431	0.529412	0.5	0.480392	0.460784	0.45098	0.411765	0.411765	0.392157	0.411765	0.382353	0.362745	0.352941	0.352941	0.352941	0.343137	0.333333	0.313725	0.333333	0.313725	0.313725	0.294118	0.294118	0.323529	0.313725	0.294118	0.294118	0.254902	0.313725	0.294118	0.264706	0.27451	0.284314	0.264706	0.284314	0.264706	0.264706	0.294118	0.254902	0.264706	0.264706
2218 E242A	1	0.886364	0.795455	0.727273	0.647727	0.556818	0.534091	0.477273	0.454545	0.409091	0.386364	0.375	0.363636	0.363636	0.340909	0.363636	0.306818	0.329545	0.318182	0.295455	0.284091	0.306818	0.284091	0.284091	0.261364	0.272727	0.295455	0.272727	0.284091	0.272727	0.284091	0.25	0.25	0.227273	0.272727	0.25	0.272727	0.238636	0.25	0.261364	0.284091	0.25	0.238636	0.204545	0.25	0.261364	0.238636	0.215909	0.238636
2270 G299S	1	0.98	0.93	0.89	0.88	0.82	0.81	0.76	0.73	0.69	0.68	0.66	0.64	0.6	0.58	0.58	0.54	0.52	0.51	0.49	0.5	0.46	0.45	0.45	0.42	0.4	0.43	0.4	0.37	0.36	0.38	0.33	0.35	0.33	0.31	0.31	0.32	0.32	0.31	0.29	0.29	0.26	0.28	0.29	0.27	0.29	0.27	0.26	0.26
1481 E234G	1	0.990476	0.990476	0.990476	0.990476	0.990476	0.980952	0.961905	1	0.971429	0.980952	0.961905	0.980952	0.952381	0.961905	0.971429	0.952381	0.961905	0.942857	0.933333	0.961905	0.952381	0.942857	0.961905	0.952381	0.92381	0.961905	0.952381	0.961905	0.942857	0.942857	0.933333	0.933333	0.92381	0.942857	0.92381	0.92381	0.92381	0.914286	0.92381	0.92381	0.933333	0.914286	0.914286	0.904762	0.914286	0.895238	0.904762	0.895238
2052 WT + ATP	1	0.930435	0.878261	0.817391	0.765217	0.713043	0.66087	0.608696	0.582609	0.53913	0.513043	0.46087	0.46087	0.443478	0.391304	0.391304	0.382609	0.365217	0.356522	0.321739	0.313043	0.295652	0.278261	0.304348	0.269565	0.269565	0.286957	0.269565	0.26087	0.26087	0.26087	0.269565	0.243478	0.234783	0.252174	0.226087	0.226087	0.234783	0.226087	0.2	0.226087	0.226087	0.226087	0.217391	0.217391	0.208696	0.208696	0.191304	0.217391
2091 L258D + ATP	1	0.965217	0.930435	0.921739	0.86087	0.843478	0.817391	0.773913	0.756522	0.721739	0.713043	0.686957	0.66087	0.626087	0.6	0.582609	0.547826	0.547826	0.53913	0.513043	0.495652	0.486957	0.452174	0.469565	0.46087	0.434783	0.426087	0.417391	0.426087	0.408696	0.4	0.373913	0.373913	0.356522	0.356522	0.33913	0.33913	0.321739	0.321739	0.330435	0.304348	0.304348	0.304348	0.278261	0.286957	0.286957	0.26087	0.286957	0.26087
2217 K256S + ATP	1	0.96	0.928	0.88	0.832	0.8	0.784	0.736	0.704	0.704	0.672	0.656	0.616	0.608	0.608	0.592	0.56	0.536	0.528	0.504	0.496	0.472	0.464	0.456	0.44	0.448	0.44	0.424	0.408	0.408	0.392	0.384	0.392	0.352	0.376	0.344	0.36	0.36	0.32	0.328	0.336	0.312	0.328	0.312	0.32	0.32	0.304	0.296	0.296
2218 E242A + ATP	1	0.848214	0.758929	0.6875	0.580357	0.526786	0.482143	0.428571	0.410714	0.366071	0.348214	0.339286	0.303571	0.303571	0.276786	0.267857	0.258929	0.258929	0.241071	0.214286	0.223214	0.205357	0.205357	0.196429	0.1875	0.196429	0.196429	0.214286	0.1875	0.178571	0.178571	0.1875	0.178571	0.178571	0.169643	0.169643	0.169643	0.178571	0.160714	0.160714	0.178571	0.160714	0.160714	0.151786	0.160714	0.151786	0.151786	0.151786	0.160714
2270 G299S + ATP	1	0.973913	0.965217	0.947826	0.947826	0.904348	0.886957	0.878261	0.86087	0.86087	0.826087	0.808696	0.808696	0.782609	0.765217	0.73913	0.721739	0.721739	0.713043	0.686957	0.686957	0.652174	0.652174	0.634783	0.6	0.617391	0.617391	0.591304	0.591304	0.556522	0.547826	0.556522	0.556522	0.513043	0.530435	0.495652	0.513043	0.486957	0.486957	0.478261	0.452174	0.452174	0.469565	0.434783	0.452174	0.434783	0.426087	0.417391	0.408696
1481 E234G + ATP	1	1.00862	1.01724	1.03448	1.0431	1.0431	1.02586	1.05172	1.0431	1.02586	1.05172	1.0431	1.0431	1.0431	1.0431	1.03448	1.06034	1.07759	1.06034	1.06034	1.0431	1.05172	1.06034	1.06034	1.06034	1.06034	1.05172	1.05172	1.07759	1.06034	1.0431	1.06034	1.06897	1.02586	1.05172	1.05172	1.03448	1.05172	1.06897	1.05172	1.05172	1.03448	1.07759	1.06897	1.0431	1.06034	1.0431	1.05172	1.06034
[truncated: 51 more columns]

## Sheet: Exp. 6
Application: Tecan i-control				Tecan i-control , 1.10.4.0
Device: infinite 500				Serial number: 705007195				Serial number of connected stacker:
Firmware: V_1.30_05/2007_I500F (May 18 2007/14.36.50)				MAI, V_1.30_05/2007_I500F (May 18 2007/14.36.50)
Date:	13/01/2018
Time:	14:37:33
System				PEONY
User				LABS\sp693
Plate				Greiner 384 Flat Bottom Transparent Polystyrol Small volume [GRE384st.pdfx]
Plate-ID (Stacker)
Shaking (Linear) Duration:				4	s
Shaking (Linear) Amplitude:				2	mm
List of actions in this measurement script:
Kinetic
Fluorescence Polarization
	Measurement well-wise
Kinetic Measurement
Kinetic Cycles				100
Interval Time				00:00:50
Mode				Fluorescence Polarization
Label1: Excitation Wavelength				485	nm
Label1: Emission Wavelength				535	nm
Label1: Excitation Bandwidth				20	nm
Label1: Emission Bandwidth				20	nm
Label1: Gain				55	Optimal (100%)
Label1: Number of Flashes				13
Label1: Integration Time				20	µs
Label1: Settle Time				0	ms
Label1: Mirror (Automatic)				Dichroic 510 (e.g. fluorescein)
Label1: Z-Position (Manual)				21250	µm
G-Factor Reference				H3-H3
Reference Value				20	mP
G-Factor Blank				H2-H2
G-Factor				0.8295	(calculated)
Measurement Blank				H2-H2
Legend
Color for G-Factor Reference
Color for G-Factor and Measurement Blank
Part of Plate				H2-H6; H9-H9; H11-H11; H13-H13; H15-H15; H17-H17; H19-H19; H21-H21
Start Time:	13/01/2018 14:37:56
Polarization
Cycle Nr.	1	2	3	4	5	6	7	8	9	10	11	12	13	14	15	16	17	18	19	20	21	22	23	24	25	26	27	28	29	30	31	32	33	34	35	36	37	38	39	40	41	42	43	44	45	46	47	48	49
Time [s]	0	50.1	100.1	150.2	200.2	250.2	300.2	350.2	400.2	450.2	500.2	550.2	600.2	650.2	700.2	750.2	800.2	850.2	900.2	950.2	1000.2	1050.2	1100.2	1150.2	1200.2	1250.2	1300.2	1350.2	1400.2	1450.2	1500.2	1550.2	1600.2	1650.2	1700.2	1750.2	1800.2	1850.2	1900.2	1950.2	2000.2	2050.2	2100.2	2150.2	2200.2	2250.2	2300.2	2350.2	2400.2
Temp. [°C]	25.9	25.9	26	26	26	26	26.1	26.1	26.2	26.2	26.3	26.4	26.4	26.4	26.4	26.4	26.5	26.5	26.5	26.5	26.6	26.7	26.7	26.7	26.8	26.7	26.8	26.9	26.8	26.9	26.9	27	27	27.1	27	27	27	27	27.1	27.3	27.2	27.3	27.3	27.3	27.4	27.4	27.4	27.4	27.4
H2	Blank	Blank	Blank	Blank	Blank	Blank	Blank	Blank	Blank	Blank	Blank	Blank	Blank	Blank	Blank	Blank	Blank	Blank	Blank	Blank	Blank	Blank	Blank	Blank	Blank	Blank	Blank	Blank	Blank	Blank	Blank	Blank	Blank	Blank	Blank	Blank	Blank	Blank	Blank	Blank	Blank	Blank	Blank	Blank	Blank	Blank	Blank	Blank	Blank
H3	20	21	22	20	21	21	19	20	20	21	20	20	21	20	20	20	19	19	20	20	20	20	20	20	21	20	20	20	19	19	19	20	20	19	21	20	20	20	19	20	19	20	19	19	20	19	19	19	19
H4	118	117	117	116	115	115	117	115	115	115	114	113	115	114	114	112	114	114	111	113	113	113	113	113	114	112	115	111	110	112	112	112	111	111	110	112	112	113	112	112	112	110	112	110	113	113	110	109	110
H5	136	138	136	137	138	137	134	136	136	133	135	135	135	137	133	134	136	133	133	133	134	133	133	133	132	134	132	131	133	132	133	132	132	132	130	131	132	133	128	130	132	131	129	132	130	131	131	128	130
H6	146	154	153	153	152	153	154	152	155	153	153	151	152	155	151	154	152	153	151	152	153	151	149	152	153	152	151	148	151	148	149	150	149	149	150	149	150	152	150	149	148	148	147	147	149	147	149	148	147
H9	107	99	94	89	83	78	74	71	67	64	61	57	55	53	53	50	48	49	46	45	48	43	41	43	42	42	40	41	41	38	40	39	37	37	37	36	39	36	35	35	36	37	32	36	36	35	36	36	34
H11	118	116	110	107	101	98	97	89	90	87	84	82	80	79	76	74	75	73	68	68	68	63	64	63	59	61	59	57	57	56	55	54	51	51	52	51	51	50	50	49	50	48	48	46	45	46	45	44	42
H13	101	94	83	76	69	64	61	59	54	51	48	45	46	45	43	44	41	42	41	40	39	38	38	39	38	36	37	35	35	35	35	36	33	35	36	35	34	33	32	32	33	32	33	32	34	30	30	30	31
H15	101	91	86	78	71	70	67	62	59	55	54	51	48	47	45	42	40	40	38	38	38	38	36	37	33	34	36	32	32	32	30	31	32	31	31	32	31	31	29	30	30	30	30	28	30	30	28	28	29
H17	92	83	73	67	59	55	50	47	47	44	43	37	38	34	34	33	34	33	30	33	30	30	29	29	28	31	27	28	26	25	28	28	26	27	27	26	28	27	25	25	27	23	23	25	24	25	24	26	21
H19	88	80	74	66	59	55	53	47	46	44	40	36	39	36	31	32	31	31	29	30	28	26	29	28	26	26	26	25	25	24	26	26	23	25	22	25	24	24	23	23	24	24	21	22	22	23	22	22	22
H21	98	95	91	88	85	81	76	75	75	72	68	67	67	63	61	59	58	57	53	52	52	50	48	47	43	47	44	44	41	42	41	39	36	40	37	36	37	35	32	34	32	32	32	34	31	32	31	29	30
Anisotropy
Cycle Nr.	1	2	3	4	5	6	7	8	9	10	11	12	13	14	15	16	17	18	19	20	21	22	23	24	25	26	27	28	29	30	31	32	33	34	35	36	37	38	39	40	41	42	43	44	45	46	47	48	49
Time [s]	0	50.1	100.1	150.2	200.2	250.2	300.2	350.2	400.2	450.2	500.2	550.2	600.2	650.2	700.2	750.2	800.2	850.2	900.2	950.2	1000.2	1050.2	1100.2	1150.2	1200.2	1250.2	1300.2	1350.2	1400.2	1450.2	1500.2	1550.2	1600.2	1650.2	1700.2	1750.2	1800.2	1850.2	1900.2	1950.2	2000.2	2050.2	2100.2	2150.2	2200.2	2250.2	2300.2	2350.2	2400.2
Temp. [°C]	25.9	25.9	26	26	26	26	26.1	26.1	26.2	26.2	26.3	26.4	26.4	26.4	26.4	26.4	26.5	26.5	26.5	26.5	26.6	26.7	26.7	26.7	26.8	26.7	26.8	26.9	26.8	26.9	26.9	27	27	27.1	27	27	27	27	27.1	27.3	27.2	27.3	27.3	27.3	27.4	27.4	27.4	27.4	27.4
H2	Blank	Blank	Blank	Blank	Blank	Blank	Blank	Blank	Blank	Blank	Blank	Blank	Blank	Blank	Blank	Blank	Blank	Blank	Blank	Blank	Blank	Blank	Blank	Blank	Blank	Blank	Blank	Blank	Blank	Blank	Blank	Blank	Blank	Blank	Blank	Blank	Blank	Blank	Blank	Blank	Blank	Blank	Blank	Blank	Blank	Blank	Blank	Blank	Blank
H3	13	14	14	13	14	14	13	13	13	14	13	13	14	13	13	13	13	13	13	13	14	13	13	14	14	14	14	13	13	13	13	13	13	13	14	13	13	14	13	13	13	13	13	13	13	13	13	13	13
H4	82	81	81	81	80	79	81	80	80	80	79	78	80	79	79	78	79	79	77	78	78	79	78	78	79	77	79	77	76	77	78	77	77	77	76	77	77	78	77	78	77	76	78	76	78	78	76	76	76
H5	95	96	95	96	96	96	94	95	95	93	94	94	95	96	93	94	95	93	92	93	93	93	93	92	92	93	92	91	93	92	93	92	92	92	91	92	92	93	89	91	92	91	90	92	91	92	91	89	90
H6	103	108	107	108	107	108	108	107	109	107	107	106	106	109	106	108	106	107	106	107	107	106	104	106	107	107	106	104	106	104	105	105	104	104	106	105	105	106	105	104	104	104	103	103	104	103	105	104	103
H9	74	68	65	61	57	54	50	49	46	43	42	38	37	36	36	34	33	33	31	30	33	29	28	29	28	29	27	27	28	26	27	26	25	25	25	24	26	25	24	24	24	25	21	24	24	24	24	24	23
H11	82	80	76	74	70	68	67	61	62	60	58	56	55	54	52	51	51	50	46	46	46	43	44	43	40	41	40	39	38	38	38	36	35	35	35	34	35	34	34	33	34	32	32	31	30	31	30	29	29
H13	70	64	57	52	47	43	42	40	37	35	33	30	31	31	29	30	28	28	27	27	27	26	26	26	26	24	25	24	24	24	24	24	22	24	24	23	23	22	22	21	23	22	22	22	23	21	21	20	21
H15	69	63	59	53	49	48	45	42	40	37	37	34	33	32	30	29	27	27	26	26	25	26	25	25	23	23	25	22	22	21	20	21	21	21	21	22	21	21	20	20	20	20	20	19	20	20	19	19	19
H17	63	57	50	45	40	37	34	32	32	30	29	25	26	23	23	22	23	23	21	22	21	20	20	20	19	21	18	19	18	17	19	19	18	18	18	18	19	18	17	17	18	15	15	17	16	17	16	18	14
H19	60	55	50	45	40	37	36	32	31	30	27	25	26	25	21	22	21	21	19	20	19	17	20	19	17	17	17	17	16	16	17	17	16	17	15	17	16	16	15	15	16	16	14	15	15	15	15	15	15
H21	67	65	63	60	58	55	52	51	51	49	46	46	45	43	42	40	39	38	36	36	35	34	32	32	29	32	30	30	28	28	28	26	24	27	25	25	25	24	22	23	22	21	22	23	21	21	21	19	20
Total Intensity
Cycle Nr.	1	2	3	4	5	6	7	8	9	10	11	12	13	14	15	16	17	18	19	20	21	22	23	24	25	26	27	28	29	30	31	32	33	34	35	36	37	38	39	40	41	42	43	44	45	46	47	48	49
Time [s]	0	50.1	100.1	150.2	200.2	250.2	300.2	350.2	400.2	450.2	500.2	550.2	600.2	650.2	700.2	750.2	800.2	850.2	900.2	950.2	1000.2	1050.2	1100.2	1150.2	1200.2	1250.2	1300.2	1350.2	1400.2	1450.2	1500.2	1550.2	1600.2	1650.2	1700.2	1750.2	1800.2	1850.2	1900.2	1950.2	2000.2	2050.2	2100.2	2150.2	2200.2	2250.2	2300.2	2350.2	2400.2
Temp. [°C]	25.9	25.9	26	26	26	26	26.1	26.1	26.2	26.2	26.3	26.4	26.4	26.4	26.4	26.4	26.5	26.5	26.5	26.5	26.6	26.7	26.7	26.7	26.8	26.7	26.8	26.9	26.8	26.9	26.9	27	27	27.1	27	27	27	27	27.1	27.3	27.2	27.3	27.3	27.3	27.4	27.4	27.4	27.4	27.4
H2	Blank	Blank	Blank	Blank	Blank	Blank	Blank	Blank	Blank	Blank	Blank	Blank	Blank	Blank	Blank	Blank	Blank	Blank	Blank	Blank	Blank	Blank	Blank	Blank	Blank	Blank	Blank	Blank	Blank	Blank	Blank	Blank	Blank	Blank	Blank	Blank	Blank	Blank	Blank	Blank	Blank	Blank	Blank	Blank	Blank	Blank	Blank	Blank	Blank
H3	97841	97448	97189	97089	96853	96624	96614	96436	96257	96245	96023	96049	95855	95838	95618	95522	95500	95489	95287	95246	95221	95081	94986	94942	94733	94673	94648	94477	94478	94386	94258	94196	94212	94148	94009	93945	93889	93765	93648	93582	93464	93491	93489	93348	93118	93113	93049	93050	92857
H4	6618	6581	6568	6552	6551	6533	6527	6515	6501	6504	6483	6473	6486	6470	6446	6455	6452	6442	6446	6423	6420	6412	6407	6397	6381	6390	6367	6378	6375	6358	6362	6353	6350	6337	6343	6321	6326	6322	6305	6304	6300	6292	6301	6296	6274	6268	6268	6267	6273
H5	6569	6527	6512	6499	6474	6471	6488	6459	6455	6448	6431	6426	6413	6406	6403	6382	6386	6380	6379	6369	6354	6350	6343	6338	6339	6321	6327	6318	6310	6306	6303	6298	6287	6298	6286	6268	6272	6248	6248	6256	6250	6243	6240	6245	6244	6228	6211	6219	6217
H6	6184	6033	5989	5982	5945	5924	5909	5904	5886	5871	5865	5860	5859	5846	5853	5843	5841	5835	5829	5814	5803	5800	5813	5803	5786	5781	5796	5779	5773	5764	5759	5748	5754	5741	5741	5729	5738	5719	5719	5724	5719	5710	5715	5680	5703	5700	5689	5698	5689
H9	6249	6315	6367	6435	6463	6489	6526	6539	6585	6612	6612	6625	6649	6675	6680	6705	6711	6703	6730	6723	6716	6740	6735	6740	6730	6729	6742	6737	6740	6723	6745	6742	6747	6756	6753	6736	6732	6731	6741	6734	6726	6717	6735	6733	6733	6721	6687	6720	6714
H11	6066	6080	6115	6165	6173	6190	6217	6232	6243	6278	6274	6298	6308	6321	6341	6347	6380	6362	6399	6393	6402	6428	6421	6431	6429	6452	6456	6461	6461	6460	6491	6485	6489	6498	6477	6478	6495	6477	6488	6495	6500	6484	6517	6506	6514	6503	6489	6515	6504
H13	6335	6410	6489	6555	6605	6636	6676	6698	6719	6766	6764	6798	6781	6804	6816	6823	6819	6812	6809	6828	6828	6828	6834	6821	6810	6818	6819	6808	6811	6801	6807	6799	6816	6799	6793	6789	6776	6768	6770	6778	6774	6765	6766	6767	6763	6759	6747	6755	6739
H15	6353	6394	6452	6507	6533	6566	6615	6635	6673	6723	6717	6749	6766	6761	6788	6796	6823	6824	6821	6844	6821	6842	6838	6842	6832	6848	6841	6827	6827	6841	6831	6822	6825	6827	6845	6819	6815	6805	6816	6823	6799	6796	6792	6817	6788	6790	6793	6795	6791
H17	6406	6494	6575	6642	6671	6705	6751	6784	6822	6825	6843	6862	6869	6905	6888	6891	6902	6907	6926	6909	6911	6912	6917	6910	6908	6922	6903	6893	6899	6907	6910	6876	6886	6884	6884	6865	6880	6867	6863	6856	6850	6845	6867	6858	6853	6839	6832	6847	6826
H19	6423	6516	6578	6636	6666	6715	6744	6789	6807	6821	6834	6860	6871	6905	6903	6916	6921	6913	6924	6930	6922	6912	6930	6922	6913	6920	6906	6901	6919	6892	6902	6900	6902	6900	6873	6880	6882	6859	6871	6844	6867	6852	6863	6857	6868	6851	6853	6828	6840
H21	6319	6332	6339	6372	6372	6395	6407	6416	6434	6467	6459	6485	6482	6530	6533	6540	6575	6566	6586	6592	6600	6617	6618	6622	6652	6630	6628	6655	6653	6657	6665	6652	6676	6669	6685	6680	6675	6679	6701	6682	6687	6688	6699	6688	6703	6693	6691	6698	6700
Intensity (parallel)
Cycle Nr.	1	2	3	4	5	6	7	8	9	10	11	12	13	14	15	16	17	18	19	20	21	22	23	24	25	26	27	28	29	30	31	32	33	34	35	36	37	38	39	40	41	42	43	44	45	46	47	48	49
Time [s]	0	50.1	100.1	150.2	200.2	250.2	300.2	350.2	400.2	450.2	500.2	550.2	600.2	650.2	700.2	750.2	800.2	850.2	900.2	950.2	1000.2	1050.2	1100.2	1150.2	1200.2	1250.2	1300.2	1350.2	1400.2	1450.2	1500.2	1550.2	1600.2	1650.2	1700.2	1750.2	1800.2	1850.2	1900.2	1950.2	2000.2	2050.2	2100.2	2150.2	2200.2	2250.2	2300.2	2350.2	2400.2
Temp. [°C]	25.9	25.9	26	26	26	26	26.1	26.1	26.2	26.2	26.3	26.4	26.4	26.4	26.4	26.4	26.5	26.5	26.5	26.5	26.6	26.7	26.7	26.7	26.8	26.7	26.8	26.9	26.8	26.9	26.9	27	27	27.1	27	27	27	27	27.1	27.3	27.2	27.3	27.3	27.3	27.4	27.4	27.4	27.4	27.4
H2	Blank	Blank	Blank	Blank	Blank	Blank	Blank	Blank	Blank	Blank	Blank	Blank	Blank	Blank	Blank	Blank	Blank	Blank	Blank	Blank	Blank	Blank	Blank	Blank	Blank	Blank	Blank	Blank	Blank	Blank	Blank	Blank	Blank	Blank	Blank	Blank	Blank	Blank	Blank	Blank	Blank	Blank	Blank	Blank	Blank	Blank	Blank	Blank	Blank
H3	33489	33413	33336	33217	33196	33110	33046	33012	32930	32972	32871	32866	32837	32798	32731	32684	32660	32647	32619	32599	32606	32537	32495	32512	32464	32426	32402	32341	32309	32280	32208	32235	32251	32201	32210	32148	32127	32101	32020	32011	31938	31986	31964	31922	31872	31846	31825	31820	31762
H4	2567	2550	2545	2536	2532	2524	2529	2517	2512	2515	2504	2495	2507	2499	2488	2486	2490	2487	2479	2477	2476	2473	2470	2466	2465	2460	2460	2452	2449	2448	2450	2445	2442	2438	2435	2433	2435	2436	2427	2427	2425	2417	2426	2419	2417	2415	2408	2404	2409
H5	2606	2594	2584	2581	2573	2570	2568	2560	2561	2549	2547	2545	2542	2544	2530	2526	2532	2522	2520	2517	2513	2511	2507	2503	2503	2501	2497	2490	2494	2490	2492	2487	2481	2487	2476	2472	2475	2469	2455	2464	2468	2461	2455	2464	2460	2456	2448	2444	2446
H6	2484	2446	2425	2424	2405	2400	2395	2388	2389	2377	2374	2367	2369	2374	2364	2369	2362	2362	2355	2352	2350	2343	2343	2346	2343	2340	2343	2327	2334	2321	2322	2320	2318	2313	2318	2310	2315	2312	2307	2306	2303	2299	2299	2284	2298	2292	2293	2292	2288
H9	2390	2393	2397	2407	2399	2395	2394	2391	2396	2395	2387	2378	2381	2387	2386	2387	2383	2382	2382	2377	2385	2376	2370	2376	2371	2371	2369	2369	2372	2355	2369	2365	2363	2364	2364	2354	2362	2354	2353	2352	2351	2349	2340	2353	2353	2347	2338	2348	2341
H11	2354	2351	2350	2358	2344	2342	2349	2332	2338	2343	2333	2336	2334	2335	2334	2330	2344	2332	2331	2327	2331	2327	2327	2329	2316	2328	2325	2320	2319	2317	2326	2320	2313	2317	2311	2308	2315	2305	2309	2308	2313	2301	2313	2305	2304	2302	2295	2300	2292
H13	2405	2412	2408	2413	2408	2404	2410	2411	2405	2412	2402	2403	2402	2407	2403	2410	2398	2399	2394	2399	2397	2393	2394	2393	2388	2382	2385	2378	2377	2374	2376	2376	2373	2373	2375	2369	2361	2355	2354	2356	2360	2352	2356	2354	2358	2345	2341	2342	2341
H15	2412	2399	2405	2399	2389	2398	2406	2398	2404	2407	2405	2404	2403	2398	2400	2395	2398	2399	2390	2400	2390	2397	2391	2395	2380	2389	2392	2375	2375	2378	2370	2371	2372	2371	2378	2372	2366	2362	2362	2366	2358	2357	2354	2359	2353	2353	2350	2351	2351
H17	2406	2411	2409	2416	2403	2401	2402	2404	2418	2410	2415	2402	2407	2407	2401	2399	2408	2406	2403	2404	2398	2397	2396	2395	2391	2402	2386	2385	2381	2379	2391	2378	2376	2377	2377	2368	2378	2371	2364	2361	2367	2352	2358	2363	2358	2358	2350	2363	2341
H19	2399	2411	2413	2410	2402	2404	2409	2408	2411	2410	2401	2399	2410	2415	2396	2406	2402	2399	2397	2402	2394	2383	2400	2394	2384	2387	2381	2379	2382	2371	2381	2380	2373	2379	2360	2371	2369	2361	2361	2351	2362	2357	2351	2355	2358	2354	2352	2344	2347
H21	2390	2387	2379	2380	2371	2368	2359	2357	2363	2367	2353	2359	2357	2365	2360	2355	2364	2357	2354	2353	2354	2355	2349	2348	2346	2352	2340	2351	2342	2344	2344	2334	2334	2342	2340	2336	2335	2332	2330	2330	2326	2324	2330	2332	2327	2326	2323	2319	2324
Intensity (perpendicular)
Cycle Nr.	1	2	3	4	5	6	7	8	9	10	11	12	13	14	15	16	17	18	19	20	21	22	23	24	25	26	27	28	29	30	31	32	33	34	35	36	37	38	39	40	41	42	43	44	45	46	47	48	49
Time [s]	0	50.1	100.1	150.2	200.2	250.2	300.2	350.2	400.2	450.2	500.2	550.2	600.2	650.2	700.2	750.2	800.2	850.2	900.2	950.2	1000.2	1050.2	1100.2	1150.2	1200.2	1250.2	1300.2	1350.2	1400.2	1450.2	1500.2	1550.2	1600.2	1650.2	1700.2	1750.2	1800.2	1850.2	1900.2	1950.2	2000.2	2050.2	2100.2	2150.2	2200.2	2250.2	2300.2	2350.2	2400.2
Temp. [°C]	25.9	25.9	26	26	26	26	26.1	26.1	26.2	26.2	26.3	26.4	26.4	26.4	26.4	26.4	26.5	26.5	26.5	26.5	26.6	26.7	26.7	26.7	26.8	26.7	26.8	26.9	26.8	26.9	26.9	27	27	27.1	27	27	27	27	27.1	27.3	27.2	27.3	27.3	27.3	27.4	27.4	27.4	27.4	27.4
H2	Blank	Blank	Blank	Blank	Blank	Blank	Blank	Blank	Blank	Blank	Blank	Blank	Blank	Blank	Blank	Blank	Blank	Blank	Blank	Blank	Blank	Blank	Blank	Blank	Blank	Blank	Blank	Blank	Blank	Blank	Blank	Blank	Blank	Blank	Blank	Blank	Blank	Blank	Blank	Blank	Blank	Blank	Blank	Blank	Blank	Blank	Blank	Blank	Blank
H3	32176	32018	31927	31936	31829	31757	31784	31712	31663	31636	31576	31591	31509	31520	31443	31419	31420	31421	31334	31323	31307	31272	31246	31215	31135	31124	31123	31068	31085	31053	31025	30981	30981	30973	30900	30899	30881	30832	30814	30785	30763	30753	30763	30713	30623	30633	30612	30615	30548
H4	2025	2016	2012	2008	2009	2005	1999	1999	1994	1995	1990	1989	1990	1985	1979	1985	1981	1977	1983	1973	1972	1969	1968	1966	1958	1965	1954	1963	1963	1955	1956	1954	1954	1950	1954	1944	1945	1943	1939	1938	1937	1937	1938	1939	1928	1926	1930	1931	1932
H5	1982	1967	1964	1959	1951	1950	1960	1949	1947	1950	1942	1941	1935	1931	1937	1928	1927	1929	1930	1926	1920	1920	1918	1917	1918	1910	1915	1914	1908	1908	1905	1905	1903	1906	1905	1898	1898	1889	1897	1896	1891	1891	1893	1890	1892	1886	1882	1888	1885
H6	1850	1793	1782	1779	1770	1762	1757	1758	1749	1747	1745	1746	1745	1736	1745	1737	1740	1736	1737	1731	1726	1728	1735	1728	1722	1721	1727	1726	1720	1721	1719	1714	1718	1714	1712	1710	1712	1703	1706	1709	1708	1706	1708	1698	1703	1704	1698	1703	1701
H9	1929	1961	1985	2014	2032	2047	2066	2074	2095	2108	2112	2123	2134	2144	2147	2159	2164	2160	2174	2173	2166	2182	2183	2182	2179	2179	2186	2184	2184	2184	2188	2189	2192	2196	2195	2191	2185	2188	2194	2191	2188	2184	2197	2190	2190	2187	2174	2186	2187
H11	1856	1864	1883	1904	1915	1924	1934	1950	1953	1968	1971	1981	1987	1993	2003	2009	2018	2015	2034	2033	2036	2051	2047	2051	2056	2062	2066	2071	2071	2071	2082	2083	2088	2091	2083	2085	2090	2086	2089	2094	2093	2092	2102	2100	2105	2100	2097	2108	2106
H13	1965	1999	2041	2071	2099	2116	2133	2143	2157	2177	2181	2197	2190	2198	2206	2206	2210	2207	2207	2215	2215	2217	2220	2214	2211	2218	2217	2215	2217	2214	2215	2212	2222	2213	2209	2210	2207	2206	2208	2211	2207	2206	2205	2207	2202	2207	2203	2206	2199
H15	1971	1997	2023	2054	2072	2084	2105	2119	2135	2158	2156	2172	2181	2181	2194	2201	2213	2213	2215	2222	2216	2222	2223	2223	2226	2230	2224	2226	2226	2231	2230	2226	2227	2228	2233	2224	2225	2221	2227	2228	2220	2219	2219	2229	2217	2218	2221	2222	2220
H17	2000	2042	2083	2113	2134	2152	2175	2190	2202	2207	2214	2230	2231	2249	2244	2246	2247	2250	2261	2252	2256	2257	2261	2258	2259	2260	2259	2254	2259	2264	2260	2249	2255	2253	2253	2248	2251	2248	2250	2247	2242	2247	2254	2248	2247	2241	2241	2242	2243
H19	2012	2052	2082	2113	2132	2155	2168	2190	2198	2206	2216	2230	2231	2245	2253	2255	2260	2257	2264	2264	2264	2264	2265	2264	2264	2266	2262	2261	2268	2260	2261	2260	2265	2261	2257	2255	2257	2249	2255	2246	2253	2247	2256	2251	2255	2248	2251	2242	2246
H21	1964	1972	1980	1996	2001	2014	2024	2030	2035	2050	2053	2063	2063	2082	2087	2093	2106	2105	2116	2119	2123	2131	2134	2137	2153	2139	2144	2152	2156	2156	2160	2159	2171	2163	2172	2172	2170	2173	2186	2176	2181	2182	2184	2178	2188	2184	2184	2189	2188
Rawdata (parallel)
Cycle Nr.	1	2	3	4	5	6	7	8	9	10	11	12	13	14	15	16	17	18	19	20	21	22	23	24	25	26	27	28	29	30	31	32	33	34	35	36	37	38	39	40	41	42	43	44	45	46	47	48	49
Time [s]	0	50.1	100.1	150.2	200.2	250.2	300.2	350.2	400.2	450.2	500.2	550.2	600.2	650.2	700.2	750.2	800.2	850.2	900.2	950.2	1000.2	1050.2	1100.2	1150.2	1200.2	1250.2	1300.2	1350.2	1400.2	1450.2	1500.2	1550.2	1600.2	1650.2	1700.2	1750.2	1800.2	1850.2	1900.2	1950.2	2000.2	2050.2	2100.2	2150.2	2200.2	2250.2	2300.2	2350.2	2400.2
Temp. [°C]	25.9	25.9	26	26	26	26	26.1	26.1	26.2	26.2	26.3	26.4	26.4	26.4	26.4	26.4	26.5	26.5	26.5	26.5	26.6	26.7	26.7	26.7	26.8	26.7	26.8	26.9	26.8	26.9	26.9	27	27	27.1	27	27	27	27	27.1	27.3	27.2	27.3	27.3	27.3	27.4	27.4	27.4	27.4	27.4
H2	973	969	968	966	969	969	963	963	960	961	966	962	962	956	959	958	955	957	957	954	953	954	954	953	955	950	947	948	950	950	944	946	945	944	941	944	940	946	944	942	940	942	942	940	934	936	938	937	936
H3	41346	41250	41156	41010	40988	40885	40802	40760	40659	40711	40594	40584	40549	40495	40418	40360	40328	40315	40280	40254	40261	40178	40128	40148	40092	40041	40010	39937	39899	39865	39772	39806	39826	39764	39772	39700	39670	39645	39546	39533	39443	39502	39476	39424	39356	39328	39304	39297	39226
H4	4068	4044	4037	4023	4022	4011	4013	3997	3988	3993	3985	3970	3984	3968	3958	3955	3957	3956	3946	3940	3938	3935	3932	3926	3926	3916	3912	3904	3902	3901	3897	3893	3889	3883	3877	3878	3876	3882	3870	3869	3863	3856	3867	3856	3848	3847	3842	3836	3841
H5	4115	4097	4084	4077	4070	4067	4059	4050	4048	4034	4037	4030	4027	4023	4009	4003	4007	3998	3994	3988	3982	3981	3976	3971	3973	3965	3958	3951	3956	3952	3948	3944	3936	3942	3926	3925	3925	3922	3904	3913	3915	3908	3901	3911	3899	3897	3889	3883	3885
H6	3967	3918	3892	3888	3868	3862	3850	3842	3840	3827	3828	3816	3818	3818	3808	3814	3802	3805	3796	3790	3786	3779	3778	3781	3779	3770	3771	3754	3763	3749	3743	3743	3740	3732	3736	3729	3731	3733	3726	3722	3717	3713	3713	3693	3703	3699	3703	3700	3694
H9	3855	3854	3857	3867	3862	3857	3850	3846	3848	3848	3844	3829	3833	3833	3835	3836	3828	3829	3828	3820	3828	3818	3811	3818	3813	3808	3803	3804	3810	3789	3800	3796	3794	3794	3791	3782	3787	3784	3781	3778	3774	3774	3763	3777	3769	3765	3757	3767	3758
H11	3811	3804	3801	3809	3795	3792	3795	3775	3778	3785	3779	3778	3776	3771	3772	3767	3781	3768	3767	3760	3763	3758	3759	3760	3747	3757	3749	3745	3746	3744	3749	3742	3734	3737	3728	3726	3732	3724	3729	3725	3729	3715	3730	3719	3711	3711	3705	3709	3700
H13	3873	3877	3871	3875	3872	3867	3869	3870	3859	3869	3862	3859	3858	3858	3856	3864	3846	3849	3843	3846	3843	3838	3840	3838	3833	3822	3823	3815	3816	3812	3809	3810	3806	3805	3805	3800	3787	3785	3782	3783	3784	3777	3782	3778	3777	3763	3761	3760	3758
H15	3880	3862	3868	3858	3849	3860	3864	3854	3857	3864	3865	3860	3860	3846	3852	3845	3845	3849	3838	3848	3834	3844	3837	3841	3824	3830	3831	3811	3813	3817	3801	3803	3804	3802	3808	3804	3792	3794	3792	3795	3783	3783	3780	3785	3771	3773	3772	3770	3770
H17	3874	3876	3873	3878	3865	3864	3859	3861	3875	3867	3877	3858	3864	3858	3853	3850	3858	3858	3854	3853	3844	3844	3842	3840	3837	3846	3823	3823	3820	3818	3826	3812	3809	3810	3808	3800	3808	3804	3794	3789	3793	3777	3785	3788	3777	3778	3772	3785	3758
H19	3865	3876	3878	3872	3864	3867	3867	3865	3866	3867	3861	3854	3868	3867	3847	3858	3851	3850	3846	3850	3839	3827	3847	3840	3829	3828	3818	3816	3822	3809	3814	3816	3806	3812	3787	3803	3796	3793	3791	3777	3787	3784	3776	3779	3776	3773	3774	3763	3766
H21	3854	3847	3836	3835	3827	3823	3807	3804	3809	3815	3803	3806	3804	3807	3803	3797	3804	3799	3795	3792	3791	3793	3786	3784	3783	3785	3769	3783	3773	3776	3770	3760	3759	3768	3763	3761	3755	3757	3753	3751	3744	3744	3751	3751	3739	3740	3738	3733	3738
Rawdata (perpendicular)
Cycle Nr.	1	2	3	4	5	6	7	8	9	10	11	12	13	14	15	16	17	18	19	20	21	22	23	24	25	26	27	28	29	30	31	32	33	34	35	36	37	38	39	40	41	42	43	44	45	46	47	48	49
Time [s]	0	50.1	100.1	150.2	200.2	250.2	300.2	350.2	400.2	450.2	500.2	550.2	600.2	650.2	700.2	750.2	800.2	850.2	900.2	950.2	1000.2	1050.2	1100.2	1150.2	1200.2	1250.2	1300.2	1350.2	1400.2	1450.2	1500.2	1550.2	1600.2	1650.2	1700.2	1750.2	1800.2	1850.2	1900.2	1950.2	2000.2	2050.2	2100.2	2150.2	2200.2	2250.2	2300.2	2350.2	2400.2
Temp. [°C]	25.9	25.9	26	26	26	26	26.1	26.1	26.2	26.2	26.3	26.4	26.4	26.4	26.4	26.4	26.5	26.5	26.5	26.5	26.6	26.7	26.7	26.7	26.8	26.7	26.8	26.9	26.8	26.9	26.9	27	27	27.1	27	27	27	27	27.1	27.3	27.2	27.3	27.3	27.3	27.4	27.4	27.4	27.4	27.4
H2	239	241	240	238	239	238	237	236	239	238	238	235	236	239	236	236	236	238	234	237	239	236	235	236	236	237	236	233	235	234	234	235	233	234	235	235	235	235	234	234	234	234	232	234	234	234	234	231	231
H3	32415	32259	32167	32174	32068	31995	32021	31948	31903	31874	31814	31826	31745	31759	31679	31654	31656	31659	31568	31560	31546	31508	31481	31451	31370	31360	31359	31301	31320	31287	31260	31216	31213	31207	31135	31134	31117	31068	31048	31020	30997	30987	30995	30947	30858	30867	30846	30846	30779
H4	2264	2257	2251	2246	2249	2242	2236	2235	2234	2233	2228	2224	2226	2224	2215	2220	2217	2215	2218	2210	2211	2205	2203	2201	2194	2201	2190	2197	2199	2189	2191	2189	2187	2184	2189	2179	2181	2179	2173	2172	2171	2171	2169	2173	2162	2160	2163	2162	2163
H5	2221	2208	2204	2197	2190	2188	2197	2185	2186	2188	2180	2175	2171	2170	2172	2164	2163	2166	2164	2163	2159	2155	2153	2153	2153	2147	2151	2147	2144	2142	2140	2141	2136	2140	2140	2133	2134	2125	2130	2130	2125	2125	2125	2124	2126	2119	2115	2119	2117
H6	2089	2034	2022	2017	2010	2000	1995	1994	1988	1985	1983	1981	1981	1975	1981	1973	1976	1974	1971	1968	1965	1964	1971	1964	1957	1957	1963	1959	1955	1955	1953	1949	1951	1948	1947	1945	1947	1939	1940	1943	1942	1939	1940	1932	1937	1937	1932	1934	1932
H9	2168	2202	2225	2252	2271	2285	2303	2310	2334	2346	2350	2358	2370	2383	2383	2394	2400	2398	2408	2410	2404	2417	2418	2418	2415	2415	2422	2418	2419	2418	2423	2424	2425	2430	2430	2426	2421	2424	2428	2425	2422	2417	2429	2424	2424	2421	2408	2417	2418
H11	2095	2105	2123	2141	2154	2162	2171	2186	2192	2206	2209	2216	2223	2232	2239	2244	2254	2253	2268	2269	2274	2286	2282	2287	2292	2298	2302	2304	2306	2305	2317	2318	2321	2325	2318	2320	2325	2322	2323	2328	2327	2325	2334	2334	2339	2334	2331	2339	2337
H13	2204	2240	2280	2309	2338	2354	2370	2380	2396	2415	2419	2432	2425	2437	2442	2442	2447	2444	2442	2451	2454	2453	2455	2450	2447	2454	2453	2449	2452	2447	2450	2447	2454	2447	2444	2445	2443	2442	2442	2445	2441	2440	2437	2441	2436	2440	2437	2437	2430
H15	2210	2238	2263	2292	2311	2321	2342	2355	2374	2396	2394	2407	2417	2420	2430	2437	2449	2450	2450	2459	2454	2458	2459	2459	2461	2466	2461	2460	2462	2465	2465	2461	2460	2462	2469	2459	2460	2457	2461	2463	2454	2453	2451	2463	2451	2452	2455	2453	2451
H17	2239	2283	2323	2351	2373	2390	2412	2426	2441	2445	2453	2465	2467	2488	2479	2482	2484	2488	2496	2489	2495	2493	2496	2494	2494	2496	2495	2488	2495	2498	2494	2485	2488	2487	2488	2483	2486	2484	2483	2482	2476	2480	2486	2482	2482	2474	2474	2473	2474
H19	2251	2293	2322	2350	2371	2393	2405	2427	2437	2443	2455	2465	2466	2484	2489	2491	2496	2494	2498	2500	2503	2500	2500	2500	2500	2503	2499	2494	2504	2494	2495	2495	2497	2494	2492	2490	2492	2484	2489	2480	2487	2481	2488	2485	2489	2482	2484	2473	2478
H21	2204	2213	2220	2233	2240	2252	2262	2266	2274	2288	2291	2298	2298	2321	2322	2328	2342	2342	2350	2356	2362	2366	2370	2373	2388	2376	2380	2386	2391	2390	2395	2394	2404	2397	2408	2407	2406	2409	2419	2410	2415	2416	2416	2412	2422	2417	2418	2420	2419
Fluorescence polarization (FP) values normalized to the initial value:
Time (s)	0	50.1	100.1	150.2	200.2	250.2	300.2	350.2	400.2	450.2	500.2	550.2	600.2	650.2	700.2	750.2	800.2	850.2	900.2	950.2	1000.2	1050.2	1100.2	1150.2	1200.2	1250.2	1300.2	1350.2	1400.2	1450.2	1500.2	1550.2	1600.2	1650.2	1700.2	1750.2	1800.2	1850.2	1900.2	1950.2	2000.2	2050.2	2100.2	2150.2	2200.2	2250.2	2300.2	2350.2	2400.2
probe	1	0.991525	0.991525	0.983051	0.974576	0.974576	0.991525	0.974576	0.974576	0.974576	0.966102	0.957627	0.974576	0.966102	0.966102	0.949153	0.966102	0.966102	0.940678	0.957627	0.957627	0.957627	0.957627	0.957627	0.966102	0.949153	0.974576	0.940678	0.932203	0.949153	0.949153	0.949153	0.940678	0.940678	0.932203	0.949153	0.949153	0.957627	0.949153	0.949153	0.949153	0.932203	0.949153	0.932203	0.957627	0.957627	0.932203	0.923729	0.932203
1481 E234G	1	1.01471	1	1.00735	1.01471	1.00735	0.985294	1	1	0.977941	0.992647	0.992647	0.992647	1.00735	0.977941	0.985294	1	0.977941	0.977941	0.977941	0.985294	0.977941	0.977941	0.977941	0.970588	0.985294	0.970588	0.963235	0.977941	0.970588	0.977941	0.970588	0.970588	0.970588	0.955882	0.963235	0.970588	0.977941	0.941176	0.955882	0.970588	0.963235	0.948529	0.970588	0.955882	0.963235	0.963235	0.941176	0.955882
2092 E/G-L/D	1	1.05479	1.04795	1.04795	1.0411	1.04795	1.05479	1.0411	1.06164	1.04795	1.04795	1.03425	1.0411	1.06164	1.03425	1.05479	1.0411	1.04795	1.03425	1.0411	1.04795	1.03425	1.02055	1.0411	1.04795	1.0411	1.03425	1.0137	1.03425	1.0137	1.02055	1.0274	1.02055	1.02055	1.0274	1.02055	1.0274	1.0411	1.0274	1.02055	1.0137	1.0137	1.00685	1.00685	1.02055	1.00685	1.02055	1.0137	1.00685
2052 WT	1	0.925234	0.878505	0.831776	0.775701	0.728972	0.691589	0.663551	0.626168	0.598131	0.570093	0.53271	0.514019	0.495327	0.495327	0.46729	0.448598	0.457944	0.429907	0.420561	0.448598	0.401869	0.383178	0.401869	0.392523	0.392523	0.373832	0.383178	0.383178	0.35514	0.373832	0.364486	0.345794	0.345794	0.345794	0.336449	0.364486	0.336449	0.327103	0.327103	0.336449	0.345794	0.299065	0.336449	0.336449	0.327103	0.336449	0.336449	0.317757
2091 L258D	1	0.983051	0.932203	0.90678	0.855932	0.830508	0.822034	0.754237	0.762712	0.737288	0.711864	0.694915	0.677966	0.669492	0.644068	0.627119	0.635593	0.618644	0.576271	0.576271	0.576271	0.533898	0.542373	0.533898	0.5	0.516949	0.5	0.483051	0.483051	0.474576	0.466102	0.457627	0.432203	0.432203	0.440678	0.432203	0.432203	0.423729	0.423729	0.415254	0.423729	0.40678	0.40678	0.389831	0.381356	0.389831	0.381356	0.372881	0.355932
2161 C421S	1	0.930693	0.821782	0.752475	0.683168	0.633663	0.60396	0.584158	0.534653	0.50495	0.475248	0.445545	0.455446	0.445545	0.425743	0.435644	0.405941	0.415842	0.405941	0.39604	0.386139	0.376238	0.376238	0.386139	0.376238	0.356436	0.366337	0.346535	0.346535	0.346535	0.346535	0.356436	0.326733	0.346535	0.356436	0.346535	0.336634	0.326733	0.316832	0.316832	0.326733	0.316832	0.326733	0.316832	0.336634	0.29703	0.29703	0.29703	0.306931
2217 K256S	1	0.90099	0.851485	0.772277	0.70297	0.693069	0.663366	0.613861	0.584158	0.544554	0.534653	0.50495	0.475248	0.465347	0.445545	0.415842	0.39604	0.39604	0.376238	0.376238	0.376238	0.376238	0.356436	0.366337	0.326733	0.336634	0.356436	0.316832	0.316832	0.316832	0.29703	0.306931	0.316832	0.306931	0.306931	0.316832	0.306931	0.306931	0.287129	0.29703	0.29703	0.29703	0.29703	0.277228	0.29703	0.29703	0.277228	0.277228	0.287129
2218 E242A	1	0.902174	0.793478	0.728261	0.641304	0.597826	0.543478	0.51087	0.51087	0.478261	0.467391	0.402174	0.413043	0.369565	0.369565	0.358696	0.369565	0.358696	0.326087	0.358696	0.326087	0.326087	0.315217	0.315217	0.304348	0.336957	0.293478	0.304348	0.282609	0.271739	0.304348	0.304348	0.282609	0.293478	0.293478	0.282609	0.304348	0.293478	0.271739	0.271739	0.293478	0.25	0.25	0.271739	0.26087	0.271739	0.26087	0.282609	0.228261
2219 A252C-C421S	1	0.909091	0.840909	0.75	0.670455	0.625	0.602273	0.534091	0.522727	0.5	0.454545	0.409091	0.443182	0.409091	0.352273	0.363636	0.352273	0.352273	0.329545	0.340909	0.318182	0.295455	0.329545	0.318182	0.295455	0.295455	0.295455	0.284091	0.284091	0.272727	0.295455	0.295455	0.261364	0.284091	0.25	0.284091	0.272727	0.272727	0.261364	0.261364	0.272727	0.272727	0.238636	0.25	0.25	0.261364	0.25	0.25	0.25
2270 G299S	1	0.969388	0.928571	0.897959	0.867347	0.826531	0.77551	0.765306	0.765306	0.734694	0.693878	0.683673	0.683673	0.642857	0.622449	0.602041	0.591837	0.581633	0.540816	0.530612	0.530612	0.510204	0.489796	0.479592	0.438776	0.479592	0.44898	0.44898	0.418367	0.428571	0.418367	0.397959	0.367347	0.408163	0.377551	0.367347	0.377551	0.357143	0.326531	0.346939	0.326531	0.326531	0.326531	0.346939	0.316327	0.326531	0.316327	0.295918	0.306122
[truncated: 51 more columns]

## Sheet: Exp. 7
Application: Tecan i-control				Tecan i-control , 1.10.4.0
Device: infinite 500				Serial number: 705007195				Serial number of connected stacker:
Firmware: V_1.30_05/2007_I500F (May 18 2007/14.36.50)				MAI, V_1.30_05/2007_I500F (May 18 2007/14.36.50)
Date:	13/01/2018
Time:	16:23:41
System				PEONY
User				LABS\sp693
Plate				Greiner 384 Flat Bottom Transparent Polystyrol Small volume [GRE384st.pdfx]
Plate-ID (Stacker)
Shaking (Linear) Duration:				4	s
Shaking (Linear) Amplitude:				2	mm
List of actions in this measurement script:
Kinetic
Fluorescence Polarization
	Measurement well-wise
Kinetic Measurement
Kinetic Cycles				100
Interval Time				00:00:50
Mode				Fluorescence Polarization
Label1: Excitation Wavelength				485	nm
Label1: Emission Wavelength				535	nm
Label1: Excitation Bandwidth				20	nm
Label1: Emission Bandwidth				20	nm
Label1: Gain				56	Optimal (100%)
Label1: Number of Flashes				13
Label1: Integration Time				20	µs
Label1: Settle Time				0	ms
Label1: Mirror (Automatic)				Dichroic 510 (e.g. fluorescein)
Label1: Z-Position (Manual)				21250	µm
G-Factor Reference				I3-I3
Reference Value				20	mP
G-Factor Blank				I2-I2
G-Factor				0.825832	(calculated)
Measurement Blank				I2-I2
Legend
Color for G-Factor Reference
Color for G-Factor and Measurement Blank
Part of Plate				I2-I5; I7-J7; I9-J9; I11-J11; I13-J13; I15-J15; I17-J17
Start Time:	13/01/2018 16:24:05
Polarization
Cycle Nr.	1	2	3	4	5	6	7	8	9	10	11	12	13	14	15	16	17	18	19	20	21	22	23	24	25	26	27	28	29	30	31	32	33	34	35	36	37	38	39	40	41	42	43	44	45	46	47	48	49
Time [s]	0	50.1	100.1	150.2	200.2	250.2	300.2	350.2	400.2	450.2	500.2	550.2	600.2	650.2	700.2	750.2	800.2	850.2	900.2	950.2	1000.2	1050.2	1100.2	1150.2	1200.2	1250.2	1300.2	1350.2	1400.2	1450.2	1500.2	1550.2	1600.2	1650.2	1700.2	1750.2	1800.2	1850.2	1900.2	1950.2	2000.2	2050.2	2100.2	2150.2	2200.2	2250.2	2300.2	2350.2	2400.2
Temp. [°C]	29.5	29.5	29.6	29.5	29.6	29.6	29.6	29.7	29.7	29.6	29.7	29.7	29.7	29.7	29.7	29.7	29.7	29.7	29.6	29.8	29.7	29.7	29.7	29.8	29.7	29.7	29.7	29.7	29.8	29.8	29.8	29.8	29.8	29.7	29.9	29.9	29.9	29.9	29.8	29.8	29.8	29.9	29.9	30.1	29.9	29.9	30	29.9	30.1
I2	Blank	Blank	Blank	Blank	Blank	Blank	Blank	Blank	Blank	Blank	Blank	Blank	Blank	Blank	Blank	Blank	Blank	Blank	Blank	Blank	Blank	Blank	Blank	Blank	Blank	Blank	Blank	Blank	Blank	Blank	Blank	Blank	Blank	Blank	Blank	Blank	Blank	Blank	Blank	Blank	Blank	Blank	Blank	Blank	Blank	Blank	Blank	Blank	Blank
I3	20	19	19	19	17	19	19	18	18	18	18	17	16	17	18	17	17	16	16	17	16	18	17	17	16	16	16	16	16	16	17	17	16	15	15	16	16	16	16	16	15	16	16	15	16	16	16	15	15
I4	112	110	110	108	108	109	108	111	106	108	107	105	106	105	106	105	105	104	106	105	103	104	105	103	106	103	103	103	103	100	102	101	103	103	104	101	102	104	103	102	102	102	101	103	102	102	104	103	101
I5	85	85	83	84	81	82	82	81	80	78	80	77	78	80	79	81	78	78	80	78	78	77	77	77	78	75	76	78	77	75	74	75	75	77	76	75	76	77	76	75	76	74	77	74	77	76	75	76	75
I7	102	91	78	64	59	52	46	43	39	38	35	33	31	30	31	32	31	31	31	28	29	27	26	28	29	27	28	25	28	27	26	26	28	28	28	28	27	27	28	27	25	26	26	26	29	24	26	28	26
I9	106	102	99	94	92	89	86	78	78	76	70	67	64	61	59	58	55	53	50	47	46	43	44	42	42	39	40	39	38	36	36	33	32	32	32	33	31	31	30	30	32	26	28	28	30	26	27	28	27
I11	100	96	89	82	76	73	67	65	62	57	54	52	50	49	47	45	43	41	39	39	37	35	36	35	35	35	34	34	33	30	33	30	30	33	30	30	31	30	31	27	29	28	30	28	29	27	29	28	28
I13	92	81	71	64	59	54	50	46	45	43	38	38	37	35	35	32	31	30	32	28	31	28	27	28	29	29	26	28	29	27	26	26	23	26	24	24	23	24	24	24	27	23	22	23	26	23	25	24	22
I15	99	96	94	89	87	83	81	79	76	73	67	67	65	63	61	61	57	55	55	53	50	48	49	43	45	44	42	42	43	40	38	39	36	37	36	37	36	35	34	32	32	31	31	32	32	30	30	28	27
I17	103	101	101	100	102	101	100	101	100	101	98	99	99	98	96	96	100	97	99	99	97	95	98	95	96	95	96	97	96	95	93	94	94	96	90	95	93	93	94	92	93	91	93	93	93	95	93	92	91
J7	116	108	102	97	90	85	81	77	72	68	65	60	57	55	51	49	49	46	45	41	41	37	39	38	35	33	36	31	34	30	31	28	29	32	30	29	28	29	28	27	27	24	27	25	26	26	26	26	27
J9	113	108	107	102	101	96	94	91	90	86	82	81	79	74	73	73	70	66	66	64	63	62	58	58	55	55	53	50	50	49	47	46	44	46	43	41	42	44	41	38	39	36	38	37	36	37	34	36	33
J11	124	120	119	113	111	109	107	102	100	95	91	91	87	87	80	82	78	75	76	71	71	65	69	65	64	58	60	58	58	56	57	53	52	52	49	49	49	46	48	45	47	43	45	44	42	41	41	39	41
J13	114	104	93	83	73	66	63	56	53	50	43	41	40	38	34	35	34	30	30	28	26	25	27	26	24	22	24	21	23	23	19	21	19	21	20	18	19	20	19	19	16	18	19	17	22	19	20	20	20
J15	119	116	115	110	114	109	108	105	107	102	98	98	95	93	94	92	91	90	86	83	84	79	82	76	78	76	75	73	71	69	68	69	64	69	65	64	66	63	62	57	60	62	57	57	54	54	52	52	54
J17	116	116	118	114	119	118	118	120	120	119	119	119	119	119	120	121	119	119	119	119	120	120	119	118	120	121	118	120	120	120	119	118	119	121	124	122	122	120	121	122	121	119	122	121	122	122	122	122	122
Anisotropy
Cycle Nr.	1	2	3	4	5	6	7	8	9	10	11	12	13	14	15	16	17	18	19	20	21	22	23	24	25	26	27	28	29	30	31	32	33	34	35	36	37	38	39	40	41	42	43	44	45	46	47	48	49
Time [s]	0	50.1	100.1	150.2	200.2	250.2	300.2	350.2	400.2	450.2	500.2	550.2	600.2	650.2	700.2	750.2	800.2	850.2	900.2	950.2	1000.2	1050.2	1100.2	1150.2	1200.2	1250.2	1300.2	1350.2	1400.2	1450.2	1500.2	1550.2	1600.2	1650.2	1700.2	1750.2	1800.2	1850.2	1900.2	1950.2	2000.2	2050.2	2100.2	2150.2	2200.2	2250.2	2300.2	2350.2	2400.2
Temp. [°C]	29.5	29.5	29.6	29.5	29.6	29.6	29.6	29.7	29.7	29.6	29.7	29.7	29.7	29.7	29.7	29.7	29.7	29.7	29.6	29.8	29.7	29.7	29.7	29.8	29.7	29.7	29.7	29.7	29.8	29.8	29.8	29.8	29.8	29.7	29.9	29.9	29.9	29.9	29.8	29.8	29.8	29.9	29.9	30.1	29.9	29.9	30	29.9	30.1
I2	Blank	Blank	Blank	Blank	Blank	Blank	Blank	Blank	Blank	Blank	Blank	Blank	Blank	Blank	Blank	Blank	Blank	Blank	Blank	Blank	Blank	Blank	Blank	Blank	Blank	Blank	Blank	Blank	Blank	Blank	Blank	Blank	Blank	Blank	Blank	Blank	Blank	Blank	Blank	Blank	Blank	Blank	Blank	Blank	Blank	Blank	Blank	Blank	Blank
I3	13	13	13	13	12	12	13	12	12	12	12	11	11	11	12	11	11	11	11	11	11	12	11	11	11	10	11	11	11	11	11	11	11	10	10	11	11	11	11	11	10	11	11	10	11	11	11	10	10
I4	78	76	76	75	74	75	75	77	73	74	74	73	73	72	74	73	73	72	73	73	71	72	72	71	73	71	71	71	71	69	70	70	71	71	72	69	70	72	71	70	70	70	70	71	71	70	72	71	70
I5	58	58	57	58	55	56	56	55	55	54	54	53	53	55	54	55	54	53	55	54	54	53	52	52	53	51	52	53	52	51	51	51	51	53	52	51	52	52	52	52	52	50	53	51	52	52	52	52	51
I7	70	63	53	44	40	35	31	29	26	26	23	22	21	20	21	21	21	21	21	19	19	18	18	19	19	18	19	17	19	18	18	17	19	19	19	19	18	18	19	18	17	18	18	17	20	16	18	19	17
I9	73	70	69	65	63	61	59	54	54	52	48	46	44	42	40	40	37	36	34	32	31	29	30	28	28	26	27	26	26	24	24	22	22	22	21	22	21	21	20	20	21	18	19	19	20	17	18	19	18
I11	69	66	61	56	52	50	46	44	42	39	37	35	34	33	32	30	29	28	26	26	25	24	25	23	24	24	23	23	22	20	22	20	20	22	20	20	21	20	21	18	20	19	20	19	20	18	20	19	19
I13	63	55	48	44	40	36	34	31	30	29	25	26	25	24	23	21	21	20	22	19	21	19	18	19	20	19	17	19	19	18	18	17	15	17	16	16	16	16	16	16	18	16	15	16	17	16	17	16	15
I15	68	66	65	61	60	57	56	54	52	50	46	46	44	43	41	41	39	38	37	36	34	32	33	29	30	29	28	28	29	27	26	26	24	25	24	25	24	24	23	22	21	21	21	22	21	20	21	19	18
I17	71	70	69	69	71	70	69	70	69	70	68	68	68	67	66	66	69	67	68	68	66	65	68	65	66	66	66	67	66	66	64	65	65	66	62	65	64	64	65	64	64	63	64	64	64	66	64	63	62
J7	80	75	71	67	62	58	56	53	49	47	44	41	39	38	34	33	33	31	31	28	28	25	27	25	23	23	24	21	23	20	21	19	19	21	20	19	19	20	19	18	18	16	18	17	18	17	17	18	18
J9	79	75	74	71	70	66	65	63	62	59	56	55	54	51	50	50	48	45	45	44	43	42	40	40	37	37	36	34	34	33	32	31	30	31	29	28	29	30	27	26	26	25	26	25	24	25	23	25	22
J11	86	83	82	79	77	75	74	70	69	65	63	63	60	59	55	56	53	51	52	49	48	44	47	44	43	40	41	40	39	38	39	36	35	35	33	33	33	31	33	30	32	29	30	30	29	27	27	27	27
J13	79	71	64	57	50	45	43	38	36	34	29	28	27	25	23	23	23	20	20	19	17	17	18	17	16	15	16	14	16	15	12	14	12	14	13	12	13	14	13	13	10	12	13	11	14	13	13	13	13
J15	82	80	80	76	79	76	75	73	74	70	68	68	66	64	65	64	62	62	59	57	58	54	56	52	53	52	51	50	48	47	46	47	44	47	44	44	45	43	42	39	41	42	39	39	36	37	35	35	37
J17	80	80	82	79	82	82	82	83	83	82	82	83	82	82	83	84	83	82	83	83	83	83	83	82	84	84	82	84	83	84	83	82	83	84	86	85	85	83	84	84	84	83	85	84	85	85	84	85	85
Total Intensity
Cycle Nr.	1	2	3	4	5	6	7	8	9	10	11	12	13	14	15	16	17	18	19	20	21	22	23	24	25	26	27	28	29	30	31	32	33	34	35	36	37	38	39	40	41	42	43	44	45	46	47	48	49
Time [s]	0	50.1	100.1	150.2	200.2	250.2	300.2	350.2	400.2	450.2	500.2	550.2	600.2	650.2	700.2	750.2	800.2	850.2	900.2	950.2	1000.2	1050.2	1100.2	1150.2	1200.2	1250.2	1300.2	1350.2	1400.2	1450.2	1500.2	1550.2	1600.2	1650.2	1700.2	1750.2	1800.2	1850.2	1900.2	1950.2	2000.2	2050.2	2100.2	2150.2	2200.2	2250.2	2300.2	2350.2	2400.2
Temp. [°C]	29.5	29.5	29.6	29.5	29.6	29.6	29.6	29.7	29.7	29.6	29.7	29.7	29.7	29.7	29.7	29.7	29.7	29.7	29.6	29.8	29.7	29.7	29.7	29.8	29.7	29.7	29.7	29.7	29.8	29.8	29.8	29.8	29.8	29.7	29.9	29.9	29.9	29.9	29.8	29.8	29.8	29.9	29.9	30.1	29.9	29.9	30	29.9	30.1
I2	Blank	Blank	Blank	Blank	Blank	Blank	Blank	Blank	Blank	Blank	Blank	Blank	Blank	Blank	Blank	Blank	Blank	Blank	Blank	Blank	Blank	Blank	Blank	Blank	Blank	Blank	Blank	Blank	Blank	Blank	Blank	Blank	Blank	Blank	Blank	Blank	Blank	Blank	Blank	Blank	Blank	Blank	Blank	Blank	Blank	Blank	Blank	Blank	Blank
I3	105390	105010	104795	104694	104368	104036	103863	103641	103410	103275	103135	102878	102840	102736	102607	102414	102312	102253	102095	101913	101707	101647	101683	101559	101456	101483	101260	101168	101173	101007	100900	100726	100761	100770	100554	100575	100471	100312	100317	100301	100186	99990	99856	100027	99878	99777	99658	99580	99490
I4	7012	6990	6973	6967	6949	6935	6912	6895	6898	6872	6860	6834	6847	6823	6809	6807	6794	6770	6766	6783	6770	6746	6748	6738	6736	6745	6729	6718	6711	6701	6694	6693	6670	6663	6667	6672	6667	6658	6647	6645	6651	6642	6637	6624	6618	6613	6596	6600	6585
I5	7982	7959	7941	7938	7928	7907	7903	7897	7883	7888	7857	7846	7825	7816	7803	7801	7783	7767	7758	7741	7746	7727	7736	7723	7722	7709	7694	7677	7676	7664	7657	7653	7637	7646	7625	7610	7597	7595	7596	7594	7580	7584	7552	7556	7542	7536	7538	7520	7511
I7	7078	7232	7375	7487	7577	7619	7693	7730	7760	7788	7806	7798	7814	7853	7825	7816	7816	7818	7806	7819	7790	7800	7808	7812	7778	7791	7774	7767	7782	7756	7741	7754	7733	7728	7735	7730	7709	7712	7708	7686	7701	7700	7685	7673	7676	7668	7656	7662	7652
I9	6930	6981	7024	7045	7074	7091	7117	7151	7171	7187	7222	7256	7278	7301	7338	7348	7367	7384	7396	7422	7437	7448	7460	7460	7463	7492	7498	7506	7510	7494	7516	7513	7535	7527	7533	7524	7534	7550	7530	7535	7520	7534	7530	7519	7523	7523	7526	7526	7507
I11	6845	6913	6990	7030	7069	7107	7134	7181	7203	7229	7250	7267	7285	7309	7313	7317	7339	7359	7364	7347	7367	7368	7369	7373	7378	7364	7378	7373	7383	7358	7366	7386	7360	7389	7353	7355	7352	7361	7343	7339	7334	7332	7335	7332	7327	7322	7319	7312	7294
I13	6911	7027	7148	7223	7250	7308	7346	7380	7397	7412	7434	7441	7459	7465	7447	7473	7477	7485	7474	7467	7446	7455	7484	7457	7447	7455	7452	7452	7458	7436	7448	7428	7435	7432	7430	7425	7433	7406	7412	7406	7386	7395	7397	7391	7383	7362	7359	7366	7369
I15	6745	6775	6804	6829	6852	6872	6885	6899	6903	6924	6921	6965	6986	6994	7012	7029	7048	7050	7062	7074	7083	7086	7111	7123	7130	7157	7141	7146	7159	7160	7167	7190	7168	7188	7179	7201	7173	7190	7210	7182	7183	7186	7187	7191	7189	7179	7183	7171	7196
I17	6590	6586	6583	6562	6535	6528	6508	6491	6474	6458	6442	6423	6420	6403	6402	6380	6377	6381	6356	6346	6359	6343	6336	6305	6317	6309	6303	6304	6291	6284	6289	6296	6284	6283	6262	6260	6277	6269	6240	6251	6249	6243	6240	6237	6227	6215	6196	6206	6207
J7	7246	7314	7359	7395	7435	7470	7509	7551	7564	7592	7621	7655	7679	7711	7722	7743	7746	7763	7783	7794	7786	7816	7809	7820	7835	7838	7837	7851	7839	7835	7846	7857	7829	7830	7834	7830	7832	7830	7826	7824	7830	7818	7813	7822	7810	7791	7795	7780	7795
J9	6913	6914	6947	6975	6998	7007	7037	7051	7053	7065	7088	7115	7117	7162	7156	7156	7183	7181	7180	7196	7214	7221	7244	7254	7276	7264	7274	7289	7299	7292	7296	7331	7347	7317	7346	7337	7339	7323	7356	7352	7368	7383	7367	7391	7365	7366	7383	7387	7401
J11	6458	6445	6459	6453	6462	6457	6478	6487	6492	6499	6523	6532	6572	6579	6583	6595	6621	6637	6642	6665	6698	6713	6730	6746	6768	6782	6792	6815	6834	6840	6835	6887	6878	6897	6895	6910	6924	6922	6952	6956	6961	6984	6975	6988	6982	7006	7012	7034	7020
J13	6648	6798	6890	6991	7086	7151	7218	7258	7293	7349	7376	7394	7423	7454	7467	7472	7478	7512	7510	7511	7530	7536	7541	7547	7539	7545	7544	7550	7561	7559	7544	7526	7533	7529	7513	7541	7534	7531	7517	7505	7507	7523	7510	7503	7482	7492	7480	7484	7491
J15	6527	6539	6536	6556	6527	6542	6545	6550	6536	6552	6544	6557	6577	6567	6571	6577	6575	6593	6596	6610	6619	6615	6652	6655	6656	6651	6666	6685	6692	6702	6713	6715	6733	6730	6734	6731	6742	6754	6772	6780	6762	6775	6775	6795	6795	6804	6811	6822	6827
J17	6782	6757	6739	6731	6691	6655	6648	6621	6574	6561	6515	6532	6519	6484	6466	6443	6429	6431	6407	6392	6374	6363	6369	6339	6333	6313	6307	6293	6291	6273	6250	6253	6235	6210	6199	6192	6173	6181	6142	6157	6137	6116	6102	6104	6087	6086	6076	6069	6065
Intensity (parallel)
Cycle Nr.	1	2	3	4	5	6	7	8	9	10	11	12	13	14	15	16	17	18	19	20	21	22	23	24	25	26	27	28	29	30	31	32	33	34	35	36	37	38	39	40	41	42	43	44	45	46	47	48	49
Time [s]	0	50.1	100.1	150.2	200.2	250.2	300.2	350.2	400.2	450.2	500.2	550.2	600.2	650.2	700.2	750.2	800.2	850.2	900.2	950.2	1000.2	1050.2	1100.2	1150.2	1200.2	1250.2	1300.2	1350.2	1400.2	1450.2	1500.2	1550.2	1600.2	1650.2	1700.2	1750.2	1800.2	1850.2	1900.2	1950.2	2000.2	2050.2	2100.2	2150.2	2200.2	2250.2	2300.2	2350.2	2400.2
Temp. [°C]	29.5	29.5	29.6	29.5	29.6	29.6	29.6	29.7	29.7	29.6	29.7	29.7	29.7	29.7	29.7	29.7	29.7	29.7	29.6	29.8	29.7	29.7	29.7	29.8	29.7	29.7	29.7	29.7	29.8	29.8	29.8	29.8	29.8	29.7	29.9	29.9	29.9	29.9	29.8	29.8	29.8	29.9	29.9	30.1	29.9	29.9	30	29.9	30.1
I2	Blank	Blank	Blank	Blank	Blank	Blank	Blank	Blank	Blank	Blank	Blank	Blank	Blank	Blank	Blank	Blank	Blank	Blank	Blank	Blank	Blank	Blank	Blank	Blank	Blank	Blank	Blank	Blank	Blank	Blank	Blank	Blank	Blank	Blank	Blank	Blank	Blank	Blank	Blank	Blank	Blank	Blank	Blank	Blank	Blank	Blank	Blank	Blank	Blank
I3	36073	35899	35840	35775	35602	35544	35514	35366	35284	35242	35196	35068	35030	35030	35026	34915	34865	34807	34778	34739	34635	34683	34662	34612	34553	34538	34480	34450	34445	34400	34384	34324	34328	34282	34212	34258	34223	34145	34162	34163	34085	34042	34007	34006	34015	33967	33937	33872	33845
I4	2700	2683	2680	2668	2661	2659	2648	2652	2637	2631	2624	2608	2615	2604	2604	2598	2595	2582	2585	2589	2578	2570	2575	2567	2574	2567	2561	2558	2554	2543	2546	2542	2540	2537	2541	2533	2535	2539	2531	2526	2529	2526	2521	2521	2517	2515	2515	2513	2501
I5	2970	2962	2950	2951	2935	2932	2932	2923	2915	2911	2904	2892	2886	2890	2884	2888	2873	2866	2870	2856	2859	2848	2849	2844	2848	2832	2831	2831	2827	2817	2812	2813	2806	2817	2806	2797	2797	2797	2795	2792	2789	2783	2783	2774	2778	2772	2772	2767	2759
I7	2692	2712	2719	2713	2728	2718	2725	2728	2724	2729	2724	2716	2713	2724	2719	2716	2713	2714	2709	2706	2697	2694	2695	2702	2692	2692	2690	2678	2692	2680	2671	2674	2676	2671	2675	2675	2665	2663	2665	2654	2655	2658	2653	2646	2660	2639	2642	2649	2640
I9	2647	2654	2662	2652	2655	2652	2652	2639	2646	2643	2638	2640	2639	2636	2642	2643	2638	2638	2632	2632	2635	2629	2635	2627	2628	2628	2634	2634	2633	2620	2625	2614	2621	2619	2618	2620	2615	2621	2613	2612	2613	2599	2603	2600	2608	2594	2599	2602	2592
I11	2596	2607	2616	2607	2600	2604	2597	2605	2602	2596	2594	2594	2592	2597	2594	2588	2588	2590	2584	2578	2578	2573	2577	2573	2576	2572	2571	2569	2571	2553	2565	2562	2552	2572	2551	2552	2554	2552	2550	2536	2541	2537	2545	2537	2539	2530	2536	2528	2524
I13	2594	2602	2613	2618	2611	2614	2614	2613	2614	2613	2604	2608	2611	2606	2599	2597	2595	2596	2599	2583	2585	2578	2587	2581	2580	2581	2571	2578	2583	2569	2571	2562	2554	2562	2557	2556	2555	2550	2552	2548	2552	2542	2540	2541	2547	2531	2534	2536	2529
I15	2554	2558	2561	2555	2556	2553	2551	2550	2541	2540	2519	2534	2534	2530	2531	2537	2530	2526	2529	2528	2522	2515	2529	2512	2520	2526	2515	2517	2525	2515	2511	2521	2505	2517	2509	2519	2507	2511	2513	2497	2496	2495	2497	2500	2499	2490	2493	2481	2487
I17	2508	2502	2499	2489	2486	2480	2470	2466	2456	2454	2438	2432	2432	2421	2417	2408	2418	2412	2407	2403	2402	2391	2398	2376	2385	2379	2378	2382	2375	2370	2366	2370	2365	2372	2345	2358	2360	2357	2350	2348	2351	2342	2346	2347	2341	2344	2329	2331	2327
J7	2803	2802	2800	2793	2784	2779	2781	2782	2768	2767	2765	2760	2760	2763	2751	2753	2755	2749	2754	2741	2740	2735	2741	2739	2734	2731	2737	2727	2734	2716	2724	2719	2711	2722	2718	2711	2710	2712	2707	2703	2704	2691	2701	2694	2696	2688	2688	2685	2691
J9	2667	2650	2658	2654	2658	2644	2649	2644	2642	2632	2628	2633	2630	2630	2624	2624	2624	2610	2609	2608	2611	2610	2606	2610	2606	2601	2599	2595	2598	2593	2587	2596	2595	2591	2592	2582	2586	2585	2586	2578	2584	2582	2581	2587	2574	2578	2574	2584	2577
J11	2525	2507	2508	2489	2486	2476	2478	2466	2463	2449	2447	2451	2452	2454	2436	2444	2441	2440	2446	2438	2448	2435	2455	2448	2452	2440	2448	2452	2457	2453	2456	2461	2455	2462	2451	2457	2461	2452	2469	2460	2469	2464	2466	2468	2460	2464	2465	2470	2468
J13	2566	2590	2589	2595	2596	2600	2612	2602	2607	2615	2603	2601	2609	2611	2604	2607	2607	2606	2603	2596	2597	2596	2606	2602	2594	2590	2594	2587	2600	2596	2577	2580	2573	2582	2572	2573	2576	2579	2570	2567	2555	2567	2567	2558	2566	2561	2559	2561	2564
J15	2534	2529	2526	2519	2519	2511	2507	2501	2499	2491	2477	2481	2481	2469	2475	2471	2465	2468	2457	2455	2461	2443	2466	2450	2454	2446	2449	2451	2446	2444	2445	2451	2441	2453	2443	2441	2450	2445	2446	2436	2437	2448	2432	2440	2430	2434	2430	2434	2442
J17	2624	2614	2615	2598	2598	2583	2578	2575	2557	2547	2529	2538	2530	2517	2515	2508	2498	2497	2489	2484	2479	2474	2475	2459	2464	2457	2447	2448	2447	2441	2428	2425	2422	2419	2422	2414	2405	2404	2392	2399	2390	2377	2379	2375	2372	2374	2368	2366	2365
Intensity (perpendicular)
Cycle Nr.	1	2	3	4	5	6	7	8	9	10	11	12	13	14	15	16	17	18	19	20	21	22	23	24	25	26	27	28	29	30	31	32	33	34	35	36	37	38	39	40	41	42	43	44	45	46	47	48	49
Time [s]	0	50.1	100.1	150.2	200.2	250.2	300.2	350.2	400.2	450.2	500.2	550.2	600.2	650.2	700.2	750.2	800.2	850.2	900.2	950.2	1000.2	1050.2	1100.2	1150.2	1200.2	1250.2	1300.2	1350.2	1400.2	1450.2	1500.2	1550.2	1600.2	1650.2	1700.2	1750.2	1800.2	1850.2	1900.2	1950.2	2000.2	2050.2	2100.2	2150.2	2200.2	2250.2	2300.2	2350.2	2400.2
Temp. [°C]	29.5	29.5	29.6	29.5	29.6	29.6	29.6	29.7	29.7	29.6	29.7	29.7	29.7	29.7	29.7	29.7	29.7	29.7	29.6	29.8	29.7	29.7	29.7	29.8	29.7	29.7	29.7	29.7	29.8	29.8	29.8	29.8	29.8	29.7	29.9	29.9	29.9	29.9	29.8	29.8	29.8	29.9	29.9	30.1	29.9	29.9	30	29.9	30.1
I2	Blank	Blank	Blank	Blank	Blank	Blank	Blank	Blank	Blank	Blank	Blank	Blank	Blank	Blank	Blank	Blank	Blank	Blank	Blank	Blank	Blank	Blank	Blank	Blank	Blank	Blank	Blank	Blank	Blank	Blank	Blank	Blank	Blank	Blank	Blank	Blank	Blank	Blank	Blank	Blank	Blank	Blank	Blank	Blank	Blank	Blank	Blank	Blank	Blank
I3	34658	34555	34477	34459	34383	34246	34175	34138	34063	34016	33969	33905	33905	33853	33790	33750	33723	33723	33659	33587	33536	33482	33510	33473	33451	33473	33390	33359	33364	33304	33258	33201	33216	33244	33171	33158	33124	33083	33077	33069	33051	32974	32925	33011	32931	32905	32860	32854	32823
I4	2156	2153	2147	2149	2144	2138	2132	2122	2131	2120	2118	2113	2116	2110	2103	2104	2100	2094	2090	2097	2096	2088	2087	2086	2081	2089	2084	2080	2078	2079	2074	2076	2065	2063	2063	2070	2066	2059	2058	2059	2061	2058	2058	2052	2051	2049	2040	2044	2042
I5	2506	2498	2496	2493	2497	2488	2486	2487	2484	2489	2476	2477	2469	2463	2460	2457	2455	2451	2444	2442	2444	2440	2443	2440	2437	2438	2431	2423	2425	2424	2423	2420	2416	2414	2410	2406	2400	2399	2401	2401	2395	2401	2385	2391	2382	2382	2383	2377	2376
I7	2193	2260	2328	2387	2425	2450	2484	2501	2518	2530	2541	2541	2550	2564	2553	2550	2552	2552	2548	2556	2547	2553	2557	2555	2543	2550	2542	2545	2545	2538	2535	2540	2528	2528	2530	2528	2522	2525	2521	2516	2523	2521	2516	2514	2508	2515	2507	2507	2506
I9	2141	2164	2181	2197	2209	2219	2232	2256	2262	2272	2292	2308	2319	2332	2348	2352	2364	2373	2382	2395	2401	2410	2413	2417	2418	2432	2432	2436	2439	2437	2445	2449	2457	2454	2457	2452	2460	2464	2459	2462	2454	2467	2464	2460	2458	2465	2464	2462	2457
I11	2124	2153	2187	2211	2234	2252	2269	2288	2300	2316	2328	2337	2347	2356	2360	2365	2376	2385	2390	2385	2394	2398	2396	2400	2401	2396	2404	2402	2406	2403	2401	2412	2404	2408	2401	2402	2399	2405	2396	2401	2397	2397	2395	2397	2394	2396	2392	2392	2385
I13	2158	2213	2267	2302	2319	2347	2366	2384	2391	2400	2415	2417	2424	2429	2424	2438	2441	2445	2438	2442	2431	2438	2449	2438	2434	2437	2441	2437	2438	2434	2439	2433	2440	2435	2436	2435	2439	2428	2430	2429	2417	2426	2429	2425	2418	2416	2413	2415	2420
I15	2095	2109	2122	2137	2148	2160	2167	2175	2181	2192	2201	2215	2226	2232	2241	2246	2259	2262	2267	2273	2280	2285	2291	2306	2305	2315	2313	2314	2317	2323	2328	2334	2332	2336	2335	2341	2333	2340	2349	2343	2343	2346	2345	2346	2345	2344	2345	2345	2355
I17	2041	2042	2042	2037	2025	2024	2019	2013	2009	2002	2002	1996	1994	1991	1993	1986	1979	1984	1974	1972	1979	1976	1969	1964	1966	1965	1962	1961	1958	1957	1962	1963	1959	1956	1958	1951	1959	1956	1945	1951	1949	1951	1947	1945	1943	1935	1933	1938	1940
J7	2221	2256	2280	2301	2325	2345	2364	2385	2398	2413	2428	2448	2460	2474	2485	2495	2495	2507	2514	2526	2523	2541	2534	2540	2550	2554	2550	2562	2553	2559	2561	2569	2559	2554	2558	2559	2561	2559	2559	2560	2563	2564	2556	2564	2557	2552	2553	2547	2552
J9	2123	2132	2144	2161	2170	2182	2194	2204	2206	2217	2230	2241	2243	2266	2266	2266	2280	2286	2286	2294	2301	2306	2319	2322	2335	2332	2337	2347	2351	2349	2355	2368	2376	2363	2377	2377	2376	2369	2385	2387	2392	2401	2393	2402	2395	2394	2405	2402	2412
J11	1967	1969	1975	1982	1988	1991	2000	2011	2015	2025	2038	2040	2060	2063	2073	2075	2090	2098	2098	2113	2125	2139	2138	2149	2158	2171	2172	2182	2189	2194	2190	2213	2212	2217	2222	2226	2232	2235	2241	2248	2246	2260	2254	2260	2261	2271	2273	2282	2276
J13	2041	2104	2150	2198	2245	2276	2303	2328	2343	2367	2387	2396	2407	2422	2431	2432	2435	2453	2453	2457	2467	2470	2467	2473	2473	2477	2475	2482	2481	2481	2483	2473	2480	2474	2471	2484	2479	2476	2473	2469	2476	2478	2472	2473	2458	2465	2461	2462	2464
J15	1997	2005	2005	2018	2004	2015	2019	2024	2018	2031	2034	2038	2048	2049	2048	2053	2055	2063	2069	2077	2079	2086	2093	2102	2101	2102	2108	2117	2123	2129	2134	2132	2146	2138	2146	2145	2146	2154	2163	2172	2162	2164	2171	2177	2183	2185	2190	2194	2193
J17	2079	2071	2062	2066	2047	2036	2035	2023	2009	2007	1993	1997	1994	1983	1976	1968	1965	1967	1959	1954	1948	1945	1947	1940	1935	1928	1930	1922	1922	1916	1911	1914	1907	1896	1889	1889	1884	1888	1875	1879	1874	1869	1861	1864	1857	1856	1854	1851	1850
Rawdata (parallel)
Cycle Nr.	1	2	3	4	5	6	7	8	9	10	11	12	13	14	15	16	17	18	19	20	21	22	23	24	25	26	27	28	29	30	31	32	33	34	35	36	37	38	39	40	41	42	43	44	45	46	47	48	49
Time [s]	0	50.1	100.1	150.2	200.2	250.2	300.2	350.2	400.2	450.2	500.2	550.2	600.2	650.2	700.2	750.2	800.2	850.2	900.2	950.2	1000.2	1050.2	1100.2	1150.2	1200.2	1250.2	1300.2	1350.2	1400.2	1450.2	1500.2	1550.2	1600.2	1650.2	1700.2	1750.2	1800.2	1850.2	1900.2	1950.2	2000.2	2050.2	2100.2	2150.2	2200.2	2250.2	2300.2	2350.2	2400.2
Temp. [°C]	29.5	29.5	29.6	29.5	29.6	29.6	29.6	29.7	29.7	29.6	29.7	29.7	29.7	29.7	29.7	29.7	29.7	29.7	29.6	29.8	29.7	29.7	29.7	29.8	29.7	29.7	29.7	29.7	29.8	29.8	29.8	29.8	29.8	29.7	29.9	29.9	29.9	29.9	29.8	29.8	29.8	29.9	29.9	30.1	29.9	29.9	30	29.9	30.1
I2	1104	1103	1098	1100	1097	1096	1092	1093	1091	1093	1097	1093	1090	1089	1088	1087	1087	1088	1084	1087	1085	1090	1081	1086	1082	1085	1083	1081	1079	1085	1082	1082	1085	1076	1080	1083	1079	1079	1079	1081	1079	1080	1078	1078	1075	1077	1076	1074	1077
I3	44784	44573	44497	44420	44207	44137	44097	43917	43817	43768	43716	43556	43508	43506	43502	43365	43305	43235	43197	43153	43025	43087	43054	42998	42923	42906	42834	42797	42789	42740	42717	42645	42654	42587	42507	42566	42519	42425	42446	42449	42353	42302	42256	42255	42264	42208	42171	42089	42059
I4	4373	4352	4343	4331	4319	4316	4299	4304	4285	4279	4274	4251	4257	4242	4241	4233	4229	4214	4214	4222	4207	4202	4199	4195	4199	4193	4184	4179	4172	4165	4165	4160	4161	4147	4156	4149	4148	4153	4144	4141	4142	4138	4131	4130	4124	4122	4122	4116	4106
I5	4700	4690	4671	4673	4650	4646	4642	4632	4622	4618	4613	4595	4585	4588	4580	4584	4565	4558	4559	4546	4547	4538	4531	4530	4531	4514	4511	4509	4502	4496	4487	4488	4482	4487	4478	4469	4465	4466	4463	4463	4456	4450	4448	4437	4438	4434	4432	4424	4418
I7	4363	4387	4391	4386	4400	4388	4392	4396	4390	4397	4395	4381	4376	4387	4381	4376	4372	4374	4365	4364	4351	4352	4345	4358	4342	4345	4340	4324	4339	4330	4316	4320	4326	4310	4319	4322	4305	4303	4306	4295	4294	4298	4290	4282	4296	4273	4276	4280	4273
I9	4309	4316	4322	4311	4312	4307	4304	4288	4296	4294	4291	4290	4286	4281	4288	4288	4282	4282	4271	4274	4276	4273	4271	4267	4264	4266	4272	4271	4268	4258	4261	4247	4259	4247	4251	4255	4244	4252	4243	4244	4244	4228	4230	4226	4233	4218	4223	4225	4216
I11	4247	4260	4266	4257	4245	4249	4236	4247	4243	4236	4238	4234	4228	4234	4229	4220	4221	4223	4213	4208	4208	4205	4202	4202	4201	4199	4195	4192	4192	4177	4188	4184	4175	4190	4169	4172	4171	4169	4167	4153	4156	4152	4160	4151	4150	4140	4147	4134	4133
I13	4245	4254	4263	4270	4258	4261	4257	4256	4257	4257	4250	4250	4252	4245	4235	4233	4229	4231	4231	4215	4215	4212	4213	4211	4206	4209	4195	4202	4207	4196	4195	4185	4178	4179	4176	4177	4172	4166	4169	4167	4169	4158	4153	4155	4159	4141	4145	4144	4139
I15	4197	4200	4199	4194	4192	4188	4181	4180	4168	4168	4147	4161	4159	4152	4153	4159	4151	4146	4146	4148	4140	4135	4143	4128	4134	4143	4128	4129	4137	4130	4123	4135	4118	4123	4118	4133	4114	4120	4122	4105	4102	4101	4101	4106	4101	4092	4094	4078	4088
I17	4141	4132	4124	4114	4107	4099	4083	4079	4066	4064	4049	4037	4036	4021	4015	4003	4015	4009	4000	3997	3994	3984	3985	3963	3971	3965	3962	3966	3954	3955	3947	3951	3949	3948	3920	3938	3936	3933	3924	3925	3926	3916	3919	3920	3909	3915	3897	3896	3894
J7	4498	4496	4489	4482	4468	4461	4460	4462	4444	4443	4444	4435	4432	4435	4420	4421	4423	4416	4419	4406	4404	4401	4401	4403	4393	4391	4397	4384	4389	4374	4381	4374	4368	4371	4371	4366	4360	4363	4357	4355	4353	4338	4348	4340	4339	4331	4331	4325	4335
J9	4333	4312	4317	4313	4316	4297	4299	4294	4290	4280	4278	4282	4275	4273	4265	4265	4264	4247	4243	4245	4248	4250	4237	4246	4238	4234	4230	4224	4226	4225	4215	4225	4228	4213	4218	4209	4210	4210	4211	4203	4209	4206	4204	4211	4192	4199	4193	4202	4197
J11	4161	4138	4135	4114	4107	4094	4092	4078	4074	4059	4059	4061	4060	4060	4038	4047	4043	4042	4046	4039	4049	4038	4054	4051	4051	4040	4046	4050	4054	4055	4056	4062	4058	4057	4048	4058	4058	4048	4069	4060	4069	4064	4064	4067	4054	4060	4061	4064	4065
J13	4211	4239	4234	4242	4241	4244	4255	4243	4248	4259	4248	4243	4250	4251	4242	4245	4244	4243	4236	4231	4230	4233	4237	4238	4223	4221	4224	4214	4227	4229	4203	4206	4202	4202	4194	4199	4198	4201	4191	4190	4173	4188	4186	4176	4182	4178	4175	4174	4181
J15	4172	4166	4157	4151	4147	4137	4128	4121	4118	4109	4095	4097	4094	4078	4085	4079	4071	4076	4060	4060	4066	4048	4068	4053	4054	4046	4048	4049	4042	4045	4044	4049	4041	4046	4038	4038	4045	4040	4041	4032	4031	4044	4024	4033	4017	4025	4019	4020	4034
J17	4282	4268	4265	4246	4242	4224	4213	4211	4187	4177	4159	4165	4154	4137	4133	4124	4111	4111	4098	4094	4088	4085	4078	4064	4066	4059	4046	4046	4042	4041	4023	4018	4019	4005	4013	4006	3991	3990	3975	3986	3973	3958	3959	3954	3947	3951	3943	3939	3940
Rawdata (perpendicular)
Cycle Nr.	1	2	3	4	5	6	7	8	9	10	11	12	13	14	15	16	17	18	19	20	21	22	23	24	25	26	27	28	29	30	31	32	33	34	35	36	37	38	39	40	41	42	43	44	45	46	47	48	49
Time [s]	0	50.1	100.1	150.2	200.2	250.2	300.2	350.2	400.2	450.2	500.2	550.2	600.2	650.2	700.2	750.2	800.2	850.2	900.2	950.2	1000.2	1050.2	1100.2	1150.2	1200.2	1250.2	1300.2	1350.2	1400.2	1450.2	1500.2	1550.2	1600.2	1650.2	1700.2	1750.2	1800.2	1850.2	1900.2	1950.2	2000.2	2050.2	2100.2	2150.2	2200.2	2250.2	2300.2	2350.2	2400.2
Temp. [°C]	29.5	29.5	29.6	29.5	29.6	29.6	29.6	29.7	29.7	29.6	29.7	29.7	29.7	29.7	29.7	29.7	29.7	29.7	29.6	29.8	29.7	29.7	29.7	29.8	29.7	29.7	29.7	29.7	29.8	29.8	29.8	29.8	29.8	29.7	29.9	29.9	29.9	29.9	29.8	29.8	29.8	29.9	29.9	30.1	29.9	29.9	30	29.9	30.1
I2	278	279	280	277	278	277	276	278	278	279	277	277	277	276	278	278	278	276	279	277	277	274	277	274	276	274	274	274	275	275	274	272	273	275	275	275	276	276	276	275	276	274	276	276	277	276	276	276	276
I3	34936	34834	34757	34736	34661	34523	34451	34415	34341	34295	34247	34183	34182	34129	34068	34027	34001	33999	33937	33864	33813	33757	33787	33748	33727	33746	33664	33633	33638	33579	33533	33473	33489	33519	33446	33433	33400	33360	33353	33344	33327	33248	33201	33286	33208	33181	33137	33130	33099
I4	2434	2433	2427	2426	2422	2415	2408	2400	2408	2399	2395	2390	2393	2385	2381	2382	2378	2370	2369	2374	2373	2362	2364	2360	2356	2363	2358	2354	2353	2354	2348	2347	2338	2338	2338	2345	2341	2336	2334	2334	2337	2332	2334	2327	2328	2325	2316	2319	2318
I5	2784	2778	2775	2771	2775	2765	2762	2765	2762	2767	2754	2754	2746	2739	2737	2735	2733	2727	2723	2719	2721	2714	2720	2714	2712	2712	2706	2697	2699	2699	2697	2692	2689	2689	2684	2681	2676	2675	2677	2675	2672	2675	2661	2667	2659	2658	2659	2653	2652
I7	2471	2539	2607	2664	2703	2727	2760	2779	2796	2809	2819	2818	2827	2840	2831	2828	2830	2828	2827	2833	2824	2827	2833	2829	2818	2823	2816	2819	2819	2813	2810	2812	2801	2803	2805	2803	2798	2801	2797	2791	2800	2795	2793	2790	2785	2791	2783	2783	2782
I9	2419	2443	2461	2474	2488	2497	2509	2534	2540	2551	2569	2585	2596	2608	2626	2630	2642	2649	2661	2672	2678	2684	2690	2691	2693	2706	2707	2710	2713	2712	2719	2721	2731	2729	2732	2727	2735	2741	2735	2736	2730	2741	2740	2735	2735	2741	2740	2738	2733
I11	2402	2432	2467	2489	2513	2529	2545	2566	2578	2595	2605	2614	2624	2632	2637	2642	2653	2661	2669	2662	2671	2672	2673	2675	2677	2670	2678	2676	2681	2678	2675	2684	2677	2683	2676	2676	2675	2681	2672	2676	2673	2671	2672	2673	2671	2672	2668	2668	2661
I13	2436	2492	2547	2579	2598	2624	2643	2662	2669	2679	2692	2694	2701	2705	2702	2715	2719	2721	2716	2719	2708	2712	2725	2713	2709	2711	2715	2711	2712	2709	2713	2704	2713	2709	2711	2710	2715	2705	2706	2704	2693	2701	2705	2700	2696	2692	2689	2691	2696
I15	2373	2388	2402	2414	2426	2437	2443	2453	2459	2471	2479	2493	2503	2508	2519	2524	2537	2538	2546	2550	2557	2560	2568	2580	2581	2589	2587	2588	2592	2598	2602	2606	2605	2610	2610	2616	2609	2616	2625	2617	2620	2620	2621	2621	2623	2621	2622	2620	2631
I17	2319	2321	2322	2313	2303	2301	2296	2290	2287	2281	2279	2273	2270	2267	2270	2264	2257	2260	2253	2249	2256	2250	2246	2239	2242	2239	2237	2235	2233	2232	2236	2235	2233	2230	2233	2225	2234	2232	2221	2226	2225	2225	2223	2221	2220	2212	2210	2214	2216
J7	2500	2535	2559	2578	2604	2623	2641	2662	2676	2692	2705	2725	2736	2750	2763	2773	2773	2783	2793	2803	2800	2815	2811	2815	2826	2827	2824	2836	2827	2835	2836	2841	2832	2828	2833	2834	2837	2835	2835	2835	2839	2838	2833	2840	2834	2828	2829	2823	2828
J9	2401	2411	2424	2438	2448	2459	2471	2481	2484	2496	2508	2518	2520	2542	2544	2544	2558	2562	2564	2571	2578	2580	2596	2596	2610	2605	2612	2621	2625	2625	2629	2639	2649	2638	2652	2652	2652	2645	2661	2662	2668	2675	2669	2678	2672	2670	2681	2678	2688
J11	2245	2249	2255	2259	2266	2268	2276	2289	2293	2304	2316	2318	2336	2339	2351	2353	2368	2374	2377	2390	2402	2413	2415	2423	2434	2445	2446	2456	2463	2469	2464	2485	2485	2492	2497	2501	2507	2511	2517	2523	2522	2534	2531	2536	2538	2547	2549	2558	2552
J13	2319	2383	2430	2475	2523	2553	2580	2606	2621	2646	2664	2673	2683	2697	2709	2710	2713	2729	2732	2734	2743	2744	2744	2747	2748	2751	2749	2756	2755	2757	2758	2745	2753	2748	2745	2758	2754	2753	2749	2744	2753	2752	2748	2748	2735	2741	2737	2738	2740
J15	2275	2284	2285	2295	2282	2293	2295	2302	2296	2310	2311	2315	2325	2325	2326	2331	2333	2338	2348	2354	2356	2360	2370	2377	2377	2376	2383	2391	2397	2404	2408	2404	2419	2413	2421	2420	2422	2431	2439	2446	2439	2438	2448	2453	2459	2461	2466	2470	2469
J17	2357	2351	2342	2343	2325	2313	2311	2301	2287	2286	2270	2275	2271	2259	2253	2245	2243	2243	2238	2231	2224	2219	2224	2215	2210	2202	2204	2196	2197	2191	2185	2186	2180	2170	2163	2164	2159	2165	2151	2153	2150	2144	2138	2140	2134	2132	2130	2127	2126
Fluorescence polarization (FP) values normalized to the initial value:
Time (s)	0	50.1	100.1	150.2	200.2	250.2	300.2	350.2	400.2	450.2	500.2	550.2	600.2	650.2	700.2	750.2	800.2	850.2	900.2	950.2	1000.2	1050.2	1100.2	1150.2	1200.2	1250.2	1300.2	1350.2	1400.2	1450.2	1500.2	1550.2	1600.2	1650.2	1700.2	1750.2	1800.2	1850.2	1900.2	1950.2	2000.2	2050.2	2100.2	2150.2	2200.2	2250.2	2300.2	2350.2	2400.2
probe	1	0.982143	0.982143	0.964286	0.964286	0.973214	0.964286	0.991071	0.946429	0.964286	0.955357	0.9375	0.946429	0.9375	0.946429	0.9375	0.9375	0.928571	0.946429	0.9375	0.919643	0.928571	0.9375	0.919643	0.946429	0.919643	0.919643	0.919643	0.919643	0.892857	0.910714	0.901786	0.919643	0.919643	0.928571	0.901786	0.910714	0.928571	0.919643	0.910714	0.910714	0.910714	0.901786	0.919643	0.910714	0.910714	0.928571	0.919643	0.901786
probe + ATP	1	1	0.976471	0.988235	0.952941	0.964706	0.964706	0.952941	0.941176	0.917647	0.941176	0.905882	0.917647	0.941176	0.929412	0.952941	0.917647	0.917647	0.941176	0.917647	0.917647	0.905882	0.905882	0.905882	0.917647	0.882353	0.894118	0.917647	0.905882	0.882353	0.870588	0.882353	0.882353	0.905882	0.894118	0.882353	0.894118	0.905882	0.894118	0.882353	0.894118	0.870588	0.905882	0.870588	0.905882	0.894118	0.882353	0.894118	0.882353
2052 WT	1	0.892157	0.764706	0.627451	0.578431	0.509804	0.45098	0.421569	0.382353	0.372549	0.343137	0.323529	0.303922	0.294118	0.303922	0.313725	0.303922	0.303922	0.303922	0.27451	0.284314	0.264706	0.254902	0.27451	0.284314	0.264706	0.27451	0.245098	0.27451	0.264706	0.254902	0.254902	0.27451	0.27451	0.27451	0.27451	0.264706	0.264706	0.27451	0.264706	0.245098	0.254902	0.254902	0.254902	0.284314	0.235294	0.254902	0.27451	0.254902
2091 L258D	1	0.962264	0.933962	0.886792	0.867925	0.839623	0.811321	0.735849	0.735849	0.716981	0.660377	0.632075	0.603774	0.575472	0.556604	0.54717	0.518868	0.5	0.471698	0.443396	0.433962	0.40566	0.415094	0.396226	0.396226	0.367925	0.377358	0.367925	0.358491	0.339623	0.339623	0.311321	0.301887	0.301887	0.301887	0.311321	0.292453	0.292453	0.283019	0.283019	0.301887	0.245283	0.264151	0.264151	0.283019	0.245283	0.254717	0.264151	0.254717
2217 K256S	1	0.96	0.89	0.82	0.76	0.73	0.67	0.65	0.62	0.57	0.54	0.52	0.5	0.49	0.47	0.45	0.43	0.41	0.39	0.39	0.37	0.35	0.36	0.35	0.35	0.35	0.34	0.34	0.33	0.3	0.33	0.3	0.3	0.33	0.3	0.3	0.31	0.3	0.31	0.27	0.29	0.28	0.3	0.28	0.29	0.27	0.29	0.28	0.28
2218 E242A	1	0.880435	0.771739	0.695652	0.641304	0.586957	0.543478	0.5	0.48913	0.467391	0.413043	0.413043	0.402174	0.380435	0.380435	0.347826	0.336957	0.326087	0.347826	0.304348	0.336957	0.304348	0.293478	0.304348	0.315217	0.315217	0.282609	0.304348	0.315217	0.293478	0.282609	0.282609	0.25	0.282609	0.26087	0.26087	0.25	0.26087	0.26087	0.26087	0.293478	0.25	0.23913	0.25	0.282609	0.25	0.271739	0.26087	0.23913
2270 G299S	1	0.969697	0.949495	0.89899	0.878788	0.838384	0.818182	0.79798	0.767677	0.737374	0.676768	0.676768	0.656566	0.636364	0.616162	0.616162	0.575758	0.555556	0.555556	0.535354	0.505051	0.484848	0.494949	0.434343	0.454545	0.444444	0.424242	0.424242	0.434343	0.40404	0.383838	0.393939	0.363636	0.373737	0.363636	0.373737	0.363636	0.353535	0.343434	0.323232	0.323232	0.313131	0.313131	0.323232	0.323232	0.30303	0.30303	0.282828	0.272727
1481 E234G	1	0.980583	0.980583	0.970874	0.990291	0.980583	0.970874	0.980583	0.970874	0.980583	0.951456	0.961165	0.961165	0.951456	0.932039	0.932039	0.970874	0.941748	0.961165	0.961165	0.941748	0.92233	0.951456	0.92233	0.932039	0.92233	0.932039	0.941748	0.932039	0.92233	0.902913	0.912621	0.912621	0.932039	0.873786	0.92233	0.902913	0.902913	0.912621	0.893204	0.902913	0.883495	0.902913	0.902913	0.902913	0.92233	0.902913	0.893204	0.883495
2052 WT + ATP	1	0.931034	0.87931	0.836207	0.775862	0.732759	0.698276	0.663793	0.62069	0.586207	0.560345	0.517241	0.491379	0.474138	0.439655	0.422414	0.422414	0.396552	0.387931	0.353448	0.353448	0.318966	0.336207	0.327586	0.301724	0.284483	0.310345	0.267241	0.293103	0.258621	0.267241	0.241379	0.25	0.275862	0.258621	0.25	0.241379	0.25	0.241379	0.232759	0.232759	0.206897	0.232759	0.215517	0.224138	0.224138	0.224138	0.224138	0.232759
2091 L258D + ATP	1	0.955752	0.946903	0.902655	0.893805	0.849558	0.831858	0.80531	0.79646	0.761062	0.725664	0.716814	0.699115	0.654867	0.646018	0.646018	0.619469	0.584071	0.584071	0.566372	0.557522	0.548673	0.513274	0.513274	0.486726	0.486726	0.469027	0.442478	0.442478	0.433628	0.415929	0.40708	0.389381	0.40708	0.380531	0.362832	0.371681	0.389381	0.362832	0.336283	0.345133	0.318584	0.336283	0.327434	0.318584	0.327434	0.300885	0.318584	0.292035
2217 K256S + ATP	1	0.967742	0.959677	0.91129	0.895161	0.879032	0.862903	0.822581	0.806452	0.766129	0.733871	0.733871	0.701613	0.701613	0.645161	0.66129	0.629032	0.604839	0.612903	0.572581	0.572581	0.524194	0.556452	0.524194	0.516129	0.467742	0.483871	0.467742	0.467742	0.451613	0.459677	0.427419	0.419355	0.419355	0.395161	0.395161	0.395161	0.370968	0.387097	0.362903	0.379032	0.346774	0.362903	0.354839	0.33871	0.330645	0.330645	0.314516	0.330645
2218 E242A + ATP	1	0.912281	0.815789	0.72807	0.640351	0.578947	0.552632	0.491228	0.464912	0.438596	0.377193	0.359649	0.350877	0.333333	0.298246	0.307018	0.298246	0.263158	0.263158	0.245614	0.22807	0.219298	0.236842	0.22807	0.210526	0.192982	0.210526	0.184211	0.201754	0.201754	0.166667	0.184211	0.166667	0.184211	0.175439	0.157895	0.166667	0.175439	0.166667	0.166667	0.140351	0.157895	0.166667	0.149123	0.192982	0.166667	0.175439	0.175439	0.175439
2270 G299S + ATP	1	0.97479	0.966387	0.92437	0.957983	0.915966	0.907563	0.882353	0.89916	0.857143	0.823529	0.823529	0.798319	0.781513	0.789916	0.773109	0.764706	0.756303	0.722689	0.697479	0.705882	0.663866	0.689076	0.638655	0.655462	0.638655	0.630252	0.613445	0.596639	0.579832	0.571429	0.579832	0.537815	0.579832	0.546218	0.537815	0.554622	0.529412	0.521008	0.478992	0.504202	0.521008	0.478992	0.478992	0.453782	0.453782	0.436975	0.436975	0.453782
1481 E234G + ATP	1	1	1.01724	0.982759	1.02586	1.01724	1.01724	1.03448	1.03448	1.02586	1.02586	1.02586	1.02586	1.02586	1.03448	1.0431	1.02586	1.02586	1.02586	1.02586	1.03448	1.03448	1.02586	1.01724	1.03448	1.0431	1.01724	1.03448	1.03448	1.03448	1.02586	1.01724	1.02586	1.0431	1.06897	1.05172	1.05172	1.03448	1.0431	1.05172	1.0431	1.02586	1.05172	1.0431	1.05172	1.05172	1.05172	1.05172	1.05172
[truncated: 51 more columns]

## Sheet: Exp. 8
Application: Tecan i-control				Tecan i-control , 1.10.4.0
Device: infinite 500				Serial number: 705007195				Serial number of connected stacker:
Firmware: V_1.30_05/2007_I500F (May 18 2007/14.36.50)				MAI, V_1.30_05/2007_I500F (May 18 2007/14.36.50)
Date:	14/01/2018
Time:	11:27:53
System				PEONY
User				LABS\sp693
Plate				Greiner 384 Flat Bottom Transparent Polystyrol Small volume [GRE384st.pdfx]
Plate-ID (Stacker)
Shaking (Linear) Duration:				4	s
Shaking (Linear) Amplitude:				2	mm
List of actions in this measurement script:
Kinetic
Fluorescence Polarization
	Measurement well-wise
Kinetic Measurement
Kinetic Cycles				100
Interval Time				00:00:50
Mode				Fluorescence Polarization
Label1: Excitation Wavelength				485	nm
Label1: Emission Wavelength				535	nm
Label1: Excitation Bandwidth				20	nm
Label1: Emission Bandwidth				20	nm
Label1: Gain				55	Optimal (100%)
Label1: Number of Flashes				13
Label1: Integration Time				20	µs
Label1: Settle Time				0	ms
Label1: Mirror (Automatic)				Dichroic 510 (e.g. fluorescein)
Label1: Z-Position (Manual)				21250	µm
G-Factor Reference				K3-K3
Reference Value				20	mP
G-Factor Blank				K2-K2
G-Factor				0.822872	(calculated)
Measurement Blank				K2-K2
Legend
Color for G-Factor Reference
Color for G-Factor and Measurement Blank
Part of Plate				K2-K6; K8-K8; K10-K10; K12-K12; K14-K14; K16-K16; K18-K18; K20-K20; K22-K22
Start Time:	14/01/2018 11:28:16
Polarization
Cycle Nr.	1	2	3	4	5	6	7	8	9	10	11	12	13	14	15	16	17	18	19	20	21	22	23	24	25	26	27	28	29	30	31	32	33	34	35	36	37	38	39	40	41	42	43	44	45	46	47	48	49
Time [s]	0	50.1	100.1	150.1	200.2	250.2	300.2	350.2	400.2	450.2	500.2	550.2	600.2	650.2	700.2	750.2	800.2	850.2	900.2	950.2	1000.2	1050.2	1100.2	1150.2	1200.2	1250.2	1300.2	1350.2	1400.2	1450.2	1500.2	1550.2	1600.2	1650.2	1700.2	1750.2	1800.2	1850.2	1900.2	1950.2	2000.2	2050.2	2100.2	2150.2	2200.2	2250.2	2300.2	2350.2	2400.2
Temp. [°C]	27.6	27.6	27.7	27.7	27.7	27.7	27.7	27.8	27.8	27.8	27.7	27.8	27.8	27.8	27.9	27.8	27.9	27.8	27.9	27.9	27.9	28	28.1	28.1	28.2	28.2	28.1	28.2	28.2	28.2	28.2	28.2	28.3	28.3	28.3	28.3	28.3	28.3	28.3	28.4	28.4	28.4	28.5	28.6	28.6	28.6	28.6	28.5	28.6
K2	Blank	Blank	Blank	Blank	Blank	Blank	Blank	Blank	Blank	Blank	Blank	Blank	Blank	Blank	Blank	Blank	Blank	Blank	Blank	Blank	Blank	Blank	Blank	Blank	Blank	Blank	Blank	Blank	Blank	Blank	Blank	Blank	Blank	Blank	Blank	Blank	Blank	Blank	Blank	Blank	Blank	Blank	Blank	Blank	Blank	Blank	Blank	Blank	Blank
K3	20	20	19	19	19	17	18	19	18	19	18	17	17	18	17	18	18	18	18	18	17	18	17	18	17	17	18	17	16	17	17	17	16	18	17	16	17	17	18	17	17	16	16	17	17	17	17	16	18
K4	117	116	112	113	111	112	112	109	111	111	111	110	111	111	110	111	108	109	109	109	108	108	110	108	111	106	107	108	108	107	110	107	107	109	106	108	107	108	107	108	108	105	107	108	107	105	106	109	105
K5	128	129	126	126	127	128	127	126	128	126	127	126	128	127	126	127	127	127	126	125	125	126	126	126	125	126	126	127	126	124	126	124	125	126	124	126	122	123	124	126	125	123	124	126	123	124	122	122	122
K6	135	134	133	133	132	134	135	136	135	136	134	136	136	135	136	137	135	135	133	135	133	135	136	132	132	133	132	134	132	131	133	134	132	133	130	132	127	133	131	130	129	129	130	131	130	129	130	130	129
K8	98	84	79	71	67	62	57	54	53	48	45	44	40	39	36	37	35	33	30	29	27	30	29	25	27	27	26	27	25	24	25	26	24	24	24	26	22	25	22	24	23	21	22	22	19	22	22	22	20
K10	110	105	100	98	95	92	90	86	85	85	81	78	75	72	72	71	64	67	63	62	60	59	58	55	54	50	50	50	49	44	47	46	44	43	42	42	39	40	40	37	38	37	36	38	35	36	36	32	33
K12	99	92	84	81	70	69	65	59	55	55	51	49	47	44	40	41	39	38	35	32	33	33	34	32	31	30	29	31	28	28	28	27	26	28	25	28	27	27	25	25	26	25	25	25	25	23	24	25	24
K14	93	87	76	74	69	66	63	56	54	52	49	47	42	43	39	39	34	37	34	32	30	30	28	28	27	25	24	28	25	25	23	23	22	24	22	23	23	23	21	20	22	21	23	18	19	20	18	20	20
K16	87	76	68	58	52	48	44	39	37	34	33	30	27	26	24	26	23	24	21	18	19	19	20	17	19	16	17	18	18	16	17	16	16	16	13	14	14	17	14	15	12	15	15	17	13	14	15	13	13
K18	83	68	62	55	51	47	45	38	33	32	29	28	26	27	22	21	18	19	19	17	16	15	17	15	15	14	13	14	14	13	12	13	11	14	12	12	10	13	10	11	11	8	11	10	8	8	10	10	10
K20	88	86	78	81	77	74	72	73	70	69	68	65	62	60	57	56	56	54	48	51	48	46	46	42	43	41	40	41	37	37	35	34	34	30	31	33	28	31	29	27	29	25	27	29	27	25	23	23	22
K22	85	82	74	72	67	66	59	60	56	54	52	49	46	44	41	41	35	36	32	30	29	29	27	27	26	23	23	25	23	21	22	20	19	20	15	20	16	18	17	18	16	14	12	16	16	15	15	14	11
Anisotropy
Cycle Nr.	1	2	3	4	5	6	7	8	9	10	11	12	13	14	15	16	17	18	19	20	21	22	23	24	25	26	27	28	29	30	31	32	33	34	35	36	37	38	39	40	41	42	43	44	45	46	47	48	49
Time [s]	0	50.1	100.1	150.1	200.2	250.2	300.2	350.2	400.2	450.2	500.2	550.2	600.2	650.2	700.2	750.2	800.2	850.2	900.2	950.2	1000.2	1050.2	1100.2	1150.2	1200.2	1250.2	1300.2	1350.2	1400.2	1450.2	1500.2	1550.2	1600.2	1650.2	1700.2	1750.2	1800.2	1850.2	1900.2	1950.2	2000.2	2050.2	2100.2	2150.2	2200.2	2250.2	2300.2	2350.2	2400.2
Temp. [°C]	27.6	27.6	27.7	27.7	27.7	27.7	27.7	27.8	27.8	27.8	27.7	27.8	27.8	27.8	27.9	27.8	27.9	27.8	27.9	27.9	27.9	28	28.1	28.1	28.2	28.2	28.1	28.2	28.2	28.2	28.2	28.2	28.3	28.3	28.3	28.3	28.3	28.3	28.3	28.4	28.4	28.4	28.5	28.6	28.6	28.6	28.6	28.5	28.6
K2	Blank	Blank	Blank	Blank	Blank	Blank	Blank	Blank	Blank	Blank	Blank	Blank	Blank	Blank	Blank	Blank	Blank	Blank	Blank	Blank	Blank	Blank	Blank	Blank	Blank	Blank	Blank	Blank	Blank	Blank	Blank	Blank	Blank	Blank	Blank	Blank	Blank	Blank	Blank	Blank	Blank	Blank	Blank	Blank	Blank	Blank	Blank	Blank	Blank
K3	13	13	13	13	13	12	12	13	12	12	12	11	11	12	11	12	12	12	12	12	11	12	11	12	12	12	12	11	11	11	12	11	11	12	11	11	11	11	12	11	11	11	11	12	11	11	11	11	12
K4	81	80	78	78	77	78	78	76	77	77	77	76	77	77	76	77	75	76	75	75	75	75	76	75	77	73	74	75	75	74	76	74	74	75	73	75	74	75	74	75	75	73	74	74	74	72	73	75	72
K5	89	90	88	87	89	89	88	88	89	88	88	87	89	88	88	88	88	88	87	87	87	87	88	87	87	87	88	88	87	86	87	86	87	87	86	88	85	86	86	88	87	85	86	87	86	86	85	85	85
K6	94	93	93	93	92	94	94	95	94	95	94	95	95	94	95	95	94	95	93	94	93	94	95	92	92	93	92	93	92	91	93	94	92	93	90	92	89	93	92	90	90	90	90	92	90	90	91	91	90
K8	67	58	54	48	46	42	39	37	36	33	30	30	27	26	24	25	23	22	20	20	18	20	20	17	18	18	17	18	17	16	17	17	16	16	16	17	15	17	15	16	15	14	15	15	13	15	15	15	14
K10	76	73	69	68	66	63	62	59	58	58	56	53	51	49	49	48	44	46	43	42	41	40	39	37	37	34	34	34	33	30	31	31	30	29	29	29	26	27	27	25	26	25	24	26	24	24	25	21	22
K12	68	63	58	55	48	47	44	40	37	37	35	33	32	30	27	27	26	25	23	21	22	22	23	21	21	20	19	21	19	19	19	18	18	19	17	19	18	18	17	17	17	17	17	17	17	15	16	17	16
K14	64	60	52	50	47	45	43	38	37	35	33	32	29	29	26	26	23	25	23	22	20	20	19	19	18	17	16	19	17	17	15	16	15	16	15	15	15	16	14	13	15	14	15	12	12	14	12	14	13
K16	60	52	46	39	36	32	30	27	25	23	22	20	18	17	16	18	16	16	14	12	13	13	14	11	13	11	11	12	12	11	12	10	11	11	9	9	9	11	9	10	8	10	10	12	9	10	10	9	9
K18	57	46	42	37	35	32	30	25	22	21	19	19	18	18	15	14	12	13	13	11	11	10	11	10	10	9	8	9	9	9	8	9	8	9	8	8	7	9	7	7	8	5	8	6	6	6	7	7	6
K20	60	59	54	56	53	50	49	50	47	47	47	44	42	41	39	38	38	36	33	34	33	31	31	28	29	28	27	28	25	25	24	23	23	21	21	22	19	21	19	18	19	17	18	19	18	17	15	16	15
K22	58	56	50	49	46	45	40	41	38	37	35	33	31	30	28	28	24	24	22	20	20	19	18	18	17	16	15	17	16	14	15	13	13	14	10	13	11	12	11	12	10	9	8	11	11	10	10	9	8
Total Intensity
Cycle Nr.	1	2	3	4	5	6	7	8	9	10	11	12	13	14	15	16	17	18	19	20	21	22	23	24	25	26	27	28	29	30	31	32	33	34	35	36	37	38	39	40	41	42	43	44	45	46	47	48	49
Time [s]	0	50.1	100.1	150.1	200.2	250.2	300.2	350.2	400.2	450.2	500.2	550.2	600.2	650.2	700.2	750.2	800.2	850.2	900.2	950.2	1000.2	1050.2	1100.2	1150.2	1200.2	1250.2	1300.2	1350.2	1400.2	1450.2	1500.2	1550.2	1600.2	1650.2	1700.2	1750.2	1800.2	1850.2	1900.2	1950.2	2000.2	2050.2	2100.2	2150.2	2200.2	2250.2	2300.2	2350.2	2400.2
Temp. [°C]	27.6	27.6	27.7	27.7	27.7	27.7	27.7	27.8	27.8	27.8	27.7	27.8	27.8	27.8	27.9	27.8	27.9	27.8	27.9	27.9	27.9	28	28.1	28.1	28.2	28.2	28.1	28.2	28.2	28.2	28.2	28.2	28.3	28.3	28.3	28.3	28.3	28.3	28.3	28.4	28.4	28.4	28.5	28.6	28.6	28.6	28.6	28.5	28.6
K2	Blank	Blank	Blank	Blank	Blank	Blank	Blank	Blank	Blank	Blank	Blank	Blank	Blank	Blank	Blank	Blank	Blank	Blank	Blank	Blank	Blank	Blank	Blank	Blank	Blank	Blank	Blank	Blank	Blank	Blank	Blank	Blank	Blank	Blank	Blank	Blank	Blank	Blank	Blank	Blank	Blank	Blank	Blank	Blank	Blank	Blank	Blank	Blank	Blank
K3	99627	99173	98930	98760	98377	98221	98075	97793	97847	97635	97454	97473	97339	97099	97083	96880	96869	96778	96677	96617	96486	96330	96320	96259	96076	96085	96178	95914	95818	95705	95630	95641	95590	95476	95548	95346	95167	95241	95145	94870	94844	94833	94750	94641	94353	94431	94382	94287	94212
K4	6535	6497	6489	6465	6451	6453	6426	6408	6407	6381	6384	6378	6351	6349	6358	6334	6337	6337	6321	6321	6303	6304	6291	6295	6261	6299	6277	6267	6258	6253	6256	6244	6229	6229	6221	6224	6217	6199	6200	6195	6191	6193	6175	6159	6155	6158	6165	6142	6156
K5	6348	6300	6294	6241	6207	6181	6179	6164	6130	6106	6102	6093	6057	6058	6070	6031	6029	6034	5999	6009	5979	5983	5978	5946	5959	5944	5936	5945	5924	5911	5920	5891	5894	5892	5889	5871	5868	5851	5846	5843	5846	5837	5831	5814	5821	5813	5813	5810	5800
K6	5944	5843	5821	5758	5745	5714	5692	5667	5664	5631	5647	5623	5609	5600	5604	5582	5585	5589	5574	5576	5565	5546	5540	5537	5525	5527	5527	5524	5508	5504	5510	5496	5489	5492	5498	5467	5466	5453	5461	5460	5459	5441	5450	5426	5433	5427	5420	5421	5409
K8	6338	6396	6465	6485	6539	6565	6600	6623	6656	6686	6697	6710	6717	6738	6748	6750	6765	6771	6781	6791	6764	6777	6779	6789	6776	6777	6773	6782	6758	6761	6753	6745	6756	6751	6734	6728	6734	6719	6727	6707	6707	6691	6693	6688	6687	6674	6685	6666	6674
K10	6003	6016	6039	6058	6069	6082	6096	6121	6130	6134	6145	6169	6178	6199	6218	6220	6248	6243	6260	6290	6291	6304	6315	6315	6328	6330	6336	6357	6347	6365	6368	6363	6381	6383	6375	6386	6405	6390	6377	6401	6390	6388	6385	6386	6390	6391	6377	6400	6395
K12	6222	6279	6342	6367	6420	6441	6483	6494	6555	6544	6579	6600	6597	6608	6637	6637	6645	6673	6676	6685	6676	6673	6674	6678	6686	6681	6680	6678	6692	6678	6685	6675	6684	6665	6664	6660	6660	6649	6631	6651	6639	6631	6637	6632	6624	6612	6619	6606	6608
K14	6066	6119	6196	6202	6258	6265	6301	6336	6359	6381	6402	6417	6430	6452	6488	6477	6477	6488	6511	6516	6522	6543	6552	6556	6538	6561	6551	6557	6558	6540	6561	6541	6538	6526	6546	6526	6545	6517	6518	6546	6534	6517	6518	6520	6507	6493	6500	6503	6495
K16	6219	6320	6390	6456	6491	6534	6569	6603	6623	6642	6660	6684	6696	6698	6706	6695	6710	6723	6718	6736	6725	6724	6721	6731	6725	6728	6728	6714	6718	6706	6711	6691	6709	6711	6695	6691	6685	6683	6681	6679	6685	6665	6658	6647	6650	6652	6640	6641	6648
K18	6140	6222	6292	6336	6380	6412	6435	6469	6512	6528	6545	6557	6569	6591	6616	6608	6621	6622	6636	6650	6629	6631	6630	6636	6618	6644	6633	6652	6640	6635	6641	6629	6614	6622	6622	6618	6607	6592	6590	6592	6595	6576	6569	6580	6568	6573	6546	6559	6565
K20	6082	6092	6124	6099	6105	6101	6111	6108	6139	6156	6141	6165	6167	6193	6210	6211	6223	6249	6252	6264	6269	6283	6291	6301	6315	6307	6317	6329	6342	6345	6358	6340	6362	6368	6378	6375	6383	6350	6375	6384	6380	6367	6376	6372	6373	6379	6389	6371	6374
K22	5662	5666	5735	5717	5734	5751	5780	5792	5801	5815	5829	5869	5880	5909	5936	5937	5961	5967	5995	5992	5988	6012	6027	6017	6031	6057	6054	6066	6071	6060	6065	6058	6055	6058	6062	6067	6078	6063	6047	6079	6070	6065	6059	6054	6032	6057	6052	6046	6061
Intensity (parallel)
Cycle Nr.	1	2	3	4	5	6	7	8	9	10	11	12	13	14	15	16	17	18	19	20	21	22	23	24	25	26	27	28	29	30	31	32	33	34	35	36	37	38	39	40	41	42	43	44	45	46	47	48	49
Time [s]	0	50.1	100.1	150.1	200.2	250.2	300.2	350.2	400.2	450.2	500.2	550.2	600.2	650.2	700.2	750.2	800.2	850.2	900.2	950.2	1000.2	1050.2	1100.2	1150.2	1200.2	1250.2	1300.2	1350.2	1400.2	1450.2	1500.2	1550.2	1600.2	1650.2	1700.2	1750.2	1800.2	1850.2	1900.2	1950.2	2000.2	2050.2	2100.2	2150.2	2200.2	2250.2	2300.2	2350.2	2400.2
Temp. [°C]	27.6	27.6	27.7	27.7	27.7	27.7	27.7	27.8	27.8	27.8	27.7	27.8	27.8	27.8	27.9	27.8	27.9	27.8	27.9	27.9	27.9	28	28.1	28.1	28.2	28.2	28.1	28.2	28.2	28.2	28.2	28.2	28.3	28.3	28.3	28.3	28.3	28.3	28.3	28.4	28.4	28.4	28.5	28.6	28.6	28.6	28.6	28.5	28.6
K2	Blank	Blank	Blank	Blank	Blank	Blank	Blank	Blank	Blank	Blank	Blank	Blank	Blank	Blank	Blank	Blank	Blank	Blank	Blank	Blank	Blank	Blank	Blank	Blank	Blank	Blank	Blank	Blank	Blank	Blank	Blank	Blank	Blank	Blank	Blank	Blank	Blank	Blank	Blank	Blank	Blank	Blank	Blank	Blank	Blank	Blank	Blank	Blank	Blank
K3	34101	33924	33811	33748	33636	33497	33490	33425	33421	33353	33283	33223	33184	33135	33084	33078	33073	33041	33003	32978	32885	32876	32829	32867	32763	32772	32840	32702	32641	32629	32620	32593	32560	32606	32575	32480	32437	32470	32465	32336	32336	32305	32281	32286	32158	32195	32165	32122	32154
K4	2531	2514	2500	2491	2481	2485	2475	2460	2465	2454	2455	2449	2441	2442	2443	2435	2428	2432	2424	2425	2416	2415	2415	2413	2407	2407	2402	2402	2398	2394	2402	2389	2383	2389	2377	2385	2380	2375	2371	2374	2373	2365	2364	2358	2356	2350	2357	2355	2349
K5	2494	2477	2467	2444	2435	2427	2424	2414	2407	2393	2393	2386	2379	2375	2379	2366	2365	2367	2349	2352	2341	2343	2343	2329	2331	2328	2326	2332	2320	2310	2318	2302	2305	2307	2301	2300	2289	2285	2284	2289	2289	2278	2278	2277	2272	2271	2267	2265	2263
K6	2355	2310	2301	2275	2268	2261	2254	2248	2243	2235	2235	2232	2224	2218	2222	2216	2211	2215	2202	2209	2200	2197	2198	2184	2182	2184	2180	2185	2174	2170	2178	2175	2167	2171	2164	2159	2145	2155	2154	2149	2147	2141	2145	2140	2138	2133	2134	2134	2127
K8	2397	2378	2387	2371	2379	2373	2371	2369	2379	2375	2368	2370	2361	2363	2357	2363	2361	2357	2350	2352	2337	2350	2348	2339	2342	2341	2336	2342	2329	2328	2327	2325	2323	2322	2316	2320	2311	2315	2310	2307	2304	2295	2297	2295	2287	2291	2295	2289	2285
K10	2304	2297	2292	2292	2288	2283	2284	2282	2281	2283	2276	2275	2270	2270	2276	2273	2266	2272	2265	2274	2269	2270	2271	2261	2264	2254	2255	2263	2255	2247	2256	2253	2253	2251	2247	2251	2247	2244	2240	2240	2241	2236	2232	2238	2231	2234	2230	2224	2228
K12	2357	2359	2358	2358	2345	2348	2351	2339	2348	2344	2345	2346	2339	2333	2333	2334	2331	2337	2330	2323	2323	2323	2328	2321	2320	2318	2313	2319	2315	2311	2312	2304	2307	2306	2295	2303	2301	2297	2285	2291	2290	2285	2287	2286	2283	2271	2278	2276	2274
K14	2280	2284	2281	2275	2283	2275	2281	2272	2275	2278	2275	2275	2266	2274	2277	2272	2257	2271	2270	2266	2262	2269	2265	2268	2258	2262	2254	2267	2260	2253	2253	2248	2245	2244	2246	2242	2248	2241	2233	2240	2243	2234	2239	2227	2223	2223	2219	2227	2223
K16	2321	2326	2327	2322	2318	2319	2319	2318	2317	2316	2319	2319	2313	2310	2308	2311	2307	2312	2302	2299	2298	2300	2301	2294	2299	2290	2292	2291	2292	2283	2288	2277	2283	2286	2271	2272	2269	2277	2269	2272	2265	2265	2265	2267	2256	2260	2258	2254	2254
K18	2280	2265	2275	2270	2274	2275	2276	2266	2267	2269	2266	2268	2267	2278	2269	2264	2261	2265	2268	2266	2258	2254	2259	2256	2251	2255	2248	2257	2253	2249	2250	2247	2238	2248	2243	2241	2232	2235	2225	2230	2232	2216	2223	2221	2214	2215	2212	2217	2217
K20	2272	2270	2260	2259	2250	2238	2237	2238	2241	2245	2238	2236	2229	2233	2232	2227	2232	2235	2220	2232	2226	2224	2227	2219	2228	2219	2219	2226	2220	2220	2220	2209	2219	2210	2214	2219	2209	2204	2207	2206	2208	2194	2201	2207	2202	2197	2195	2191	2187
K22	2108	2102	2104	2094	2086	2089	2082	2088	2082	2080	2081	2085	2082	2086	2089	2090	2081	2086	2086	2079	2075	2082	2083	2079	2080	2082	2080	2090	2087	2076	2082	2072	2071	2074	2061	2075	2070	2070	2061	2075	2065	2059	2053	2062	2054	2059	2057	2052	2051
Intensity (perpendicular)
Cycle Nr.	1	2	3	4	5	6	7	8	9	10	11	12	13	14	15	16	17	18	19	20	21	22	23	24	25	26	27	28	29	30	31	32	33	34	35	36	37	38	39	40	41	42	43	44	45	46	47	48	49
Time [s]	0	50.1	100.1	150.1	200.2	250.2	300.2	350.2	400.2	450.2	500.2	550.2	600.2	650.2	700.2	750.2	800.2	850.2	900.2	950.2	1000.2	1050.2	1100.2	1150.2	1200.2	1250.2	1300.2	1350.2	1400.2	1450.2	1500.2	1550.2	1600.2	1650.2	1700.2	1750.2	1800.2	1850.2	1900.2	1950.2	2000.2	2050.2	2100.2	2150.2	2200.2	2250.2	2300.2	2350.2	2400.2
Temp. [°C]	27.6	27.6	27.7	27.7	27.7	27.7	27.7	27.8	27.8	27.8	27.7	27.8	27.8	27.8	27.9	27.8	27.9	27.8	27.9	27.9	27.9	28	28.1	28.1	28.2	28.2	28.1	28.2	28.2	28.2	28.2	28.2	28.3	28.3	28.3	28.3	28.3	28.3	28.3	28.4	28.4	28.4	28.5	28.6	28.6	28.6	28.6	28.5	28.6
K2	Blank	Blank	Blank	Blank	Blank	Blank	Blank	Blank	Blank	Blank	Blank	Blank	Blank	Blank	Blank	Blank	Blank	Blank	Blank	Blank	Blank	Blank	Blank	Blank	Blank	Blank	Blank	Blank	Blank	Blank	Blank	Blank	Blank	Blank	Blank	Blank	Blank	Blank	Blank	Blank	Blank	Blank	Blank	Blank	Blank	Blank	Blank	Blank	Blank
K3	32763	32625	32559	32506	32370	32362	32293	32184	32213	32141	32086	32125	32077	31982	32000	31901	31898	31868	31837	31819	31800	31727	31746	31696	31656	31657	31669	31606	31588	31538	31505	31524	31515	31435	31487	31433	31365	31386	31340	31267	31254	31264	31234	31178	31097	31118	31108	31083	31029
K4	2002	1992	1995	1987	1985	1984	1976	1974	1971	1963	1965	1964	1955	1954	1958	1950	1954	1953	1948	1948	1944	1945	1938	1941	1927	1946	1937	1933	1930	1930	1927	1927	1923	1920	1922	1919	1919	1912	1915	1910	1909	1914	1906	1900	1900	1904	1904	1894	1903
K5	1927	1912	1913	1898	1886	1877	1877	1875	1861	1857	1854	1853	1839	1841	1846	1833	1832	1833	1825	1828	1819	1820	1818	1808	1814	1808	1805	1807	1802	1801	1801	1794	1795	1792	1794	1786	1790	1783	1781	1777	1779	1779	1776	1768	1774	1771	1773	1773	1769
K6	1795	1766	1760	1742	1738	1726	1719	1710	1710	1698	1706	1696	1692	1691	1691	1683	1687	1687	1686	1683	1683	1674	1671	1676	1672	1671	1673	1670	1667	1667	1666	1660	1661	1660	1667	1654	1661	1649	1654	1655	1656	1650	1653	1643	1648	1647	1643	1643	1641
K8	1970	2009	2039	2057	2080	2096	2114	2127	2138	2156	2164	2170	2178	2188	2195	2193	2202	2207	2215	2219	2213	2214	2215	2225	2217	2218	2219	2220	2214	2217	2213	2210	2216	2215	2209	2204	2212	2202	2209	2200	2202	2198	2198	2196	2200	2191	2195	2189	2195
K10	1849	1860	1873	1883	1890	1899	1906	1919	1924	1925	1934	1947	1954	1964	1971	1973	1991	1986	1998	2008	2011	2017	2022	2027	2032	2038	2041	2047	2046	2059	2056	2055	2064	2066	2064	2068	2079	2073	2068	2081	2075	2076	2077	2074	2080	2079	2073	2088	2084
K12	1932	1960	1992	2005	2037	2046	2066	2078	2104	2100	2117	2127	2129	2137	2152	2151	2157	2168	2173	2181	2177	2175	2173	2178	2183	2182	2183	2180	2189	2183	2187	2185	2188	2180	2184	2178	2179	2176	2173	2180	2174	2173	2175	2173	2171	2170	2170	2165	2167
K14	1893	1918	1957	1963	1988	1995	2010	2032	2042	2052	2063	2071	2082	2089	2106	2102	2110	2108	2120	2125	2130	2137	2143	2144	2140	2150	2148	2145	2149	2143	2154	2146	2146	2141	2150	2142	2149	2138	2143	2153	2146	2142	2140	2146	2142	2135	2140	2138	2136
K16	1949	1997	2032	2067	2087	2107	2125	2142	2153	2163	2171	2182	2191	2194	2199	2192	2202	2206	2208	2218	2214	2212	2210	2218	2213	2219	2218	2212	2213	2211	2211	2207	2213	2213	2212	2210	2208	2203	2206	2203	2210	2200	2197	2190	2197	2196	2191	2194	2197
K18	1930	1978	2008	2033	2053	2069	2080	2102	2122	2129	2139	2145	2151	2157	2173	2172	2180	2178	2184	2192	2185	2189	2186	2190	2183	2195	2192	2197	2193	2193	2195	2191	2188	2187	2189	2189	2188	2178	2182	2181	2182	2180	2173	2179	2177	2179	2167	2171	2174
K20	1905	1911	1932	1920	1928	1932	1937	1935	1949	1955	1952	1964	1969	1980	1989	1992	1995	2007	2016	2016	2022	2030	2032	2041	2043	2044	2049	2052	2061	2063	2069	2065	2072	2079	2082	2078	2087	2073	2084	2089	2086	2087	2088	2083	2085	2091	2097	2090	2093
K22	1777	1782	1815	1812	1824	1831	1849	1852	1859	1867	1874	1892	1899	1911	1923	1923	1940	1941	1955	1957	1956	1965	1972	1969	1975	1988	1987	1988	1992	1992	1992	1993	1992	1992	2001	1996	2004	1996	1993	2002	2002	2003	2003	1996	1989	1999	1998	1997	2005
Rawdata (parallel)
Cycle Nr.	1	2	3	4	5	6	7	8	9	10	11	12	13	14	15	16	17	18	19	20	21	22	23	24	25	26	27	28	29	30	31	32	33	34	35	36	37	38	39	40	41	42	43	44	45	46	47	48	49
Time [s]	0	50.1	100.1	150.1	200.2	250.2	300.2	350.2	400.2	450.2	500.2	550.2	600.2	650.2	700.2	750.2	800.2	850.2	900.2	950.2	1000.2	1050.2	1100.2	1150.2	1200.2	1250.2	1300.2	1350.2	1400.2	1450.2	1500.2	1550.2	1600.2	1650.2	1700.2	1750.2	1800.2	1850.2	1900.2	1950.2	2000.2	2050.2	2100.2	2150.2	2200.2	2250.2	2300.2	2350.2	2400.2
Temp. [°C]	27.6	27.6	27.7	27.7	27.7	27.7	27.7	27.8	27.8	27.8	27.7	27.8	27.8	27.8	27.9	27.8	27.9	27.8	27.9	27.9	27.9	28	28.1	28.1	28.2	28.2	28.1	28.2	28.2	28.2	28.2	28.2	28.3	28.3	28.3	28.3	28.3	28.3	28.3	28.4	28.4	28.4	28.5	28.6	28.6	28.6	28.6	28.5	28.6
K2	1009	1006	1004	1006	1005	1002	997	1001	996	994	991	987	992	986	986	987	986	981	986	981	983	980	976	983	980	979	981	972	975	977	969	974	975	969	972	967	971	969	971	967	965	969	964	963	966	965	964	962	963
K3	42450	42232	42093	42018	41881	41710	41695	41621	41611	41526	41438	41362	41318	41254	41191	41185	41178	41134	41093	41058	40947	40933	40872	40925	40796	40804	40889	40713	40642	40629	40611	40583	40543	40593	40559	40438	40391	40428	40424	40264	40261	40227	40194	40198	40046	40090	40053	39998	40038
K4	4085	4061	4041	4033	4020	4023	4004	3990	3991	3976	3975	3964	3958	3953	3955	3946	3937	3936	3932	3928	3919	3915	3911	3915	3905	3904	3900	3891	3889	3886	3889	3878	3871	3871	3861	3866	3864	3856	3852	3852	3848	3842	3837	3829	3829	3820	3828	3824	3817
K5	4039	4016	4002	3976	3964	3952	3943	3935	3921	3902	3900	3887	3882	3873	3877	3862	3860	3857	3841	3840	3827	3828	3824	3813	3813	3808	3807	3806	3794	3784	3786	3772	3776	3772	3769	3762	3753	3746	3747	3749	3746	3736	3733	3730	3727	3725	3719	3715	3713
K6	3871	3814	3800	3770	3761	3750	3735	3732	3722	3710	3707	3699	3694	3682	3687	3680	3673	3673	3662	3666	3656	3650	3648	3637	3632	3633	3630	3627	3617	3614	3616	3617	3608	3608	3602	3590	3578	3588	3588	3579	3573	3570	3571	3564	3564	3557	3557	3556	3548
K8	3922	3896	3904	3886	3896	3886	3879	3880	3887	3879	3869	3867	3861	3858	3850	3859	3855	3845	3843	3839	3823	3836	3830	3825	3826	3824	3819	3819	3806	3805	3797	3800	3798	3791	3787	3787	3780	3783	3778	3770	3764	3757	3756	3752	3745	3749	3753	3744	3740
K10	3809	3797	3789	3791	3785	3777	3772	3775	3768	3769	3758	3752	3750	3745	3751	3750	3739	3741	3738	3744	3740	3740	3736	3731	3732	3718	3721	3723	3716	3708	3711	3713	3713	3705	3703	3703	3702	3697	3693	3689	3688	3685	3677	3682	3677	3679	3674	3665	3670
K12	3874	3872	3869	3871	3855	3856	3854	3843	3849	3842	3841	3839	3834	3822	3821	3823	3819	3821	3818	3805	3806	3803	3805	3804	3800	3795	3792	3790	3788	3785	3778	3775	3779	3771	3762	3766	3767	3760	3748	3751	3748	3745	3744	3740	3740	3725	3733	3728	3726
K14	3779	3781	3776	3771	3779	3767	3769	3762	3761	3762	3756	3752	3746	3750	3753	3749	3729	3741	3745	3735	3732	3737	3730	3740	3724	3727	3720	3727	3721	3715	3707	3707	3703	3696	3701	3692	3703	3693	3684	3690	3690	3683	3685	3669	3667	3666	3661	3669	3665
K16	3830	3833	3831	3827	3821	3820	3815	3818	3812	3808	3809	3805	3803	3794	3791	3795	3789	3790	3784	3775	3775	3775	3773	3771	3773	3762	3767	3756	3761	3751	3750	3741	3750	3747	3732	3728	3729	3737	3728	3729	3717	3721	3717	3718	3707	3712	3708	3701	3702
K18	3779	3759	3768	3764	3769	3766	3762	3754	3750	3752	3745	3743	3747	3754	3744	3739	3734	3733	3742	3735	3727	3720	3722	3724	3715	3719	3713	3716	3714	3710	3703	3705	3695	3701	3698	3690	3683	3685	3675	3677	3677	3661	3666	3662	3656	3657	3652	3657	3657
K20	3769	3764	3750	3751	3739	3722	3715	3721	3719	3722	3711	3705	3700	3700	3698	3693	3698	3697	3684	3694	3688	3683	3683	3680	3688	3675	3677	3678	3673	3674	3667	3659	3671	3654	3663	3664	3656	3648	3653	3648	3648	3635	3640	3644	3642	3634	3632	3625	3621
K22	3570	3560	3560	3550	3541	3541	3527	3538	3525	3522	3520	3521	3522	3521	3525	3526	3515	3516	3521	3507	3505	3511	3507	3509	3508	3508	3509	3512	3511	3499	3499	3493	3491	3489	3476	3489	3487	3485	3476	3489	3475	3470	3460	3469	3462	3467	3463	3456	3455
Rawdata (perpendicular)
Cycle Nr.	1	2	3	4	5	6	7	8	9	10	11	12	13	14	15	16	17	18	19	20	21	22	23	24	25	26	27	28	29	30	31	32	33	34	35	36	37	38	39	40	41	42	43	44	45	46	47	48	49
Time [s]	0	50.1	100.1	150.1	200.2	250.2	300.2	350.2	400.2	450.2	500.2	550.2	600.2	650.2	700.2	750.2	800.2	850.2	900.2	950.2	1000.2	1050.2	1100.2	1150.2	1200.2	1250.2	1300.2	1350.2	1400.2	1450.2	1500.2	1550.2	1600.2	1650.2	1700.2	1750.2	1800.2	1850.2	1900.2	1950.2	2000.2	2050.2	2100.2	2150.2	2200.2	2250.2	2300.2	2350.2	2400.2
Temp. [°C]	27.6	27.6	27.7	27.7	27.7	27.7	27.7	27.8	27.8	27.8	27.7	27.8	27.8	27.8	27.9	27.8	27.9	27.8	27.9	27.9	27.9	28	28.1	28.1	28.2	28.2	28.1	28.2	28.2	28.2	28.2	28.2	28.3	28.3	28.3	28.3	28.3	28.3	28.3	28.4	28.4	28.4	28.5	28.6	28.6	28.6	28.6	28.5	28.6
K2	240	240	231	237	234	237	236	235	235	237	236	236	236	234	233	237	235	236	232	230	233	233	233	232	235	231	232	230	231	231	231	233	231	231	230	230	228	232	233	230	229	228	229	232	229	229	229	229	227
K3	33003	32865	32791	32743	32605	32598	32528	32420	32448	32378	32321	32361	32314	32216	32232	32139	32133	32104	32069	32050	32034	31960	31979	31928	31891	31888	31901	31836	31820	31769	31736	31757	31746	31667	31717	31664	31593	31618	31573	31497	31482	31492	31463	31409	31327	31347	31338	31312	31256
K4	2241	2232	2226	2224	2219	2221	2211	2210	2205	2201	2200	2201	2191	2188	2190	2187	2189	2188	2180	2178	2177	2177	2171	2173	2162	2177	2169	2163	2161	2161	2158	2160	2154	2152	2152	2150	2147	2144	2148	2141	2138	2142	2134	2132	2129	2133	2133	2123	2130
K5	2167	2152	2145	2136	2120	2114	2113	2110	2096	2094	2090	2089	2076	2076	2078	2070	2068	2069	2057	2058	2053	2053	2051	2041	2048	2039	2037	2037	2033	2032	2032	2027	2026	2024	2024	2016	2018	2015	2014	2007	2007	2007	2005	2000	2003	2000	2002	2002	1996
K6	2035	2006	1991	1979	1973	1963	1955	1945	1945	1935	1941	1932	1929	1925	1924	1920	1922	1922	1918	1913	1916	1907	1904	1908	1906	1902	1905	1900	1898	1898	1897	1893	1892	1891	1897	1884	1889	1881	1887	1886	1885	1878	1882	1875	1877	1876	1872	1873	1868
K8	2210	2249	2271	2295	2314	2332	2350	2362	2373	2393	2400	2406	2414	2422	2428	2430	2438	2443	2447	2449	2447	2446	2448	2457	2451	2449	2450	2450	2445	2448	2444	2443	2447	2446	2439	2434	2440	2434	2442	2431	2430	2426	2426	2428	2430	2420	2424	2418	2421
K10	2089	2100	2105	2120	2124	2136	2142	2155	2159	2162	2170	2183	2190	2199	2203	2210	2227	2221	2230	2238	2244	2250	2255	2259	2266	2269	2272	2277	2277	2290	2287	2288	2295	2297	2294	2298	2307	2305	2302	2311	2303	2304	2305	2306	2309	2307	2303	2317	2310
K12	2172	2200	2223	2242	2271	2283	2302	2313	2338	2338	2353	2363	2366	2372	2384	2389	2392	2404	2405	2411	2410	2408	2406	2410	2417	2413	2415	2410	2420	2414	2418	2418	2419	2411	2414	2409	2407	2408	2406	2410	2403	2401	2404	2405	2400	2399	2400	2394	2394
K14	2133	2158	2189	2200	2222	2232	2246	2267	2276	2289	2299	2307	2318	2323	2338	2340	2345	2344	2352	2355	2363	2370	2376	2376	2375	2381	2380	2376	2380	2374	2385	2379	2377	2372	2380	2372	2377	2370	2376	2383	2374	2369	2369	2378	2371	2364	2369	2368	2363
K16	2189	2237	2263	2304	2321	2344	2361	2378	2387	2400	2406	2419	2428	2429	2431	2429	2437	2441	2440	2448	2447	2445	2443	2451	2448	2450	2449	2442	2444	2442	2442	2440	2444	2444	2442	2440	2436	2435	2440	2434	2439	2428	2425	2422	2426	2425	2420	2423	2424
K18	2170	2218	2240	2270	2287	2306	2315	2337	2357	2366	2375	2381	2387	2391	2406	2409	2415	2414	2416	2422	2419	2421	2419	2422	2418	2426	2424	2427	2424	2423	2427	2424	2419	2418	2419	2419	2416	2410	2416	2411	2410	2408	2402	2411	2406	2407	2396	2400	2401
K20	2145	2151	2163	2157	2162	2168	2173	2170	2184	2193	2188	2200	2205	2215	2222	2230	2231	2243	2248	2246	2255	2262	2265	2274	2278	2275	2281	2282	2292	2294	2300	2298	2303	2311	2312	2308	2315	2305	2317	2320	2314	2315	2316	2314	2315	2320	2326	2319	2320
K22	2016	2022	2047	2049	2058	2068	2085	2087	2094	2104	2110	2128	2135	2146	2156	2161	2176	2176	2186	2186	2190	2198	2205	2202	2210	2218	2218	2218	2223	2223	2223	2226	2223	2224	2231	2226	2232	2228	2226	2232	2231	2231	2232	2228	2219	2228	2227	2226	2232
Fluorescence polarization (FP) values normalized to the initial value:
Time (s)	0	50.1	100.1	150.1	200.2	250.2	300.2	350.2	400.2	450.2	500.2	550.2	600.2	650.2	700.2	750.2	800.2	850.2	900.2	950.2	1000.2	1050.2	1100.2	1150.2	1200.2	1250.2	1300.2	1350.2	1400.2	1450.2	1500.2	1550.2	1600.2	1650.2	1700.2	1750.2	1800.2	1850.2	1900.2	1950.2	2000.2	2050.2	2100.2	2150.2	2200.2	2250.2	2300.2	2350.2	2400.2
probe	1	0.991453	0.957265	0.965812	0.948718	0.957265	0.957265	0.931624	0.948718	0.948718	0.948718	0.940171	0.948718	0.948718	0.940171	0.948718	0.923077	0.931624	0.931624	0.931624	0.923077	0.923077	0.940171	0.923077	0.948718	0.905983	0.91453	0.923077	0.923077	0.91453	0.940171	0.91453	0.91453	0.931624	0.905983	0.923077	0.91453	0.923077	0.91453	0.923077	0.923077	0.897436	0.91453	0.923077	0.91453	0.897436	0.905983	0.931624	0.897436
1481 E234G	1	1.00781	0.984375	0.984375	0.992188	1	0.992188	0.984375	1	0.984375	0.992188	0.984375	1	0.992188	0.984375	0.992188	0.992188	0.992188	0.984375	0.976562	0.976562	0.984375	0.984375	0.984375	0.976562	0.984375	0.984375	0.992188	0.984375	0.96875	0.984375	0.96875	0.976562	0.984375	0.96875	0.984375	0.953125	0.960938	0.96875	0.984375	0.976562	0.960938	0.96875	0.984375	0.960938	0.96875	0.953125	0.953125	0.953125
2092 E/G-L/D	1	0.992593	0.985185	0.985185	0.977778	0.992593	1	1.00741	1	1.00741	0.992593	1.00741	1.00741	1	1.00741	1.01481	1	1	0.985185	1	0.985185	1	1.00741	0.977778	0.977778	0.985185	0.977778	0.992593	0.977778	0.97037	0.985185	0.992593	0.977778	0.985185	0.962963	0.977778	0.940741	0.985185	0.97037	0.962963	0.955556	0.955556	0.962963	0.97037	0.962963	0.955556	0.962963	0.962963	0.955556
2052 WT	1	0.857143	0.806122	0.72449	0.683673	0.632653	0.581633	0.55102	0.540816	0.489796	0.459184	0.44898	0.408163	0.397959	0.367347	0.377551	0.357143	0.336735	0.306122	0.295918	0.27551	0.306122	0.295918	0.255102	0.27551	0.27551	0.265306	0.27551	0.255102	0.244898	0.255102	0.265306	0.244898	0.244898	0.244898	0.265306	0.22449	0.255102	0.22449	0.244898	0.234694	0.214286	0.22449	0.22449	0.193878	0.22449	0.22449	0.22449	0.204082
2091 L258D	1	0.954545	0.909091	0.890909	0.863636	0.836364	0.818182	0.781818	0.772727	0.772727	0.736364	0.709091	0.681818	0.654545	0.654545	0.645455	0.581818	0.609091	0.572727	0.563636	0.545455	0.536364	0.527273	0.5	0.490909	0.454545	0.454545	0.454545	0.445455	0.4	0.427273	0.418182	0.4	0.390909	0.381818	0.381818	0.354545	0.363636	0.363636	0.336364	0.345455	0.336364	0.327273	0.345455	0.318182	0.327273	0.327273	0.290909	0.3
2161 C421S	1	0.929293	0.848485	0.818182	0.707071	0.69697	0.656566	0.59596	0.555556	0.555556	0.515152	0.494949	0.474747	0.444444	0.40404	0.414141	0.393939	0.383838	0.353535	0.323232	0.333333	0.333333	0.343434	0.323232	0.313131	0.30303	0.292929	0.313131	0.282828	0.282828	0.282828	0.272727	0.262626	0.282828	0.252525	0.282828	0.272727	0.272727	0.252525	0.252525	0.262626	0.252525	0.252525	0.252525	0.252525	0.232323	0.242424	0.252525	0.242424
2217 K256S	1	0.935484	0.817204	0.795699	0.741935	0.709677	0.677419	0.602151	0.580645	0.55914	0.526882	0.505376	0.451613	0.462366	0.419355	0.419355	0.365591	0.397849	0.365591	0.344086	0.322581	0.322581	0.301075	0.301075	0.290323	0.268817	0.258065	0.301075	0.268817	0.268817	0.247312	0.247312	0.236559	0.258065	0.236559	0.247312	0.247312	0.247312	0.225806	0.215054	0.236559	0.225806	0.247312	0.193548	0.204301	0.215054	0.193548	0.215054	0.215054
2218 E242A	1	0.873563	0.781609	0.666667	0.597701	0.551724	0.505747	0.448276	0.425287	0.390805	0.37931	0.344828	0.310345	0.298851	0.275862	0.298851	0.264368	0.275862	0.241379	0.206897	0.218391	0.218391	0.229885	0.195402	0.218391	0.183908	0.195402	0.206897	0.206897	0.183908	0.195402	0.183908	0.183908	0.183908	0.149425	0.16092	0.16092	0.195402	0.16092	0.172414	0.137931	0.172414	0.172414	0.195402	0.149425	0.16092	0.172414	0.149425	0.149425
2219 A252C-C421S	1	0.819277	0.746988	0.662651	0.614458	0.566265	0.542169	0.457831	0.39759	0.385542	0.349398	0.337349	0.313253	0.325301	0.26506	0.253012	0.216867	0.228916	0.228916	0.204819	0.192771	0.180723	0.204819	0.180723	0.180723	0.168675	0.156627	0.168675	0.168675	0.156627	0.144578	0.156627	0.13253	0.168675	0.144578	0.144578	0.120482	0.156627	0.120482	0.13253	0.13253	0.0963855	0.13253	0.120482	0.0963855	0.0963855	0.120482	0.120482	0.120482
2270 G299S	1	0.977273	0.886364	0.920455	0.875	0.840909	0.818182	0.829545	0.795455	0.784091	0.772727	0.738636	0.704545	0.681818	0.647727	0.636364	0.636364	0.613636	0.545455	0.579545	0.545455	0.522727	0.522727	0.477273	0.488636	0.465909	0.454545	0.465909	0.420455	0.420455	0.397727	0.386364	0.386364	0.340909	0.352273	0.375	0.318182	0.352273	0.329545	0.306818	0.329545	0.284091	0.306818	0.329545	0.306818	0.284091	0.261364	0.261364	0.25
[truncated: 51 more columns]

## Sheet: Exp. 9
Application: Tecan i-control				Tecan i-control , 1.10.4.0
Device: infinite 500				Serial number: 705007195				Serial number of connected stacker:
Firmware: V_1.30_05/2007_I500F (May 18 2007/14.36.50)				MAI, V_1.30_05/2007_I500F (May 18 2007/14.36.50)
Date:	14/01/2018
Time:	13:27:19
System				PEONY
User				LABS\sp693
Plate				Greiner 384 Flat Bottom Transparent Polystyrol Small volume [GRE384st.pdfx]
Plate-ID (Stacker)
Shaking (Linear) Duration:				4	s
Shaking (Linear) Amplitude:				2	mm
List of actions in this measurement script:
Kinetic
Fluorescence Polarization
	Measurement well-wise
Kinetic Measurement
Kinetic Cycles				120
Interval Time				00:00:50
Mode				Fluorescence Polarization
Label1: Excitation Wavelength				485	nm
Label1: Emission Wavelength				535	nm
Label1: Excitation Bandwidth				20	nm
Label1: Emission Bandwidth				20	nm
Label1: Gain				55	Optimal (100%)
Label1: Number of Flashes				13
Label1: Integration Time				20	µs
Label1: Settle Time				0	ms
Label1: Mirror (Automatic)				Dichroic 510 (e.g. fluorescein)
Label1: Z-Position (Manual)				21250	µm
G-Factor Reference				L3-L3
Reference Value				20	mP
G-Factor Blank				L2-L2
G-Factor				0.821507	(calculated)
Measurement Blank				L2-L2
Legend
Color for G-Factor Reference
Color for G-Factor and Measurement Blank
Part of Plate				L2-L5; L7-M7; L9-M9; L11-M11; L13-M13; L15-M15; L17-M17; L19-M19
Start Time:	14/01/2018 13:27:44
Polarization
Cycle Nr.	1	2	3	4	5	6	7	8	9	10	11	12	13	14	15	16	17	18	19	20	21	22	23	24	25	26	27	28	29	30	31	32	33	34	35	36	37	38	39	40	41	42	43	44	45	46	47	48	49
Time [s]	0	50.2	100.2	150.2	200.2	250.2	300.2	350.2	400.2	450.2	500.2	550.2	600.2	650.2	700.2	750.2	800.2	850.2	900.2	950.2	1000.2	1050.2	1100.2	1150.2	1200.2	1250.2	1300.2	1350.2	1400.2	1450.2	1500.2	1550.2	1600.2	1650.2	1700.2	1750.2	1800.2	1850.2	1900.2	1950.2	2000.2	2050.2	2100.2	2150.2	2200.2	2250.2	2300.2	2350.2	2400.2
Temp. [°C]	30.2	30.3	30.2	30.4	30.3	30.4	30.3	30.3	30.3	30.4	30.3	30.3	30.4	30.3	30.3	30.2	30.3	30.2	30.3	30.2	30.5	30.5	30.4	30.3	30.4	30.5	30.4	30.5	30.5	30.4	30.6	30.4	30.4	30.5	30.5	30.4	30.5	30.5	30.5	30.6	30.5	30.6	30.5	30.6	30.5	30.6	30.6	30.6	30.6
L2	Blank	Blank	Blank	Blank	Blank	Blank	Blank	Blank	Blank	Blank	Blank	Blank	Blank	Blank	Blank	Blank	Blank	Blank	Blank	Blank	Blank	Blank	Blank	Blank	Blank	Blank	Blank	Blank	Blank	Blank	Blank	Blank	Blank	Blank	Blank	Blank	Blank	Blank	Blank	Blank	Blank	Blank	Blank	Blank	Blank	Blank	Blank	Blank	Blank
L3	20	20	18	16	17	18	17	18	16	17	16	17	16	17	15	15	16	16	16	16	15	15	15	15	16	15	15	15	14	15	15	17	15	15	14	16	17	16	16	16	16	16	14	14	15	14	14	15	15
L4	117	115	116	114	113	116	115	113	112	111	112	112	108	112	109	110	110	108	109	108	109	108	109	109	108	106	107	107	107	107	106	109	107	108	107	109	109	106	108	108	106	108	105	105	108	105	107	105	106
L5	85	84	82	82	85	84	83	82	81	77	81	78	81	80	77	78	81	79	77	78	77	78	78	79	77	75	77	76	73	76	77	78	75	75	76	77	75	76	77	77	74	76	74	75	76	75	74	74	74
L7	99	87	80	73	67	64	59	53	49	44	44	43	35	37	33	33	31	32	27	29	28	26	27	25	27	23	23	21	23	23	22	21	23	22	22	22	22	22	21	22	21	21	18	18	19	17	17	19	19
L9	108	103	97	96	93	91	88	83	79	77	74	71	68	65	61	60	61	56	54	54	51	49	50	47	46	45	42	41	40	40	38	38	38	36	35	36	35	34	32	34	34	30	29	28	30	28	29	28	29
L11	96	90	84	78	73	67	63	59	56	53	50	45	44	41	39	35	36	34	32	31	32	30	29	26	28	26	24	25	23	23	24	23	23	22	22	24	24	23	21	22	20	22	20	18	22	19	21	18	19
L13	89	79	69	60	51	50	45	42	36	34	31	29	28	27	25	27	24	24	23	24	21	20	22	21	19	19	19	17	18	18	18	19	19	15	18	19	17	17	18	18	17	17	16	16	16	13	13	16	13
L15	90	86	82	79	77	76	74	71	68	64	65	59	57	55	53	51	49	50	48	44	41	42	40	38	36	35	33	33	31	31	31	31	28	28	26	27	27	26	24	26	24	24	21	22	19	18	21	19	21
L17	93	93	90	90	89	93	91	87	88	86	91	88	87	87	89	85	89	89	84	87	88	86	87	85	85	86	85	85	83	87	84	88	85	83	84	84	86	84	83	84	86	84	79	82	84	80	81	81	83
L19	87	82	77	75	69	68	65	61	57	54	52	46	45	45	39	38	38	38	34	31	31	29	26	26	27	23	21	23	19	21	23	21	19	16	16	20	18	18	14	14	14	13	12	12	12	11	12	12	12
M7	103	99	90	88	83	80	74	70	64	64	59	55	51	50	46	42	44	43	40	35	37	33	32	31	28	27	27	26	25	24	25	24	23	23	22	23	21	22	23	20	19	20	18	18	20	18	17	17	18
M9	110	107	99	100	96	95	94	90	87	84	82	80	77	79	71	71	70	68	64	65	64	60	60	56	56	54	53	52	50	50	47	48	48	46	43	46	42	42	43	41	40	39	38	35	36	34	36	34	34
M11	117	113	111	107	105	105	102	98	95	91	90	86	84	83	79	78	76	74	70	69	69	67	65	62	62	58	55	56	55	56	53	53	51	52	51	50	49	47	46	46	44	42	40	40	43	39	40	37	38
M13	103	91	80	74	65	61	55	50	45	40	39	32	32	30	27	25	24	21	21	19	19	18	16	15	16	13	12	12	12	13	14	16	12	13	12	15	11	15	12	14	12	13	10	10	11	10	10	11	11
M15	102	99	99	99	92	96	90	90	88	85	86	85	83	81	76	78	77	75	73	72	72	69	68	67	66	65	61	63	59	59	60	59	57	56	54	53	51	53	52	52	49	49	47	46	45	46	44	42	42
M17	115	118	115	116	114	120	118	118	115	117	119	118	117	117	118	118	117	117	117	116	120	117	117	116	118	116	116	116	117	117	117	119	117	116	116	120	119	119	117	122	120	117	116	116	115	117	117	119	118
M19	84	83	81	74	72	71	68	67	61	58	57	53	51	50	46	45	44	43	41	39	35	33	31	34	30	30	28	28	26	24	24	24	21	23	20	20	20	17	17	17	16	16	14	12	14	11	12	12	9
Anisotropy
Cycle Nr.	1	2	3	4	5	6	7	8	9	10	11	12	13	14	15	16	17	18	19	20	21	22	23	24	25	26	27	28	29	30	31	32	33	34	35	36	37	38	39	40	41	42	43	44	45	46	47	48	49
Time [s]	0	50.2	100.2	150.2	200.2	250.2	300.2	350.2	400.2	450.2	500.2	550.2	600.2	650.2	700.2	750.2	800.2	850.2	900.2	950.2	1000.2	1050.2	1100.2	1150.2	1200.2	1250.2	1300.2	1350.2	1400.2	1450.2	1500.2	1550.2	1600.2	1650.2	1700.2	1750.2	1800.2	1850.2	1900.2	1950.2	2000.2	2050.2	2100.2	2150.2	2200.2	2250.2	2300.2	2350.2	2400.2
Temp. [°C]	30.2	30.3	30.2	30.4	30.3	30.4	30.3	30.3	30.3	30.4	30.3	30.3	30.4	30.3	30.3	30.2	30.3	30.2	30.3	30.2	30.5	30.5	30.4	30.3	30.4	30.5	30.4	30.5	30.5	30.4	30.6	30.4	30.4	30.5	30.5	30.4	30.5	30.5	30.5	30.6	30.5	30.6	30.5	30.6	30.5	30.6	30.6	30.6	30.6
L2	Blank	Blank	Blank	Blank	Blank	Blank	Blank	Blank	Blank	Blank	Blank	Blank	Blank	Blank	Blank	Blank	Blank	Blank	Blank	Blank	Blank	Blank	Blank	Blank	Blank	Blank	Blank	Blank	Blank	Blank	Blank	Blank	Blank	Blank	Blank	Blank	Blank	Blank	Blank	Blank	Blank	Blank	Blank	Blank	Blank	Blank	Blank	Blank	Blank
L3	13	14	12	11	11	12	12	12	11	11	11	12	11	12	10	10	10	11	11	11	10	10	10	10	11	10	10	10	9	10	10	11	10	10	9	10	11	11	10	11	10	11	10	9	10	10	9	10	10
L4	81	80	81	79	78	81	80	78	78	77	78	78	75	77	75	76	76	75	76	75	75	75	75	75	74	73	74	74	74	74	74	75	74	75	74	75	75	73	75	75	74	75	73	73	75	72	74	73	73
L5	59	58	56	56	58	58	57	56	55	53	56	53	56	55	53	53	56	54	53	53	53	53	53	54	53	51	53	52	50	52	52	53	52	51	52	52	52	52	52	53	50	52	51	51	52	51	50	51	50
L7	68	59	55	50	46	44	40	36	33	30	30	29	24	25	22	22	21	21	18	20	19	18	18	17	18	15	15	14	15	16	15	14	15	15	15	15	14	15	14	14	14	14	12	12	13	11	11	13	13
L9	74	71	67	66	64	63	61	57	54	53	51	48	46	44	42	41	42	38	37	36	35	33	34	32	31	30	28	28	27	27	26	26	26	24	23	24	24	23	22	23	23	20	20	19	20	19	19	19	20
L11	66	62	57	53	50	46	43	40	38	36	34	31	29	28	26	24	24	23	22	21	21	20	19	17	19	17	16	17	16	16	16	15	16	15	15	16	16	16	14	15	14	15	13	12	15	13	14	12	13
L13	61	54	47	41	35	34	31	28	24	23	21	20	19	18	17	18	16	16	15	16	14	14	15	14	13	13	13	11	12	12	12	13	13	10	12	12	11	12	12	12	11	11	11	10	11	9	9	10	9
L15	62	59	57	54	52	52	50	49	46	44	44	40	39	37	36	34	33	34	33	30	28	28	27	25	24	24	22	22	21	21	21	21	19	19	18	18	18	18	16	18	16	16	14	15	13	12	14	13	14
L17	64	64	62	62	61	64	63	60	60	59	62	61	60	60	61	58	61	61	58	59	61	59	59	58	59	59	58	58	57	60	57	60	58	57	58	57	59	58	57	58	59	58	54	56	57	55	56	55	57
L19	59	56	52	51	47	46	44	42	39	37	35	31	31	30	26	26	25	25	23	21	21	19	18	17	18	15	14	16	13	14	15	14	12	11	11	13	12	12	10	10	9	9	8	8	8	7	8	8	8
M7	71	68	62	61	57	55	51	48	44	44	40	37	34	34	31	29	30	29	27	24	25	22	22	21	19	18	18	18	17	16	17	16	16	15	15	15	14	15	15	14	13	14	12	12	13	12	12	11	12
M9	76	74	68	69	66	65	65	62	60	58	56	55	53	54	48	49	48	46	44	44	44	41	41	38	38	37	36	35	34	34	32	32	32	31	29	31	28	28	29	28	27	26	26	24	25	23	24	23	23
M11	81	78	77	74	72	73	71	68	66	63	62	59	57	57	54	53	52	50	48	47	47	46	44	42	43	39	38	38	37	38	36	36	35	35	34	34	33	32	31	31	30	28	27	27	29	26	27	25	25
M13	71	63	55	50	44	41	37	34	30	27	26	22	22	20	18	17	16	14	14	13	13	12	11	10	10	9	8	8	8	9	10	10	8	9	8	10	7	10	8	9	8	8	7	7	7	7	6	8	7
M15	70	69	68	68	63	66	62	62	61	58	59	58	57	56	52	54	53	51	50	49	49	47	47	45	45	44	41	43	40	40	41	40	39	38	37	36	35	36	35	35	33	33	32	31	30	31	30	29	28
M17	80	82	80	80	79	83	82	82	80	81	82	82	81	81	82	82	81	81	81	81	83	81	81	81	82	80	80	80	81	81	81	83	81	81	81	83	83	83	81	85	83	81	81	81	80	81	81	83	82
M19	58	57	55	51	49	49	46	45	41	39	39	36	35	34	31	31	30	29	28	26	24	23	21	23	20	20	19	19	18	16	16	16	14	16	14	13	13	11	12	11	11	11	9	8	9	7	8	8	6
Total Intensity
Cycle Nr.	1	2	3	4	5	6	7	8	9	10	11	12	13	14	15	16	17	18	19	20	21	22	23	24	25	26	27	28	29	30	31	32	33	34	35	36	37	38	39	40	41	42	43	44	45	46	47	48	49
Time [s]	0	50.2	100.2	150.2	200.2	250.2	300.2	350.2	400.2	450.2	500.2	550.2	600.2	650.2	700.2	750.2	800.2	850.2	900.2	950.2	1000.2	1050.2	1100.2	1150.2	1200.2	1250.2	1300.2	1350.2	1400.2	1450.2	1500.2	1550.2	1600.2	1650.2	1700.2	1750.2	1800.2	1850.2	1900.2	1950.2	2000.2	2050.2	2100.2	2150.2	2200.2	2250.2	2300.2	2350.2	2400.2
Temp. [°C]	30.2	30.3	30.2	30.4	30.3	30.4	30.3	30.3	30.3	30.4	30.3	30.3	30.4	30.3	30.3	30.2	30.3	30.2	30.3	30.2	30.5	30.5	30.4	30.3	30.4	30.5	30.4	30.5	30.5	30.4	30.6	30.4	30.4	30.5	30.5	30.4	30.5	30.5	30.5	30.6	30.5	30.6	30.5	30.6	30.5	30.6	30.6	30.6	30.6
L2	Blank	Blank	Blank	Blank	Blank	Blank	Blank	Blank	Blank	Blank	Blank	Blank	Blank	Blank	Blank	Blank	Blank	Blank	Blank	Blank	Blank	Blank	Blank	Blank	Blank	Blank	Blank	Blank	Blank	Blank	Blank	Blank	Blank	Blank	Blank	Blank	Blank	Blank	Blank	Blank	Blank	Blank	Blank	Blank	Blank	Blank	Blank	Blank	Blank
L3	97032	96610	96374	96192	96105	95916	95640	95421	95114	94909	94867	94800	94504	94522	94283	94117	94204	94005	93882	93809	93692	93625	93574	93563	93346	93379	93311	93049	93112	92959	92918	92808	92789	92738	92658	92481	92369	92242	92129	91893	91907	91735	91886	91871	91763	91796	91719	91486	91461
L4	6087	6062	6033	6026	5996	5999	5968	5979	5959	5946	5927	5921	5918	5918	5893	5890	5877	5881	5877	5865	5863	5849	5844	5844	5829	5850	5835	5835	5829	5819	5811	5810	5797	5798	5791	5780	5780	5767	5761	5756	5742	5730	5735	5742	5723	5737	5729	5720	5709
L5	6870	6828	6829	6806	6781	6771	6750	6769	6727	6735	6723	6689	6700	6698	6686	6666	6651	6642	6659	6643	6632	6608	6608	6596	6593	6587	6593	6573	6587	6546	6549	6556	6539	6529	6519	6521	6500	6494	6491	6465	6463	6454	6452	6458	6444	6438	6438	6417	6422
L7	5802	5902	5960	6011	6055	6088	6108	6157	6165	6195	6207	6238	6240	6275	6259	6270	6250	6260	6284	6275	6288	6270	6272	6273	6260	6276	6284	6270	6264	6260	6265	6251	6251	6244	6228	6250	6225	6214	6214	6194	6207	6196	6177	6198	6196	6197	6185	6169	6158
L9	5786	5819	5861	5892	5906	5915	5932	5967	5969	5976	6004	6024	6032	6070	6061	6075	6089	6107	6142	6136	6150	6158	6165	6173	6179	6193	6214	6217	6216	6217	6227	6244	6244	6253	6240	6237	6236	6237	6234	6247	6222	6239	6247	6260	6252	6244	6249	6242	6244
L11	5857	5934	5990	6022	6050	6108	6128	6160	6176	6200	6221	6238	6268	6288	6291	6302	6304	6311	6343	6350	6344	6351	6334	6351	6354	6369	6367	6361	6365	6346	6368	6369	6381	6375	6351	6347	6352	6346	6344	6331	6321	6325	6309	6331	6311	6324	6333	6311	6297
L13	5938	6033	6110	6181	6219	6259	6284	6320	6356	6368	6391	6401	6425	6431	6418	6421	6416	6428	6437	6425	6442	6428	6436	6441	6420	6425	6436	6420	6419	6408	6398	6417	6397	6411	6399	6389	6377	6360	6375	6368	6360	6366	6361	6363	6348	6350	6348	6351	6334
L15	5808	5841	5849	5888	5895	5906	5896	5912	5933	5934	5957	5955	5973	5995	5997	6015	6018	6039	6056	6054	6067	6085	6098	6096	6092	6132	6134	6125	6146	6139	6143	6144	6158	6174	6155	6162	6153	6154	6187	6168	6156	6168	6180	6179	6195	6186	6193	6172	6172
L17	5811	5793	5758	5751	5712	5704	5685	5669	5646	5634	5616	5603	5597	5588	5550	5560	5533	5533	5538	5510	5509	5489	5490	5482	5469	5479	5483	5479	5477	5455	5466	5464	5447	5457	5429	5429	5423	5413	5415	5404	5387	5392	5382	5391	5394	5384	5392	5383	5364
L19	5920	5931	5936	5956	5964	5997	6020	6044	6059	6067	6080	6106	6138	6155	6170	6197	6191	6211	6220	6238	6260	6260	6286	6288	6267	6299	6312	6308	6306	6306	6326	6330	6332	6336	6320	6320	6322	6310	6327	6313	6315	6306	6310	6331	6322	6334	6324	6295	6290
M7	6134	6175	6199	6218	6221	6272	6281	6294	6326	6348	6380	6401	6416	6444	6459	6458	6467	6479	6502	6508	6525	6535	6541	6547	6544	6558	6563	6576	6554	6579	6577	6569	6571	6565	6567	6566	6555	6555	6562	6556	6550	6536	6545	6557	6558	6540	6544	6537	6517
M9	5776	5793	5824	5832	5823	5849	5842	5859	5858	5866	5886	5908	5928	5923	5946	5944	5938	5957	5974	5990	5992	6002	5999	6021	6016	6042	6049	6057	6046	6068	6059	6075	6087	6087	6068	6076	6087	6090	6078	6098	6095	6093	6106	6125	6115	6128	6115	6126	6119
M11	5454	5435	5414	5402	5378	5369	5337	5365	5346	5357	5368	5379	5400	5411	5416	5413	5430	5455	5484	5469	5499	5513	5523	5557	5546	5576	5594	5605	5607	5615	5632	5637	5656	5659	5671	5683	5686	5705	5720	5729	5728	5742	5765	5770	5773	5789	5796	5815	5802
M13	5799	5904	5991	6069	6119	6185	6204	6267	6291	6334	6373	6400	6422	6468	6489	6472	6477	6504	6535	6525	6539	6537	6550	6551	6562	6565	6562	6569	6570	6545	6544	6553	6555	6561	6529	6530	6529	6530	6527	6518	6498	6495	6517	6510	6518	6500	6495	6502	6484
M15	5764	5769	5748	5753	5733	5738	5728	5726	5714	5730	5727	5732	5727	5738	5742	5718	5738	5734	5751	5754	5761	5768	5780	5773	5774	5802	5808	5799	5818	5817	5817	5831	5830	5831	5832	5847	5843	5841	5853	5855	5862	5850	5873	5890	5895	5898	5900	5912	5899
M17	5529	5496	5448	5436	5398	5369	5319	5326	5294	5265	5255	5243	5227	5221	5194	5174	5166	5157	5135	5112	5121	5108	5085	5082	5065	5080	5056	5032	5020	5018	4996	4998	4981	4980	4957	4947	4939	4920	4924	4928	4906	4899	4881	4903	4893	4876	4864	4857	4852
M19	5621	5649	5658	5679	5683	5693	5683	5732	5715	5745	5756	5769	5785	5800	5822	5820	5827	5840	5867	5877	5894	5904	5902	5916	5918	5944	5959	5937	5956	5962	5960	5977	5971	5970	5987	5978	5992	6001	6009	6006	6001	6002	6003	6015	6004	6021	6024	6011	6021
Intensity (parallel)
Cycle Nr.	1	2	3	4	5	6	7	8	9	10	11	12	13	14	15	16	17	18	19	20	21	22	23	24	25	26	27	28	29	30	31	32	33	34	35	36	37	38	39	40	41	42	43	44	45	46	47	48	49
Time [s]	0	50.2	100.2	150.2	200.2	250.2	300.2	350.2	400.2	450.2	500.2	550.2	600.2	650.2	700.2	750.2	800.2	850.2	900.2	950.2	1000.2	1050.2	1100.2	1150.2	1200.2	1250.2	1300.2	1350.2	1400.2	1450.2	1500.2	1550.2	1600.2	1650.2	1700.2	1750.2	1800.2	1850.2	1900.2	1950.2	2000.2	2050.2	2100.2	2150.2	2200.2	2250.2	2300.2	2350.2	2400.2
Temp. [°C]	30.2	30.3	30.2	30.4	30.3	30.4	30.3	30.3	30.3	30.4	30.3	30.3	30.4	30.3	30.3	30.2	30.3	30.2	30.3	30.2	30.5	30.5	30.4	30.3	30.4	30.5	30.4	30.5	30.5	30.4	30.6	30.4	30.4	30.5	30.5	30.4	30.5	30.5	30.5	30.6	30.5	30.6	30.5	30.6	30.5	30.6	30.6	30.6	30.6
L2	Blank	Blank	Blank	Blank	Blank	Blank	Blank	Blank	Blank	Blank	Blank	Blank	Blank	Blank	Blank	Blank	Blank	Blank	Blank	Blank	Blank	Blank	Blank	Blank	Blank	Blank	Blank	Blank	Blank	Blank	Blank	Blank	Blank	Blank	Blank	Blank	Blank	Blank	Blank	Blank	Blank	Blank	Blank	Blank	Blank	Blank	Blank	Blank	Blank
L3	33212	33074	32891	32770	32771	32745	32622	32576	32386	32351	32305	32327	32178	32243	32061	32016	32057	32010	31970	31932	31858	31834	31834	31798	31793	31769	31723	31643	31619	31610	31610	31629	31535	31521	31473	31473	31484	31416	31349	31304	31278	31223	31219	31194	31199	31193	31145	31096	31109
L4	2359	2343	2336	2325	2312	2322	2307	2305	2296	2286	2283	2279	2268	2278	2260	2261	2257	2254	2255	2247	2248	2241	2241	2241	2232	2235	2233	2232	2230	2227	2222	2227	2219	2222	2215	2217	2216	2205	2209	2207	2196	2197	2189	2193	2193	2189	2193	2184	2183
L5	2559	2539	2531	2522	2525	2517	2506	2510	2490	2483	2491	2467	2482	2476	2463	2459	2464	2453	2454	2450	2445	2438	2437	2436	2431	2420	2428	2420	2415	2408	2412	2418	2404	2399	2400	2402	2390	2391	2391	2383	2371	2376	2369	2373	2371	2365	2362	2356	2357
L7	2198	2201	2204	2203	2203	2207	2198	2199	2193	2187	2193	2199	2179	2196	2178	2182	2171	2176	2171	2173	2175	2164	2168	2162	2161	2157	2159	2149	2152	2152	2149	2143	2147	2144	2136	2145	2135	2133	2130	2124	2126	2122	2109	2117	2118	2113	2108	2108	2105
L9	2216	2216	2216	2224	2219	2218	2217	2215	2204	2202	2204	2202	2197	2203	2189	2190	2198	2191	2197	2194	2192	2190	2194	2189	2186	2189	2189	2189	2184	2183	2184	2190	2188	2185	2177	2180	2177	2176	2169	2176	2168	2165	2164	2165	2168	2160	2164	2159	2163
L11	2209	2223	2226	2222	2219	2223	2217	2219	2214	2215	2214	2207	2213	2212	2208	2200	2203	2201	2207	2204	2205	2202	2192	2190	2197	2196	2192	2191	2188	2182	2192	2189	2194	2187	2181	2184	2185	2181	2175	2173	2165	2171	2159	2161	2165	2162	2171	2155	2152
L13	2221	2227	2230	2229	2217	2228	2223	2226	2222	2219	2220	2218	2222	2221	2211	2217	2209	2211	2212	2210	2206	2201	2208	2207	2195	2197	2199	2189	2190	2187	2186	2194	2186	2180	2184	2183	2173	2170	2176	2174	2168	2169	2167	2165	2161	2154	2154	2162	2147
L15	2175	2177	2170	2176	2171	2174	2163	2162	2162	2151	2161	2144	2146	2147	2142	2143	2139	2149	2151	2139	2135	2143	2143	2135	2129	2142	2135	2133	2133	2131	2133	2134	2130	2136	2124	2130	2125	2124	2128	2129	2117	2124	2119	2122	2119	2113	2123	2110	2115
L17	2184	2177	2156	2154	2136	2144	2132	2116	2109	2099	2105	2094	2088	2086	2075	2070	2069	2069	2060	2055	2059	2045	2048	2040	2037	2043	2040	2039	2034	2036	2031	2040	2027	2026	2019	2017	2020	2012	2010	2009	2007	2005	1987	1999	2004	1992	1998	1992	1992
L19	2208	2198	2187	2188	2174	2184	2184	2182	2176	2171	2170	2164	2172	2176	2165	2173	2168	2176	2167	2166	2175	2167	2169	2169	2166	2163	2163	2169	2156	2160	2174	2171	2163	2157	2153	2163	2158	2154	2150	2145	2145	2140	2137	2145	2143	2141	2141	2131	2131
M7	2335	2339	2323	2324	2309	2319	2305	2298	2293	2300	2297	2292	2286	2295	2287	2276	2285	2284	2284	2273	2283	2275	2275	2273	2264	2265	2266	2270	2258	2264	2266	2259	2259	2256	2252	2256	2247	2248	2255	2244	2240	2238	2236	2239	2244	2233	2232	2228	2224
M9	2217	2216	2207	2212	2197	2205	2199	2194	2186	2182	2182	2184	2185	2188	2173	2174	2170	2169	2165	2174	2172	2163	2162	2160	2158	2162	2162	2161	2152	2160	2147	2156	2160	2154	2141	2151	2143	2144	2144	2145	2141	2137	2140	2138	2139	2137	2136	2136	2134
M11	2113	2096	2082	2067	2052	2050	2031	2031	2016	2010	2010	2005	2007	2009	2000	1997	1997	2002	2004	1996	2006	2005	2003	2009	2006	2004	2005	2011	2008	2015	2012	2015	2016	2019	2020	2023	2021	2024	2024	2029	2022	2023	2026	2028	2036	2032	2036	2035	2033
M13	2207	2216	2216	2227	2220	2232	2223	2230	2224	2226	2235	2226	2234	2243	2241	2229	2230	2230	2240	2231	2236	2233	2231	2229	2233	2227	2223	2225	2226	2219	2223	2230	2222	2225	2212	2220	2208	2219	2210	2213	2200	2202	2202	2199	2204	2197	2193	2200	2192
M15	2192	2187	2176	2179	2153	2164	2147	2144	2136	2131	2135	2134	2126	2126	2112	2111	2115	2108	2109	2107	2108	2105	2106	2099	2099	2105	2096	2098	2095	2094	2099	2100	2095	2092	2087	2090	2082	2087	2088	2090	2084	2079	2081	2085	2084	2087	2083	2084	2078
M17	2137	2132	2105	2102	2084	2087	2064	2066	2047	2039	2040	2034	2025	2023	2014	2007	2002	1999	1990	1978	1992	1979	1971	1967	1965	1965	1956	1947	1946	1944	1935	1942	1930	1928	1919	1924	1919	1911	1908	1921	1908	1897	1889	1898	1892	1889	1884	1887	1883
M19	2090	2097	2095	2085	2081	2083	2070	2084	2063	2065	2068	2062	2062	2065	2062	2059	2057	2059	2064	2062	2058	2057	2051	2061	2053	2061	2060	2054	2056	2051	2051	2057	2047	2052	2050	2046	2050	2045	2049	2048	2043	2044	2039	2038	2038	2037	2041	2036	2032
Intensity (perpendicular)
Cycle Nr.	1	2	3	4	5	6	7	8	9	10	11	12	13	14	15	16	17	18	19	20	21	22	23	24	25	26	27	28	29	30	31	32	33	34	35	36	37	38	39	40	41	42	43	44	45	46	47	48	49
Time [s]	0	50.2	100.2	150.2	200.2	250.2	300.2	350.2	400.2	450.2	500.2	550.2	600.2	650.2	700.2	750.2	800.2	850.2	900.2	950.2	1000.2	1050.2	1100.2	1150.2	1200.2	1250.2	1300.2	1350.2	1400.2	1450.2	1500.2	1550.2	1600.2	1650.2	1700.2	1750.2	1800.2	1850.2	1900.2	1950.2	2000.2	2050.2	2100.2	2150.2	2200.2	2250.2	2300.2	2350.2	2400.2
Temp. [°C]	30.2	30.3	30.2	30.4	30.3	30.4	30.3	30.3	30.3	30.4	30.3	30.3	30.4	30.3	30.3	30.2	30.3	30.2	30.3	30.2	30.5	30.5	30.4	30.3	30.4	30.5	30.4	30.5	30.5	30.4	30.6	30.4	30.4	30.5	30.5	30.4	30.5	30.5	30.5	30.6	30.5	30.6	30.5	30.6	30.5	30.6	30.6	30.6	30.6
L2	Blank	Blank	Blank	Blank	Blank	Blank	Blank	Blank	Blank	Blank	Blank	Blank	Blank	Blank	Blank	Blank	Blank	Blank	Blank	Blank	Blank	Blank	Blank	Blank	Blank	Blank	Blank	Blank	Blank	Blank	Blank	Blank	Blank	Blank	Blank	Blank	Blank	Blank	Blank	Blank	Blank	Blank	Blank	Blank	Blank	Blank	Blank	Blank	Blank
L3	31910	31768	31742	31711	31667	31586	31509	31422	31364	31279	31281	31236	31163	31140	31111	31051	31074	30998	30956	30939	30917	30895	30870	30882	30777	30805	30794	30703	30746	30674	30654	30590	30627	30609	30593	30504	30442	30413	30390	30295	30315	30256	30334	30339	30282	30301	30287	30195	30176
L4	1864	1860	1849	1851	1842	1838	1831	1837	1832	1830	1822	1821	1825	1820	1816	1814	1810	1814	1811	1809	1808	1804	1801	1801	1798	1808	1801	1801	1800	1796	1795	1791	1789	1788	1788	1781	1782	1781	1776	1775	1773	1767	1773	1775	1765	1774	1768	1768	1763
L5	2156	2144	2149	2142	2128	2127	2122	2129	2118	2126	2116	2111	2109	2111	2111	2104	2094	2095	2102	2097	2094	2085	2086	2080	2081	2083	2082	2077	2086	2069	2069	2069	2067	2065	2060	2060	2055	2052	2050	2041	2046	2039	2042	2042	2037	2037	2038	2030	2033
L7	1802	1850	1878	1904	1926	1940	1955	1979	1986	2004	2007	2019	2031	2040	2040	2044	2040	2042	2056	2051	2056	2053	2052	2056	2049	2060	2062	2060	2056	2054	2058	2054	2052	2050	2046	2053	2045	2041	2042	2035	2041	2037	2034	2040	2039	2042	2039	2031	2026
L9	1785	1802	1823	1834	1843	1848	1857	1876	1882	1887	1900	1911	1918	1934	1936	1943	1945	1958	1972	1971	1979	1984	1986	1992	1996	2002	2013	2014	2016	2017	2022	2027	2028	2034	2031	2028	2030	2031	2033	2035	2027	2037	2042	2048	2042	2042	2043	2041	2040
L11	1824	1855	1882	1900	1915	1943	1956	1971	1981	1992	2003	2016	2028	2038	2041	2051	2050	2055	2068	2073	2070	2075	2071	2080	2079	2087	2088	2085	2089	2082	2088	2090	2093	2094	2085	2082	2083	2083	2085	2079	2078	2077	2075	2085	2073	2081	2081	2078	2072
L13	1859	1903	1940	1976	2001	2016	2030	2047	2067	2075	2085	2091	2102	2105	2104	2102	2104	2108	2113	2107	2118	2114	2114	2117	2112	2114	2118	2116	2114	2110	2106	2111	2105	2115	2108	2103	2102	2095	2099	2097	2096	2098	2097	2099	2093	2098	2097	2095	2093
L15	1816	1832	1840	1856	1862	1866	1866	1875	1886	1892	1898	1905	1913	1924	1928	1936	1940	1945	1953	1957	1966	1971	1977	1981	1982	1995	2000	1996	2006	2004	2005	2005	2014	2019	2015	2016	2014	2015	2029	2020	2019	2022	2031	2029	2038	2037	2035	2031	2029
L17	1814	1808	1801	1799	1788	1780	1776	1777	1768	1767	1755	1755	1754	1751	1737	1745	1732	1732	1739	1728	1725	1722	1721	1721	1716	1718	1722	1720	1721	1710	1717	1712	1710	1715	1705	1706	1701	1700	1703	1697	1690	1693	1697	1696	1695	1696	1697	1695	1686
L19	1856	1867	1875	1884	1895	1906	1918	1931	1941	1948	1955	1971	1983	1989	2003	2012	2012	2018	2026	2036	2042	2047	2058	2060	2051	2068	2074	2069	2075	2073	2076	2080	2084	2089	2083	2078	2082	2078	2089	2084	2085	2083	2086	2093	2090	2097	2091	2082	2079
M7	1899	1918	1938	1947	1956	1977	1988	1998	2016	2024	2041	2054	2065	2075	2086	2091	2091	2097	2109	2118	2121	2130	2133	2137	2140	2146	2149	2153	2148	2158	2155	2155	2156	2155	2157	2155	2154	2153	2154	2156	2155	2149	2155	2159	2157	2153	2156	2155	2147
M9	1779	1789	1809	1810	1813	1822	1821	1833	1836	1842	1852	1862	1871	1867	1887	1885	1884	1894	1904	1908	1910	1920	1918	1931	1929	1940	1943	1948	1947	1954	1956	1959	1963	1966	1963	1962	1972	1973	1967	1976	1977	1978	1983	1993	1988	1995	1989	1995	1992
M11	1671	1670	1666	1667	1663	1659	1653	1667	1665	1674	1679	1687	1696	1701	1708	1708	1717	1727	1740	1737	1747	1754	1760	1774	1770	1786	1795	1797	1799	1800	1810	1811	1820	1820	1826	1830	1832	1841	1848	1850	1853	1860	1869	1871	1868	1879	1880	1890	1885
M13	1796	1844	1888	1921	1950	1976	1990	2019	2033	2054	2069	2087	2094	2112	2124	2122	2124	2137	2148	2147	2152	2152	2160	2161	2164	2169	2170	2172	2172	2163	2161	2162	2167	2168	2158	2155	2160	2156	2158	2153	2149	2147	2157	2155	2157	2152	2151	2151	2146
M15	1786	1791	1786	1787	1790	1787	1791	1791	1789	1799	1796	1799	1800	1806	1815	1804	1812	1813	1821	1823	1826	1832	1837	1837	1837	1849	1856	1851	1862	1862	1859	1865	1868	1870	1873	1878	1881	1877	1883	1882	1889	1886	1896	1902	1906	1905	1909	1914	1910
M17	1696	1682	1672	1667	1657	1641	1627	1630	1624	1613	1607	1604	1601	1599	1590	1584	1582	1579	1573	1567	1565	1565	1557	1557	1550	1557	1550	1542	1537	1537	1531	1528	1525	1526	1519	1512	1510	1504	1508	1504	1499	1501	1496	1503	1501	1493	1490	1485	1484
M19	1766	1776	1782	1797	1801	1805	1806	1824	1826	1840	1844	1853	1862	1868	1880	1881	1885	1891	1901	1907	1918	1924	1926	1927	1933	1941	1949	1941	1950	1955	1955	1960	1962	1959	1969	1966	1971	1978	1980	1979	1979	1979	1982	1988	1983	1992	1992	1987	1994
Rawdata (parallel)
Cycle Nr.	1	2	3	4	5	6	7	8	9	10	11	12	13	14	15	16	17	18	19	20	21	22	23	24	25	26	27	28	29	30	31	32	33	34	35	36	37	38	39	40	41	42	43	44	45	46	47	48	49
Time [s]	0	50.2	100.2	150.2	200.2	250.2	300.2	350.2	400.2	450.2	500.2	550.2	600.2	650.2	700.2	750.2	800.2	850.2	900.2	950.2	1000.2	1050.2	1100.2	1150.2	1200.2	1250.2	1300.2	1350.2	1400.2	1450.2	1500.2	1550.2	1600.2	1650.2	1700.2	1750.2	1800.2	1850.2	1900.2	1950.2	2000.2	2050.2	2100.2	2150.2	2200.2	2250.2	2300.2	2350.2	2400.2
Temp. [°C]	30.2	30.3	30.2	30.4	30.3	30.4	30.3	30.3	30.3	30.4	30.3	30.3	30.4	30.3	30.3	30.2	30.3	30.2	30.3	30.2	30.5	30.5	30.4	30.3	30.4	30.5	30.4	30.5	30.5	30.4	30.6	30.4	30.4	30.5	30.5	30.4	30.5	30.5	30.5	30.6	30.5	30.6	30.5	30.6	30.5	30.6	30.6	30.6	30.6
L2	967	964	967	966	967	955	959	960	962	959	953	955	955	949	952	954	950	951	950	950	946	950	947	947	948	948	948	943	947	946	943	940	941	942	946	939	940	938	938	936	940	938	940	937	935	938	934	934	932
L3	41395	41224	41004	40856	40859	40814	40669	40614	40385	40339	40277	40306	40124	40197	39980	39926	39972	39916	39867	39819	39727	39700	39698	39654	39648	39620	39563	39462	39436	39425	39422	39442	39328	39312	39258	39251	39265	39180	39098	39042	39014	38946	38941	38908	38912	38908	38846	38786	38800
L4	3838	3816	3810	3797	3781	3781	3767	3766	3756	3742	3732	3730	3716	3722	3704	3706	3698	3695	3695	3685	3683	3677	3675	3676	3665	3669	3666	3660	3661	3657	3648	3651	3642	3647	3643	3638	3637	3621	3626	3622	3613	3612	3604	3606	3604	3603	3603	3593	3589
L5	4082	4055	4048	4036	4041	4018	4010	4015	3993	3981	3985	3958	3975	3963	3950	3947	3950	3937	3938	3932	3923	3917	3913	3912	3906	3894	3904	3888	3887	3877	3879	3883	3868	3863	3868	3863	3850	3848	3848	3837	3827	3831	3823	3825	3821	3817	3809	3802	3801
L7	3642	3644	3650	3648	3649	3642	3635	3637	3631	3622	3622	3632	3607	3622	3603	3610	3593	3600	3593	3595	3594	3584	3586	3579	3578	3573	3575	3559	3567	3566	3559	3549	3554	3552	3547	3550	3539	3534	3530	3522	3528	3521	3507	3514	3513	3510	3500	3499	3495
L9	3664	3661	3664	3673	3669	3655	3658	3656	3644	3640	3636	3635	3629	3631	3617	3619	3626	3619	3624	3621	3614	3615	3618	3612	3609	3613	3612	3608	3605	3604	3601	3605	3604	3602	3597	3593	3590	3586	3578	3585	3580	3573	3573	3572	3574	3567	3568	3562	3565
L11	3656	3670	3676	3671	3668	3660	3657	3661	3657	3655	3648	3641	3648	3641	3639	3632	3632	3630	3636	3633	3630	3630	3616	3613	3621	3621	3616	3610	3610	3602	3612	3604	3611	3604	3601	3597	3600	3593	3585	3582	3575	3581	3568	3567	3570	3571	3577	3557	3551
L13	3670	3676	3681	3680	3666	3667	3665	3670	3667	3659	3656	3655	3659	3652	3643	3653	3639	3643	3642	3640	3632	3629	3635	3633	3620	3622	3625	3608	3613	3609	3604	3611	3602	3596	3605	3596	3585	3579	3587	3582	3579	3579	3577	3572	3566	3561	3556	3565	3546
L15	3614	3614	3608	3615	3610	3601	3592	3592	3593	3577	3583	3565	3567	3563	3559	3563	3553	3567	3568	3554	3546	3558	3556	3546	3539	3555	3546	3540	3544	3540	3540	3538	3534	3542	3532	3532	3527	3523	3529	3528	3517	3523	3519	3519	3514	3510	3518	3503	3506
L17	3625	3615	3591	3588	3567	3565	3554	3536	3529	3514	3516	3504	3496	3488	3479	3474	3468	3470	3457	3451	3453	3439	3440	3430	3427	3435	3430	3425	3423	3425	3416	3423	3409	3408	3404	3395	3399	3387	3385	3382	3383	3379	3359	3369	3374	3363	3366	3359	3356
L19	3655	3640	3628	3629	3614	3614	3617	3616	3611	3601	3595	3589	3598	3598	3588	3599	3590	3600	3588	3587	3594	3587	3588	3587	3584	3581	3581	3583	3571	3576	3589	3582	3574	3568	3568	3572	3567	3559	3555	3548	3551	3543	3541	3548	3543	3545	3541	3528	3527
M7	3810	3811	3795	3795	3778	3777	3765	3757	3753	3759	3749	3745	3737	3743	3736	3724	3732	3732	3730	3717	3725	3719	3716	3714	3703	3705	3706	3706	3695	3702	3702	3689	3691	3689	3688	3686	3675	3675	3682	3668	3667	3662	3661	3662	3666	3656	3651	3646	3639
M9	3666	3662	3653	3658	3641	3639	3636	3630	3623	3615	3609	3614	3614	3613	3598	3600	3591	3591	3585	3596	3591	3582	3580	3576	3575	3580	3579	3574	3566	3575	3557	3565	3571	3565	3552	3558	3549	3548	3547	3548	3547	3540	3544	3539	3538	3540	3534	3534	3530
M11	3539	3515	3502	3483	3465	3451	3431	3433	3416	3405	3399	3396	3397	3394	3387	3385	3381	3388	3389	3379	3388	3391	3385	3393	3389	3388	3388	3391	3392	3400	3393	3393	3394	3400	3405	3402	3401	3401	3401	3406	3402	3400	3406	3405	3414	3412	3412	3412	3406
M13	3654	3661	3664	3677	3669	3672	3665	3674	3669	3668	3674	3665	3674	3679	3680	3667	3665	3666	3676	3665	3668	3667	3663	3660	3666	3659	3653	3652	3656	3648	3650	3654	3645	3650	3639	3642	3628	3639	3628	3630	3618	3618	3620	3614	3617	3612	3603	3612	3600
M15	3635	3626	3616	3619	3588	3590	3572	3570	3562	3554	3552	3553	3543	3537	3523	3523	3525	3517	3517	3515	3512	3512	3511	3502	3503	3510	3499	3497	3497	3495	3498	3497	3491	3489	3487	3484	3475	3478	3479	3480	3477	3468	3473	3475	3472	3479	3469	3470	3462
M17	3569	3559	3529	3525	3504	3496	3472	3475	3454	3441	3436	3431	3419	3411	3403	3398	3387	3385	3372	3358	3371	3358	3346	3342	3340	3340	3328	3313	3316	3313	3299	3304	3291	3289	3283	3281	3276	3264	3260	3274	3262	3248	3239	3247	3238	3237	3228	3231	3224
M19	3511	3517	3517	3504	3500	3490	3479	3497	3473	3473	3470	3465	3464	3463	3462	3460	3455	3457	3463	3460	3451	3453	3443	3456	3446	3457	3456	3444	3449	3443	3440	3444	3432	3441	3442	3430	3436	3426	3432	3429	3428	3426	3421	3418	3416	3418	3418	3412	3405
Rawdata (perpendicular)
Cycle Nr.	1	2	3	4	5	6	7	8	9	10	11	12	13	14	15	16	17	18	19	20	21	22	23	24	25	26	27	28	29	30	31	32	33	34	35	36	37	38	39	40	41	42	43	44	45	46	47	48	49
Time [s]	0	50.2	100.2	150.2	200.2	250.2	300.2	350.2	400.2	450.2	500.2	550.2	600.2	650.2	700.2	750.2	800.2	850.2	900.2	950.2	1000.2	1050.2	1100.2	1150.2	1200.2	1250.2	1300.2	1350.2	1400.2	1450.2	1500.2	1550.2	1600.2	1650.2	1700.2	1750.2	1800.2	1850.2	1900.2	1950.2	2000.2	2050.2	2100.2	2150.2	2200.2	2250.2	2300.2	2350.2	2400.2
Temp. [°C]	30.2	30.3	30.2	30.4	30.3	30.4	30.3	30.3	30.3	30.4	30.3	30.3	30.4	30.3	30.3	30.2	30.3	30.2	30.3	30.2	30.5	30.5	30.4	30.3	30.4	30.5	30.4	30.5	30.5	30.4	30.6	30.4	30.4	30.5	30.5	30.4	30.5	30.5	30.5	30.6	30.5	30.6	30.5	30.6	30.5	30.6	30.6	30.6	30.6
L2	231	231	231	230	231	231	234	232	230	227	227	227	226	225	222	226	229	228	224	227	225	225	225	227	230	225	226	226	226	227	229	228	228	225	226	226	225	225	223	225	225	225	225	223	225	222	224	223	223
L3	32141	31999	31973	31941	31898	31817	31743	31654	31594	31506	31509	31463	31389	31365	31334	31277	31302	31226	31180	31166	31142	31121	31095	31109	31006	31030	31020	30928	30972	30901	30883	30818	30854	30834	30819	30730	30668	30638	30613	30520	30540	30480	30559	30562	30507	30523	30511	30419	30399
L4	2095	2091	2080	2080	2073	2070	2064	2068	2062	2057	2049	2048	2051	2045	2039	2040	2039	2042	2035	2036	2032	2029	2027	2028	2028	2033	2027	2027	2025	2023	2024	2020	2016	2014	2014	2008	2007	2006	1999	2000	1998	1991	1998	1998	1990	1996	1992	1991	1986
L5	2387	2376	2380	2372	2359	2359	2355	2361	2348	2353	2343	2338	2335	2336	2334	2330	2323	2322	2327	2324	2318	2310	2311	2307	2311	2309	2308	2302	2311	2296	2298	2297	2295	2290	2286	2286	2280	2276	2273	2266	2271	2263	2267	2265	2261	2259	2262	2254	2256
L7	2033	2081	2109	2134	2157	2172	2188	2210	2217	2231	2234	2246	2256	2265	2263	2270	2268	2270	2281	2278	2281	2278	2277	2282	2279	2285	2288	2286	2282	2281	2287	2282	2280	2275	2272	2279	2270	2266	2265	2260	2265	2261	2259	2263	2264	2264	2262	2254	2249
L9	2016	2033	2054	2064	2074	2079	2091	2108	2113	2113	2128	2138	2143	2159	2159	2169	2174	2186	2197	2198	2204	2210	2211	2219	2226	2227	2238	2240	2242	2244	2251	2256	2256	2260	2258	2255	2255	2256	2255	2260	2252	2262	2267	2271	2266	2264	2267	2265	2263
L11	2055	2087	2113	2130	2146	2174	2189	2202	2211	2219	2231	2243	2253	2263	2264	2277	2279	2283	2293	2300	2294	2300	2296	2307	2308	2312	2314	2311	2314	2310	2317	2318	2321	2319	2311	2308	2309	2307	2307	2304	2303	2301	2300	2308	2298	2303	2305	2301	2295
L13	2090	2134	2171	2205	2232	2247	2264	2278	2297	2302	2313	2318	2328	2330	2326	2328	2333	2336	2337	2335	2343	2339	2339	2344	2342	2340	2344	2341	2340	2338	2335	2340	2333	2341	2334	2329	2327	2320	2322	2322	2321	2322	2322	2322	2318	2320	2321	2318	2316
L15	2047	2063	2071	2086	2093	2098	2100	2106	2116	2118	2125	2133	2139	2149	2150	2162	2168	2173	2177	2185	2191	2196	2203	2207	2211	2221	2226	2222	2232	2231	2234	2233	2242	2244	2242	2242	2239	2240	2252	2245	2244	2247	2256	2252	2263	2258	2259	2254	2252
L17	2045	2039	2032	2028	2019	2011	2010	2008	1999	1994	1983	1982	1980	1976	1960	1971	1961	1960	1964	1955	1950	1947	1947	1948	1946	1943	1948	1946	1947	1937	1946	1940	1938	1941	1931	1932	1926	1925	1926	1923	1915	1918	1923	1919	1920	1918	1921	1919	1910
L19	2087	2098	2106	2114	2126	2138	2152	2162	2171	2175	2182	2199	2209	2214	2225	2238	2240	2246	2251	2263	2267	2272	2284	2287	2280	2293	2300	2295	2301	2300	2305	2308	2312	2315	2309	2304	2307	2303	2312	2309	2310	2307	2312	2316	2314	2319	2315	2305	2302
M7	2130	2149	2169	2177	2186	2208	2221	2230	2246	2251	2269	2282	2291	2299	2308	2317	2320	2325	2333	2345	2346	2355	2358	2364	2370	2372	2374	2379	2373	2385	2384	2383	2384	2380	2383	2381	2379	2378	2376	2381	2380	2374	2380	2382	2382	2375	2380	2378	2370
M9	2010	2020	2040	2039	2044	2053	2055	2064	2066	2069	2079	2089	2097	2092	2109	2111	2113	2122	2129	2135	2135	2145	2144	2158	2158	2165	2169	2174	2173	2181	2185	2188	2191	2192	2190	2188	2197	2197	2190	2201	2202	2202	2209	2217	2213	2217	2213	2218	2216
M11	1902	1901	1897	1897	1894	1890	1887	1899	1895	1901	1906	1914	1922	1926	1930	1934	1946	1955	1964	1964	1972	1979	1985	2001	1999	2011	2020	2023	2025	2027	2039	2039	2048	2046	2052	2056	2057	2066	2071	2075	2078	2084	2095	2094	2093	2101	2104	2113	2108
M13	2027	2075	2119	2151	2180	2208	2224	2250	2263	2281	2296	2314	2319	2337	2347	2348	2353	2365	2372	2374	2377	2377	2385	2388	2394	2394	2396	2398	2398	2390	2390	2390	2394	2393	2384	2381	2385	2380	2381	2378	2374	2371	2383	2378	2382	2373	2375	2374	2369
M15	2017	2022	2017	2016	2021	2018	2024	2023	2019	2026	2023	2026	2026	2031	2038	2029	2041	2041	2046	2051	2051	2057	2062	2064	2067	2074	2082	2076	2087	2089	2088	2094	2095	2095	2099	2104	2106	2102	2106	2108	2114	2110	2121	2125	2130	2127	2133	2138	2134
M17	1927	1913	1903	1897	1888	1872	1861	1862	1854	1839	1834	1832	1827	1824	1812	1809	1811	1807	1797	1794	1789	1790	1782	1784	1779	1783	1776	1768	1763	1764	1760	1756	1753	1751	1745	1738	1735	1729	1731	1729	1724	1725	1721	1726	1725	1716	1714	1708	1708
M19	1997	2007	2013	2027	2032	2036	2040	2055	2056	2067	2071	2081	2087	2092	2102	2107	2114	2119	2126	2135	2143	2149	2151	2154	2162	2167	2175	2167	2176	2182	2184	2188	2190	2184	2195	2192	2196	2203	2202	2204	2204	2204	2207	2211	2207	2214	2216	2211	2217
Fluorescence polarization (FP) values normalized to the initial value:
Time (s)	0	50.2	100.2	150.2	200.2	250.2	300.2	350.2	400.2	450.2	500.2	550.2	600.2	650.2	700.2	750.2	800.2	850.2	900.2	950.2	1000.2	1050.2	1100.2	1150.2	1200.2	1250.2	1300.2	1350.2	1400.2	1450.2	1500.2	1550.2	1600.2	1650.2	1700.2	1750.2	1800.2	1850.2	1900.2	1950.2	2000.2	2050.2	2100.2	2150.2	2200.2	2250.2	2300.2	2350.2	2400.2
probe	1	0.982906	0.991453	0.974359	0.965812	0.991453	0.982906	0.965812	0.957265	0.948718	0.957265	0.957265	0.923077	0.957265	0.931624	0.940171	0.940171	0.923077	0.931624	0.923077	0.931624	0.923077	0.931624	0.931624	0.923077	0.905983	0.91453	0.91453	0.91453	0.91453	0.905983	0.931624	0.91453	0.923077	0.91453	0.931624	0.931624	0.905983	0.923077	0.923077	0.905983	0.923077	0.897436	0.897436	0.923077	0.897436	0.91453	0.897436	0.905983
probe + ATP	1	0.988235	0.964706	0.964706	1	0.988235	0.976471	0.964706	0.952941	0.905882	0.952941	0.917647	0.952941	0.941176	0.905882	0.917647	0.952941	0.929412	0.905882	0.917647	0.905882	0.917647	0.917647	0.929412	0.905882	0.882353	0.905882	0.894118	0.858824	0.894118	0.905882	0.917647	0.882353	0.882353	0.894118	0.905882	0.882353	0.894118	0.905882	0.905882	0.870588	0.894118	0.870588	0.882353	0.894118	0.882353	0.870588	0.870588	0.870588
2052 WT	1	0.878788	0.808081	0.737374	0.676768	0.646465	0.59596	0.535354	0.494949	0.444444	0.444444	0.434343	0.353535	0.373737	0.333333	0.333333	0.313131	0.323232	0.272727	0.292929	0.282828	0.262626	0.272727	0.252525	0.272727	0.232323	0.232323	0.212121	0.232323	0.232323	0.222222	0.212121	0.232323	0.222222	0.222222	0.222222	0.222222	0.222222	0.212121	0.222222	0.212121	0.212121	0.181818	0.181818	0.191919	0.171717	0.171717	0.191919	0.191919
2091 L258D	1	0.953704	0.898148	0.888889	0.861111	0.842593	0.814815	0.768519	0.731481	0.712963	0.685185	0.657407	0.62963	0.601852	0.564815	0.555556	0.564815	0.518519	0.5	0.5	0.472222	0.453704	0.462963	0.435185	0.425926	0.416667	0.388889	0.37963	0.37037	0.37037	0.351852	0.351852	0.351852	0.333333	0.324074	0.333333	0.324074	0.314815	0.296296	0.314815	0.314815	0.277778	0.268519	0.259259	0.277778	0.259259	0.268519	0.259259	0.268519
2217 K256S	1	0.9375	0.875	0.8125	0.760417	0.697917	0.65625	0.614583	0.583333	0.552083	0.520833	0.46875	0.458333	0.427083	0.40625	0.364583	0.375	0.354167	0.333333	0.322917	0.333333	0.3125	0.302083	0.270833	0.291667	0.270833	0.25	0.260417	0.239583	0.239583	0.25	0.239583	0.239583	0.229167	0.229167	0.25	0.25	0.239583	0.21875	0.229167	0.208333	0.229167	0.208333	0.1875	0.229167	0.197917	0.21875	0.1875	0.197917
2218 E242A	1	0.88764	0.775281	0.674157	0.573034	0.561798	0.505618	0.47191	0.404494	0.382022	0.348315	0.325843	0.314607	0.303371	0.280899	0.303371	0.269663	0.269663	0.258427	0.269663	0.235955	0.224719	0.247191	0.235955	0.213483	0.213483	0.213483	0.191011	0.202247	0.202247	0.202247	0.213483	0.213483	0.168539	0.202247	0.213483	0.191011	0.191011	0.202247	0.202247	0.191011	0.191011	0.179775	0.179775	0.179775	0.146067	0.146067	0.179775	0.146067
2270 G299S	1	0.955556	0.911111	0.877778	0.855556	0.844444	0.822222	0.788889	0.755556	0.711111	0.722222	0.655556	0.633333	0.611111	0.588889	0.566667	0.544444	0.555556	0.533333	0.488889	0.455556	0.466667	0.444444	0.422222	0.4	0.388889	0.366667	0.366667	0.344444	0.344444	0.344444	0.344444	0.311111	0.311111	0.288889	0.3	0.3	0.288889	0.266667	0.288889	0.266667	0.266667	0.233333	0.244444	0.211111	0.2	0.233333	0.211111	0.233333
1481 E234G	1	1	0.967742	0.967742	0.956989	1	0.978495	0.935484	0.946237	0.924731	0.978495	0.946237	0.935484	0.935484	0.956989	0.913978	0.956989	0.956989	0.903226	0.935484	0.946237	0.924731	0.935484	0.913978	0.913978	0.924731	0.913978	0.913978	0.892473	0.935484	0.903226	0.946237	0.913978	0.892473	0.903226	0.903226	0.924731	0.903226	0.892473	0.903226	0.924731	0.903226	0.849462	0.88172	0.903226	0.860215	0.870968	0.870968	0.892473
2052 WT + ATP	1	0.961165	0.873786	0.854369	0.805825	0.776699	0.718447	0.679612	0.621359	0.621359	0.572816	0.533981	0.495146	0.485437	0.446602	0.407767	0.427184	0.417476	0.38835	0.339806	0.359223	0.320388	0.31068	0.300971	0.271845	0.262136	0.262136	0.252427	0.242718	0.23301	0.242718	0.23301	0.223301	0.223301	0.213592	0.223301	0.203883	0.213592	0.223301	0.194175	0.184466	0.194175	0.174757	0.174757	0.194175	0.174757	0.165049	0.165049	0.174757
2091 L258D + ATP	1	0.972727	0.9	0.909091	0.872727	0.863636	0.854545	0.818182	0.790909	0.763636	0.745455	0.727273	0.7	0.718182	0.645455	0.645455	0.636364	0.618182	0.581818	0.590909	0.581818	0.545455	0.545455	0.509091	0.509091	0.490909	0.481818	0.472727	0.454545	0.454545	0.427273	0.436364	0.436364	0.418182	0.390909	0.418182	0.381818	0.381818	0.390909	0.372727	0.363636	0.354545	0.345455	0.318182	0.327273	0.309091	0.327273	0.309091	0.309091
2217 K256S + ATP	1	0.965812	0.948718	0.91453	0.897436	0.897436	0.871795	0.837607	0.811966	0.777778	0.769231	0.735043	0.717949	0.709402	0.675214	0.666667	0.649573	0.632479	0.598291	0.589744	0.589744	0.57265	0.555556	0.529915	0.529915	0.495726	0.470085	0.478632	0.470085	0.478632	0.452991	0.452991	0.435897	0.444444	0.435897	0.42735	0.418803	0.401709	0.393162	0.393162	0.376068	0.358974	0.34188	0.34188	0.367521	0.333333	0.34188	0.316239	0.324786
2218 E242A + ATP	1	0.883495	0.776699	0.718447	0.631068	0.592233	0.533981	0.485437	0.436893	0.38835	0.378641	0.31068	0.31068	0.291262	0.262136	0.242718	0.23301	0.203883	0.203883	0.184466	0.184466	0.174757	0.15534	0.145631	0.15534	0.126214	0.116505	0.116505	0.116505	0.126214	0.135922	0.15534	0.116505	0.126214	0.116505	0.145631	0.106796	0.145631	0.116505	0.135922	0.116505	0.126214	0.0970874	0.0970874	0.106796	0.0970874	0.0970874	0.106796	0.106796
2270 G299S + ATP	1	0.970588	0.970588	0.970588	0.901961	0.941176	0.882353	0.882353	0.862745	0.833333	0.843137	0.833333	0.813725	0.794118	0.745098	0.764706	0.754902	0.735294	0.715686	0.705882	0.705882	0.676471	0.666667	0.656863	0.647059	0.637255	0.598039	0.617647	0.578431	0.578431	0.588235	0.578431	0.558824	0.54902	0.529412	0.519608	0.5	0.519608	0.509804	0.509804	0.480392	0.480392	0.460784	0.45098	0.441176	0.45098	0.431373	0.411765	0.411765
1481 E234G + ATP	1	1.02609	1	1.0087	0.991304	1.04348	1.02609	1.02609	1	1.01739	1.03478	1.02609	1.01739	1.01739	1.02609	1.02609	1.01739	1.01739	1.01739	1.0087	1.04348	1.01739	1.01739	1.0087	1.02609	1.0087	1.0087	1.0087	1.01739	1.01739	1.01739	1.03478	1.01739	1.0087	1.0087	1.04348	1.03478	1.03478	1.01739	1.06087	1.04348	1.01739	1.0087	1.0087	1	1.01739	1.01739	1.03478	1.02609
[truncated: 71 more columns]

## Sheet: Exp. 10
Application: Tecan i-control				Tecan i-control , 1.10.4.0
Device: infinite 500				Serial number: 705007195				Serial number of connected stacker:
Firmware: V_1.30_05/2007_I500F (May 18 2007/14.36.50)				MAI, V_1.30_05/2007_I500F (May 18 2007/14.36.50)
Date:	2018-10-05
Time:	13:08:00
System				PEONY
User				LABS\sp693
Plate				Greiner 384 Flat Bottom Transparent Polystyrol Small volume [GRE384st.pdfx]
Plate-ID (Stacker)
Shaking (Linear) Duration:				4	s
Shaking (Linear) Amplitude:				2	mm
List of actions in this measurement script:
Kinetic
Fluorescence Polarization
	Measurement well-wise
Kinetic Measurement
Kinetic Cycles				120
Interval Time				00:00:50
Mode				Fluorescence Polarization
Label1: Excitation Wavelength				485	nm
Label1: Emission Wavelength				535	nm
Label1: Excitation Bandwidth				20	nm
Label1: Emission Bandwidth				20	nm
Label1: Gain				57	Optimal (100%)
Label1: Number of Flashes				13
Label1: Integration Time				20	µs
Label1: Settle Time				0	ms
Label1: Mirror (Automatic)				Dichroic 510 (e.g. fluorescein)
Label1: Z-Position (Manual)				21250	µm
G-Factor Reference				B3-B3
Reference Value				20	mP
G-Factor Blank				B2-B2
G-Factor				0.824689	(calculated)
Measurement Blank				B2-B2
Legend
Color for G-Factor Reference
Color for G-Factor and Measurement Blank
Part of Plate				B2-B7
Start Time:	10/05/2018 13:08:17
Polarization
Cycle Nr.	1	2	3	4	5	6	7	8	9	10	11	12	13	14	15	16	17	18	19	20	21	22	23	24	25	26	27	28	29	30	31	32	33	34	35	36	37	38	39	40	41	42	43	44	45	46	47	48	49
Time [s]	0	50.1	100.1	150.1	200.1	250.1	300.1	350.1	400.1	450.1	500.1	550.1	600.1	650.1	700.2	750.1	800.1	850.2	900.1	950.2	1000.2	1050.1	1100.1	1150.1	1200.1	1250.1	1300.1	1350.1	1400.1	1450.1	1500.1	1550.1	1600.1	1650.1	1700.1	1750.1	1800.1	1850.1	1900.1	1950.1	2000.1	2050.1	2100.1	2150.1	2200.1	2250.1	2300.1	2350.1	2400.1
Temp. [°C]	25.2	25.2	25.1	25.3	25.3	25.3	25.5	25.6	25.5	25.5	25.6	25.6	25.8	25.8	25.9	25.8	25.9	26	26	26	26.1	26.2	26.2	26.3	26.2	26.3	26.3	26.3	26.4	26.5	26.6	26.6	26.7	26.7	26.7	26.8	26.8	26.8	26.9	27	27	27.1	27.1	27.1	27.2	27.2	27.2	27.3	27.3
B2	Blank	Blank	Blank	Blank	Blank	Blank	Blank	Blank	Blank	Blank	Blank	Blank	Blank	Blank	Blank	Blank	Blank	Blank	Blank	Blank	Blank	Blank	Blank	Blank	Blank	Blank	Blank	Blank	Blank	Blank	Blank	Blank	Blank	Blank	Blank	Blank	Blank	Blank	Blank	Blank	Blank	Blank	Blank	Blank	Blank	Blank	Blank	Blank	Blank
B3	20	22	20	21	21	20	20	21	20	20	21	20	20	20	21	21	20	20	20	20	20	20	21	20	20	19	20	20	19	20	21	19	21	19	19	20	19	20	20	20	21	20	19	20	19	19	20	19	19
B4	159	160	158	159	163	160	159	159	157	158	162	157	160	159	157	159	159	160	154	155	158	157	159	158	159	156	158	157	155	156	158	158	157	156	160	156	153	159	157	158	153	155	157	157	156	154	157	156	158
B5	157	144	134	124	121	110	108	100	100	94	89	89	85	83	81	79	79	77	74	74	76	71	74	68	73	70	71	69	64	65	70	68	67	66	68	64	62	69	65	68	64	67	66	65	63	64	66	67	66
B6	163	153	145	136	132	124	121	117	109	103	102	97	96	92	89	89	84	85	82	79	78	78	80	73	74	72	74	73	71	71	72	74	70	69	71	67	67	70	66	68	63	67	68	64	60	67	65	67	67
B7	167	167	167	163	166	163	162	159	155	153	156	149	153	152	147	149	142	141	137	140	136	136	136	131	131	129	127	124	122	124	119	119	120	121	114	114	111	113	108	111	103	105	103	103	104	100	94	100	97
Anisotropy
Cycle Nr.	1	2	3	4	5	6	7	8	9	10	11	12	13	14	15	16	17	18	19	20	21	22	23	24	25	26	27	28	29	30	31	32	33	34	35	36	37	38	39	40	41	42	43	44	45	46	47	48	49
Time [s]	0	50.1	100.1	150.1	200.1	250.1	300.1	350.1	400.1	450.1	500.1	550.1	600.1	650.1	700.2	750.1	800.1	850.2	900.1	950.2	1000.2	1050.1	1100.1	1150.1	1200.1	1250.1	1300.1	1350.1	1400.1	1450.1	1500.1	1550.1	1600.1	1650.1	1700.1	1750.1	1800.1	1850.1	1900.1	1950.1	2000.1	2050.1	2100.1	2150.1	2200.1	2250.1	2300.1	2350.1	2400.1
Temp. [°C]	25.2	25.2	25.1	25.3	25.3	25.3	25.5	25.6	25.5	25.5	25.6	25.6	25.8	25.8	25.9	25.8	25.9	26	26	26	26.1	26.2	26.2	26.3	26.2	26.3	26.3	26.3	26.4	26.5	26.6	26.6	26.7	26.7	26.7	26.8	26.8	26.8	26.9	27	27	27.1	27.1	27.1	27.2	27.2	27.2	27.3	27.3
B2	Blank	Blank	Blank	Blank	Blank	Blank	Blank	Blank	Blank	Blank	Blank	Blank	Blank	Blank	Blank	Blank	Blank	Blank	Blank	Blank	Blank	Blank	Blank	Blank	Blank	Blank	Blank	Blank	Blank	Blank	Blank	Blank	Blank	Blank	Blank	Blank	Blank	Blank	Blank	Blank	Blank	Blank	Blank	Blank	Blank	Blank	Blank	Blank	Blank
B3	13	14	14	14	14	14	13	14	13	14	14	13	13	14	14	14	14	14	13	14	13	14	14	13	13	13	13	13	13	14	14	13	14	13	13	14	13	14	13	13	14	13	13	13	13	13	13	13	13
B4	112	113	111	112	115	112	112	112	110	112	114	110	113	112	111	112	112	113	108	109	111	110	112	111	112	110	111	110	109	109	111	112	111	110	113	109	108	112	111	111	107	109	110	110	110	108	111	110	111
B5	110	101	94	87	84	76	74	69	69	65	61	61	58	57	55	54	54	53	50	51	52	48	50	46	50	48	49	47	44	44	48	46	46	45	47	44	42	47	44	46	44	45	45	44	43	43	45	46	45
B6	115	108	101	95	92	86	84	81	75	71	71	67	66	64	61	61	57	59	56	54	54	54	55	50	50	49	51	50	49	49	49	51	48	47	48	46	46	48	45	46	43	46	46	43	41	46	44	46	46
B7	118	118	118	115	117	115	114	112	109	108	110	104	107	106	103	105	99	99	96	98	95	95	95	91	92	90	88	86	85	86	83	83	83	84	79	79	77	79	75	77	71	72	71	71	72	69	65	69	67
Total Intensity
Cycle Nr.	1	2	3	4	5	6	7	8	9	10	11	12	13	14	15	16	17	18	19	20	21	22	23	24	25	26	27	28	29	30	31	32	33	34	35	36	37	38	39	40	41	42	43	44	45	46	47	48	49
Time [s]	0	50.1	100.1	150.1	200.1	250.1	300.1	350.1	400.1	450.1	500.1	550.1	600.1	650.1	700.2	750.1	800.1	850.2	900.1	950.2	1000.2	1050.1	1100.1	1150.1	1200.1	1250.1	1300.1	1350.1	1400.1	1450.1	1500.1	1550.1	1600.1	1650.1	1700.1	1750.1	1800.1	1850.1	1900.1	1950.1	2000.1	2050.1	2100.1	2150.1	2200.1	2250.1	2300.1	2350.1	2400.1
Temp. [°C]	25.2	25.2	25.1	25.3	25.3	25.3	25.5	25.6	25.5	25.5	25.6	25.6	25.8	25.8	25.9	25.8	25.9	26	26	26	26.1	26.2	26.2	26.3	26.2	26.3	26.3	26.3	26.4	26.5	26.6	26.6	26.7	26.7	26.7	26.8	26.8	26.8	26.9	27	27	27.1	27.1	27.1	27.2	27.2	27.2	27.3	27.3
B2	Blank	Blank	Blank	Blank	Blank	Blank	Blank	Blank	Blank	Blank	Blank	Blank	Blank	Blank	Blank	Blank	Blank	Blank	Blank	Blank	Blank	Blank	Blank	Blank	Blank	Blank	Blank	Blank	Blank	Blank	Blank	Blank	Blank	Blank	Blank	Blank	Blank	Blank	Blank	Blank	Blank	Blank	Blank	Blank	Blank	Blank	Blank	Blank	Blank
B3	91798	91793	91714	91610	91551	91452	91449	91242	91051	91103	90918	90757	90868	90721	90668	90584	90681	90464	90546	90457	90643	90336	90287	90333	90199	90120	90082	89860	89980	89781	89710	89688	89700	89673	89524	89449	89348	89267	89196	89229	89078	89031	88893	88882	88869	88770	88695	88744	88571
B4	4196	4185	4179	4171	4173	4144	4152	4153	4128	4139	4135	4118	4131	4123	4127	4119	4112	4103	4124	4115	4123	4109	4100	4116	4091	4097	4089	4084	4072	4071	4071	4066	4061	4064	4051	4059	4047	4041	4045	4049	4053	4035	4034	4021	4033	4026	4011	4028	4015
B5	3965	4006	4055	4105	4145	4156	4177	4200	4212	4252	4257	4260	4292	4294	4300	4303	4324	4312	4326	4337	4353	4335	4341	4350	4331	4335	4340	4332	4328	4325	4315	4325	4334	4317	4329	4335	4321	4303	4314	4317	4314	4304	4305	4305	4304	4308	4292	4286	4289
B6	3872	3921	3964	4001	4039	4055	4071	4098	4114	4137	4148	4158	4173	4177	4213	4215	4223	4231	4233	4253	4263	4261	4255	4263	4257	4270	4267	4249	4263	4246	4254	4260	4263	4246	4245	4262	4239	4242	4252	4239	4247	4234	4218	4231	4233	4220	4224	4225	4223
B7	3588	3699	3706	3702	3721	3711	3724	3742	3742	3745	3741	3739	3763	3772	3768	3777	3797	3803	3814	3799	3829	3827	3835	3851	3842	3848	3858	3873	3879	3875	3885	3888	3899	3903	3906	3919	3915	3912	3928	3935	3962	3938	3937	3962	3946	3957	3978	3972	3972
Intensity (parallel)
Cycle Nr.	1	2	3	4	5	6	7	8	9	10	11	12	13	14	15	16	17	18	19	20	21	22	23	24	25	26	27	28	29	30	31	32	33	34	35	36	37	38	39	40	41	42	43	44	45	46	47	48	49
Time [s]	0	50.1	100.1	150.1	200.1	250.1	300.1	350.1	400.1	450.1	500.1	550.1	600.1	650.1	700.2	750.1	800.1	850.2	900.1	950.2	1000.2	1050.1	1100.1	1150.1	1200.1	1250.1	1300.1	1350.1	1400.1	1450.1	1500.1	1550.1	1600.1	1650.1	1700.1	1750.1	1800.1	1850.1	1900.1	1950.1	2000.1	2050.1	2100.1	2150.1	2200.1	2250.1	2300.1	2350.1	2400.1
Temp. [°C]	25.2	25.2	25.1	25.3	25.3	25.3	25.5	25.6	25.5	25.5	25.6	25.6	25.8	25.8	25.9	25.8	25.9	26	26	26	26.1	26.2	26.2	26.3	26.2	26.3	26.3	26.3	26.4	26.5	26.6	26.6	26.7	26.7	26.7	26.8	26.8	26.8	26.9	27	27	27.1	27.1	27.1	27.2	27.2	27.2	27.3	27.3
B2	Blank	Blank	Blank	Blank	Blank	Blank	Blank	Blank	Blank	Blank	Blank	Blank	Blank	Blank	Blank	Blank	Blank	Blank	Blank	Blank	Blank	Blank	Blank	Blank	Blank	Blank	Blank	Blank	Blank	Blank	Blank	Blank	Blank	Blank	Blank	Blank	Blank	Blank	Blank	Blank	Blank	Blank	Blank	Blank	Blank	Blank	Blank	Blank	Blank
B3	31421	31483	31402	31402	31363	31312	31304	31259	31168	31197	31143	31047	31105	31065	31071	31037	31054	30983	30996	30970	31018	30935	30940	30923	30870	30818	30817	30747	30758	30738	30728	30678	30726	30646	30593	30633	30555	30565	30521	30523	30512	30466	30382	30407	30388	30363	30343	30335	30291
B4	1711	1710	1702	1702	1710	1692	1694	1695	1680	1688	1693	1675	1687	1681	1680	1680	1677	1677	1672	1671	1679	1671	1672	1677	1668	1666	1666	1662	1654	1654	1658	1657	1653	1652	1655	1649	1640	1648	1646	1650	1641	1639	1641	1636	1639	1632	1633	1638	1635
B5	1613	1605	1605	1605	1613	1597	1600	1593	1598	1600	1593	1595	1597	1594	1592	1590	1598	1588	1588	1593	1601	1585	1593	1584	1587	1583	1588	1580	1569	1570	1575	1575	1577	1568	1577	1572	1562	1569	1565	1572	1564	1565	1564	1562	1557	1561	1559	1559	1558
B6	1587	1588	1589	1586	1594	1585	1586	1587	1578	1576	1578	1572	1575	1569	1577	1577	1569	1576	1569	1571	1573	1573	1574	1563	1562	1564	1567	1558	1559	1553	1556	1564	1557	1548	1552	1550	1543	1549	1545	1544	1537	1541	1536	1533	1527	1535	1533	1538	1536
B7	1478	1524	1527	1518	1530	1522	1524	1526	1519	1517	1521	1507	1524	1525	1516	1523	1517	1518	1515	1514	1520	1519	1521	1518	1515	1514	1513	1514	1513	1514	1509	1510	1516	1519	1508	1514	1506	1509	1505	1514	1509	1503	1499	1508	1504	1501	1498	1506	1501
Intensity (perpendicular)
Cycle Nr.	1	2	3	4	5	6	7	8	9	10	11	12	13	14	15	16	17	18	19	20	21	22	23	24	25	26	27	28	29	30	31	32	33	34	35	36	37	38	39	40	41	42	43	44	45	46	47	48	49
Time [s]	0	50.1	100.1	150.1	200.1	250.1	300.1	350.1	400.1	450.1	500.1	550.1	600.1	650.1	700.2	750.1	800.1	850.2	900.1	950.2	1000.2	1050.1	1100.1	1150.1	1200.1	1250.1	1300.1	1350.1	1400.1	1450.1	1500.1	1550.1	1600.1	1650.1	1700.1	1750.1	1800.1	1850.1	1900.1	1950.1	2000.1	2050.1	2100.1	2150.1	2200.1	2250.1	2300.1	2350.1	2400.1
Temp. [°C]	25.2	25.2	25.1	25.3	25.3	25.3	25.5	25.6	25.5	25.5	25.6	25.6	25.8	25.8	25.9	25.8	25.9	26	26	26	26.1	26.2	26.2	26.3	26.2	26.3	26.3	26.3	26.4	26.5	26.6	26.6	26.7	26.7	26.7	26.8	26.8	26.8	26.9	27	27	27.1	27.1	27.1	27.2	27.2	27.2	27.3	27.3
B2	Blank	Blank	Blank	Blank	Blank	Blank	Blank	Blank	Blank	Blank	Blank	Blank	Blank	Blank	Blank	Blank	Blank	Blank	Blank	Blank	Blank	Blank	Blank	Blank	Blank	Blank	Blank	Blank	Blank	Blank	Blank	Blank	Blank	Blank	Blank	Blank	Blank	Blank	Blank	Blank	Blank	Blank	Blank	Blank	Blank	Blank	Blank	Blank	Blank
B3	30189	30155	30156	30104	30094	30070	30072	29992	29941	29953	29887	29855	29881	29828	29798	29774	29814	29741	29775	29744	29812	29700	29673	29705	29665	29651	29632	29557	29611	29521	29491	29505	29487	29513	29465	29408	29397	29351	29337	29353	29283	29282	29255	29238	29241	29203	29176	29205	29140
B4	1242	1237	1238	1235	1231	1226	1229	1229	1224	1226	1221	1221	1222	1221	1223	1219	1217	1213	1226	1222	1222	1219	1214	1219	1212	1216	1212	1211	1209	1209	1206	1204	1204	1206	1198	1205	1204	1196	1199	1199	1206	1198	1197	1193	1197	1197	1189	1195	1190
B5	1176	1201	1225	1250	1266	1280	1289	1304	1307	1326	1332	1333	1347	1350	1354	1357	1363	1362	1369	1372	1376	1375	1374	1383	1372	1376	1376	1376	1379	1377	1370	1375	1379	1375	1376	1382	1380	1367	1375	1372	1375	1370	1371	1372	1373	1374	1366	1363	1365
B6	1142	1167	1188	1207	1222	1235	1243	1255	1268	1281	1285	1293	1299	1304	1318	1319	1327	1328	1332	1341	1345	1344	1340	1350	1348	1353	1350	1345	1352	1347	1349	1348	1353	1349	1347	1356	1348	1347	1353	1348	1355	1347	1341	1349	1353	1342	1346	1344	1343
B7	1055	1088	1089	1092	1096	1094	1100	1108	1112	1114	1110	1116	1120	1124	1126	1127	1140	1142	1149	1143	1155	1154	1157	1166	1163	1167	1173	1180	1183	1181	1188	1189	1192	1192	1199	1203	1204	1201	1212	1211	1226	1218	1219	1227	1221	1228	1240	1233	1236
Rawdata (parallel)
Cycle Nr.	1	2	3	4	5	6	7	8	9	10	11	12	13	14	15	16	17	18	19	20	21	22	23	24	25	26	27	28	29	30	31	32	33	34	35	36	37	38	39	40	41	42	43	44	45	46	47	48	49
Time [s]	0	50.1	100.1	150.1	200.1	250.1	300.1	350.1	400.1	450.1	500.1	550.1	600.1	650.1	700.2	750.1	800.1	850.2	900.1	950.2	1000.2	1050.1	1100.1	1150.1	1200.1	1250.1	1300.1	1350.1	1400.1	1450.1	1500.1	1550.1	1600.1	1650.1	1700.1	1750.1	1800.1	1850.1	1900.1	1950.1	2000.1	2050.1	2100.1	2150.1	2200.1	2250.1	2300.1	2350.1	2400.1
Temp. [°C]	25.2	25.2	25.1	25.3	25.3	25.3	25.5	25.6	25.5	25.5	25.6	25.6	25.8	25.8	25.9	25.8	25.9	26	26	26	26.1	26.2	26.2	26.3	26.2	26.3	26.3	26.3	26.4	26.5	26.6	26.6	26.7	26.7	26.7	26.8	26.8	26.8	26.9	27	27	27.1	27.1	27.1	27.2	27.2	27.2	27.3	27.3
B2	1564	1563	1563	1564	1554	1562	1558	1555	1556	1553	1551	1554	1550	1550	1548	1547	1546	1545	1551	1546	1543	1544	1539	1541	1541	1540	1538	1534	1538	1536	1536	1530	1532	1531	1527	1527	1534	1523	1522	1522	1524	1523	1522	1520	1521	1519	1517	1510	1513
B3	39664	39739	39640	39642	39584	39529	39516	39459	39351	39382	39314	39201	39267	39218	39224	39182	39201	39114	39136	39099	39154	39054	39057	39038	38973	38909	38906	38817	38835	38809	38796	38729	38790	38692	38623	38671	38584	38586	38532	38534	38522	38465	38363	38391	38369	38337	38311	38293	38243
B4	3639	3637	3627	3627	3628	3613	3612	3611	3593	3600	3604	3585	3596	3589	3585	3584	3579	3578	3579	3572	3579	3570	3567	3574	3564	3560	3558	3549	3543	3542	3547	3540	3537	3534	3533	3527	3522	3522	3519	3523	3513	3510	3512	3503	3509	3498	3497	3496	3496
B5	3519	3509	3509	3510	3510	3498	3498	3487	3495	3494	3482	3487	3487	3483	3478	3474	3483	3471	3476	3477	3484	3466	3471	3462	3466	3459	3463	3450	3440	3439	3446	3439	3444	3433	3439	3432	3429	3425	3419	3429	3420	3421	3419	3414	3410	3411	3408	3401	3402
B6	3488	3489	3489	3488	3487	3484	3481	3480	3470	3464	3464	3460	3460	3453	3460	3459	3449	3456	3453	3451	3450	3451	3448	3437	3436	3436	3437	3423	3428	3419	3423	3426	3420	3408	3408	3407	3405	3401	3396	3395	3388	3391	3385	3379	3373	3380	3376	3375	3376
B7	3356	3411	3414	3405	3410	3407	3405	3406	3398	3393	3395	3381	3398	3399	3386	3393	3386	3386	3388	3381	3386	3385	3383	3382	3379	3375	3372	3369	3372	3372	3367	3361	3370	3373	3355	3362	3360	3352	3347	3358	3354	3345	3340	3348	3344	3339	3334	3336	3333
Rawdata (perpendicular)
Cycle Nr.	1	2	3	4	5	6	7	8	9	10	11	12	13	14	15	16	17	18	19	20	21	22	23	24	25	26	27	28	29	30	31	32	33	34	35	36	37	38	39	40	41	42	43	44	45	46	47	48	49
Time [s]	0	50.1	100.1	150.1	200.1	250.1	300.1	350.1	400.1	450.1	500.1	550.1	600.1	650.1	700.2	750.1	800.1	850.2	900.1	950.2	1000.2	1050.1	1100.1	1150.1	1200.1	1250.1	1300.1	1350.1	1400.1	1450.1	1500.1	1550.1	1600.1	1650.1	1700.1	1750.1	1800.1	1850.1	1900.1	1950.1	2000.1	2050.1	2100.1	2150.1	2200.1	2250.1	2300.1	2350.1	2400.1
Temp. [°C]	25.2	25.2	25.1	25.3	25.3	25.3	25.5	25.6	25.5	25.5	25.6	25.6	25.8	25.8	25.9	25.8	25.9	26	26	26	26.1	26.2	26.2	26.3	26.2	26.3	26.3	26.3	26.4	26.5	26.6	26.6	26.7	26.7	26.7	26.8	26.8	26.8	26.9	27	27	27.1	27.1	27.1	27.2	27.2	27.2	27.3	27.3
B2	306	308	308	308	309	308	308	306	307	306	307	306	307	306	306	306	306	306	303	307	307	307	311	305	307	305	306	305	305	305	307	306	306	306	306	305	304	309	304	306	301	305	305	303	306	305	302	306	306
B3	30495	30463	30464	30412	30402	30378	30381	30299	30249	30259	30194	30161	30188	30134	30104	30080	30120	30047	30079	30050	30119	30008	29984	30009	29972	29956	29938	29862	29916	29826	29799	29811	29792	29820	29771	29713	29701	29660	29642	29660	29584	29588	29560	29540	29546	29509	29478	29510	29447
B4	1549	1545	1547	1543	1540	1534	1537	1536	1532	1532	1528	1527	1528	1527	1529	1525	1523	1519	1529	1529	1529	1526	1524	1524	1519	1521	1517	1517	1514	1513	1514	1510	1510	1513	1504	1510	1508	1505	1504	1506	1507	1503	1502	1495	1503	1502	1491	1501	1496
B5	1483	1508	1533	1558	1574	1587	1597	1610	1615	1632	1639	1639	1654	1656	1660	1663	1669	1668	1673	1679	1683	1682	1685	1688	1679	1681	1682	1681	1684	1682	1677	1681	1684	1681	1681	1687	1684	1676	1679	1678	1677	1675	1676	1675	1679	1679	1668	1669	1672
B6	1449	1474	1496	1515	1531	1543	1551	1562	1576	1587	1592	1599	1606	1610	1624	1625	1633	1634	1636	1648	1652	1651	1651	1654	1655	1658	1656	1651	1657	1651	1656	1654	1659	1655	1652	1661	1652	1655	1658	1654	1656	1652	1646	1652	1659	1648	1648	1650	1650
B7	1361	1396	1398	1400	1404	1402	1409	1414	1419	1420	1417	1422	1426	1430	1432	1433	1446	1449	1453	1450	1462	1461	1468	1471	1471	1472	1478	1485	1488	1486	1495	1495	1497	1498	1505	1508	1509	1510	1516	1517	1528	1523	1524	1530	1527	1533	1542	1539	1542
End Time:	10/05/2018 14:47:35
Time (s)	0	50.1	100.1	150.1	200.1	250.1	300.1	350.1	400.1	450.1	500.1	550.1	600.1	650.1	700.2	750.1	800.1	850.2	900.1	950.2	1000.2	1050.1	1100.1	1150.1	1200.1	1250.1	1300.1	1350.1	1400.1	1450.1	1500.1	1550.1	1600.1	1650.1	1700.1	1750.1	1800.1	1850.1	1900.1	1950.1	2000.1	2050.1	2100.1	2150.1	2200.1	2250.1	2300.1	2350.1	2400.1
Probe	1	1.00629	0.993711	1	1.02516	1.00629	1	1	0.987421	0.993711	1.01887	0.987421	1.00629	1	0.987421	1	1	1.00629	0.968553	0.974843	0.993711	0.987421	1	0.993711	1	0.981132	0.993711	0.987421	0.974843	0.981132	0.993711	0.993711	0.987421	0.981132	1.00629	0.981132	0.962264	1	0.987421	0.993711	0.962264	0.974843	0.987421	0.987421	0.981132	0.968553	0.987421	0.981132	0.993711
2052 7.5 µM FICD	1	0.917197	0.853503	0.789809	0.770701	0.700637	0.687898	0.636943	0.636943	0.598726	0.566879	0.566879	0.541401	0.528662	0.515924	0.503185	0.503185	0.490446	0.471338	0.471338	0.484076	0.452229	0.471338	0.433121	0.464968	0.44586	0.452229	0.43949	0.407643	0.414013	0.44586	0.433121	0.426752	0.420382	0.433121	0.407643	0.394904	0.43949	0.414013	0.433121	0.407643	0.426752	0.420382	0.414013	0.401274	0.407643	0.420382	0.426752	0.420382
2219 7.5 µM non-ox A252C-C421S	1	0.93865	0.889571	0.834356	0.809816	0.760736	0.742331	0.717791	0.668712	0.631902	0.625767	0.595092	0.588957	0.564417	0.546012	0.546012	0.515337	0.521472	0.503067	0.484663	0.478528	0.478528	0.490798	0.447853	0.453988	0.441718	0.453988	0.447853	0.435583	0.435583	0.441718	0.453988	0.429448	0.423313	0.435583	0.411043	0.411043	0.429448	0.404908	0.417178	0.386503	0.411043	0.417178	0.392638	0.368098	0.411043	0.398773	0.411043	0.411043
2306 7.5 µM K256S-L258D	1	1	1	0.976048	0.994012	0.976048	0.97006	0.952096	0.928144	0.916168	0.934132	0.892216	0.916168	0.91018	0.88024	0.892216	0.850299	0.844311	0.820359	0.838323	0.814371	0.814371	0.814371	0.784431	0.784431	0.772455	0.760479	0.742515	0.730539	0.742515	0.712575	0.712575	0.718563	0.724551	0.682635	0.682635	0.664671	0.676647	0.646707	0.664671	0.616766	0.628743	0.616766	0.616766	0.622754	0.598802	0.562874	0.598802	0.580838
[truncated: 71 more columns]

[truncated: 21 more sheets: Exp. 11, Exp. 12, Exp. 13, Exp. 14, Summary, Fit Exp. 1, Fit Exp. 2, Fit Exp. 3, Fit Exp. 4, Fit Exp. 5, Fit Exp. 6, Fit Exp. 7, Fit Exp. 8, Fit Exp. 9, Fit Exp. 10, Fit Exp. 11, Fit Exp. 12, Fit Exp. 13, Fit Exp. 14, Summary rates …]
