# Supplementary material for: An oligomeric state‐dependent switch in the ER enzyme FICD regulates AMPylation and deAMPylation of BiP
Source: EMBO J. 2019 Sep 18;38(21):e102177. doi: 10.15252/embj.2019102177 (PMC6826200; doi:10.15252/embj.2019102177)
Supplement: Supplementary file 5 — Source Data for Expanded View and Appendix [file EMBJ-38-e102177-s010.zip › EV2B.xlsx]

## Sheet: Sheet1
Figure EV2B - Source Data
	CHOP::GFP median						CHOP::GFP normalized to wt/mCherry
	Experiment 1		Experiment 2		Experiment 3		Experiment 1		Experiment 2		Experiment 3		Average		SD
Plasmid	wt	FICD-/-	wt	FICD-/-	wt	FICD-/-	wt	FICD-/-	wt	FICD-/-	wt	FICD-/-	wt	FICD-/-	wt	FICD-/-
mCherry	63.1	64.5	68	65.2	70.2	67.4	1	1.02219	1	0.957416	1	0.960114	1	0.979906		0.0366417
FICD	65.2	64.5	72	66	74.5	69.4	1.03328	1.02219	1.0514	0.969163	1.06125	0.988604	1.04864	0.993318	0.0141881	0.0268245
FICD-L258D	66.7	78.8	77	94.4	86.5	88.7	1.05705	1.24881	1.13363	1.3862	1.23219	1.26353	1.14096	1.29951	0.0878005	0.0754298
FICD-E234G	268	1166	198	615	230	919	4.24723	18.4786	2.90749	9.03084	3.27635	13.0912	3.47702	13.5335	0.692044	4.73939
FICD-E234G-L258D	153	1177	132	685	147	892	2.42472	18.6529	1.93833	10.0587	2.09402	12.7066	2.15236	13.8061	0.248391	4.40134
FICD-E234G-L258D-H363A	70.9	75.8	79	79.4	92.2	81.5	1.12361	1.20127	1.16593	1.16593	1.31339	1.16097	1.20098	1.17606	0.0996243	0.0219744
