# Supplementary material for: An oligomeric state‐dependent switch in the ER enzyme FICD regulates AMPylation and deAMPylation of BiP
Source: EMBO J. 2019 Sep 18;38(21):e102177. doi: 10.15252/embj.2019102177 (PMC6826200; doi:10.15252/embj.2019102177)
Supplement: Supplementary file 5 — Source Data for Expanded View and Appendix [file EMBJ-38-e102177-s010.zip › EV2D.xlsx]

## Sheet: ExpB
Sorce data EV2D
		AMP	ADP	ATP	total	AMP/total
Experiment 1	FICD	470.062	1401.86	82206.9	84078.9	0.00559073
	H363A	412.82	1436.83	81597.6	83447.3	0.00494708
	L258D	825.376	1072.69	82587.6	84485.6	0.00976942
	G299S	586.648	1478.49	81304	83369.1	0.00703676
	K256S	453.749	1010.45	80493.9	81958.1	0.00553635
	E242A	583.426	1152.78	78725.8	80462	0.00725095
	BiP + L258D	80219	25248.9	23663.6	129131	0.62122
		AMP	ADP	ATP	total	AMP/total
Experiment 2	FICD	588.648	1149.98	86939	88677.7	0.00663806
	H363A	348.506	1493.59	89123.3	90965.4	0.00383119
	L258D	767.305	1044.2	81580.6	83392.1	0.00920117
	G299S	512.82	1206.62	77563	79282.4	0.00646827
	K256S	608.062	989.033	86134.2	87731.3	0.00693096
	E242A	815.376	908.397	81166.3	82890.1	0.00983683
	BiP + L258D	77482.3	25590.9	24270.1	127343	0.608452
		AMP	ADP	ATP	total	AMP/total
Experiment 3	FICD	506.82	1250.76	93491.3	95248.9	0.00532101
	H363A	418.234	1714.4	87552.3	89684.9	0.00466337
	L258D	819.305	1449.93	83398.4	85667.7	0.00956376
	G299S	703.648	1668.42	88139.1	90511.2	0.00777415
	K256S	509.234	1150.2	84140	85799.5	0.00593516
	E242A	597.891	1044.42	80990.9	82633.2	0.00723548
	BiP + L258D	74453.5	22944.7	24023.3	121422	0.613182
		Experiments
		1	2	3	Average	SD
		AMP/total	AMP/total	AMP/total	AMP/total
	FICD	0.00559073	0.00663806	0.00532101	0.00584993	0.000568067
	H363A	0.00494708	0.00383119	0.00466337	0.00448055	0.000473545
	L258D	0.00976942	0.00920117	0.00956376	0.00951145	0.00023492
	G299S	0.00703676	0.00646827	0.00777415	0.00709306	0.00053461
	K256S	0.00553635	0.00693096	0.00593516	0.00613416	0.000586477
	E242A	0.00725095	0.00983683	0.00723548	0.00810775	0.00122266
	BiP + L258D	0.62122	0.608452	0.613182	0.614285	0.00527044
