# Supplementary material for: An oligomeric state‐dependent switch in the ER enzyme FICD regulates AMPylation and deAMPylation of BiP
Source: EMBO J. 2019 Sep 18;38(21):e102177. doi: 10.15252/embj.2019102177 (PMC6826200; doi:10.15252/embj.2019102177)
Supplement: Supplementary file 5 — Source Data for Expanded View and Appendix [file EMBJ-38-e102177-s010.zip › EV3A_quant.xlsx]

## Sheet: Sheet1
		24.04.2018	08.05.2018	01.05.2019
0.2 µM	wt			84.121		0.0169721
	KS			952.506		0.192175
	EA			895.92		0.180759
	LD			4956.44		1
	KS-LD			26003.5		5.24641
2 µM	wt	92.121	168.121			0.0106859	0.0195018
	KS	890.435	982.506			0.103289	0.11397
	EA	1745.75	1084.92			0.202505	0.12585
	LD	8620.77	11287.3			1	1.30931
	KS-LD	19277.3	26145.8			2.23615	3.03288
10 µM	wt	610.778	164.536			0.0257565	0.00693849
	KS	982.435	484.607			0.0414293	0.0204359
	EA	2666.41	990.506			0.112442	0.0417696
	LD	23713.5	16944			1	0.714528
	KS-LD	36241.7	25100.6			1.52831	1.05849
