# Supplementary material for: An oligomeric state‐dependent switch in the ER enzyme FICD regulates AMPylation and deAMPylation of BiP
Source: EMBO J. 2019 Sep 18;38(21):e102177. doi: 10.15252/embj.2019102177 (PMC6826200; doi:10.15252/embj.2019102177)
Supplement: Supplementary file 7 — Source Data for Figure 1 [file EMBJ-38-e102177-s005.zip › Figure_1_Source_Data.xlsx]

## Sheet: Sheet1
		20171215_1	20171215_2	20180207		20171215_1	20171215_2	20180207
	wt	48.121	50.121	330.021		1	1.04156	6.85815	wt	2.96657	2.75181
	LD	18349.4	17473.9	19273.9		381.318	363.125	400.53	LD	381.657	15.2727
	GS	8766.34	12204.5	11717.7		182.173	253.622	243.505	GS	226.433	31.5681
