# Supplementary material for: An oligomeric state‐dependent switch in the ER enzyme FICD regulates AMPylation and deAMPylation of BiP
Source: EMBO J. 2019 Sep 18;38(21):e102177. doi: 10.15252/embj.2019102177 (PMC6826200; doi:10.15252/embj.2019102177)
Supplement: Supplementary file 8 — Source Data for Figure 2 [file EMBJ-38-e102177-s006.zip]

Archive with 9 entries (8 files):
- 2B.xlsx
- 2C.xlsx
- 2E.xlsx
- Figure_2E_uncropped_images.pdf
- __MACOSX/
- __MACOSX/._2B.xlsx
- __MACOSX/._2C.xlsx
- __MACOSX/._2E.xlsx
- __MACOSX/._Figure_2E_uncropped_images.pdf
