# Supplementary material for: An oligomeric state‐dependent switch in the ER enzyme FICD regulates AMPylation and deAMPylation of BiP
Source: EMBO J. 2019 Sep 18;38(21):e102177. doi: 10.15252/embj.2019102177 (PMC6826200; doi:10.15252/embj.2019102177)
Supplement: Supplementary file 8 — Source Data for Figure 2 [file EMBJ-38-e102177-s006.zip › 2B.xlsx]

## Sheet: USE_Exp1+A (2)
Source data Figure 2B
		AMP	ADP	ATP	total	AMP/total
Experiment 1	BiP	288.305	7196.61	72857.9	80342.8	0.00358843
	BiP + FICD	3165.14	7890.81	71401.2	82457.2	0.0383852
	BiP + H363A	412.962	8246.42	76865.1	85524.5	0.00482858				Experimental data (AMP/total)							Average	SD
	BiP + E234G	5438.46	9241.51	71760.3	86440.3	0.0629158			-
	BiP + FIVD + E234G	76457.1	17352.1	21384.8	115194	0.663725			FICD	0.00637846	0.00627267	0.00744054	0				0.00502292	0.00293573
	BiP + H363A + E234G	3783.78	10188.2	73237.8	87209.8	0.0433871			H363A	0.00585312	0.00463014	0.00484941	0				0.00383317	0.0022606
	BiP + FICD + E234G-H363A	3675.18	10513.1	71412.5	85600.8	0.0429339			E234G	0.0392629	0.0363018	0.0373232	0.00386534				0.0291883	0.0146588
	FICD + E234G	4052.84	833.447	67442.5	72328.8	0.0560336			E234G-H363A
									BiP	0.00358843	0.00510073	0.00475614	0.00418992	0.00131298	0.00443056	0	0.00333982	0.0017866
									BiP + FICD	0.0383852	0.0450731	0.0464156	0.0450229	0.0457325	0.0466582	0.00715584	0.0392062	0.013343
		AMP	ADP	ATP	total	AMP/total			BiP + H363A	0.00482858	0.00375204	0.00274691	0.0024004	0.00267299	0.00225749	0	0.00266549	0.00137362
Experiment 2	BiP	421.163	7838.52	74309.4	82569.1	0.00510073			BiP + E234G	0.0629158	0.0500523	0.0327585	0.0297879	0.0448085	0.0360476	0.00287174	0.0370346	0.017479
	BiP + FICD	3916.46	8713.74	74261	86891.2	0.0450731			FICD + E234G	0.0560336	0.0419669	0.0495714	0.0474517	0.0619834	0.00627236		0.0438799	0.0179749
	BiP + H363A	315.991	7723.3	76179.2	84218.5	0.00375204			BiP + FICD + E234G	0.663725	0.608173	0.571762	0.648095	0.653142	0.651624	0.746734	0.649037	0.0498945
	BiP + E234G	4196.55	7877.67	71769.1	83843.4	0.0500523			BiP + FICD + E234G-H363A	0.0429339	0.0316055	0.0329364	0.00476036				0.0280591	0.0141462
	BiP + FIVD + E234G	68560.4	18238.1	25933.2	112732	0.608173			BiP + E234G + H363A	0.0433871	0.0256083	0.02093	0.00372352				0.0234122	0.0141211
	BiP + H363A + E234G	2135	7775.57	73461	83371.5	0.0256083
	BiP + FICD + E234G-H363A	2589.83	8787.23	70565.3	81942.4	0.0316055
	FICD + E234G	3108.18	1685.81	69268.5	74062.5	0.0419669
		AMP	ADP	ATP	total	AMP/total
Experiment 3	BiP	439.163	8367.74	83529.1	92336	0.00475614
	BiP + FICD	4447.75	9953.64	81423.2	95824.5	0.0464156
	BiP + H363A	250.749	7531.2	83502.1	91284.1	0.00274691
	BiP + E234G	3118.97	8224.23	83867.8	95211	0.0327585
	BiP + FIVD + E234G	78176.9	24727	33825.8	136730	0.571762
	BiP + H363A + E234G	1887.17	8172.01	80107	90166.1	0.02093
	BiP + FICD + E234G-H363A	2923.37	8707.59	77126.9	88757.8	0.0329364
	FICD + E234G	4073.36	1678.08	76420.2	82171.6	0.0495714
		AMP	ADP	ATP	total	AMP/total
Experiment 4	FICD	512.991	1403.17	78509.3	80425.5	0.00637846
	H363A	448.577	1480.25	74710.2	76639	0.00585312
	E234G	3114.44	1614.59	74593.8	79322.8	0.0392629
	FICD + E234G	5081.99	451.719	25925.4	31459.1	0.161543	outlier: loading mistake
	BiP	360.749	8211.96	77526.6	86099.3	0.00418992
	BiP + FICD	4059.17	10030.8	76067.7	90157.7	0.0450229
	BiP + H363A	210.92	8014.94	79642.9	87868.7	0.0024004
	BiP + E234G	2529.49	7758.86	74628.4	84916.7	0.0297879
	BiP + FICD + E234G	78880.2	22175.1	20655.7	121711	0.648095
		AMP	ADP	ATP	total	AMP/total
Experiment 5	FICD	553.477	1268.64	86414.1	88236.2	0.00627267
	H363A	409.234	1310.83	86664.8	88384.9	0.00463014
	E234G	3425.97	1174.17	89774.6	94374.7	0.0363018
	FICD + E234G	4398.43	1734.92	86559.5	92692.9	0.0474517
	BiP	127.092	8659.44	88010.4	96796.9	0.00131298
	BiP + FICD	4726.38	11022.3	87599.6	103348	0.0457325
	BiP + H363A	260.234	8463.54	88633	97356.8	0.00267299
	BiP + E234G	4357.96	9247.76	83651.7	97257.4	0.0448085
	BiP + FICD + E234G	91764.8	25722	23010.6	140497	0.653142
		AMP	ADP	ATP	total	AMP/total
Experiment 6	FICD	594.749	1535.86	77803	79933.6	0.00744054
	H363A	393.335	1769.05	78947.5	81109.9	0.00484941
	E234G	3114.76	1639.93	78699.2	83453.9	0.0373232
	FICD + E234G	5204.89	2005.95	76761.5	83972.4	0.0619834
	BiP	406.749	8427.26	82971.3	91805.3	0.00443056
	BiP + FICD	4471.05	10062.8	81291.7	95825.5	0.0466582
	BiP + H363A	194.607	8001.62	78008.8	86205	0.00225749
	BiP + E234G	3185.37	8416.33	76764	88365.7	0.0360476
	BiP + FICD + E234G	79336.5	21759.4	20655.9	121752	0.651624
Experiment 7		AMP	ADP	ATP	Sum	AMP/total
	1 -	0	0	54668	54668	0
	2 FICD	0	0	52312.2	52312.2	0
	3 H363A	0	0	52122.5	52122.5	0
	4 E234G	192.778	0	49680.7	49873.5	0.00386534
	5 E234G-H363A	0	0	50113.8	50113.8	0
	6 BiP	0	809.021	50581.1	51390.1	0
	7 BiP + FICD	373.778	1115.92	50744.2	52233.9	0.00715584
	8 BiP + H363A	0	808.263	51002.2	51810.5	0
	9 BiP + E234G	140.95	930.263	48010.5	49081.8	0.00287174
	10 FICD + E234G	300.364	0	47586.6	47887	0.00627236
	11 BiP + FICD + E234G	34401.8	4068.28	7599.58	46069.7	0.746734
	12 BiP + FICD + E234G-H363A	228.536	1133.26	46646.3	48008.1	0.00476036
	13 BiP + E234G + H363A	177.364	1024.34	46431.7	47633.4	0.00372352
