# Supplementary material for: An oligomeric state‐dependent switch in the ER enzyme FICD regulates AMPylation and deAMPylation of BiP
Source: EMBO J. 2019 Sep 18;38(21):e102177. doi: 10.15252/embj.2019102177 (PMC6826200; doi:10.15252/embj.2019102177)
Supplement: Supplementary file 8 — Source Data for Figure 2 [file EMBJ-38-e102177-s006.zip › 2C.xlsx]

## Sheet: 2C
Source data Figure 2C
		AMP	ADP	ATP	total	AMP/total
Experiment 1	H363A	567.083	8814.86	69870.7	79252.7	0.00715538
	FICD	6338.35	11138.8	71250.9	88728.1	0.0714356
	L258D	83551.7	27228.3	22642.5	133423	0.626219
	E234G	2403.71	10146	70950	83499.7	0.0287871
	E234G-L258D	10993.2	13904.5	67016.6	91914.3	0.119603
	G299S	33726.3	25155.1	56315.3	115197	0.292771
		AMP	ADP	ATP	total	AMP/total
Experiment 2	H363A	275.335	7570.23	70888.4	78734	0.00349703
	FICD	3853.32	8522.52	68234.8	80610.7	0.0478016
	L258D	65510.4	18544.8	25933.5	109989	0.59561
	E234G	2426.05	7298.45	69721.6	79446.1	0.0305371
	E234G-L258D	9251.06	10279.9	71244.3	90775.2	0.101912
	G299S	27260.3	16832	58604.4	102697	0.265445
		AMP	ADP	ATP	total	AMP/total
Experiment 3	H363A	370.648	7882.18	86831.1	95084	0.00389811
	FICD	5739.97	10045.1	86190	101975	0.0562879
	L258D	82377.4	26358.7	30610.1	139346	0.591171
	E234G	2380.61	8873.78	84721.1	95975.5	0.0248044
	E234G-L258D	11447.5	11213.1	75515.1	98175.7	0.116602
	G299S	32039.8	19527	67123.9	118691	0.269944
		Experiments
		1	2	3	Average	STD
		AMP/total	AMP/total	AMP/total	AMP/total
	H363A	0.00715538	0.00349703	0.00389811	0.00485017	0.00163823
	FICD	0.0714356	0.0478016	0.0562879	0.0585084	0.00977548
	L258D	0.626219	0.59561	0.591171	0.604333	0.0155813
	E234G	0.0287871	0.0305371	0.0248044	0.0280428	0.00239881
	E234G-L258D	0.119603	0.101912	0.116602	0.112705	0.00773
	G299S	0.292771	0.265445	0.269944	0.276053	0.0119632
