# Supplementary material for: An oligomeric state‐dependent switch in the ER enzyme FICD regulates AMPylation and deAMPylation of BiP
Source: EMBO J. 2019 Sep 18;38(21):e102177. doi: 10.15252/embj.2019102177 (PMC6826200; doi:10.15252/embj.2019102177)
Supplement: Supplementary file 8 — Source Data for Figure 2 [file EMBJ-38-e102177-s006.zip › 2E.xlsx]

## Sheet: Sheet1
12 h exposure
	time	ctrl	WT	L258D	E234G
Exp1	0	0	0	0	1276.16
	5	0	0	3042.93	18157
	10	0	50.121	5472.9	26238.1
	20	0	182.364	9841.17	22955
Exp2	0	0	0	0	1288.75
	5	0	0	2235.5	15997
	10	0	58.121	4283.95	21061.1
	20	0	189.364	7706.92	22238.6
Exp3	0	0	0	0	866.092
	5	0	0	2039.62	16620.9
	10	0	66.121	3792.47	20646.7
	20	0	148.95	6730.44	22101.7
					Average	SD
Baxkgr	0	0	0	0	0	0
	5	0	0	0	0	0
	10	0	0	0	0	0
	20	0	0	0	0	0
WT
					Average
	0	0	0	0	0	0
	5	0	0	0	0	0
	10	50.121	58.121	66.121	58.121	6.53197
	20	182.364	189.364	148.95	173.559	17.6345
L258D
					Average
	0	0	0	0	0	0
	5	3042.93	2235.5	2039.62	2439.35	434.225
	10	5472.9	4283.95	3792.47	4516.44	705.457
	20	9841.17	7706.92	6730.44	8092.84	1298.94
E234G
					Average
	0	1276.16	1288.75	866.092	1143.67	196.343
	5	18157	15997	16620.9	16925	907.63
	10	26238.1	21061.1	20646.7	22648.6	2543.76
	20	22955	22238.6	22101.7	22431.8	374.177

## Sheet: 12 h
Experiment 1															minus t=0					minus ctrl
		Area	Mean	Min	Max		Mean		time	ctrl	WT	L258D	E234G		ctrl	WT	L258D	E234G		WT	L258D	E234G
	1	0.256	1054.46	422	1816		0		0	72.366	7.016	1145.69	7296.6		0	0	0	0		0	0	0
	2	0.256	1126.83	494	2117		72.366		5	226.8	1078.32	14311.7	36066.8		154.434	1071.3	13166	28770.2		916.87	13011.5	28615.8
	3	0.256	1281.26	459	2237		226.8		10	279.067	1894.94	19349.4	42631.4		206.701	1887.92	18203.7	35334.8		1681.22	17997	35128.1
	4	0.256	1333.53	526	2393		279.067		20	350.679	3339.99	26561.1	39431.8		278.313	3332.98	25415.4	32135.2		3054.66	25137.1	31856.9
	5	0.256	1405.14	427	2473		350.679
	6	0.256	1061.47	421	1934		7.016
	7	0.256	2132.78	595	4438		1078.32
	8	0.256	2949.4	841	5906		1894.94
	9	0.256	4394.45	1108	8473		3339.99
	10	0.256	2200.15	660	6940		1145.69
	11	0.256	15366.1	3702	24956		14311.7
	12	0.256	20403.9	6850	32765		19349.4
	13	0.256	27615.6	8784	44579		26561.1
	14	0.256	8351.06	3154	28980		7296.6
	15	0.256	37121.3	10522	63880		36066.8
	16	0.256	43685.8	18073	65535		42631.4
	17	0.256	40486.3	11809	65535		39431.8
Experiment 2															minus t=0					minus ctrl
		Area	Mean	Min	Max		Mean		time	ctrl	WT	L258D	E234G		ctrl	WT	L258D	E234G		WT	L258D	E234G
	1	0.26	842.797	415	1376		0		0	37.34	69.113	1201.53	7931.32		0	0	0	0		0	0	0
	2	0.26	880.137	445	1501		37.34		5	139.373	1372.34	12939.2	36162.9		102.033	1303.23	11737.7	28231.6		1201.2	11635.7	28129.5
	3	0.26	982.17	435	1706		139.373		10	242.514	2346.5	18324	41426.7		205.174	2277.39	17122.5	33495.4		2072.22	16917.3	33290.2
	4	0.26	1085.31	462	1883		242.514		20	382.296	3758.96	24943.4	42821.3		344.956	3689.84	23741.9	34890		3344.89	23397	34545
	5	0.26	1225.09	581	2351		382.296
	6	0.26	911.91	467	1759		69.113
	7	0.26	2215.14	714	4254		1372.34
	8	0.26	3189.3	975	6393		2346.5
	9	0.26	4601.75	1030	8561		3758.96
	10	0.26	2044.33	704	7176		1201.53
	11	0.26	13782	3668	20595		12939.2
	12	0.26	19166.8	8104	28610		18324
	13	0.26	25786.2	8119	39527		24943.4
	14	0.26	8774.12	3356	27689		7931.32
	15	0.26	37005.7	11080	60041		36162.9
	16	0.26	42269.5	16948	65535		41426.7
	17	0.26	43664.1	16039	65535		42821.3
															minus t=0					minus ctrl
Experiment 3							Mean		time	ctrl	WT	L258D	E234G		ctrl	WT	L258D	E234G		WT	L258D	E234G
	1	0.305	907.21	443	1859		0		0	247.731	350.158	1440.21	7880.04		0	0	0	0		0	0	0
	2	0.305	1154.94	508	2234		247.731		5	458.105	1493.85	12839.3	37349.6		210.374	1143.7	11399.1	29469.6		933.321	11188.7	29259.2
	3	0.305	1365.32	582	2607		458.105		10	641.23	2395.61	18281.3	43108.9		393.499	2045.45	16841.1	35228.9		1651.95	16447.6	34835.4
	4	0.305	1548.44	652	3023		641.23		20	762.247	3371.57	23647.2	44395.1		514.516	3021.41	22207	36515		2506.9	21692.5	36000.5
	5	0.305	1669.46	616	3202		762.247
	6	0.305	1257.37	467	3072		350.158
	7	0.305	2401.06	522	4888		1493.85
	8	0.305	3302.82	922	6593		2395.61
	9	0.305	4278.78	1066	9099		3371.57
	10	0.305	2347.42	602	11441		1440.21
	11	0.305	13746.5	2322	24662		12839.3
	12	0.305	19188.5	5581	32822		18281.3
	13	0.305	24554.4	4158	44182		23647.2
	14	0.305	8787.25	2244	41698		7880.04
	15	0.305	38256.8	7747	65535		37349.6
	16	0.305	44016.2	14843	65535		43108.9
	17	0.305	45302.3	10948	65535		44395.1
Average	WT	time	Exp1	Exp2	Exp3	Mean	SD
		0	0	0	0	0	0
		5	916.87	1201.2	933.321	1017.13	130.33
		10	1681.22	2072.22	1651.95	1801.8	191.588
		20	3054.66	3344.89	2506.9	2968.82	347.453
	L258D	time	Exp1	Exp2	Exp3	Mean	SD
		0	0	0	0	0	0
		5	13011.5	11635.7	11188.7	11945.3	775.717
		10	17997	16917.3	16447.6	17120.7	648.681
		20	25137.1	23397	21692.5	23408.9	1406.29
	E234G	time	Exp1	Exp2	Exp3	Mean	SD
		0	0	0	0	0	0
		5	28615.8	28129.5	29259.2	28668.2	462.665
		10	35128.1	33290.2	34835.4	34417.9	806.296
		20	31856.9	34545	36000.5	34134.1	1716.4

## Sheet: 4 h
Experiment 1															minus t=0					minus ctrl
		Area	Mean	Min	Max		Mean		time	ctrl	WT	L258D	E234G		ctrl	WT	L258D	E234G		WT	L258D	E234G
	1	0.259	505.294	243	1075		0		0	35.762	-7.939	541.323	3543.18		0	0	0	0		0	0	0
	2	0.259	541.056	258	1148		35.762		5	87.64	495.833	7863.67	20451.3		51.878	503.772	7322.34	16908.1		451.894	7270.47	16856.2
	3	0.259	592.934	151	1299		87.64		10	130.026	853.866	10926.2	24252.7		94.264	861.805	10384.8	20709.5		767.541	10290.6	20615.2
	4	0.259	635.32	164	1390		130.026		20	173.562	1524.15	15127.3	22379.6		137.8	1532.09	14585.9	18836.4		1394.29	14448.1	18698.6
	5	0.259	678.856	224	1786		173.562
	6	0.259	497.355	224	1372		-7.939
	7	0.259	1001.13	308	2238		495.833
	8	0.259	1359.16	350	3212		853.866
	9	0.259	2029.45	394	4345		1524.15
	10	0.259	1046.62	322	4461		541.323
	11	0.259	8368.96	1520	14284		7863.67
	12	0.259	11431.5	3142	18899		10926.2
	13	0.259	15632.6	4108	26131		15127.3
	14	0.259	4048.47	898	17008		3543.18
	15	0.259	20956.6	4810	37168		20451.3
	16	0.259	24758	9086	43604		24252.7
	17	0.259	22884.9	5345	40032		22379.6
Experiment 2_rescan															minus t=0					minus ctrl
		Area	Mean	Min	Max		Mean		time	ctrl	WT	L258D	E234G		ctrl	WT	L258D	E234G		WT	L258D	E234G
	1	0.255	367.075	276	682		0		0	10.956	29.38	370.359	1962.96		1.77636e-14	0	0	0		0	0	0
	2	0.255	378.031	237	764		10.956		5	42.393	310.707	3760.88	12841.7		31.437	281.327	3390.53	10878.7		249.89	3359.09	10847.3
	3	0.255	409.468	277	853		42.393		10	55.58	517.066	5791.28	14915.7		44.624	487.686	5420.92	12952.7		443.062	5376.3	12908.1
	4	0.255	422.655	264	875		55.58		20	92.525	838.682	8449.46	15647.6		81.569	809.302	8079.1	13684.6		727.733	7997.53	13603
	5	0.255	459.6	146	1075		92.525
	6	0.255	396.455	220	934		29.38
	7	0.255	677.782	253	1548		310.707
	8	0.255	884.141	253	2091		517.066
	9	0.255	1205.76	328	3051		838.682
	10	0.255	737.434	221	3358		370.359
	11	0.255	4127.96	664	7484		3760.88
	12	0.255	6158.36	1511	10651		5791.28
	13	0.255	8816.54	1600	14646		8449.46
	14	0.255	2330.03	579	10456		1962.96
	15	0.255	13208.8	2463	22202		12841.7
	16	0.255	15282.7	5127	26213		14915.7
	17	0.255	16014.6	4600	27291		15647.6
Experiment 2															minus t=0					minus ctrl
		Area	Mean	Min	Max		Mean		time	ctrl	WT	L258D	E234G		ctrl	WT	L258D	E234G		WT	L258D	E234G
	1	0.252	435.213	178	1016		0		0	16.742	37.741	711.08	3708.44		-3.90799e-14	0	0	0		0	0	0
	2	0.252	451.955	279	929		16.742		5	71.503	616.869	7053.72	21235.3		54.761	579.128	6342.64	17526.8		524.367	6287.88	17472.1
	3	0.252	506.716	224	1073		71.503		10	109.046	1059.42	10265.7	24496.1		92.304	1021.68	9554.61	20787.6		929.378	9462.31	20695.3
	4	0.252	544.259	255	1251		109.046		20	183.029	1700.81	14546.5	25581.2		166.287	1663.07	13835.4	21872.8		1496.78	13669.1	21706.5
	5	0.252	618.242	244	1343		183.029
	6	0.252	472.954	265	1150		37.741
	7	0.252	1052.08	286	2463		616.869
	8	0.252	1494.64	394	3338		1059.42
	9	0.252	2136.02	460	5112		1700.81
	10	0.252	1146.29	305	5820		711.08
	11	0.252	7488.93	1671	12139		7053.72
	12	0.252	10700.9	3043	17002		10265.7
	13	0.252	14981.7	4147	23557		14546.5
	14	0.252	4143.65	1164	17091		3708.44
	15	0.252	21670.5	5344	36260		21235.3
	16	0.252	24931.3	8519	42023		24496.1
	17	0.252	26016.4	8881	44057		25581.2
Experiment 3															minus t=0					minus ctrl
		Area	Mean	Min	Max		Mean		time	ctrl	WT	L258D	E234G		ctrl	WT	L258D	E234G		WT	L258D	E234G
	1	0.258	516.917	324	972		0		0	103.554	155.459	659.456	3345.1		0	0	0	0		0	0	0
	2	0.258	620.471	320	1417		103.554		5	218.635	751.995	7969.56	23683		115.081	596.536	7310.11	20337.9		481.455	7195.02	20222.8
	3	0.258	735.552	326	1579		218.635		10	287.6	1184.39	11081.8	27507		184.046	1028.93	10422.3	24161.9		844.883	10238.3	23977.8
	4	0.258	804.517	281	1771		287.6		20	377.852	1756.46	15161	28961.9		274.298	1601	14501.6	25616.8		1326.71	14227.3	25342.5
	5	0.258	894.769	342	1990		377.852
	6	0.258	672.376	314	1541		155.459
	7	0.258	1268.91	401	2827		751.995
	8	0.258	1701.31	455	3566		1184.39
	9	0.258	2273.38	538	5001		1756.46
	10	0.258	1176.37	350	5988		659.456
	11	0.258	8486.48	1612	14569		7969.56
	12	0.258	11598.7	3231	19360		11081.8
	13	0.258	15677.9	3016	25890		15161
	14	0.258	3862.01	832	15513		3345.1
	15	0.258	24199.9	5553	42469		23683
	16	0.258	28023.9	9068	49979		27507
	17	0.258	29478.8	7929	49745		28961.9
Average_Exp2_rescan	WT	time	Exp1	Exp2	Exp3	Mean	SD
		0	0	0	0	0	0
		5	451.894	249.89	481.455	394.413	102.903
		10	767.541	443.062	844.883	685.162	174.078
		20	1394.29	727.733	1326.71	1149.58	299.562
	L258D	time	Exp1	Exp2	Exp3	Mean	SD
		0	0	0	0	0	0
		5	7270.47	3359.09	7195.02	5941.53	1826.32
		10	10290.6	5376.3	10238.3	8635.06	2304.39
		20	14448.1	7997.53	14227.3	12224.3	2990.15
	E234G	time	Exp1	Exp2	Exp3	Mean	SD
		0	0	0	0	0	0
		5	16856.2	10847.3	20222.8	15975.4	3877.87
		10	20615.2	12908.1	23977.8	19167.1	4633.77
		20	18698.6	13603	25342.5	19214.7	4806.49
Average_Exp2	WT	time	Exp1	Exp2	Exp3	Mean	SD
		0	0	0	0	0	0
		5	451.894	524.367	481.455	485.905	29.7539
		10	767.541	929.378	844.883	847.267	66.0912
		20	1394.29	1496.78	1326.71	1405.93	69.9177
	L258D	time	Exp1	Exp2	Exp3	Mean	SD
		0	0	0	0	0	0
		5	7270.47	6287.88	7195.02	6917.79	446.478
		10	10290.6	9462.31	10238.3	9997.06	378.729
		20	14448.1	13669.1	14227.3	14114.8	327.822
	E234G	time	Exp1	Exp2	Exp3	Mean	SD
		0	0	0	0	0	0
		5	16856.2	17472.1	20222.8	18183.7	1463.61
		10	20615.2	20695.3	23977.8	21762.8	1566.61
		20	18698.6	21706.5	25342.5	21915.9	2716.4

## Sheet: 4 h requant
Source data Figure 2E
Experiment 1															minus t=0					minus ctrl
		Area	Mean	Min	Max		Norm. Mean		time	ctrl	WT	L258D	E234G		ctrl	WT	L258D	E234G		WT	L258D	E234G
	1	0.253	499.399	243	1068		0		0	50.133	2.173	586.411	3565.34		0	0	0	0		0	0	0
	2	0.253	549.532	258	1148		50.133		5	106.067	505.216	7886.3	20935.3		55.934	503.043	7299.89	17369.9		447.109	7243.95	17314
	3	0.253	605.466	151	1299		106.067		10	139.211	869.203	11088.7	24601.1		89.078	867.03	10502.3	21035.8		777.952	10413.2	20946.7
	4	0.253	638.61	164	1390		139.211		20	184.911	1545.03	15220.8	22745.8		134.778	1542.86	14634.4	19180.4		1408.08	14499.6	19045.6
	5	0.253	684.31	224	1786		184.911
	6	0.253	501.572	224	1372		2.173
	7	0.253	1004.62	308	2238		505.216
	8	0.253	1368.6	381	3212		869.203
	9	0.253	2044.43	340	4345		1545.03
	10	0.253	1085.81	322	4545		586.411
	11	0.253	8385.7	1298	14284		7886.3
	12	0.253	11588.1	3664	18899		11088.7
	13	0.253	15720.2	4070	26131		15220.8
	14	0.253	4064.74	898	17008		3565.34
	15	0.253	21434.7	5847	37168		20935.3
	16	0.253	25100.5	9171	43604		24601.1
	17	0.253	23245.2	6266	40032		22745.8
Experiment 2															minus t=0					minus ctrl
		Area	Mean	Min	Max		Norm. Mean		time	ctrl	WT	L258D	E234G		ctrl	WT	L258D	E234G		WT	L258D	E234G
	1	0.251	440.024	217	918		0		0	13.407	31.946	653.706	3740.7		-1.77636e-14	0	0	0		0	0	0
	2	0.251	453.431	254	929		13.407		5	68.712	611.749	7231.62	21441.2		55.305	579.803	6577.92	17700.5		524.498	6522.61	17645.2
	3	0.251	508.736	224	1073		68.712		10	105.538	1060.77	10343.8	24687.1		92.131	1028.83	9690.1	20946.4		936.697	9597.97	20854.2
	4	0.251	545.562	255	1287		105.538		20	179.259	1716.7	14511.4	25514.1		165.852	1684.76	13857.7	21773.4		1518.9	13691.8	21607.6
	5	0.251	619.283	244	1343		179.259
	6	0.251	471.97	265	1150		31.946
	7	0.251	1051.77	286	2463		611.749
	8	0.251	1500.8	394	3338		1060.77
	9	0.251	2156.73	354	5112		1716.7
	10	0.251	1093.73	305	5501		653.706
	11	0.251	7671.65	1917	12139		7231.62
	12	0.251	10783.8	3347	17002		10343.8
	13	0.251	14951.4	3873	23557		14511.4
	14	0.251	4180.73	1164	15701		3740.7
	15	0.251	21881.2	5588	36260		21441.2
	16	0.251	25127.1	9539	42023		24687.1
	17	0.251	25954.2	7723	44057		25514.1
Experiment 3															minus t=0					minus ctrl
		Area	Mean	Min	Max		Norm. Mean		time	ctrl	WT	L258D	E234G		ctrl	WT	L258D	E234G		WT	L258D	E234G
	1	0.255	519.072	319	980		0		0	103.64	142.646	683.566	3375.57		0	0	0	0		0	0	0
	2	0.255	622.712	320	1417		103.64		5	213.058	756.271	8104.92	24153.1		109.418	613.625	7421.36	20777.5		504.207	7311.94	20668.1
	3	0.255	732.13	326	1579		213.058		10	285.822	1188.41	11142.4	28011		182.182	1045.77	10458.8	24635.4		863.583	10276.6	24453.2
	4	0.255	804.894	342	1771		285.822		20	375.816	1773.96	15371.9	29253.1		272.176	1631.32	14688.3	25877.5		1359.14	14416.1	25605.4
	5	0.255	894.888	342	1990		375.816
	6	0.255	661.718	314	1681		142.646
	7	0.255	1275.34	401	2827		756.271
	8	0.255	1707.48	455	3566		1188.41
	9	0.255	2293.04	566	5001		1773.96
	10	0.255	1202.64	350	6250		683.566
	11	0.255	8624	1827	14569		8104.92
	12	0.255	11661.4	3302	19360		11142.4
	13	0.255	15890.9	3405	25890		15371.9
	14	0.255	3894.64	832	15643		3375.57
	15	0.255	24672.2	6210	42469		24153.1
	16	0.255	28530.1	10326	49979		28011
	17	0.255	29772.2	8662	49745		29253.1
Average	WT	time	Exp1	Exp2	Exp3	Mean	SD
		0	0	0	0	0	0
		5	447.109	524.498	504.207	491.938	32.7634
		10	777.952	936.697	863.583	859.411	64.8745
		20	1408.08	1518.9	1359.14	1428.71	66.8338
	L258D	time	Exp1	Exp2	Exp3	Mean	SD
		0	0	0	0	0	0
		5	7243.95	6522.61	7311.94	7026.17	357.149
		10	10413.2	9597.97	10276.6	10095.9	356.503
		20	14499.6	13691.8	14416.1	14202.5	362.725
	E234G	time	Exp1	Exp2	Exp3	Mean	SD
		0	0	0	0	0	0
		5	17314	17645.2	20668.1	18542.4	1509.15
		10	20946.7	20854.2	24453.2	22084.7	1675.22
		20	19045.6	21607.6	25605.4	22086.2	2699.3
