# Supplementary material for: An oligomeric state‐dependent switch in the ER enzyme FICD regulates AMPylation and deAMPylation of BiP
Source: EMBO J. 2019 Sep 18;38(21):e102177. doi: 10.15252/embj.2019102177 (PMC6826200; doi:10.15252/embj.2019102177)
Supplement: Supplementary file 9 — Source Data for Figure 3 [file EMBJ-38-e102177-s007.zip]

Archive with 5 entries (4 files):
- Figure_3_Source_Data.pdf
- Figure_3_Source_Data.xlsx
- __MACOSX/
- __MACOSX/._Figure_3_Source_Data.pdf
- __MACOSX/._Figure_3_Source_Data.xlsx
