# Supplementary material for: An oligomeric state‐dependent switch in the ER enzyme FICD regulates AMPylation and deAMPylation of BiP
Source: EMBO J. 2019 Sep 18;38(21):e102177. doi: 10.15252/embj.2019102177 (PMC6826200; doi:10.15252/embj.2019102177)
Supplement: Supplementary file 9 — Source Data for Figure 3 [file EMBJ-38-e102177-s007.zip › Figure_3_Source_Data.xlsx]

## Sheet: Exp5
Source data Figure 3E
		AMP	ADP	ATP	total	AMP/total
Experiment 1	H363A	866.832	7930.52	81851	90648.3	0.00956258
	FICD	4441.14	9919.66	82003	96363.8	0.0460872
	C421S	5085.87	9476.54	80351.4	94913.8	0.0535841
	A252C-C421S	4273.82	8211.89	75215.6	87701.3	0.0487316
	FICD + E234G	75369.4	24591.8	32613.1	132574	0.568507
	C421S + E234G	74496.3	24305.5	32716.6	131518	0.566433
	A252C-C421S + E234G	74733.3	23008.3	31258	129000	0.57933
		AMP	ADP	ATP	total	AMP/total
Experiment 2	H363A	339.062	8542.94	70560.3	79442.3	0.00426803
	FICD	4340.26	9249.2	67369.1	80958.5	0.0536109
	C421S	5115.82	11577.4	67294.7	83987.9	0.0609114
	A252C-C421S	4580.12	11302.8	68725.6	84608.5	0.0541331
	FICD + E234G	72006.3	24806.5	25089.3	121902	0.59069
	C421S + E234G	99948.8	28685.8	24473.1	153108	0.652801
	A252C-C421S + E234G	100134	26901.4	23114.9	150151	0.666893
		AMP	ADP	ATP	total	AMP/total
Experiment 3	H363A	375.577	8315.82	83155.1	91846.5	0.00408918
	FICD	4451.63	10139.4	83953	98544.1	0.045174
	C421S	4969.41	9671.13	77508	92148.5	0.0539283
	A252C-C421S	5338.41	9803.84	80310.8	95453	0.0559271
	FICD + E234G	72828.3	25042.2	29718.4	127589	0.570804
	C421S + E234G	91957.1	25917	23016.9	140891	0.652682
	A252C-C421S + E234G	93472	24981.1	20928	139381	0.670622
		1	2	3				Average	SD
		AMP/total	AMP/total	AMP/total				AMP/total
	H363A	0.00956258	0.00426803	0.00408918				0.00597326	0.00253908
	FICD	0.0460872	0.0536109	0.045174				0.0482907	0.00378037
	C421S	0.0535841	0.0609114	0.0539283				0.0561413	0.00337593
	A252C-C421S	0.0487316	0.0541331	0.0559271				0.0529306	0.00305813
	FICD + E234G	0.568507	0.59069	0.570804				0.576667	0.00996003
	C421S + E234G	0.566433	0.652801	0.652682				0.623972	0.0406864
	A252C-C421S + E234G	0.57933	0.666893	0.670622				0.638948	0.042184
