# Supplementary material for: An oligomeric state‐dependent switch in the ER enzyme FICD regulates AMPylation and deAMPylation of BiP
Source: EMBO J. 2019 Sep 18;38(21):e102177. doi: 10.15252/embj.2019102177 (PMC6826200; doi:10.15252/embj.2019102177)
Supplement: Supplementary file 10 — Source Data for Figure 4 [file EMBJ-38-e102177-s008.zip]

Archive with 9 entries (8 files):
- 4D.xlsx
- 4E.xlsx
- 4F.xlsx
- Figure_4C_uncropped_images.pdf
- __MACOSX/
- __MACOSX/._4D.xlsx
- __MACOSX/._4E.xlsx
- __MACOSX/._4F.xlsx
- __MACOSX/._Figure_4C_uncropped_images.pdf
