# Supplementary material for: An oligomeric state‐dependent switch in the ER enzyme FICD regulates AMPylation and deAMPylation of BiP
Source: EMBO J. 2019 Sep 18;38(21):e102177. doi: 10.15252/embj.2019102177 (PMC6826200; doi:10.15252/embj.2019102177)
Supplement: Supplementary file 10 — Source Data for Figure 4 [file EMBJ-38-e102177-s008.zip › 4D.xlsx]

## Sheet: Exp3
Source data Figure 4D
		AMP	ADP	ATP	total	AMP/total
Experiment 1	H363A	259.941	8290.98	76998.2	85549.1	0.0030385
	FICD	4543.09	9441.88	72673.6	86658.6	0.0524251
	K256S	22542.6	20191.6	60813.6	103548	0.217702
	E242A	26452.8	21289.9	59758.7	107501	0.246069
	L258D	73299.2	25304.9	20797.9	119402	0.613886
	G299S	33663.6	26996.4	57128.4	117788	0.285798
		AMP	ADP	ATP	total	AMP/total
Experiment 2	H363A	333.577	8122.23	83170.3	91626.1	0.00364063
	FICD	4373.8	9736.84	79494.6	93605.2	0.0467261
	K256S	22510.6	17342.2	72811.9	112665	0.199802
	E242A	24184.5	17552.7	68360.6	110098	0.219664
	L258D	70003.2	20725.5	29591.3	120320	0.581809
	G299S	30064.7	18911.2	64920	113896	0.263966
		AMP	ADP	ATP	total	AMP/total
Experiment 3	H363A	263.506	7875.77	84680.2	92819.5	0.00283891
	FICD	4290.56	9742.86	85446.8	99480.3	0.0431298
	K256S	21419.6	17355.8	73086.1	111862	0.191483
	E242A	23459.9	18671.6	72838.9	114970	0.204052
	L258D	74218.4	24101.4	30580.4	128900	0.575782
	G299S	31706	21123.2	65133	117962	0.268781
		Experiments
		1	2	3	Average	SD
		AMP/total	AMP/total	AMP/total	AMP/total
	H363A	0.0030385	0.00364063	0.00283891	0.00317268	0.000340777
	FICD	0.0524251	0.0467261	0.0431298	0.047427	0.00382705
	K256S	0.217702	0.199802	0.191483	0.202996	0.0109395
	E242A	0.246069	0.219664	0.204052	0.223262	0.017341
	L258D	0.613886	0.581809	0.575782	0.590492	0.0167239
	G299S	0.285798	0.263966	0.268781	0.272848	0.00936504
