# Supplementary material for: An oligomeric state‐dependent switch in the ER enzyme FICD regulates AMPylation and deAMPylation of BiP
Source: EMBO J. 2019 Sep 18;38(21):e102177. doi: 10.15252/embj.2019102177 (PMC6826200; doi:10.15252/embj.2019102177)
Supplement: Supplementary file 10 — Source Data for Figure 4 [file EMBJ-38-e102177-s008.zip › 4E.xlsx]

## Sheet: 4E and S4D 180524
Temp /oC	c1481:ADP(2.5)	c1481:ADP(2.5)	c1481:ADP(2.5)	c1481:Apo	c1481:Apo	c1481:Apo	c1481:ATP(5)	c1481:ATP(5)	c1481:ATP(5)	c2052:ADP(2.5)	c2052:ADP(2.5)	c2052:ADP(2.5)	c2052:Apo	c2052:Apo	c2052:Apo	c2052:ATP(5)	c2052:ATP(5)	c2052:ATP(5)	c2091:ADP(2.5)	c2091:ADP(2.5)	c2091:ADP(2.5)	c2091:Apo	c2091:Apo	c2091:Apo	c2091:ATP(5)	c2091:ATP(5)	c2091:ATP(5)	c2217:ADP(2.5)	c2217:ADP(2.5)	c2217:ADP(2.5)	c2217:Apo	c2217:Apo	c2217:Apo	c2217:ATP(5)	c2217:ATP(5)	c2217:ATP(5)	c2218:ADP(2.5)	c2218:ADP(2.5)	c2218:ADP(2.5)	c2218:Apo	c2218:Apo	c2218:Apo	c2218:ATP(5)	c2218:ATP(5)	c2218:ATP(5)	c2270:ADP(2.5)	c2270:ADP(2.5)	c2270:ADP(2.5)	c2270:Apo
20	19587	19295	25726	11838	15953	40523	8914	10653	18799	10677	10041	22853	7652	8416	20758	28196	11457	20505	9525	6648	12603	12679	7038	12133	12911	17882	17230	13448	14081	18398	16501	10486	19237	8679	7098	18553	11208	10202	11922	10422	9464	12762	11838	9320	16591	6184	8493	9654	5935
20.3886	19470	18855	25562	11704	15862	40065	8499	10501	18621	10461	9953	22828	7502	8282	20886	28129	11397	20528	9570	6385	12500	12575	6971	12001	12807	18120	17083	13363	14175	18531	16492	10373	19019	8641	6958	18508	11075	10144	12034	10145	9359	12836	11694	9354	16271	5972	8315	9509	5960
20.7772	19249	18863	25348	11588	15691	39922	8547	10354	18645	10301	9846	22633	7332	8202	20741	28016	11200	20376	9400	6289	12378	12604	6948	12023	12719	18169	17021	13374	13690	18579	16360	10237	19191	8551	6983	18443	10750	9939	11922	9937	9195	12691	11538	9125	16154	6033	8239	9506	5906
21.1658	19051	18718	25090	11438	15751	39446	8278	10164	18308	10225	9737	22633	7227	8175	20595	27648	10964	20338	9209	6372	12430	12412	7041	11865	12518	18295	16916	13136	13749	18374	16363	10085	18978	8571	6821	18357	10816	9841	11584	10020	8897	12528	11204	9015	15854	6012	8194	9491	5963
21.5544	18893	18366	24600	11358	15482	38904	8043	10134	18017	10040	9569	22435	7320	8030	20303	27265	10936	20032	9279	6267	12230	12320	6892	11758	12423	18169	16796	12864	13407	18341	16395	10177	19002	8290	6716	18092	10718	9635	11425	9886	9105	12414	11194	8963	15745	5868	8157	9253	6031
21.943	18657	18275	24432	11178	15259	38442	8040	9892	17904	10090	9408	22270	7293	8084	20112	27095	10883	19726	9084	6241	12077	12342	6864	11627	12272	18288	16635	12807	13387	17785	16518	10208	18677	8316	6761	17625	10883	9572	11258	9917	8948	12161	10972	8787	15460	5888	7940	9266	5956
22.3316	18575	18083	24091	11147	15283	38224	7906	9830	17240	9864	9345	22193	7164	7953	19874	26845	10590	19373	9048	6130	11999	12186	6861	11547	12374	18197	16420	12872	13221	17696	16588	10004	18541	8200	6739	17586	10771	9570	11350	9700	8847	12054	10867	8783	15395	5782	7983	9054	5962
22.7202	18312	17851	23774	11010	15112	37972	7831	9778	17373	9711	9485	21937	7245	7778	19719	26710	10618	19307	8987	5886	11727	12000	6809	11248	12406	18262	16202	12704	13156	17525	16590	10107	18300	8266	6502	17350	10704	9320	11107	9629	8855	12193	10774	8661	15300	5908	8209	8991	5958
23.1088	18290	17851	23567	10794	14761	37713	7861	9703	17324	9833	9325	21659	6966	7844	19503	26671	10480	19203	8905	6027	11656	12097	6734	11288	12273	18154	16249	12447	13114	17357	16735	10030	18208	8095	6751	17073	10855	9383	10947	9671	8572	11938	10717	8529	15034	5684	7971	8691	5978
23.4974	18207	17752	23298	10875	14937	37573	7729	9588	16822	9713	9084	21618	7100	7656	19233	26314	10379	18912	8895	6125	11589	12322	6633	11073	12268	18199	15953	12369	13044	17311	16737	9936	17904	7964	6499	16985	10817	9540	10908	9652	8705	11773	10537	8432	14944	5850	7999	8735	5832
23.886	18081	17417	22982	10913	14853	37372	7674	9459	16554	9546	9155	21562	6865	7611	19121	26337	10433	18814	8748	5859	11442	12080	6739	11091	12292	18074	15998	12401	12867	17181	16911	9987	17809	7936	6601	16744	10903	9433	10845	9638	8663	11675	10532	8384	14788	5908	7780	8490	5805
24.2746	18092	17571	22846	10736	14667	37317	7772	9590	16496	9519	8891	21415	6930	7627	18891	26575	10424	18704	8954	5895	11250	12119	6649	10933	12192	17903	15751	12368	12945	16996	16890	9880	17633	7992	6466	16732	10958	9571	10737	9649	8755	11486	10406	8434	14726	6016	7813	8509	5877
24.6632	17994	17563	22552	10785	14613	37132	7656	9604	16355	9505	9096	21272	7059	7702	18805	26393	10249	18398	9004	5810	11095	12118	6741	10927	12097	18104	15634	12279	12792	16700	17130	9890	17471	8021	6498	16528	10849	9406	10660	9684	8473	11411	10447	8448	14434	5949	7811	8268	6005
25.0518	17956	17490	22288	10730	14602	36987	7504	9510	16158	9490	8767	21075	6921	7646	18555	26571	10148	18164	8916	5866	11030	12166	6776	10771	12281	18216	15550	12305	12684	16641	17008	9848	17475	7930	6587	16278	10995	9453	10495	9911	8701	11556	10348	8240	14419	5883	7850	8266	5813
25.4404	17897	17510	21987	10889	14530	37144	7567	9579	15863	9460	8780	20904	6832	7486	18468	26488	10043	18137	8928	6004	11030	12147	6682	10584	12178	18204	15409	12143	12647	16629	17056	9950	17218	7949	6412	16057	10952	9439	10502	9686	8571	11405	10346	8290	14063	5930	7810	8238	6025
25.829	17795	17324	21798	10698	14465	37044	7520	9478	15579	9436	8857	20872	7106	7397	18135	26395	10061	17810	8826	5883	10886	12145	6900	10568	12264	18086	15218	12030	12701	16308	17165	9941	17162	7816	6498	15986	11143	9357	10306	9871	8560	11198	10163	8311	14035	5908	7868	8204	5908
26.2176	17966	17256	21550	10665	14372	37078	7420	9603	15475	9502	8744	20828	6855	7513	17996	26631	10105	17705	8995	5666	10622	12229	6882	10613	12230	18080	15122	12014	12690	16264	17408	9881	17000	7847	6501	15950	11079	9295	10322	9907	8717	11255	10202	8358	13900	5953	7871	7983	6128
26.6062	18046	17238	21383	10642	14221	37272	7390	9689	15364	9475	8849	20574	7040	7445	17826	26602	10045	17608	8785	5617	10644	12203	6852	10510	12281	18213	15040	12037	12642	16142	17481	10083	16877	7903	6589	15837	11189	9312	10123	9883	8552	10941	10234	8359	13797	6099	7954	7762	6026
26.9948	17972	17444	21207	10710	14172	36954	7571	9667	15209	9372	8803	20515	7003	7396	17762	26499	10114	17394	8808	5710	10585	12503	6821	10326	12262	18204	14934	11975	12272	15993	17705	9901	16654	7899	6631	15769	11452	9361	10189	9799	8784	11022	10209	8219	13710	6026	7915	7934	6300
27.3834	17898	17344	20914	10754	14104	37269	7582	9699	15106	9359	8719	20375	7107	7570	17574	26731	10127	17196	9000	5669	10431	12290	6858	10315	12338	18450	14776	11969	12415	15802	17683	9941	16575	7912	6563	15555	11393	9649	10084	10015	8698	10776	10237	8286	13604	6177	8036	7846	6173
27.772	17970	17230	20850	10715	14248	37270	7605	9729	14961	9494	8824	20450	7117	7557	17403	26754	9940	17156	8986	5793	10392	12457	6854	10256	12349	18353	14790	12152	12423	15841	17863	10084	16567	7815	6433	15573	11441	9417	10068	10184	8604	10911	10199	8193	13471	6324	7945	7789	6312
28.1606	18110	17264	20607	10979	14281	37135	7557	9858	14788	9465	8716	20303	7046	7760	17493	26621	10009	17016	9033	5759	10234	12432	6942	10224	12431	18329	14591	11839	12493	15807	17835	10000	16463	7865	6647	15555	11642	9487	9934	10239	8488	10926	10344	8270	13430	6191	8056	7723	6239
28.5492	18082	17225	20364	10970	14283	37328	7545	9896	14568	9535	8768	20220	7018	7510	17283	26662	10083	16805	8914	5663	10200	12601	6845	9939	12497	18473	14601	12013	12428	15633	18020	10108	16423	7955	6659	15216	11671	9500	10050	10251	8658	10637	10356	8283	13386	6217	7974	7774	6345
28.9378	18186	17291	20307	10899	14252	37413	7742	9868	14419	9511	8961	20279	7119	7553	17110	26706	10025	16839	9146	5852	10094	12648	7029	9905	12580	18745	14529	12010	12456	15492	18463	10333	16130	8026	6692	15136	11671	9763	9892	10460	8661	10834	10256	8322	13277	6317	8090	7660	6420
29.3264	18362	17211	20094	11013	14268	37308	7751	9942	14261	9507	8896	20230	7190	7850	17027	26872	10153	16628	9023	5683	10099	12698	7025	9994	12512	18580	14402	11936	12470	15253	18246	10328	16160	7986	6622	15031	11806	9629	9830	10550	8682	10707	10331	8334	13110	6231	8038	7643	6456
29.715	18255	17304	20137	11012	14183	37337	7491	10080	14236	9586	8874	20163	7237	7799	17097	27010	10023	16498	9187	5778	9903	12802	7241	9819	12585	18616	14412	11940	12537	15318	18596	10322	15985	7852	6715	15056	11885	9743	9944	10626	8681	10766	10486	8319	13122	6378	8063	7644	6684
30.1036	18329	17494	19989	11239	14279	37490	7604	10230	14216	9538	9031	19911	7273	7750	16849	27114	10264	16540	9375	5590	9793	12920	7261	9733	12716	18705	14213	12031	12556	15069	18547	10381	15865	8105	6814	14999	11947	9694	9634	10665	8652	10538	10349	8408	13109	6457	8191	7558	6611
30.4922	18493	17387	19771	11118	14310	37495	7758	10109	14040	9423	9036	19893	7451	7773	16837	27038	10188	16487	9182	5587	9693	13018	7115	9805	12823	18797	14236	12149	12375	14975	18520	10475	15858	8027	6819	15005	12064	9754	9603	10526	8928	10680	10572	8465	13086	6376	8110	7442	6700
30.8808	18563	17480	19592	11266	14433	37500	7699	10213	14045	9478	8977	19915	7496	8031	16600	27311	10249	16421	9303	5606	9909	13227	7233	9853	12904	18734	14128	12142	12423	15036	18909	10552	15791	7957	6899	14898	12158	9847	9728	10877	8753	10399	10484	8415	12878	6397	8169	7599	6767
31.2694	18393	17309	19411	11371	14436	37437	7855	10248	13905	9692	8909	19849	7490	8002	16507	27485	10171	16212	9266	5754	9877	13145	7193	9553	12894	18868	14056	12055	12434	14850	19009	10614	15639	8067	6869	14857	11973	9958	9765	10960	8827	10372	10643	8495	12783	6482	8362	7480	6857
31.658	18523	17219	19270	11356	14593	37606	7771	10275	13684	9493	9100	19798	7494	8115	16413	27309	10453	16145	9301	5684	9510	13250	7232	9665	12915	18932	14031	12046	12441	14806	19051	10536	15599	8195	6888	14770	12119	10007	9718	11056	9005	10408	10814	8521	12787	6483	8276	7356	7046
32.0466	18623	17455	19286	11499	14517	37668	7920	10258	13980	9576	9009	19793	7704	7988	16514	27575	10398	16102	9292	5862	9655	13413	7431	9538	13201	18817	13924	11938	12515	14560	19219	10681	15579	8075	6980	14728	12147	10034	9652	11183	8949	10385	10874	8361	12793	6548	8358	7507	7145
32.4352	18704	17332	18943	11634	14736	37772	8050	10529	13684	9638	9176	19683	7816	8304	16325	27717	10330	15816	9360	5810	9548	13659	7437	9544	13338	18971	13987	12176	12597	14544	19237	10765	15459	8237	6954	14629	12291	10317	9657	11360	9150	10400	10897	8667	12785	6719	8325	7445	7356
32.8238	18576	17646	18859	11764	14588	37805	8210	10548	13576	9768	9122	19712	7845	8331	16330	27733	10613	16093	9544	5769	9458	13535	7699	9377	13314	19079	13947	12171	12587	14604	19533	11032	15199	8129	7133	14631	12235	10283	9686	11350	9190	10515	11043	8876	12674	6614	8537	7252	7430
33.2124	18826	17641	18859	11985	14761	37766	8358	10651	13514	9902	9192	19830	7864	8385	16469	27744	10535	15856	9580	5928	9458	13823	7846	9224	13346	19153	13877	12166	12636	14286	19500	11074	15345	8451	7355	14500	12453	10376	9810	11638	9184	10466	11114	8669	12558	6677	8561	7307	7406
33.601	18918	17419	18838	11962	14796	38029	8361	10720	13420	9813	9346	19714	8006	8518	16350	27749	10786	15773	9524	6057	9439	13950	7699	9356	13627	19121	13762	12255	12630	14210	19650	11279	15324	8303	7363	14628	12548	10357	9590	11479	9259	10356	11162	8766	12636	6724	8564	7450	7501
33.9896	19093	17705	18644	12237	14904	38048	8358	10886	13304	9923	9505	19855	8161	8499	16203	27789	10639	15805	9599	6050	9215	14015	7747	9218	13639	19245	13650	12141	12493	14154	19819	11200	15114	8496	7555	14496	12641	10633	9694	11716	9301	10302	11301	8752	12616	6647	8626	7384	7600
34.3782	19044	17655	18495	12193	14903	38261	8474	10875	13363	9921	9537	19581	8237	8633	16108	27665	10763	15697	9633	6126	9321	14109	7781	9152	13795	19393	13639	12195	12866	13970	19793	11503	15009	8399	7700	14493	12791	10514	9619	11753	9490	10251	11416	8923	12716	6836	8804	7382	7623
34.7668	19134	17717	18416	12471	14971	38298	8616	10834	13313	9951	9425	19630	8308	8873	16043	27843	10787	15648	9637	6134	9285	14209	8010	9217	13715	19317	13625	12039	12670	14020	19923	11386	14905	8715	7731	14427	12747	10666	9686	11998	9625	10341	11559	8964	12519	6975	8792	7386	7857
35.1554	19159	17859	18364	12485	15224	38443	8582	11065	13218	10215	9616	19667	8346	8990	16058	27864	10890	15560	9765	6223	9239	14289	8038	9029	13826	19282	13574	12373	12668	14026	19969	11570	14870	8788	7716	14388	12984	10928	9552	11960	9731	10300	11713	9237	12570	6940	9047	7388	7900
35.544	19447	17690	18426	12676	15159	38505	8782	11352	13330	10249	9846	19613	8605	8945	15932	27982	11044	15626	9657	6376	9260	14498	8145	9057	13997	19459	13516	12526	12788	14014	20064	11626	15071	8692	8048	14479	12933	11022	9468	12229	9844	10299	11849	9272	12580	7216	9047	7524	7985
35.9326	19370	17827	18142	12716	15334	38671	8944	11398	13145	10253	9907	19687	8633	9097	16013	28210	11132	15517	9950	6321	9138	14487	8049	8897	14085	19559	13477	12322	12950	13867	20258	11928	14945	8801	8136	14383	13108	11140	9679	12328	9834	10363	12084	9404	12473	7280	9225	7406	8148
36.3212	19629	17737	18280	13039	15366	38838	9215	11546	13094	10455	9749	19694	8619	9252	16078	28152	11122	15436	9901	6385	8968	14685	8307	8969	14292	19474	13392	12159	12807	13856	20550	11929	14871	8970	8524	14286	13364	10951	9715	12523	9872	10256	12016	9437	12429	7217	9317	7326	8309
36.7098	19572	18015	18098	13072	15558	38742	9255	11608	13040	10402	10057	19783	8694	9200	15829	28197	11276	15243	10038	6260	9041	14554	8362	8909	14340	19495	13480	12360	13034	13704	20253	12109	14783	8879	8483	14421	13361	11209	9683	12574	9980	10295	12425	9541	12572	7342	9463	7553	8392
37.0984	19671	18042	17991	13212	15548	38988	9526	11662	13010	10492	10061	19541	8793	9450	15916	28284	11553	15267	10016	6373	9116	14771	8213	8967	14466	19644	13481	12456	13147	13720	20439	12277	14760	9211	8695	14367	13649	11319	9721	12553	10156	10266	12435	9842	12425	7325	9461	7539	8347
37.487	19878	17957	18014	13222	15579	39295	9578	11741	13082	10622	10232	19833	8831	9284	16012	28365	11451	15195	10150	6516	9138	14894	8548	8793	14313	19545	13432	12393	13097	13583	20500	12302	14794	8999	8764	14398	13842	11432	9796	12825	10158	10330	12614	9838	12526	7543	9773	7543	8408
37.8756	19700	18234	17997	13365	15805	39216	9784	11867	12944	10625	10287	19753	8981	9610	15787	28415	11784	15180	10128	6605	9067	14792	8583	8819	14423	19552	13335	12544	13066	13675	20415	12404	14775	9301	8886	14405	13931	11391	9680	12888	10239	10307	12669	10024	12469	7700	9758	7663	8577
38.2642	20010	18141	17880	13417	15764	39417	9786	12022	13048	10785	10408	19573	9069	9605	15663	28463	11657	15089	10066	6669	9071	15007	8511	8572	14693	19602	13348	12519	13228	13603	20813	12610	14679	9418	8868	14310	14171	11493	9826	13008	10263	10454	12911	10006	12545	7671	9880	7490	8773
38.6528	20141	18318	17921	13549	15942	39282	9984	12022	12831	10588	10300	19755	9154	9626	15602	28535	11894	15008	10285	6750	8936	15082	8619	8832	14646	19770	13334	12426	13184	13519	20713	12616	14499	9499	9205	14210	14127	11829	9950	13276	10408	10312	13307	9904	12494	7815	10168	7519	8750
39.0415	20271	18264	17926	13770	16069	39432	10067	12230	12876	10756	10643	19794	8964	9595	15617	28662	11952	15108	10248	6849	8819	15100	8691	8832	14811	19804	13356	12613	13322	13673	20799	12805	14602	9335	9249	14208	14162	11915	9888	13388	10672	10312	13303	10315	12607	7699	10164	7558	9051
39.4301	20177	18467	17866	13898	16044	39473	10202	12342	12637	10976	10642	19688	9059	9811	15517	28756	11923	14941	10385	6926	8948	15145	8865	8554	14754	19799	13289	12757	13446	13499	20968	12915	14489	9610	9401	14261	14524	11891	9781	13485	10807	10304	13443	10364	12477	7880	10185	7584	9011
39.8187	20339	18594	17710	13936	16184	39537	10452	12376	12792	10997	10703	19552	9148	9871	15451	28694	12103	14904	10312	6965	9009	15240	8864	8642	14811	19732	13122	12733	13479	13498	20976	12906	14456	9548	9675	14148	14479	12037	9913	13747	10883	10477	13703	10501	12657	7866	10501	7659	9154
40.2073	20585	18550	17770	14142	16263	39863	10431	12661	12812	11214	11016	19698	9120	9877	15625	28738	12231	14944	10352	6989	9057	15335	8947	8576	14978	19792	13276	12761	13336	13464	21235	13094	14574	9691	9583	14352	14830	12172	9946	13969	11193	10486	13860	10572	12567	7954	10593	7663	9400
40.5959	20552	18640	17667	14062	16281	39917	10726	12712	12781	11353	11080	19769	9184	10119	15664	28965	12323	14828	10428	7077	8831	15397	9015	8525	14955	19968	13392	12648	13647	13391	21068	13217	14359	9859	9784	14318	14926	12248	10034	14088	11499	10722	13903	10831	12498	8084	10742	7665	9390
40.9845	20880	18712	17775	14245	16461	39847	10795	12723	13038	11353	11160	19829	9369	10113	15463	28963	12440	14787	10564	7100	8814	15402	9146	8521	15192	19894	13247	12686	13764	13424	21259	13277	14450	9831	9862	14256	14945	12318	10112	14400	11849	10877	14104	10785	12511	8098	10811	7670	9510
41.3731	20942	18765	17681	14318	16515	40039	10991	12921	12787	11296	11161	19584	9476	10131	15601	28899	12389	14823	10299	7229	8823	15649	9068	8562	15348	20079	13228	12870	13563	13398	21381	13399	14448	9890	9953	14240	15013	12476	10178	14776	12058	10810	14235	10994	12735	8191	10810	7845	9536
41.7617	20896	18725	17677	14541	16537	39929	11050	13112	12878	11349	11338	19629	9361	10405	15473	29052	12527	14893	10427	7369	8863	15502	9087	8553	15287	20008	13291	12894	13840	13181	21340	13617	14512	9989	10210	14308	15281	12700	10207	15271	12373	10950	14478	11149	12855	8212	10938	7687	9485
42.1503	21035	18775	17595	14387	16445	40038	11368	13308	12913	11428	11475	19714	9569	10485	15447	29041	12607	14721	10520	7420	8861	15718	9290	8470	15332	20175	13208	13005	13918	13283	21485	13599	14423	10099	10465	14275	15224	12668	10212	15446	12927	11121	14661	11082	12610	8293	11037	7880	9472
42.5389	21139	18791	17537	14636	16714	40049	11436	13321	12693	11552	11626	19767	9366	10430	15532	29125	12948	14804	10604	7522	8881	15722	9307	8375	15424	20070	13329	12995	13898	13194	21464	13744	14274	10039	10474	14362	15593	12718	10173	15950	13230	11149	14634	11163	12548	8227	11206	7768	9731
42.9275	21073	18870	17612	14640	16581	39938	11743	13632	12810	11464	11604	19857	9732	10482	15555	29072	12831	14584	10721	7580	8973	15889	9372	8386	15521	20091	13209	12969	13800	13376	21637	14002	14557	10074	10599	14215	15528	12909	10329	16076	13457	11376	15039	11300	12887	8386	11428	7938	9892
43.3161	21263	19137	17677	14865	16730	39673	11854	13863	12952	11564	11860	19893	9726	10712	15514	29292	12890	14619	10605	7477	8854	15933	9630	8571	15604	20255	13235	13027	13952	13183	21842	14002	14204	10249	10720	14393	15642	12900	10252	16198	13730	11377	15037	11521	12755	8329	11475	7958	9966
43.7047	21222	18855	17611	14798	16937	39733	12188	13989	12877	11658	11791	19782	9786	10682	15364	29198	12910	14663	10665	7661	8796	15916	9713	8428	15848	20208	13176	13178	14061	13268	22083	14101	14583	10340	10753	14288	15672	13013	10326	16701	13986	11516	15317	11652	12773	8706	11395	8013	10036
44.0933	21350	18986	17451	14809	17008	39411	12451	14230	12960	11730	12013	19713	9748	10814	15322	29349	13020	14405	10700	7707	8925	16086	9798	8521	15708	20156	13467	13142	14156	13128	22098	14412	14545	10367	10998	14272	15873	13126	10299	16975	14167	11647	15469	11705	12896	8531	11537	8011	10156
44.4819	21489	19052	17165	15081	16956	39078	12772	14365	13065	11978	11933	19640	9935	10867	15510	29368	13026	14509	10662	7894	8798	16091	9825	8548	15868	20212	13279	13280	13924	13139	22082	14600	14725	10466	10949	14193	16001	13097	10362	17179	14378	11741	15621	11834	13033	8639	11897	8005	10307
44.8705	21552	19194	17188	15069	17198	38799	13030	14455	13133	11972	12183	19587	10145	10922	15333	29265	13340	14373	10712	8009	8914	16091	10062	8478	15884	20152	13475	13271	14126	13106	22342	14920	14561	10540	11053	14160	16129	13284	10387	17275	14596	11742	15674	11944	12958	8552	11746	8023	10366
45.2591	21458	18987	16955	15238	17182	38623	13236	14505	13097	11958	12255	19711	9842	10857	15580	29288	13317	14464	10664	7927	8891	16361	10109	8531	16033	20134	13380	13215	14266	13042	22771	15165	14560	10602	11178	14179	16188	13379	10638	17393	14710	11971	15953	12029	13089	8630	11822	8003	10355
45.6477	21701	19210	16961	15139	17289	38489	13316	14723	13137	12067	12167	19800	10094	10929	15303	29243	13586	14662	10733	8164	9105	16546	10186	8578	16202	20180	13345	13383	14253	13188	22964	15605	14548	10590	11348	14226	16358	13445	10617	17615	15093	11888	16150	12178	13222	8705	12028	7986	10476
46.0363	21614	19130	17147	15176	17388	38225	13313	14909	13011	12095	12433	19663	9972	10932	15138	29427	13399	14501	10668	8131	8923	16524	10481	8654	16079	20310	13377	13485	14338	13311	22952	15862	14729	10818	11532	14328	16289	13455	10575	17788	15088	11978	16412	12310	13107	8758	12159	8180	10684
46.4249	21828	19110	16996	15367	17271	38014	13500	14968	12917	12037	12271	19723	10067	11104	15324	29314	13388	14341	10888	8065	9043	16813	10654	8938	16393	20529	13271	13311	14286	13082	23438	16184	14882	10659	11669	14352	16370	13522	10685	18103	15459	12033	16678	12631	13229	8778	12071	7936	10633
46.8135	21667	19185	16882	15596	17497	37901	13514	15148	12982	12128	12404	19789	10140	11116	15385	29400	13380	14364	10818	8203	8995	17195	10954	8957	16524	20569	13606	13267	14278	13207	23534	16555	14848	10770	11732	14462	16338	13731	10506	18255	15283	12134	17009	12927	13468	8861	12339	8090	10858
47.2021	21693	19064	17034	15585	17658	37516	13720	14946	13149	12195	12502	19865	10245	11166	15472	29437	13608	14491	10843	8015	8963	17331	11290	9053	16588	20524	13516	13212	14286	13172	23802	16815	15065	10951	11862	14461	16469	13808	10763	18286	15739	12249	17456	13158	13444	8746	12377	8200	10893
47.5907	21766	19274	16978	15708	17540	37617	13736	15063	12798	12159	12569	19712	10094	11228	15272	29233	13696	14475	10663	8377	9087	17814	11869	9296	16874	20785	13720	13326	14436	13207	24145	17221	15307	10919	11936	14300	16660	13956	10600	18579	15802	12341	17702	13342	13604	8893	12369	8110	11209
47.9793	21643	19176	16772	15889	17793	37560	13908	15001	12851	12065	12642	19834	10140	11379	15349	29234	13625	14357	10785	8393	9043	18243	12431	9495	17003	20915	13865	13426	14295	13408	24378	17558	15245	11093	11798	14328	16646	13823	10757	18744	16187	12555	18034	13621	13795	8886	12617	8305	11463
48.3679	21752	19265	16785	15975	17843	37375	13778	15214	12951	12091	12793	19903	10365	11451	15495	29372	13686	14406	10870	8322	9069	18638	12976	9772	17271	21240	13910	13391	14419	13427	24635	17845	15326	11017	12152	14442	16780	13939	10814	18965	16167	12491	18314	13908	13796	8920	12461	8176	11654
48.7565	21764	19285	16937	15941	17880	37152	13777	15175	12895	11904	12703	19679	10182	11457	15282	29223	13734	14289	10740	8292	8839	19495	13602	10064	17663	21336	13784	13234	14433	13208	24837	18217	15516	11211	12259	14467	16752	13982	10981	18950	16558	12714	18650	14044	14018	8739	12565	8189	11862
49.1451	21582	19149	16671	16176	18011	37142	13862	14733	12906	11820	12738	19786	10299	11559	15452	29128	13770	14482	10786	8315	9016	20008	14435	10491	18019	21793	14210	13270	14309	13268	25251	18771	15596	11092	12289	14494	17024	14004	10828	19241	16708	12855	19001	14434	14062	8932	12558	8206	12122
49.5337	21808	19137	16848	16341	18230	36978	13663	14836	12855	11908	12800	19747	10460	11574	15583	29193	13649	14273	10761	8360	9102	20854	15389	10902	18567	22077	14428	13164	14650	13206	25562	19004	15852	11185	12278	14434	16857	14025	10909	19371	17060	12840	19228	14529	14281	8990	12690	8216	12673
49.9223	21586	19222	16755	16481	17578	36818	13713	14896	12934	11900	12849	19775	10422	11563	15514	29152	13848	14395	10857	8408	8999	21828	16374	11291	19095	22654	14592	13362	14528	13462	25794	19457	15950	11282	12395	14573	16905	14203	10951	19689	17184	13074	19480	14898	14274	9048	12682	8302	13193
50.3109	21476	19013	16689	16718	17706	36551	13515	14791	12852	11957	12689	19832	10592	11645	15434	29025	13899	14378	10712	8493	9046	22880	17705	12047	19642	23084	14788	13352	14441	13211	26108	20048	16217	11341	12652	14693	16899	14055	11110	19883	17480	13092	19874	15004	14506	8945	12721	8229	13653
50.6995	21557	19131	16710	16942	17807	36515	13507	14914	12895	12010	12547	19822	10441	11713	15518	29064	13780	14550	10669	8572	9173	24186	18975	12742	20399	23896	15309	13391	14552	13059	26836	20617	16463	11548	12836	14611	17003	14232	10948	19948	17831	13485	19941	15139	14462	8949	12794	8304	14476
51.0881	21574	19106	16388	17073	17987	36382	13492	14923	12874	11854	12479	19970	10463	11690	15476	29125	13755	14271	10722	8448	9240	25416	20465	13493	21235	24647	15753	13378	14414	13016	26896	21264	16706	11664	12925	14680	17062	14142	11150	20406	18073	13416	20357	15567	14548	8957	12872	8385	15157
51.4767	21504	19138	16513	17367	18255	35996	13313	15001	12815	11815	12671	19932	10613	11919	15387	28882	14001	14407	10700	8519	9199	26578	22020	14415	22279	25703	16205	13205	14464	13121	27470	21800	16917	11657	13228	14740	16976	14202	11020	20611	18397	13927	20761	15727	14957	8932	12711	8315	16077
51.8653	21490	19094	16326	17723	18542	35924	13104	14743	12737	12017	12637	19827	10493	11816	15555	28792	13870	14364	10825	8519	9193	27934	23678	15117	23026	26668	16752	13301	14564	13137	28196	22742	17242	11963	13458	14646	17152	14450	11081	20954	18678	13944	20977	15907	14820	9181	12684	8439	17189
52.2539	21332	18910	16326	18084	18624	35751	13256	14628	12784	11740	12607	19871	10643	12028	15564	28635	13812	14359	10762	8558	9278	29398	25388	16260	24297	27709	17413	13156	14434	13134	28816	23441	17525	12054	13515	14730	17056	14282	11117	21191	19116	14138	21318	16118	15113	8902	12689	8406	18506
52.6425	21131	18719	16352	18493	18768	35495	13193	14630	12919	11692	12513	19700	10691	11875	15712	28483	13962	14237	10599	8412	9149	30638	26987	17223	25380	28839	17906	13114	14420	13309	29325	24273	17921	12289	13918	15042	16962	14350	10930	21493	19408	14357	21668	16483	15284	8873	12764	8304	19925
53.0311	21123	18959	16350	18851	19186	35495	13136	14606	12654	11867	12548	19728	10655	12007	15571	28187	13816	14225	10673	8637	9193	31984	28541	18210	26810	30332	18765	13283	14455	13119	30007	25133	18416	12702	14442	15119	16906	14433	11176	21842	19792	14774	22081	16773	15644	8931	12659	8385	21597
53.4197	20982	18764	16120	19358	19524	35254	13108	14526	12644	11577	12373	19513	10696	11899	15718	28108	13845	14104	10744	8708	9304	33224	29988	19144	28072	31897	19365	13125	14225	13199	30898	26091	18852	13153	14879	15278	16953	14341	11242	22386	20434	15022	22462	16994	15820	9085	12649	8367	23463
53.8083	21010	18639	16059	19890	19878	35124	13039	14363	12732	11598	12396	19372	10669	12046	15492	27985	13919	14356	10593	8621	9218	34271	31603	19920	29542	33555	20577	13037	14264	13147	32052	27412	19618	13523	15277	15470	16989	14348	11125	22830	20895	15495	22935	17633	16055	9127	12751	8533	25441
54.1969	20753	18684	16124	20467	20563	35254	12784	14405	12559	11581	12315	19387	10702	12050	15674	27861	13768	14216	10516	8639	9413	35172	32466	20681	31155	35461	21355	13040	14250	13179	33077	28826	20008	14041	15902	15641	17043	14252	11127	23484	21708	15591	23379	17967	16385	8953	12580	8421	27334
54.5855	20675	18382	16009	21060	20925	35108	12834	14443	12654	11462	12304	19449	10756	12144	15770	27671	13762	14149	10479	8658	9370	35976	33460	21275	32686	37270	22216	13248	14310	13104	34196	30206	20741	14605	16802	15779	16877	14428	11146	23880	22342	16184	24039	18508	16572	8896	12624	8400	29311
54.9741	20501	18330	15833	22021	21449	35120	12709	14340	12772	11559	12322	19482	10820	12257	15907	27643	13953	14246	10405	8765	9331	36474	34272	21933	34348	39166	23187	12846	14320	13024	35455	31766	21502	15315	17627	16326	16874	14329	11290	24796	22958	16781	24767	19127	17077	8977	12759	8521	31419
55.3627	20369	18277	15919	23164	22300	35319	12752	14227	12509	11500	12235	19189	10883	12306	15905	27600	13807	14334	10538	8775	9404	36908	34964	22469	35916	41245	24355	12992	14144	13141	36662	33585	22385	16169	18789	16762	16925	14343	11242	25467	23922	17197	25519	19775	17401	8898	12672	8410	33857
55.7513	20260	18062	15776	24091	23193	35405	12713	14291	12621	11501	12143	19269	10936	12286	15995	27393	13841	14217	10581	8773	9302	37168	35179	22791	37510	42928	25330	12821	14215	13148	37888	35177	23326	16959	19810	17000	17008	14317	11196	26150	24724	17752	26261	20455	17757	8931	12843	8370	35727
56.1399	20229	18067	15739	25497	24179	35899	12869	14082	12616	11406	12088	19242	10959	12488	15986	27443	13731	14152	10497	8940	9469	37168	35529	23087	38992	45167	26322	13009	14214	13033	39249	36882	24284	18027	21148	17744	16830	14113	11443	26792	25443	18189	27099	21161	18283	8987	12796	8565	37447
56.5285	20038	17469	15762	26922	25488	35952	12828	13944	12602	11377	12041	19171	11114	12522	16068	27092	14006	14120	10604	9003	9579	37322	35866	23256	40494	46695	27353	13036	14138	13321	40183	38519	25333	19286	22608	18326	16811	14228	11259	27484	26182	18851	28285	21969	18790	9010	12677	8439	38988
56.9171	19882	17457	15598	28309	26325	36350	12828	14082	12670	11253	11745	19209	11126	12521	16023	27208	13808	14161	10674	9179	9528	37206	35835	23330	41745	48457	28316	12750	14086	13231	41394	39937	26014	20611	24097	18870	16884	14380	11288	28225	26946	19227	29148	22992	19364	9099	12889	8767	40297
57.3057	19729	17294	15635	30197	27830	36684	12696	13891	12426	11311	11740	19194	11229	12834	16174	27065	13724	14105	10806	9319	9791	37153	35689	23490	42974	49980	29329	12990	13985	13258	42344	41374	26849	21876	26016	19460	16814	14331	11322	28724	27763	19685	30240	23798	20091	9135	12735	8640	41246
57.6943	19469	17068	15623	31940	29310	37260	12661	13800	12429	11167	11769	18895	11534	12936	16228	26900	13890	14226	10830	9473	10058	36993	35764	23603	43796	51216	30035	12842	13839	13271	43141	42591	27663	23457	27905	20560	16771	14382	11555	29363	28255	19972	31250	24873	20793	9332	12890	8785	41975
58.0829	19304	16912	15549	33699	30896	37730	12638	13727	12432	11043	11690	19083	11682	13222	16433	26646	13836	14264	11095	9802	10131	36941	35661	23556	44738	52469	30783	12751	14150	13201	43573	43439	28294	25174	30156	21258	16813	14390	11579	29558	28790	20440	32269	25952	21462	9103	13039	8707	42679
58.4715	19184	16741	15404	35799	32552	38121	12681	13797	12503	11091	11682	18974	11914	13439	16524	26446	13938	14334	11314	10122	10191	36715	35518	23484	45385	53218	31432	12732	14075	13308	43819	43920	28781	26737	32418	22125	16882	14551	11612	29848	29228	20559	33661	26957	22145	9414	13258	8883	42861
58.8601	18981	16542	15231	37534	34038	38875	12461	13724	12447	11118	11591	18879	12164	13713	16743	26356	13918	14262	11616	10737	10555	36376	35354	23533	45765	53990	31797	13024	14029	13270	44136	44254	29225	28340	34488	23143	16904	14429	11524	30208	29611	20903	34985	28055	23052	9650	13494	8911	43366
59.2487	18942	16448	15373	39431	35586	39443	12424	13475	12505	10937	11722	18915	12624	14231	16976	26253	14216	14347	11992	11182	10796	36016	35180	23461	46114	54205	32109	12902	14183	13445	44142	44725	29244	30024	36621	24225	17112	14657	11569	30276	29607	20929	36557	29162	23860	9917	13761	9211	43597
59.6373	18628	16496	15301	40977	37063	39960	12287	13503	12361	10926	11522	18890	13097	14885	17201	26333	14201	14317	12563	11748	11092	35917	35042	23256	46294	54544	32385	13143	14221	13519	44449	44888	29835	31371	38511	25144	17075	14580	11709	30554	29932	20944	37773	30188	24428	10202	14092	9351	43954
60.0259	18471	16356	15203	42256	38187	40573	12224	13483	12470	10936	11453	18751	13703	15473	17396	26295	14243	14451	13047	12427	11652	35554	34594	23422	46239	54423	32374	13171	14358	13597	44345	44865	29756	32447	40097	26161	17151	14920	11912	30342	29784	21133	38877	31189	24869	10590	14721	9524	44105
60.4145	18376	16327	15052	43708	39209	40995	12070	13371	12253	10964	11197	18781	14424	16104	17873	26089	14171	14254	13878	13606	12029	35069	34650	23360	46099	54499	32447	13606	14656	13847	44455	45127	29894	33412	41804	26768	17554	15071	11944	30257	30089	21283	39949	32192	25427	11059	15386	9871	44307
60.8031	18076	16010	15075	44792	40010	41289	12082	13399	12303	10937	11196	18593	14923	17133	18299	26007	14334	14476	14860	14683	12693	34912	34559	23214	46154	54167	32509	13852	14685	13895	44502	44955	29903	34250	42930	27428	17708	15249	12151	30410	30143	21288	40671	33238	26069	11742	16029	10197	44208
61.1917	17996	16043	14911	45527	40839	41702	12163	13335	12379	10793	11311	18851	16055	17957	18766	26091	14442	14567	16024	16102	13452	34393	34227	23307	45678	53869	32425	14249	15133	14103	44483	45121	30214	34698	43551	27900	18105	15734	12422	30436	30239	21313	41350	33728	26665	12686	16862	10823	44241
61.5803	17746	15944	14957	45947	41258	41933	11866	13326	12313	10716	11134	18598	17088	19280	19337	26027	14577	14740	17247	17811	14301	34063	33907	23068	45294	53492	32395	14548	15662	14365	44338	45122	30349	35190	44134	28481	18386	15981	12668	30377	30179	21383	41871	34245	27131	13624	18140	11373	44032
61.9689	17716	15709	14943	46620	41687	42246	11803	13266	12418	10674	10973	18535	18320	20607	20098	26334	15021	14916	18381	19643	15384	33699	33843	22833	44782	53015	32311	15166	15981	14639	44294	45138	30692	35476	44686	28605	18926	16399	13051	30366	30214	21504	42595	34794	27289	14701	19651	12267	44020
62.3575	17535	15713	14707	46971	42228	42373	11634	13007	12232	10608	11050	18556	19483	22093	20905	26386	15245	15181	19790	21519	16659	33496	33375	22910	44651	52310	32133	15903	16765	15045	44342	44896	30184	35677	45013	28807	19572	16965	13435	30389	30219	21319	42907	34851	27475	16037	21325	13088	43992
62.7461	17415	15436	14647	47374	42579	42125	11615	12982	12283	10515	11036	18527	21130	23887	21655	26524	15610	15387	21411	23645	17806	33207	33185	22674	44100	52028	32158	16808	17442	15557	44395	45154	30616	36004	45516	28960	20428	17614	14000	30112	30280	21579	43479	35728	27713	17592	23217	14085	43949
63.1347	17053	15302	14546	47621	42890	42401	11730	13057	12320	10541	11076	18566	22468	25647	22698	26913	16304	15546	22891	25600	19201	32773	32765	22567	43737	51516	32092	18041	18669	16159	44340	45174	30489	36222	45611	29165	21282	18488	14762	30303	30267	21648	43824	36051	28178	19303	25477	15074	43742
63.5233	17045	15272	14524	47947	43129	42452	11629	12975	12408	10580	10923	18438	24081	27343	23840	27527	16952	15896	24023	27535	20457	32577	32259	22627	43297	51062	31843	19251	19887	16843	44280	45207	30814	36192	45706	29442	22243	19377	15370	30138	30319	21550	44303	36280	28274	21033	27720	16412	43574
63.9119	16848	15120	14311	48081	43220	42593	11474	13040	12263	10533	10840	18427	25457	29121	24730	27963	17844	16448	25225	29377	21671	32099	31830	22363	42939	50648	31767	20860	21697	17818	44014	45259	30789	36508	45924	29309	23630	20662	16035	30164	30294	21644	44483	36644	28514	22929	30283	17798	43175
64.3005	16592	15055	14489	48161	43460	42698	11547	12882	12461	10411	10860	18467	26457	30597	25694	28635	18925	16902	26051	30824	22421	31758	31502	22158	42293	49915	31448	22551	23407	18820	43942	44971	30837	36527	45976	29212	24823	21953	16916	30153	30099	21642	44824	37040	28935	24538	32371	19022	42885
64.6891	16479	14808	14332	48636	43740	42715	11540	12940	12410	10472	10835	18498	27587	32018	26606	29549	20154	17555	26656	31615	23423	31322	31211	22141	41798	49298	31364	24749	25536	20044	43845	44866	30775	36559	46037	29480	26696	23630	17921	30087	30257	21776	45245	37078	29096	26047	34581	20486	42674
65.0777	16353	14714	14430	48721	43848	42780	11753	12772	12505	10549	10855	18442	28535	33185	27487	30671	21600	18625	27062	32588	24039	31279	30882	21827	41421	48923	31198	26553	27529	21598	43903	44991	31167	36834	46242	29724	28292	25121	19315	30003	30292	21904	45764	37523	29241	27216	36363	21428	42329
65.4663	16395	14808	14356	48731	44296	42943	11583	12849	12523	10489	10909	18440	29177	34104	27947	32190	23374	19389	27372	33027	24291	30716	30601	21796	40884	48346	30882	28500	29770	22910	43794	45088	31024	36742	46107	29719	30199	26850	20643	30062	30443	21884	46231	37987	29479	28168	37785	22553	41977
65.8549	16319	14654	14345	49094	44563	42990	11883	13063	12481	10633	10943	18405	29586	34686	28425	33621	25252	20681	27506	33205	24802	30443	30470	21507	40480	47685	30689	30262	31751	24166	43918	45040	31225	36922	46033	29678	32024	28669	21971	30259	30439	21973	46469	38208	29887	28864	38702	23116	41612
66.2435	16049	14404	14291	49362	44496	43175	12050	13049	12795	10733	10957	18537	29940	35310	28889	35105	27200	21710	27628	33174	24931	30072	30158	21385	39864	47249	30372	31535	33491	25575	43781	45003	31353	36840	46123	29746	33663	30232	22994	29810	30409	21998	46616	38324	30259	29168	39405	23520	41418
66.6321	15805	14420	14360	49469	44859	43173	12162	13211	12950	10780	11362	18389	30299	35606	29182	36579	29184	22855	27540	33647	25159	29842	29788	21305	39526	46571	30449	32481	34606	26424	43965	45139	31348	36862	46294	29842	35087	31530	23802	29973	30412	22105	47021	38681	30385	29421	39774	23903	41197
67.0207	15693	14301	14308	49748	45095	43359	12530	13641	13152	10863	11279	18400	30371	35853	29483	38111	31132	23967	27544	33886	25025	29595	29383	21199	38983	46168	30125	32987	35339	27137	43680	45425	31313	36717	46152	29873	36173	32502	24681	30014	30501	22238	47333	38697	30676	29423	39905	24204	40703
67.4093	15571	14371	14199	49797	45519	43410	12679	13753	13463	11139	11615	18541	30647	36138	29650	39167	32765	24959	27360	33586	24862	29113	29091	21066	38447	45663	29720	33110	36026	27590	43818	45151	31452	36615	46030	29591	36964	33164	25201	29965	30549	22267	47482	39098	30954	29352	39940	24392	40239
67.7979	15841	14489	14284	50402	45711	43409	13257	14236	13775	11323	11967	18740	30634	36094	29738	40303	34081	25989	27134	33354	24983	28814	28659	20950	38042	45010	29647	33228	36145	27691	43701	45469	31702	36561	46024	29820	37191	33411	25504	30220	30762	22297	47758	39184	31399	29491	39970	24295	39968
68.1865	15637	14393	14265	50499	45965	43569	14028	14687	14217	11905	12454	18951	30736	36243	29692	40902	34973	26717	27053	32857	24840	28360	28430	20708	37598	44365	29465	33217	36155	27977	43833	45706	31735	36456	45608	29714	37505	33760	25751	30251	30877	22427	47941	39477	31480	29254	39630	24433	39657
68.5751	15623	14444	14355	50793	46226	43820	14614	15296	14654	12547	13270	19294	30814	36357	29830	41352	35472	27121	26726	32366	24535	28163	28076	20547	37035	43956	29024	33414	36168	27977	43992	45448	31689	36375	45434	29561	37344	33674	25863	30298	31241	22574	48010	39597	31810	29312	39638	24196	39113
68.9637	15858	14504	14376	50938	46533	43553	15873	16306	15397	13370	14275	19727	30768	36684	30030	41550	35866	27548	26675	31894	24398	27933	27895	20475	36578	43522	28975	33198	36018	27945	43912	45643	32082	36149	45237	29434	37423	33798	25954	30599	31542	22917	48142	39737	31907	29054	39339	24211	38651
69.3523	15953	14688	14688	51048	46663	43817	17167	17469	16090	14341	15167	20229	31117	36362	29968	41688	36053	27725	26454	31563	24525	27663	27421	20306	36243	42917	28753	33318	35993	27962	44133	45980	32123	36226	44989	29603	37390	33819	26021	30769	31610	22936	48324	39912	32160	29015	39185	24306	38282
69.7409	16230	14890	14877	51003	46791	43831	18701	18744	17153	15645	16689	20951	30975	36480	30172	41649	36260	27966	26133	31004	24397	27255	27031	20260	35768	42255	28684	33143	35781	27860	44229	46062	32198	35842	44883	29448	37357	33852	26113	30879	31984	23214	48323	40066	32192	28642	39055	24203	37780
70.1295	16625	15321	15047	51074	46652	43786	20153	20422	18392	17131	18454	21728	31178	36708	30283	41700	36538	27918	25957	30694	24140	27018	26955	19868	35104	41765	28414	33057	35852	27829	44319	46260	32326	35708	44700	29140	37327	33822	26181	30837	32343	23417	48498	40200	32262	28463	38814	24020	37503
70.5181	17056	15817	15388	50981	46701	43538	22354	21767	19690	18963	20496	22899	31223	36727	30211	41614	36419	27986	25688	30282	24044	26621	26751	19829	34534	41240	28261	33227	35741	27826	44429	46608	32542	35389	44074	29165	37356	33726	26174	31359	32629	23579	48339	40393	32597	28276	38467	23810	37097
70.9067	17687	16360	15953	50806	46833	43540	24073	23499	20725	20792	22769	23874	31413	36809	30249	41846	36679	28120	25470	30182	24058	26452	26411	19694	34288	40617	27823	32871	35570	27747	44429	46730	32609	35213	43709	28890	37171	33706	26038	31642	32972	24097	48428	40376	32658	28097	37941	23689	36686
71.2953	18584	17270	16436	50459	46450	43545	25668	24785	21736	22655	25360	25014	31511	36826	30382	41614	36526	28101	25348	29739	23722	26200	26148	19547	33883	40148	27662	32790	35416	27718	44629	46985	32814	35002	43596	28977	37107	33619	26147	31907	33470	23982	48285	40437	32662	27652	37737	23548	36353
71.6839	19701	18215	17132	50049	46127	43116	27171	26040	22773	24721	27869	26481	31373	36956	30420	41668	36586	28158	24930	29390	23561	25847	25777	19275	33551	39783	27355	32466	35143	27759	44512	46750	32821	34657	43102	28594	36888	33543	26148	32300	33767	24515	48262	40318	32623	27525	37350	23313	35742
72.0725	21161	19478	17940	49616	45806	42911	28184	27063	23447	26489	30036	27801	31443	37061	30694	41381	36436	28161	24754	29177	23294	25423	25455	18945	33019	39257	27259	32436	35023	27773	44478	46987	32884	34357	42629	28584	36948	33270	26050	32656	34160	24754	48214	40291	32622	27205	36721	23278	35254
72.4611	22620	20783	18889	49327	45832	42840	28995	27744	24018	27506	32139	28703	31676	37099	30621	41376	36468	28265	24478	28960	23267	25240	25281	18887	32771	38768	27072	32226	34722	27385	44472	46965	32919	34101	42323	28119	36713	33133	26190	32908	34854	25042	48102	40267	32735	26962	36584	22988	34961
72.8497	24428	22320	19967	49014	45283	42616	29676	28214	24456	28451	33448	29692	31640	37272	30680	41320	36736	28225	24241	28535	23173	25003	25174	18925	32311	38289	27038	32030	34642	27423	44267	47069	32967	33910	42118	28220	36787	33115	26175	33210	35080	25058	48049	40161	32742	26809	36167	22988	34462
73.2383	26305	23892	20878	48469	44938	42330	29879	28660	24700	29006	34299	30362	31718	37225	30612	41179	36438	28363	23937	27965	22939	24694	24894	18593	31764	37863	26649	31923	34251	27274	44202	46825	33084	33551	41463	28058	36466	33028	26088	33550	35559	25412	47761	39946	32761	26438	35699	22497	34050
73.6269	27818	25539	21995	47876	44364	42179	30292	29084	25038	29511	34848	30647	31810	37335	30646	41112	36569	28145	23733	27967	22643	24363	24454	18312	31544	37336	26414	31572	34107	27137	43946	46846	32863	33311	41106	27774	36465	32832	26165	33703	35937	25659	47441	39634	32782	26074	35253	22547	33782
74.0155	29302	26893	22956	47238	44251	41697	30497	29424	25257	29677	34960	30858	31598	37182	30675	41103	36413	28295	23439	27605	22510	24034	24204	18175	31203	36901	26259	31365	33780	26935	43586	46441	32807	32869	40695	27488	36341	32708	26165	34011	36148	25830	47081	39621	32701	25753	34686	22304	33242
74.4041	30635	28006	23789	46469	43564	41244	30883	29566	25488	29462	35026	30840	31531	36956	30706	40824	36380	28231	23027	27030	22459	23776	23954	17977	30690	36225	25937	31274	33565	26918	43430	46010	32739	32544	40064	27260	36160	32457	26058	34006	36279	26015	46735	39174	32490	25432	34327	22084	32770
74.7927	31579	28913	24545	46024	43471	41030	30916	29779	25647	29578	34954	31068	31320	36851	30417	40764	36328	28108	23003	26713	21987	23338	23707	17930	30283	35884	26072	30738	33493	26709	43142	45959	32631	32137	39597	26813	35829	32539	26207	33983	36388	25983	46518	38962	32382	25146	33926	21801	32343
75.1813	32289	29635	24863	45438	42670	40738	31109	29814	25787	29397	34969	30957	30998	36729	30402	40684	36301	28117	22599	26476	21843	23244	23309	17700	29835	35429	25616	30738	33013	26507	43009	45448	32176	31795	39118	26792	35726	32409	26013	34075	36354	25905	45922	38814	32186	24823	33442	21627	31797
75.5699	32674	29944	25186	44751	42330	40294	31371	30082	25871	29143	34906	30836	31077	36510	30403	40554	36381	27948	22388	26120	21665	22853	22896	17652	29567	35078	25493	30479	32727	26368	42170	45177	32225	31389	38808	26501	35827	32145	26115	33952	36287	25998	45674	38265	32030	24544	33136	21366	31594
75.9585	32745	30150	25315	44226	41893	40093	31535	30399	26006	29343	34801	30899	30782	36161	30079	40517	36242	28000	22071	25719	21419	22775	22764	17433	29225	34628	25348	30140	32296	26243	42033	44801	31930	31165	38200	26230	35660	31968	25953	33758	36124	25840	45128	38166	32166	24267	32580	21500	31206
76.3472	32710	30110	25551	43722	41493	39857	31562	30335	26164	29092	34502	30841	30683	35992	29968	40020	36209	27835	21689	25475	21387	22397	22301	17316	28873	34247	25219	29784	32033	26112	41716	44330	31774	30728	37777	26086	35352	31751	25866	33620	36173	25489	44703	37645	31768	23721	32079	21152	30568
76.7358	32707	30210	25437	42826	40851	39529	31641	30472	26080	29064	34434	30945	30409	35507	29560	39807	35976	27719	21534	25090	21069	22204	21878	17081	28460	33420	24906	29671	31798	25916	41233	43710	31374	30429	37367	25902	35221	31542	25866	33404	35586	25283	44135	37280	31471	23406	31886	20791	30210
77.1244	32688	30189	25530	42316	40315	39211	31483	30338	26280	28950	34256	30693	30159	35215	29496	39590	35806	27447	21458	24819	20929	21935	21717	16935	27972	33125	24826	29357	31475	25841	40832	43256	31654	30036	36793	25627	34865	31342	25744	33011	35237	25353	43604	36869	31475	23198	31367	20582	29790
77.513	32536	29981	25567	41678	40003	39020	31501	30457	25990	28814	33951	30584	29767	34834	29179	39359	35673	27400	21071	24387	20822	21745	21545	16806	27688	32835	24579	28896	31025	25612	40421	42911	31093	29776	36461	25364	34647	31418	25938	32578	34866	24986	43450	36569	31108	22744	30868	20193	29500
77.9016	32515	30251	25555	41175	39468	38439	31416	30327	26408	28616	33917	30617	29468	34513	29089	39107	35175	27161	20868	24103	20767	21335	21051	16618	27400	32459	24406	28731	30817	25428	39875	42150	30717	29458	35911	25203	34704	31134	25587	32232	34520	24630	42726	36133	30969	22478	30503	20269	29077
78.2902	32437	29824	25548	40408	38977	38133	31269	30238	26156	28512	33497	30404	29243	34056	28857	38726	34992	26828	20674	23719	20571	21102	20734	16502	27107	32011	24141	28538	30430	25280	39430	41745	30669	29132	35403	24814	34306	30767	25560	31681	34166	24568	42124	35519	30577	22226	29912	19940	28755
78.6788	32262	29702	25542	39993	38608	37656	30870	30151	25862	28348	33351	30191	28881	33790	28560	38214	34639	26789	20390	23413	20365	20844	20562	16234	26657	31501	23918	28206	30091	25078	38877	41211	30732	28640	34866	24517	33975	30471	25361	31404	33491	24117	41420	35083	30438	21820	29553	19759	28291
79.0674	32096	29920	25461	39280	38161	37347	30759	29946	25798	28220	33206	30062	28475	33224	28169	38047	34259	26405	20026	23176	20154	20825	20403	16126	26513	31253	23555	27848	29741	24878	38587	40916	30082	28206	34479	24382	33699	30260	25289	31016	33249	23958	41159	34703	30052	21377	29076	19653	27952
79.456	31870	29633	25528	38708	37678	37122	30542	29760	25826	27883	32893	30070	28175	32792	28263	37417	33968	25989	19838	22881	19852	20451	20176	16080	26042	30675	23544	27524	29590	24713	37962	40367	29747	28100	34021	23817	33407	30073	24975	30546	32731	23709	40561	34219	29818	21339	28603	19316	27552
79.8446	31676	29336	25449	38157	37204	36854	30368	29571	25627	27703	32783	29718	27918	32194	27758	37374	33589	25587	19810	22551	19673	20156	19785	15767	25908	30315	23101	27187	28950	24498	37502	39827	29536	27452	33416	23818	33091	29564	24948	30160	32268	23352	40047	33715	29284	20998	28351	18977	27179
80.2332	31363	29198	25412	37514	36778	36355	29969	29258	25352	27559	32353	29507	27506	31794	27289	36820	33276	25315	19381	22197	19573	19877	19650	15667	25312	29931	22954	26865	28750	24347	37116	39119	29286	27292	32979	23494	32704	29269	24679	29934	31950	23153	39417	33396	29166	20742	27991	18839	26883
80.6218	31645	29073	25381	36939	36408	35996	29829	29134	25258	27285	32203	29024	27238	31424	27096	36419	32751	25195	19293	21957	19272	19706	19518	15526	25317	29667	22748	26593	28241	24112	36537	38544	29023	26992	32635	23216	32272	28954	24564	29338	31406	22854	38720	32927	28894	20454	27611	18638	26507
81.0104	31564	28967	25096	36554	35917	35790	29555	28903	25267	26999	31813	28946	26817	31181	26885	36012	32574	24733	18994	21651	19021	19376	19430	15455	24889	29427	22487	26350	28046	23881	36111	38057	28612	26647	32177	22987	31799	28569	24290	28720	31043	22482	38466	32527	28530	20183	27039	18267	26162
81.399	31259	28797	25182	35988	35461	35445	29083	28495	25010	26785	31481	28764	26465	30621	26744	35647	32056	24446	18832	21349	18907	19240	19160	15181	24835	28870	22260	25977	27646	23576	35861	37611	28130	26277	31761	22589	31446	28125	23840	28666	30552	22191	37685	32050	28466	19784	26576	18185	25938
81.7876	31036	28592	24985	35431	35055	35071	28775	28223	24822	26518	31222	28529	26105	30050	26544	35220	31766	24062	18543	21110	18792	19003	18982	15164	24353	28564	22045	25743	27367	23388	35267	37020	27903	26074	31335	22420	30999	27747	23715	27995	30156	21817	37233	31484	27795	19589	26269	17917	25537
82.1762	30815	28488	24829	34865	34844	34748	28293	28167	24521	26339	31063	28256	25460	29649	26190	34740	31137	23714	18193	20928	18441	18669	18990	14817	24104	28221	21689	25258	27187	23104	34711	36603	27560	25495	30731	21953	30630	27481	23421	27467	29677	21735	36687	31093	27499	19305	25925	17757	25080
82.5648	30564	28095	24755	34590	34368	34710	28074	27743	24340	25890	30371	27938	25516	29404	26057	34318	30763	23372	18259	20586	18255	18403	18850	14602	23790	28066	21440	25131	26743	22874	34433	36171	26969	25247	30298	21837	30473	27041	23245	27302	29032	21192	36283	30635	27215	19026	25557	17573	24813
82.9534	30341	28017	24515	33799	33843	34240	27682	27514	24052	25749	30347	27973	25077	29038	25804	33913	30648	22999	17989	20334	17970	18279	18398	14442	23623	27612	21220	24832	26365	22626	33868	35720	26681	25112	29971	21464	29968	26786	23125	26963	28820	20970	35585	30865	26908	18686	25211	17301	24759
83.342	30045	27668	24446	33330	33493	33553	27325	27117	23849	25340	29761	27511	24509	28564	25399	33443	30102	22556	17911	19982	18004	17904	18048	14296	23139	27574	20794	24448	26018	22291	33600	35226	26218	24641	29581	21157	29272	26512	22849	26409	28406	20762	35069	29800	26402	18741	24778	17048	24109
83.7306	29741	27331	23976	33014	33073	33272	26866	27022	23423	25112	29372	27147	24183	28191	25167	32955	29856	22291	17498	19598	17725	17729	18135	14076	22941	27089	20729	24347	25718	21853	33175	34823	25896	24282	29254	20751	28809	25962	22363	26150	27949	20610	34669	29873	26239	18330	24324	16905	23926
84.1192	29457	27162	23821	32540	32781	32841	26617	26711	23068	24902	28923	26677	24065	28033	24847	32766	29314	21985	17396	19478	17656	17576	17818	13873	22591	26861	20455	23876	25437	21729	32612	34266	25622	24055	28883	20655	28580	25691	22154	25625	27376	20233	34509	29571	25762	18057	24155	16440	23652
84.5078	29317	26953	23428	32010	32322	32876	26270	26485	22822	24547	28831	26495	23762	27506	24483	32425	29055	21951	17174	19309	17272	17440	17754	13707	22539	26523	20321	23738	25075	21319	32066	33847	25279	23776	28591	20250	28337	25338	22031	25278	27098	20106	33886	29587	25284	17945	23823	16265	23395
84.8964	28900	26715	23216	31570	32075	32361	26022	25927	22612	24253	28333	26088	23378	27234	24064	31964	28817	21330	16725	18923	17001	17256	17365	13688	22285	26184	20002	23485	24592	20974	31727	33429	24794	23374	27967	19979	27709	24860	21777	24942	26741	19789	33557	29252	24752	17684	23553	16093	23021
85.285	28528	26146	23012	31021	31686	32100	25537	25564	22293	24074	27961	25718	23210	26902	23723	31476	28402	20833	16823	18796	16946	16747	17321	13471	21729	25910	19727	23256	24384	20882	31282	32919	24469	23120	27606	19855	27453	24577	21350	24630	26386	19477	33075	29030	24541	17560	23148	15870	22749
85.6736	28294	26160	22555	30727	31092	31761	25299	25342	21951	23559	27476	25661	22961	26495	23418	31106	27795	20484	16428	18405	16775	16663	17067	13295	21656	25782	19374	22961	24056	20427	30849	32429	24123	22818	27504	19402	26935	24196	20939	24148	25691	19161	32464	28861	24170	17233	22952	15924	22443
86.0622	27880	25667	22366	30401	30928	31451	25015	25129	21708	23370	27075	25133	22676	26248	23204	30651	27478	20343	16333	18219	16435	16507	16611	13133	21444	25421	19054	22587	23753	20146	30391	32041	23614	22568	26806	19104	26501	23926	20708	23732	25353	19017	32276	28634	23921	16938	22644	15499	22204
86.4508	27522	25345	22007	29793	30459	30868	24556	24826	21430	23148	26845	24744	22245	25750	22670	30197	27209	19879	16146	17994	16246	16205	16498	12913	21355	25048	19022	22368	23587	19770	30113	31642	23439	22244	26463	18896	26144	23482	20400	23436	25023	18603	32270	28260	23817	16674	22288	15221	21857
86.8394	27172	25044	21585	29482	30096	30652	24368	24381	20972	22738	26528	24453	22230	25555	22347	29898	26880	19654	15969	17872	16148	15954	16420	12736	20931	24939	18859	22146	23061	19284	29695	31205	22861	22033	26147	18656	25689	23230	20025	23077	24674	18338	31966	27798	23957	16567	21882	15083	21598
87.228	26926	24783	21377	28965	29800	30215	24110	23970	20694	22430	26117	24057	21937	25235	22131	29602	26652	19313	15685	17611	15907	15760	16165	12490	20683	24584	18493	21907	22925	19167	29356	30797	22528	21787	25789	18348	25375	22863	20000	22824	24529	18204	31408	27546	23555	16330	21762	14961	21388
87.6166	26501	24512	21079	28626	29383	29726	23848	23823	20532	22152	25813	23722	21698	24784	22011	29194	26164	19003	15481	17370	15717	15687	15932	12415	20371	24222	18165	21456	22592	18840	28941	30367	22260	21650	25618	17994	25065	22561	19641	22394	23947	17897	31403	27356	23669	16121	21462	14496	21147
88.0052	26392	23979	20688	28288	29089	29460	23413	23400	20241	22115	25457	23422	21204	24603	21427	28889	25961	18797	15508	17273	15603	15387	15792	12204	20170	23842	17876	21173	22279	18316	28414	29882	21759	21228	25371	17725	24526	22139	19397	21845	23630	17653	31228	27117	23173	15854	21036	14291	20858
88.3938	25899	23664	20177	27796	28837	28967	23256	23211	19971	21550	25218	22969	21071	24225	21259	28490	25607	18321	15235	16904	15244	15288	15544	12083	19809	23423	17522	20965	22106	18199	28147	29513	21543	20921	24755	17513	24157	21768	19232	21751	23100	17332	30596	26754	22795	15703	20740	14024	20755
88.7824	25697	23347	19951	27391	28497	28526	22740	22780	19683	21395	24883	22769	20886	23973	21123	28222	25168	17863	14952	16816	15119	14836	15444	11808	19730	23212	17513	20727	21754	17885	27624	29234	21057	20574	24614	17076	23873	21579	18702	21321	22845	17242	30430	26107	22944	15792	20720	13953	20384
89.171	25129	23029	19929	27219	28191	28460	22624	22465	19331	21159	24413	22388	20600	23748	20628	27607	25141	17641	14861	16534	14881	15043	15288	11771	19415	23000	16906	20455	21514	17514	27362	28779	20800	20531	24225	17020	23352	21246	18559	21215	22658	17023	30101	25550	22728	15414	20405	13737	20146
89.5596	24876	22762	19325	26902	27930	27936	22368	22144	19277	20775	24116	22088	20381	23350	20296	27301	24826	17377	14792	16451	14775	14737	15067	11501	19309	22595	16896	20175	21406	17154	26851	28527	20587	20167	23756	16698	23288	20892	18329	20717	22219	16649	29846	25143	22282	15062	19952	13336	20000
89.9482	24694	22436	19222	26419	27477	27485	22061	21956	18874	20764	23924	21723	20018	23131	19892	26951	24339	17013	14537	16133	14517	14573	14923	11357	19047	22384	16557	19960	20838	16806	26605	28089	19948	20012	23541	16301	22863	20572	18085	20381	21891	16480	29153	25217	21875	14894	19772	13124	19704
90.3368	24244	22101	18763	26189	27401	27213	21666	21757	18670	20311	23511	21382	19886	22952	19692	26740	24238	16774	14310	16092	14454	14243	14740	11131	18817	22044	16364	19817	20640	16523	26304	27728	19913	19789	23463	16188	22412	20276	17858	20024	21583	16106	28960	25240	21592	14723	19433	13145	19545
90.7254	24072	21996	18440	26027	26932	26855	21598	21381	18516	20124	23146	21087	19547	22667	19521	26420	23895	16359	14409	15894	14356	13969	14571	10881	18698	21628	16080	19413	20393	16161	25792	27454	19662	19571	22828	15920	22291	20037	17507	19684	21251	15852	28344	25036	21291	14665	19235	12862	19334
91.114	23723	21543	18066	25791	26445	26350	21410	21058	18129	19922	22853	20693	19432	22367	19094	26140	23746	16088	14141	15799	14123	13944	14103	10898	18758	21516	15975	19277	20131	16171	25657	27161	19188	19524	22653	15552	21817	19668	17307	19188	20865	15720	27949	24292	21057	14481	19031	12713	18918
91.5026	23260	21312	17855	25346	26476	26201	21009	20710	18043	19527	22675	20570	19327	22180	18871	25704	23349	15863	13926	15681	13765	13781	13948	10589	18226	21240	15529	19089	19693	15637	25184	26778	18767	18903	22206	15080	21743	19421	17344	18993	20641	15527	27473	24000	20798	14137	18806	12439	18836
91.8912	23065	20902	17526	24764	26004	25755	20894	20525	17771	19347	22331	20176	18988	21891	18662	25201	23306	15570	13693	15701	13665	13383	13754	10477	18199	20934	15538	18856	19417	15451	24927	26311	18643	18721	22075	14965	21427	19335	16820	18806	20418	15112	27039	23852	20529	14089	18468	12226	18802
92.2798	22624	20874	17347	24537	25709	25310	20568	20168	17497	18926	21953	19797	18749	21739	18378	24991	22920	15264	13768	15676	13495	13380	13682	10291	18053	20475	15212	18511	19327	15167	24520	26024	18237	18567	21932	14854	21153	18935	16522	18451	19912	15053	26640	23521	20242	13929	18328	11942	18297
92.6684	22468	20516	17106	24293	25154	24896	20430	19975	17240	18896	21675	19639	18462	21331	18152	24527	22714	15054	13363	15280	13253	12935	13474	10099	17783	20311	14737	18166	18868	14893	24326	25775	17831	18435	21621	14504	20700	18473	16256	18096	19679	14755	26324	23110	19920	13589	18013	11763	18133
93.057	22099	20096	16914	23908	25020	24577	20002	19825	17021	18607	21375	19216	18238	21102	17803	24481	22268	14684	13237	15331	13076	12842	13345	10009	17737	19941	14728	17935	18738	14773	23946	25484	17618	18128	21257	14342	20412	18436	16158	17779	19237	14582	26208	23060	19805	13518	17706	11667	17796
93.4456	21641	19757	16470	23635	24795	24219	19654	19464	16551	18337	21068	19014	18051	20834	17733	23964	22129	14470	13203	15226	12901	12816	12897	9702	17633	19793	14373	17858	18412	14420	23508	25046	17365	18050	20996	13966	20071	18160	15899	17554	19106	14188	25857	22558	19417	13400	17605	11471	17888
93.8342	21509	19664	16311	23460	24481	24028	19670	19205	16512	18132	20817	18854	17822	20545	17220	23597	21720	14276	12895	14867	12806	12540	12566	9519	17295	19407	14304	17551	18156	14161	23087	24805	16959	17635	20770	13975	19767	17913	15566	17197	18817	14127	25625	22264	19262	13104	17156	11241	17622
94.2228	21144	19597	15931	22921	24086	23718	19318	19224	16269	17839	20612	18514	17700	20330	17197	23669	21669	14083	12828	14589	12478	12410	12495	9624	17002	19198	13939	17467	17903	13853	22791	24502	16695	17581	20408	13812	19548	17632	15355	16917	18535	14044	25038	22187	18796	13008	17119	10908	17330
94.6114	20926	19070	15893	22634	23793	23388	19186	18688	15911	17487	20248	18306	17464	20001	16934	23346	21265	13697	12601	14237	12325	12381	12371	9145	16767	18738	13849	17051	17615	13737	22501	24059	16442	17232	20099	13644	19132	17368	15075	16802	18306	13838	24954	22068	18584	12879	16803	10817	17102
95	20168	18326	15051	21959	22772	22419	18532	18088	15097	17075	19496	17683	16489	19170	16037	22364	20222	13139	12003	13716	11816	12031	11897	8814	16386	18325	13275	16419	16982	13134	21450	22678	15582	16431	18820	12845	18185	16589	14463	15710	17110	13136	23810	21154	17648	12405	15823	10172	16530
[truncated: 14 more columns]

## Sheet: 4E and EV3D 180525
Temp /oC	c2052:ADP(2.5)	c2052:ADP(2.5)	c2052:ADP(2.5)	c2052:Apo	c2052:Apo	c2052:Apo	c2052:ATP(5)	c2052:ATP(5)	c2052:ATP(5)	c2091:ADP(2.5)	c2091:ADP(2.5)	c2091:ADP(2.5)	c2091:Apo	c2091:Apo	c2091:Apo	c2091:ATP(5)	c2091:ATP(5)	c2091:ATP(5)	c2217:ADP(2.5)	c2217:ADP(2.5)	c2217:ADP(2.5)	c2217:Apo	c2217:Apo	c2217:Apo	c2217:ATP(5)	c2217:ATP(5)	c2217:ATP(5)	c2218:ADP(2.5)	c2218:ADP(2.5)	c2218:ADP(2.5)	c2218:Apo	c2218:Apo	c2218:Apo	c2218:ATP(5)	c2218:ATP(5)	c2218:ATP(5)	c2270:ADP(2.5)	c2270:ADP(2.5)	c2270:ADP(2.5)	c2270:Apo	c2270:Apo	c2270:Apo	c2270:ATP(5)	c2270:ATP(5)	c2270:ATP(5)	c2274:ADP(2.5)	c2274:ADP(2.5)	c2274:ADP(2.5)	c2274:Apo
20	8785	8150	19059	9313	9602	19539	24748	13484	10412	7528	5051	8437	12664	7611	8609	14390	15369	14103	11007	11178	13737	20187	11586	15755	10170	11403	19888	11738	9880	13219	16291	14318	17321	13119	9921	17078	6252	7797	7677	6924	10370	15320	7109	20115	11270	9013	9877	13115	13051
20.3807	8501	7959	19098	9009	9668	19153	24951	13454	10137	7297	5144	8356	12639	7370	8723	14137	15833	14122	11008	10799	13496	20088	11618	15643	9946	11262	19773	11474	9741	13229	15941	13958	17282	12622	9906	16971	6427	7526	7611	6694	10387	15021	7144	20029	11175	8775	9810	12979	12806
20.7614	8255	7768	19261	8956	9498	19004	25149	13487	10165	7186	4986	8080	12386	7460	8561	14079	15867	13942	10854	10686	13411	19995	11370	15688	9932	11248	19739	11332	9523	12931	15766	14068	17155	12353	9516	16845	6175	7370	7662	6842	10150	15066	6991	19915	11213	8703	9534	12582	12650
21.1421	8392	7742	19179	8817	9360	18789	24999	13434	10117	7251	4798	7930	12246	7222	8531	14004	16002	13982	10672	10862	13370	19957	11242	15547	9954	11248	19521	11262	9263	12889	15571	13802	17068	12029	9528	16745	6308	7369	7515	6592	9966	14960	7042	19856	11111	8508	9361	12401	12403
21.5228	8282	7570	19160	8959	9406	18584	25077	13779	10002	7128	4891	7979	12051	7191	8552	14030	15960	13674	10672	10619	13104	20098	11300	15446	9735	10926	19218	11055	9168	12722	15356	13850	16851	11785	9339	16424	6250	7435	7577	6667	9808	14657	6997	19657	11037	8433	9152	12358	12441
21.9036	8288	7722	18876	8803	9382	18239	25068	13696	9988	7045	4765	7811	11723	7217	8226	14076	15574	13521	10606	10628	12706	20074	11273	15298	9672	10883	18887	10943	9054	12539	15136	13594	16539	11748	9315	16205	5943	7101	7367	6597	10012	14644	6870	19878	10979	8292	9190	12086	12299
22.2843	8188	7600	18805	8663	9318	18130	25113	13584	10007	7066	4888	7668	11680	7084	8319	14143	15506	13379	10795	10545	12595	20081	11220	15062	9668	10754	18705	10943	8799	12299	15143	13664	16375	11399	8949	16160	5901	7182	7230	6578	9931	14473	6897	19859	10961	8068	9015	11856	12120
22.665	8186	7461	18493	8598	9291	17803	25056	13821	9878	7127	4951	7548	11697	6882	8114	13943	15146	13224	10548	10546	12461	20163	11153	15026	9295	10714	18484	10801	8587	12099	14843	13434	16175	11286	8864	15945	5989	7189	7168	6586	10022	14352	6731	20204	10804	8046	8761	11919	12243
23.0457	8158	7412	18521	8516	9194	17564	25128	13614	10004	6860	4801	7396	11423	7016	8065	13947	14833	13081	10547	10476	12429	20124	11247	14875	9370	10519	18310	10636	8684	12077	14730	13290	16135	11284	8836	15942	5929	7081	7228	6529	9901	14265	6815	20418	10817	8036	8720	11675	11994
23.4264	8011	7345	18408	8486	8936	17494	25164	13545	9839	6916	4797	7535	11419	6942	8001	13996	14590	12798	10569	10508	12114	20248	11070	14832	9315	10568	18146	10520	8520	11798	14704	13226	15888	11064	8700	15453	6026	7080	7028	6684	9922	14183	6867	20560	10696	7972	8490	11429	12072
23.8071	7993	7441	17913	8242	9054	17302	25014	13962	10150	6917	4720	7333	11319	6830	7807	14008	14413	12766	10637	10420	12124	20102	11094	14688	9220	10521	17911	10300	8516	11688	14604	13159	15750	10957	8416	15489	5935	6920	7093	6495	10070	14070	6804	21240	10615	7853	8444	11510	11877
24.1878	7856	7351	17777	8441	8741	17071	25058	13791	10074	6859	4766	7416	11204	6746	7789	13826	14098	12535	10441	10378	11846	20267	11192	14641	9113	10343	17780	10366	8364	11595	14546	13082	15711	10775	8400	15262	6004	6916	6944	6479	9699	13575	6721	21591	10608	7800	8199	11343	12028
24.5685	7861	7376	17544	8197	8996	16897	24979	13705	10287	6655	4738	7140	10983	6589	7729	13990	14110	12412	10336	10296	11826	20457	11048	14300	9228	10260	17556	10271	8261	11433	14457	13069	15646	10708	8266	15137	5926	6909	7118	6494	9921	13793	6824	22003	10648	7651	8089	11135	11863
24.9492	7872	7165	17380	8173	8799	16811	24884	13903	10368	6860	4683	7031	10857	6757	7677	14045	13937	12459	10421	10266	11591	20516	10964	14197	9143	10166	17454	10268	8203	11190	14499	13037	15322	10606	8159	15097	5875	6947	6920	6503	9908	13452	6831	22536	10493	7675	8129	11055	11751
25.3299	7859	7132	17115	8251	8969	16596	24891	14168	10452	6741	4721	7073	10884	6512	7682	14116	13773	12052	10237	10130	11538	20533	10824	14133	8998	10079	17284	10271	8151	11538	14406	12930	15367	10458	8135	15011	5864	6894	6859	6546	9756	13501	6761	23123	10400	7667	7900	10943	11752
25.7107	7712	6965	16859	8243	8887	16296	24707	14232	10672	6760	4637	6985	10777	6719	7661	13899	13746	12222	10222	10105	11453	20695	10888	14076	9158	10193	16915	10320	8294	11094	14283	12911	15275	10273	7977	14777	5873	6862	6766	6557	9768	13399	6617	23593	10398	7533	7907	10827	11822
26.0914	7812	7080	16611	8197	8811	16176	24731	14195	10677	6662	4752	6917	10604	6694	7644	14084	13477	12046	10309	10052	11420	20833	10963	13979	8930	10059	16997	10169	8099	10926	14283	12872	15091	10210	8022	14654	5895	6973	6801	6564	9869	13241	6639	24060	10574	7530	7920	10606	11669
26.4721	7895	7098	16519	8115	8896	16185	24562	14405	10844	6824	4711	6938	10544	6580	7716	14028	13448	11762	10148	9902	11049	20694	11159	13736	8939	10030	16628	10135	8038	10739	14404	12882	14898	10307	8037	14547	6050	6907	6622	6429	9801	13106	6643	24327	10247	7619	7714	10469	11834
26.8528	7733	6879	16203	8012	8847	16005	24506	14490	10927	6741	4663	7049	10616	6597	7399	14185	13122	11888	10368	9970	11326	20981	10938	13523	8911	9639	16586	10171	8079	10687	14202	12796	14730	10157	7924	14578	5890	6833	6687	6569	9710	12935	6690	24841	10324	7443	7696	10503	11801
27.2335	7725	7119	16391	8024	8826	15881	24539	14531	11113	6818	4705	6922	10346	6651	7370	14088	13253	11695	10226	9830	10979	21162	10949	13681	8921	9863	16468	10236	8001	10472	14191	12734	14427	10248	7785	14227	6033	6874	6719	6531	9586	12932	6760	25310	10252	7518	7638	10436	11739
27.6142	7685	6927	16001	8042	8889	15699	24581	14899	11159	6622	4705	6849	10422	6705	7525	14103	13106	11829	10291	9915	10874	21310	10922	13350	8798	9663	16246	10066	8034	10569	14277	12717	14598	10234	7922	14183	5951	6848	6663	6588	9713	13008	6644	25803	10201	7432	7527	10198	11838
27.9949	7784	6790	15964	7998	8850	15662	24522	14929	11448	6939	4810	6713	10207	6782	7368	13991	13044	11601	10323	9972	10865	21484	10961	13454	8763	9675	16186	10120	7907	10387	14312	12747	14432	9988	7814	14123	6131	6779	6693	6553	9694	12782	6812	26057	10090	7398	7458	10327	11675
28.3756	7644	7044	15861	8086	8881	15627	24482	15023	11385	6926	4723	6805	10413	6827	7310	13764	13077	11610	10323	9750	10878	21723	11048	13269	8884	9634	15997	10106	8107	10351	14362	12719	14346	10029	7816	13988	6117	6987	6503	6589	9704	12732	6643	26482	10023	7506	7448	10032	11684
28.7563	7637	6868	15662	8199	8830	15542	24476	15181	11523	6766	4655	6885	10251	6719	7250	14054	12890	11518	10411	9841	10533	21766	11025	13197	8813	9669	15807	9990	7793	10383	14375	12606	14174	10148	7705	14012	6120	6926	6511	6670	9714	12559	6835	26721	10023	7444	7634	10119	11798
29.1371	7705	6841	15584	8230	8833	15400	24524	15355	11712	6710	4799	6604	10264	6834	7341	13887	12860	11622	10169	9871	10616	21942	11242	13151	8874	9564	15936	10193	8086	10145	14288	12545	14008	9961	7812	13814	6087	6863	6471	6689	9671	12460	6682	27111	10145	7460	7348	9949	11854
29.5178	7574	6762	15563	8283	8990	15480	24642	15568	11934	6710	4672	6788	10335	6881	7315	13853	12920	11378	10225	9641	10412	21991	11111	13164	8663	9502	15759	10147	7997	10101	14416	12885	13885	10051	7842	13766	6092	7114	6508	6764	9632	12542	6761	27494	10019	7628	7406	9865	11921
29.8985	7661	6852	15457	8254	8882	15512	24783	15686	12178	6727	4735	6778	10307	7013	7235	13925	12882	11472	10532	9764	10557	22043	11067	12935	8828	9428	15583	10167	7953	10140	14662	12537	14012	10071	7996	13850	6264	7042	6306	6680	9813	12432	6889	27532	9759	7436	7400	9986	11940
30.2792	7671	6844	15360	8301	8966	15339	24748	16025	12155	6736	4737	6671	10320	6975	7260	13870	13032	11366	10342	9726	10423	22310	11213	13086	8733	9442	15326	10331	7999	9754	14494	12599	13967	10042	7707	13527	6220	7090	6479	6757	9948	12506	6930	27834	9758	7611	7446	9746	11986
30.6599	7751	6907	15387	8326	9161	15245	24749	16166	12395	6799	4635	6650	10454	7081	7105	13924	13055	11386	10421	9576	10356	22350	10933	12934	8844	9334	15376	10281	8057	9940	14554	12674	13704	10186	7891	13642	6316	6998	6408	6648	9711	12340	7010	28030	9830	7662	7298	9841	11975
31.0406	7746	6963	15257	8291	9041	15188	24793	16312	12671	6906	4870	6673	10500	7221	7205	13884	13082	11401	10556	9827	10359	22410	11188	12824	8806	9317	15160	10243	8143	9769	14651	12638	13721	10423	7940	13551	6460	7118	6355	6827	9714	12376	6998	28223	9894	7631	7261	9662	12027
31.4213	7779	6873	15332	8444	9116	15021	25097	16665	12694	6877	4796	6748	10538	7209	7149	14064	13002	11411	10486	9701	10418	22700	11222	12929	8731	9354	15041	10255	8041	9725	14685	12584	13623	10226	7922	13582	6453	7165	6313	6969	9775	12207	7020	28427	9915	7640	7293	9754	12085
31.802	7736	7022	15203	8483	9114	15168	25027	16787	12960	6941	4920	6691	10699	7392	7320	13994	13294	11281	10470	9910	10309	22682	11172	12888	8947	9376	14999	10133	8080	9558	14933	12655	13474	10223	8001	13339	6698	7202	6312	7039	9843	12201	7094	28561	9727	7586	7383	9646	12170
32.1827	7948	6946	15285	8482	9061	15051	25271	17100	13204	6937	4811	6758	10692	7498	7186	14039	13619	11397	10807	9683	10261	22788	11104	12793	8869	9366	14908	10391	8220	9720	14783	12731	13509	10454	8056	13536	6570	7204	6319	6937	9762	12179	7186	28694	9721	7771	7315	9658	12374
32.5635	7797	7076	15364	8660	9246	14949	25325	17416	13407	6782	5028	6692	10899	7574	7292	14041	13828	11545	10483	9709	10162	22769	11367	12819	8811	9163	14902	10501	8229	9468	14911	12740	13295	10388	7904	13472	6747	7219	6324	7145	9786	12302	7226	28833	9866	7763	7312	9711	12317
32.9442	7837	7173	15435	8566	9256	14939	25653	17761	13614	7000	5085	6750	10787	7658	7236	14011	13884	11578	10847	9847	10204	22756	11309	12811	8876	9375	14878	10567	8284	9458	14779	12751	13173	10456	8132	13357	6794	7284	6375	6968	9788	12183	7156	29074	9818	7936	7392	9461	12272
33.3249	7822	7131	15593	8585	9363	14932	25934	17927	14069	7018	5133	6795	11046	7834	7184	14196	14124	11588	10688	9885	10383	22919	11250	12811	8883	9311	14790	10699	8238	9436	14935	12631	13160	10632	8010	13303	6591	7378	6345	7161	9883	12064	7258	29202	9754	7912	7306	9731	12319
33.7056	7945	7182	15652	8708	9446	14785	26115	18235	14116	7096	4900	6675	11318	7731	7227	14123	14321	11366	10740	10247	10141	23100	11487	12807	9050	9220	14736	10479	8243	9253	15026	12794	13082	10538	8240	13393	6898	7375	6164	7052	9758	12087	7292	29413	9801	7841	7368	9551	12433
34.0863	7942	7443	15696	8782	9302	14948	26221	18647	14493	7182	5231	6723	11480	8105	7106	14214	14659	11518	11080	10106	10234	23367	11254	12721	8881	9608	14704	10726	8294	9159	14999	12888	13124	10563	8127	13250	6947	7498	6437	7233	9948	12113	7504	29500	9782	8114	7472	9562	12481
34.467	7905	7369	15917	8780	9486	14926	26557	18991	15036	7208	5227	6659	11624	8163	7005	14357	15028	11540	11033	10226	10313	23332	11617	12630	9072	9528	14514	10722	8305	9121	15114	12961	12898	10824	8230	13117	6951	7474	6269	7220	9887	12094	7558	29540	9927	8049	7445	9451	12675
34.8477	8070	7542	15908	8999	9577	14861	26798	19040	14996	7205	5233	6609	11754	8344	7040	14296	15075	11609	10978	10343	10048	23612	11452	12563	9033	9411	14602	10931	8395	9177	14894	12949	12940	10839	8159	13088	7103	7615	6344	7450	10129	12064	7375	29586	9856	8122	7552	9481	12661
35.2284	8152	7642	16167	8978	9528	14911	27034	19410	15517	7244	5412	6513	11828	8380	7220	14484	15447	11776	10984	10324	10272	23595	11573	12607	9132	9697	14493	10954	8467	9195	14971	12931	12951	11052	8144	12954	7053	7668	6500	7495	10016	12091	7566	29624	9945	8027	7515	9610	12802
35.6091	8225	7625	16111	8986	9622	14861	27378	19797	15616	7223	5308	6660	12066	8418	7108	14559	15607	11850	11481	10646	10349	23518	11626	12516	9280	9539	14530	11012	8416	9117	15066	12836	12840	10927	8326	13185	7283	7855	6373	7643	10134	12138	7716	29726	9844	8336	7596	9432	12677
35.9898	8137	7744	16314	9171	9713	14876	27479	20152	16173	7527	5473	6568	12288	8519	7064	14594	15788	11677	11419	10798	10306	23696	11689	12448	9041	9453	14572	11017	8455	9049	14928	12968	12774	11153	8368	13050	7293	7923	6316	7631	10236	12066	7668	29845	9964	8325	7635	9563	12829
36.3706	8338	7727	16508	9226	9848	14784	27655	20338	16308	7613	5654	6613	12492	8614	7235	14782	16075	11808	11351	10764	10432	23603	11721	12483	9059	9545	14496	11131	8627	9091	15011	12874	12582	11029	8337	12979	7488	7870	6465	7503	10243	12214	7836	29770	10078	8459	7575	9586	12882
36.7513	8466	7954	16436	9297	9918	14704	27995	20512	16608	7609	5685	6614	12650	8762	7145	14876	16166	11872	11614	10989	10366	23844	11831	12466	9354	9739	14404	11258	8680	8993	15106	12937	12559	11350	8594	13074	7550	8014	6360	7718	10304	12188	7768	29599	10027	8475	7631	9531	12942
37.132	8565	7993	16787	9359	9861	14831	28405	20952	17014	7599	5651	6765	12852	8772	7186	14897	16391	11957	11734	10890	10510	23813	11755	12551	9265	9618	14344	11376	8549	8978	15133	13046	12580	11470	8629	13046	7738	8072	6350	7993	10391	12329	7767	29928	10046	8474	7483	9615	12930
37.5127	8699	8176	16768	9526	9965	15068	28480	21142	17361	7762	5915	6698	12992	8870	7253	14976	16564	11748	11901	10899	10321	23819	11732	12544	9389	10086	14382	11509	8722	9127	15125	13091	12520	11343	8608	12878	7857	8306	6455	7849	10318	12086	7911	29952	10063	8743	7813	9528	12921
37.8934	8688	8357	16890	9650	10018	14736	28705	21424	17406	7998	6015	6660	13346	9165	7165	15061	16662	11832	11865	11309	10427	23905	11802	12612	9488	9800	14397	11502	8861	9113	15005	13072	12454	11631	8643	12973	7870	8133	6597	8072	10391	12022	7887	29811	10131	8663	7542	9571	12935
38.2741	8773	8494	16925	9600	10252	15004	29063	21556	17774	8060	5887	6701	13364	9029	7186	15220	16728	11806	12129	11347	10526	23941	11981	12446	9538	10164	14405	11632	8917	9016	15095	13036	12375	11581	8767	12879	7976	8446	6476	8044	10428	12159	7955	29754	10369	8597	7714	9425	13158
38.6548	8862	8430	17140	9608	10195	14881	29401	22030	18114	8103	6132	6784	13711	9147	7182	15286	16903	11971	12158	11513	10489	24091	11932	12406	9604	9927	14430	11712	8969	8968	15239	13203	12328	11708	8606	12811	7987	8493	6538	8061	10530	12211	8094	29872	10249	8784	7741	9585	13178
39.0355	9060	8732	16959	9681	10398	14942	29828	22287	18306	8040	6104	6726	14040	9339	7189	15280	17220	12007	12324	11653	10479	24300	12019	12538	9623	10069	14430	11678	9025	8903	15276	13301	12324	11842	8807	12689	8189	8531	6446	8148	10492	12244	8200	29698	10511	8975	7909	9703	13240
39.4162	9171	8716	16994	9834	10348	14808	29649	22449	18628	8453	6194	6969	14182	9310	7023	15387	17084	11972	12387	11595	10569	24392	11898	12424	9601	10313	14468	11668	9225	9073	15200	13283	12278	11854	8890	12823	8202	8717	6496	8173	10583	12399	8177	29654	10352	9087	7839	9732	13140
39.797	9183	8901	17099	9990	10461	14802	29963	22812	19041	8448	6284	6860	14371	9412	7193	15288	17155	12087	12375	11824	10464	24479	12221	12511	9691	10254	14320	11862	9035	9029	15239	13177	12326	11931	8854	12783	8306	8777	6540	8380	10659	12156	8365	29694	10510	9106	8022	9634	13368
40.1777	9265	9071	17177	9979	10445	15026	30247	23027	18895	8485	6369	6760	14661	9524	7191	15536	17264	12113	12531	12120	10700	24541	12331	12492	9846	10239	14312	11777	9145	8907	15351	13422	12100	11957	9174	12864	8302	8891	6539	8517	10751	12266	8258	29400	10367	9225	7928	9711	13224
40.5584	9446	9166	17214	10149	10397	14774	30407	23123	19223	8569	6498	6843	14754	9512	7175	15368	17198	12103	12787	12108	10733	24653	12309	12519	9868	10440	14443	11993	9085	8834	15224	13561	12176	11940	9162	12580	8450	8982	6705	8648	10825	12228	8330	29393	10533	9321	8022	9731	13341
40.9391	9387	9045	17245	10211	10546	14705	30629	23345	19276	8658	6703	6893	15078	9572	7331	15554	17405	12176	12560	12271	10728	24643	12270	12568	9913	10622	14251	12054	9312	8912	15265	13705	12443	12147	9070	12629	8517	9096	6681	8448	10765	12311	8372	29323	10572	9180	7956	9839	13463
41.3198	9524	9459	17155	10405	10809	14888	30974	23513	19524	8722	6687	7092	15294	9721	7226	15803	17577	12060	12828	12279	10755	24755	12393	12704	9904	10669	14452	12144	9393	8944	15550	13957	12111	12064	9192	12864	8533	9151	6596	8696	11075	12298	8352	29150	10502	9489	8170	9772	13443
41.7005	9764	9448	17203	10395	10688	14651	31164	23755	19539	8933	6860	7042	15379	9777	7336	15773	17699	12127	12985	12287	10807	25023	12592	12523	9934	10714	14332	12181	9304	9038	15690	14376	12351	12117	9295	12700	8887	9236	6741	8645	10956	12267	8493	28819	10622	9421	8137	9803	13438
42.0812	9726	9466	17246	10360	10734	14759	31234	23866	19684	8861	6846	6948	15473	9718	7060	15984	17513	12142	12882	12242	10805	25013	12459	12679	9947	10705	14570	12293	9514	9033	16073	14650	12281	12322	9363	12632	8722	9337	6606	8895	11137	12339	8598	28984	10661	9433	8186	9873	13474
42.4619	9871	9543	17340	10405	10794	14836	31628	23964	19905	9069	6926	7053	15911	9996	7304	15839	17660	12206	13115	12696	10853	25060	12565	12446	10152	10897	14247	12422	9703	8885	16202	14966	12346	12407	9520	12763	8988	9371	6783	8878	11087	12358	8574	28760	10819	9699	8097	9890	13623
42.8426	9909	9671	17437	10620	10890	14667	31510	24143	20011	9066	7026	7090	16149	9978	7221	15918	17678	12354	13113	12657	10838	25082	12658	12513	10173	10736	14407	12344	9536	9057	16312	15012	12474	12432	9357	12684	9028	9503	6918	8805	11234	12303	8532	28599	10911	9552	8136	9766	13643
43.2234	9878	9833	17331	10700	11005	14734	31662	24155	20061	9143	7202	7040	16273	9941	7344	16019	17875	12426	13218	12723	10959	25311	12630	12494	10218	10997	14244	12435	9604	8899	16634	15264	12567	12491	9504	12716	8985	9521	6929	9059	11078	12384	8628	28455	10902	9815	8195	9739	13916
43.6041	10007	9769	17424	10761	10946	14687	31791	24502	20283	9237	7214	7056	16779	10126	7336	16092	17931	12372	13332	12909	10918	25292	12778	12468	10111	10976	14243	12470	9555	9080	16644	15444	12572	12528	9563	12736	8897	9879	6755	9142	11219	12308	8738	28158	11025	9829	8331	9781	14243
43.9848	10150	9954	17518	10690	10975	14828	32165	24410	20401	9265	7171	7177	16750	10245	7151	16228	17847	12386	13316	12840	10918	25442	12765	12662	10178	10961	14425	12539	9639	8951	16853	15606	12524	12521	9781	12688	9137	9787	6618	9050	11262	12284	8693	28217	11089	9994	8309	9978	14427
44.3655	10286	9977	17578	10617	11109	14646	32042	24684	20518	9378	7417	7280	17021	10486	7375	16255	17921	12640	13501	13111	11019	25671	12784	12398	10338	11199	13982	12598	9742	9009	16933	15765	12733	12696	9790	12650	9169	9745	6873	9193	11548	12627	8740	27879	11143	10084	8367	9887	14764
44.7462	10245	10113	17521	10747	11014	14532	32259	24679	20335	9546	7536	7370	17393	10518	7444	16483	17887	12471	13447	13204	11152	25658	12978	12558	10310	11228	14237	12648	9730	9063	17232	15872	12695	12675	9731	12784	9255	9857	6901	9309	11415	12437	8783	27812	11138	10022	8343	10012	15175
45.1269	10245	10149	17375	10914	11053	14789	32444	24748	20384	9395	7372	7166	17576	10724	7347	16611	18078	12633	13529	13158	11000	25839	13167	12631	10460	11207	14195	12806	9739	8981	17261	16066	12672	12803	9820	12714	9226	10095	6871	9327	11715	12497	8893	27860	11192	10155	8454	9863	15406
45.5076	10424	10223	17519	11034	11088	14771	32485	24843	20365	9671	7520	7291	17691	10982	7550	16585	18012	12630	13610	13156	10903	26309	13384	12505	10355	11320	14154	12938	9987	9070	17164	16148	12635	13060	9830	12763	9318	9934	6815	9455	11587	12447	8868	27766	11295	10121	8343	9958	15781
45.8883	10192	10292	17513	11097	11164	14794	32431	24780	20343	9510	7702	7250	17931	11056	7577	16683	17991	12657	13686	13303	11034	26438	13619	12491	10372	11457	14022	12809	9917	9129	17280	16306	12828	12882	10035	12736	9358	9982	7050	9412	11557	12573	8982	27567	11258	10237	8650	10095	15940
46.269	10643	10326	17587	10911	11260	14778	32681	24881	20505	9613	7751	7237	18352	11309	7737	17026	18167	12705	13641	13280	10915	26789	13612	12690	10482	11501	14266	12793	9914	9217	17476	16547	12723	13137	10034	12819	9333	10110	6987	9542	11835	12622	9054	27618	11436	10475	8424	10169	16445
46.6497	10373	10558	17578	11207	11337	14593	32634	24956	20659	9623	7721	7584	18572	11620	7874	17010	18496	12789	13727	13568	11199	26971	14033	13016	10501	11647	14129	13095	9801	9138	17616	16516	12893	13367	10184	12661	9384	10074	7019	9686	11920	12680	8889	27422	11519	10136	8513	10131	16481
47.0305	10493	10422	17576	11161	11505	14822	32869	25043	20661	9527	7802	7443	18953	12056	8030	17279	18460	12869	13745	13592	11214	27479	14165	12968	10515	11504	14234	13110	10060	9200	17696	16657	12758	13534	10220	12875	9372	10263	6912	9821	12103	12711	9007	27076	11459	10325	8768	10048	16719
47.4112	10422	10489	17577	11343	11559	14642	32860	24978	20495	9617	7899	7484	19350	12400	8053	17432	18696	12963	13808	13516	11235	27731	14749	13285	10581	11784	14230	13202	10002	9049	17865	16979	12923	13685	10478	13084	9453	10143	7194	10018	11998	12840	9186	27045	11736	10450	8688	10238	16928
47.7919	10607	10875	17465	10950	11506	14879	32934	24910	20232	9667	7941	7443	19776	12929	8347	17688	18768	13087	13786	13675	11103	27737	14897	13330	10633	11684	14187	13137	10020	9108	18059	17053	12983	13863	10676	13272	9638	10262	7099	10093	12384	12961	9401	26889	11592	10620	8707	10071	17133
48.1726	10521	10643	17740	11151	11544	14634	33076	25079	20640	9668	7877	7576	20582	13458	8571	17817	19023	13181	13702	13697	11277	28159	15327	13461	10752	11871	14107	13140	10082	9028	18171	17039	13060	14123	10973	13148	9652	10521	7222	10311	12667	13056	9165	26900	11700	10521	8537	10208	17200
48.5533	10580	10700	17633	11229	11665	14533	33132	24907	20433	9646	8048	7699	21224	14086	8973	18088	19278	13405	13938	13633	11368	28653	15738	13620	10710	11742	14224	13260	10063	9041	18230	17299	13053	14431	11219	13291	9667	10475	7319	10478	12719	13287	9361	26737	11755	10562	8878	9963	17478
48.934	10457	10838	17475	11344	11655	14402	33031	25116	20362	9707	7960	7576	21976	14952	9192	18473	19532	13680	13837	13672	11294	28799	16185	13790	10815	11922	14234	13132	10375	9139	18350	17401	13197	14576	11162	13511	9618	10373	7313	10778	13155	13254	9355	26615	11706	10461	8773	10214	17583
49.3147	10653	10829	17805	11288	11552	14537	33225	24979	20436	9747	8155	7667	22724	15707	9512	19019	19886	13948	13889	14009	11322	29066	16674	14057	10779	12020	14315	13319	10282	9383	18640	17529	13290	14887	11436	13576	9662	10550	7310	10897	13455	13491	9423	26433	11938	10682	8825	10214	17756
49.6954	10523	10988	17615	11289	11823	14653	33096	25077	20454	9648	8016	7676	23841	16804	10051	19557	20639	14091	13784	13995	11437	29603	17048	14021	10992	12196	14166	13302	10258	8971	18498	17792	13278	15085	11515	13584	9749	10763	7358	11277	13751	13564	9629	26538	12013	10732	8770	10340	18072
50.0761	10653	11024	17700	11354	11924	14416	33092	24831	20410	9641	7973	7705	24864	17867	10623	20044	21085	14447	13980	14030	11512	29993	17409	14486	10965	12268	14290	13250	10244	9254	18980	17964	13426	15085	11809	13605	9686	10491	7395	11710	14006	13889	9490	26269	12079	10678	8800	10087	18055
50.4569	10605	11080	17539	11182	11871	14543	33042	25002	20487	9720	8067	7627	25912	19259	11263	20726	21804	14629	13944	13976	11535	30403	17921	14634	11191	12163	14353	13460	10217	9269	19090	18177	13350	15308	11788	14025	9709	10717	7337	12060	14566	14100	9737	26489	12093	10789	9024	10258	17828
50.8376	10700	10800	17716	11345	11746	14540	33260	24818	20257	9544	8256	7734	27548	20457	11901	21378	22447	15125	13846	13918	11512	30831	18270	15034	11117	12410	14213	13466	10422	9307	19229	18338	13624	15459	12048	13826	9723	10584	7480	12685	15090	14306	9994	26363	12133	10791	9011	10373	17917
51.2183	10628	10558	17798	11339	11965	14433	33176	24702	20154	9680	8209	7861	28715	22205	12439	22086	23252	15541	14006	13889	11732	31303	18935	15363	11231	12544	14364	13420	10280	9121	19451	18439	13726	15885	12314	13980	9725	10875	7269	13425	15721	14759	10194	26470	12411	10716	8716	10260	18212
51.599	10579	10654	17558	11305	12118	14555	32886	24458	20113	9750	8208	7698	30288	23619	13462	22948	24328	16046	13833	13967	11680	31986	19541	15484	11299	12562	14564	13552	10372	9268	19743	18855	13923	16033	12527	14156	9793	10616	7459	14156	16549	15214	10325	26557	12255	10702	8904	10349	18505
51.9797	10491	10656	17588	11261	12070	14428	32890	24507	20003	9600	7991	7764	31653	25559	14173	24008	25419	16715	13892	13945	11606	32477	20416	16078	11498	12799	14526	13505	10403	9447	19940	19170	14098	16110	12691	14189	9849	10599	7674	14982	17421	15656	10557	26437	12527	10706	9000	10352	18562
52.3604	10686	10512	17693	11248	11955	14422	32785	24366	20007	9766	8156	7851	33231	27214	15055	24858	26643	17291	13796	13984	11490	33113	21212	16502	11722	12694	14456	13454	10425	9259	20014	19321	14190	16325	12954	14310	9772	10749	7468	16167	18412	16131	10686	26573	12538	10784	9003	10257	18746
52.7411	10535	10726	17740	11294	11839	14502	32868	24386	19973	9639	8216	7914	34621	28743	15979	25998	27773	18060	13859	14018	11735	34105	21888	16770	11917	13154	14553	13460	10402	9297	20241	19607	14420	16522	12958	14383	9819	10751	7490	17224	19755	16785	11095	26634	12814	10766	8867	10153	19139
53.1218	10589	10685	17549	11232	11770	14523	32684	24191	19662	9584	8228	7744	36020	30489	17030	27153	29102	18804	13813	14016	11714	34996	22762	17250	12181	13082	14695	13567	10451	9253	20618	19954	14501	16945	13323	14741	9780	10894	7514	18733	21155	17665	11406	26955	13054	10873	8939	10265	19040
53.5025	10468	10726	17571	11413	11627	14428	32421	24138	19673	9503	8139	7901	37386	31879	17810	28652	30728	19631	13773	13853	11633	35697	23837	18039	12599	13422	14875	13545	10317	9389	20912	20676	14937	17275	13379	14784	9792	10731	7468	20397	22513	18437	11926	26969	13224	10642	8919	10359	19453
53.8832	10516	10644	17458	11390	11802	14660	32253	23945	19644	9442	8188	7991	38281	33281	18623	29804	32016	20377	13907	13877	11713	36552	24829	18521	12862	13976	14946	13631	10485	9383	21265	20831	15223	17446	13871	14977	9826	10881	7489	21683	24403	19322	12337	27224	13661	10742	8878	10343	19744
54.264	10416	10607	17359	11374	11872	14513	32144	23879	19403	9681	8096	7890	39178	34262	19342	31170	33815	21284	13780	13850	11551	37679	26006	19242	13287	14306	15055	13554	10471	9441	21932	21558	15337	17870	14118	15279	9907	10517	7450	23769	26160	20127	12769	27544	13877	10864	8954	10308	19930
54.6447	10372	10575	17491	11429	11833	14558	31968	23710	19261	9630	8066	8022	39785	35338	19903	32616	35735	22227	13841	13831	11605	38909	27524	20077	13647	14758	15262	13451	10357	9548	22359	22180	15594	18258	14510	15198	9795	10825	7458	25724	28319	21491	13312	27805	14257	10808	9056	10217	20177
55.0254	10393	10477	17174	11413	11918	14560	31857	23603	19056	9430	8288	7997	40345	36296	20658	34092	37391	23314	13650	13862	11680	40144	28948	20711	14290	15347	15574	13593	10509	9473	22861	22735	16096	18643	14964	15805	9686	10697	7362	27788	30537	22705	13971	28486	14794	10858	9021	10387	20635
55.4061	10284	10446	17348	11394	12062	14664	31756	23327	19118	9471	8194	7959	40778	36869	21095	35531	39116	24394	13597	13805	11602	41546	30439	22091	14947	15954	15925	13488	10404	9454	23428	23609	16524	19150	15180	15936	9644	10840	7462	29602	32702	23884	14543	28955	15199	10815	9078	10321	21097
55.7868	10245	10482	17315	11311	11886	14779	31407	23257	19014	9492	8320	7910	41099	37096	21487	37114	40919	25261	13457	13694	11801	42940	32014	23035	15669	16614	16309	13577	10396	9473	24127	24227	16853	19780	15911	16237	9628	10828	7355	31271	34785	25069	15245	29505	15629	10787	9041	10259	21610
56.1675	10235	10438	17240	11487	11989	14642	31342	23139	18744	9622	8427	8139	41368	37654	21683	38496	42643	26306	13650	13815	11525	44231	33677	24150	16591	17376	16723	13587	10438	9354	24753	24859	17425	20468	16516	16646	9593	10640	7441	32969	36806	26332	16089	30216	16183	10939	8968	10381	22122
56.5482	10147	10278	17120	11694	12184	14611	31100	22889	18810	9648	8403	8216	41445	37523	21969	39845	44280	27465	13570	13793	11678	45640	35272	25191	17363	18231	17266	13572	10474	9585	25328	25671	17779	21063	17094	17031	9761	10874	7623	34608	38504	27443	16961	30883	16753	10913	8933	10623	22810
56.9289	10302	10267	17014	11829	12402	14930	31124	22828	18753	9729	8534	8234	41391	37662	22097	40985	45679	28341	13509	13768	11739	46772	36590	26317	18620	19426	17668	13615	10383	9541	25886	26293	18358	21769	17748	17493	9555	10880	7615	35859	40186	28480	17790	31719	17481	11001	9036	10451	23629
57.3096	10207	10142	17100	11850	12381	14809	30862	22751	18767	9749	8539	8375	41300	37909	22110	41717	47259	29112	13562	13584	11681	47771	38114	27267	19701	20463	18308	13741	10556	9417	26362	26887	18636	22592	18396	17861	9689	10847	7608	36968	41479	29331	18639	32739	17897	10898	8868	10339	24476
57.6904	10184	10166	17008	11982	12451	15121	30683	22453	18623	9901	8889	8447	41250	37479	22137	42817	48594	29936	13595	13592	11807	48834	39352	28199	21050	21579	19007	13724	10480	9768	26926	27302	18932	23335	19231	18601	9713	11016	7621	37909	42726	29988	19615	33662	18803	10807	8959	10370	25136
58.0711	9985	10163	16953	12075	12826	15032	30537	22391	18658	10050	8987	8628	41171	37763	22335	43597	49679	30824	13505	13737	11859	49232	40380	28943	22509	23083	19598	13751	10661	9706	27266	27847	19174	24365	20033	19106	9647	10966	7538	38176	43377	30715	20348	34361	19451	10834	8928	10336	26244
58.4518	10085	10219	16802	12397	12927	15351	30464	22141	18478	10253	9341	8769	40710	37527	22061	43942	50553	31418	13674	13625	11870	49603	40865	29615	24044	24409	20581	13616	10694	9607	27618	28164	19491	25331	20765	19687	9786	11266	7747	38808	43999	31170	21144	35397	20151	10726	9032	10524	27096
58.8325	10023	10252	16890	12719	13187	15195	30470	22258	18482	10559	9586	8842	40528	37440	22237	44590	51260	31994	13628	13744	11974	50119	41435	30062	25520	25933	21385	13740	10769	9611	28106	28498	19522	26187	21751	20092	9887	11465	8010	39373	44444	31586	21957	36214	20754	10856	9101	10373	28474
59.2132	9804	10011	16764	12934	13548	15350	30458	22276	18467	10983	10060	9174	40098	37132	22121	44758	51335	32114	13798	13786	11992	49890	41641	30186	27032	27311	22294	13931	10758	9722	28113	28676	19715	27154	22524	20677	10090	11472	7886	39377	45066	31826	22596	36757	21460	10720	8987	10346	29652
59.5939	9829	10021	16920	13296	13874	15849	30434	22298	18643	11745	10696	9660	39892	37136	22171	44798	51726	32267	13892	13878	12060	50308	41624	30555	28560	28995	23141	13835	10789	9855	28386	28906	19732	28037	23649	21327	10511	11841	8142	39731	45446	32099	23088	37516	21904	10730	9210	10210	30974
59.9746	9929	9848	16833	13885	14575	16220	30615	22247	18793	12244	11441	9946	39608	36812	22149	44954	51826	32390	14028	14024	11959	50250	42004	30797	29871	30355	24314	13928	10810	9965	28415	28905	20025	29172	24374	21792	10655	12229	8320	39954	45465	32352	23484	38114	22320	10773	8925	10484	32232
60.3553	9858	10046	16612	14392	15228	16327	30590	22359	18875	12991	12351	10611	39378	36611	21905	44838	51869	32592	14517	14356	12203	50375	42171	30823	30743	31549	25125	14079	10911	9995	28307	29006	20121	30063	25158	22514	11270	12612	8675	40127	45588	32525	24010	38445	22678	10679	8968	10480	33607
60.736	9747	10047	16711	15263	16112	16829	30713	22673	19281	14105	13456	11191	39129	36516	22132	44777	51907	32866	14893	14580	12408	50369	42215	31133	31487	32603	25716	14202	11210	10121	28493	29028	19921	30804	26130	22818	11729	13110	8860	40072	45963	32399	23976	38798	22864	10762	9210	10595	34692
61.1168	9864	9899	16588	16066	16836	17352	30936	22729	19575	15236	14996	11967	38529	36044	21767	44560	51590	33077	15179	14943	12650	50287	42093	30884	32060	33192	26398	14401	11273	10336	28505	29154	20007	31487	26490	23343	12730	13956	9356	39976	45819	32695	24425	38921	23068	10818	9152	10698	35498
61.4975	9729	9664	16572	17087	17946	17887	31356	23109	19732	16680	16453	12984	38174	35881	21689	44173	51171	33448	15816	15286	12859	50259	42101	30859	32216	33640	26917	14564	11569	10416	28350	29270	20052	32042	27079	23706	13344	14910	9723	39801	45951	32453	24302	39046	23392	10879	9186	10567	36402
61.8782	9775	9802	16548	17986	19192	18471	31947	23710	20240	18227	18230	13816	37899	35558	21569	44022	51016	33521	16622	16035	13053	50083	42003	30878	32478	34125	27082	14981	11868	10670	28416	28961	20214	32445	27755	24075	14583	15893	10601	39783	45866	32482	24428	39341	23568	10998	9159	10733	36933
62.2589	9719	9781	16464	19377	20582	19170	32500	24314	20918	19861	20237	15193	37648	35300	21455	43732	50678	33078	17249	16664	13570	50098	42016	31025	32702	34526	27437	15296	12138	10922	28376	29188	20192	32965	28051	24439	15896	17256	11299	39821	45789	32585	24526	39327	23670	11110	9182	10577	37354
62.6396	9583	9810	16538	20736	22185	19830	33375	25091	21640	21482	22454	16565	37364	34794	21377	43456	50126	33078	18494	17549	14219	50173	41939	30964	32761	34729	27662	15858	12713	11390	28386	29135	20252	33580	28435	24466	17266	18910	12403	39774	45764	32653	24781	39415	23768	11027	9248	10685	37677
63.0203	9534	9631	16494	22196	23846	20853	34422	26270	22545	23183	24548	17970	36989	34517	21336	43191	49910	32730	19764	18939	14645	49872	42001	31099	32961	35067	27698	16497	13375	11614	28404	29101	20204	33579	28630	24766	18822	20639	13506	39672	45559	32574	24835	39565	23958	11173	9271	10957	38021
63.401	9519	9907	16475	23636	25347	21765	35871	27411	23862	25186	26701	19428	36727	34387	21004	42767	49505	32416	21608	20525	15592	49879	41832	31001	32864	35252	27964	17039	14165	12120	28226	29240	20337	34034	29113	25021	20761	22570	14297	39406	45592	32461	24759	39383	23905	11424	9840	11049	38113
63.7817	9661	9734	16387	25079	27384	22536	37364	29194	25310	26412	28845	21000	36329	33940	21069	42262	48935	32097	23499	22346	16594	49674	41826	31035	32833	35366	27893	17770	14647	12795	28452	29138	20397	34219	29417	25223	22833	24722	15879	39281	45045	32305	24794	39575	24090	11658	9726	11215	38288
64.1624	9596	9738	16329	26444	28965	23650	39554	31143	27220	27657	30566	22158	35800	33708	20839	41907	48645	31764	25850	24392	17818	49644	41733	30990	32669	35271	27693	18895	15809	13307	28502	29099	20352	34318	29430	25296	24435	27164	17264	38874	44932	32120	24783	39310	24158	11981	10002	11396	38557
64.5431	9508	9697	16294	27674	30737	24520	41763	33592	29472	28881	32097	23304	35505	33295	20860	41708	48523	31829	28484	26719	19181	49792	41781	30977	32903	35542	27880	19994	16987	14167	28413	29011	20322	34780	29804	25642	26221	29040	18867	38672	44691	32012	24970	39439	24334	12396	10406	11754	38577
64.9239	9383	9642	16311	28908	32084	25387	44500	36293	32329	29527	33131	24170	35189	32870	20630	41488	47815	31399	31181	29399	20615	49672	41847	30871	32737	35472	27940	21336	18085	14989	28272	28933	20194	34989	29993	25804	27838	31065	20087	38486	44515	31925	24574	39246	24245	12823	10689	12190	38785
65.3046	9423	9811	16343	29485	33256	26204	47337	39354	35270	30018	33923	24835	34994	32521	20568	40874	47424	31232	33821	32231	22335	49447	41601	31091	32737	35604	28106	22678	19446	15934	28404	29200	20567	35189	30413	25824	29116	32683	21115	38339	44172	31901	24753	39258	24184	13590	11278	12782	38893
65.6853	9604	9637	16337	30358	33886	26745	50246	42428	38280	30146	34549	25244	34581	32382	20371	40710	46976	31152	36236	34826	24143	49401	41769	31005	32948	35686	27900	24230	20755	16698	28485	29163	20592	35281	30653	26051	29877	33738	22056	37844	43689	31557	24535	39196	24205	14485	11850	13422	39415
66.066	9628	9784	16462	30824	34739	27176	52821	45770	41548	30286	34543	25664	34255	31756	20155	39945	46350	30961	38374	37556	25623	49286	41746	31157	32668	35494	28079	25756	22182	17774	28354	29348	20590	35641	30794	26033	30423	34651	22757	37614	43319	31517	24568	39057	24329	15736	12816	14233	39101
66.4467	9710	9831	16488	31115	35136	27485	55450	48597	45030	30263	34590	25805	33680	31368	20039	39626	45937	30757	39868	39200	27270	49141	41640	31080	32544	35592	27769	26942	23215	18511	28374	29154	20597	35614	31196	26176	30633	35285	23191	37329	43015	31405	24603	38949	24168	17289	13654	15003	39229
66.8274	9736	10039	16606	31421	35478	27965	57564	51244	48098	30228	34709	25983	33514	31203	19814	39392	45367	30677	41174	40945	28331	49183	41692	31303	32458	35400	27725	28523	24397	19294	28403	29176	20813	36072	31401	26287	31015	35676	23661	37070	42826	31158	24505	38853	24026	18814	14930	16497	39631
67.2081	9841	10198	16594	31552	35975	28187	59141	53653	50511	30134	34667	25989	33106	30843	19750	39072	45068	30681	41649	41815	29108	49232	41791	31398	32413	35711	27578	29437	25204	19911	28578	29271	20777	36507	31591	26816	31138	35718	23650	36547	42417	31163	24317	38600	24233	20714	16511	17872	39606
67.5888	10170	10307	16746	31604	35911	28340	60237	55220	52617	30166	34471	26009	32780	30516	19576	38525	44301	30138	41992	42448	29716	49187	41792	31295	32315	35617	27501	30399	25784	20235	28461	29589	20911	36446	32064	26607	31135	36054	23970	36635	42018	30770	24180	38351	24069	22795	18145	19276	39908
67.9695	10346	10757	16753	31710	36052	28456	60908	56138	53739	29760	34382	25851	32441	30035	19463	38099	44280	30073	42292	42201	29901	49015	41857	31498	32192	35453	27629	30927	26116	20549	28712	29677	20879	36578	31910	26577	31044	35753	23966	36073	41689	30704	24031	38301	23988	25209	19681	21017	40082
68.3503	10832	11096	16774	31916	36052	28639	61228	56432	54581	29592	33960	25806	32068	29783	19366	37720	43564	29917	42031	42355	29986	49247	41764	31741	31853	35448	27669	31198	26400	20861	28510	29719	21043	36640	32009	26643	30637	35768	24138	35718	41225	30441	23907	38219	23912	27398	21499	22562	40382
68.731	11436	11880	17322	32021	36395	28718	61017	56720	54806	29386	33796	25891	31657	29324	19102	37465	43086	29654	42101	42369	30105	49504	41906	31822	31893	35406	27297	31817	26461	20942	28822	29902	21273	37001	32296	26904	30996	35648	24126	35459	40637	30244	23864	37682	23601	29690	23027	24063	40578
69.1117	12128	12623	17507	32251	36362	28861	60740	56707	54938	29174	33393	25640	31296	29034	18927	37006	42638	29565	42164	42401	30351	49498	42042	31816	31518	35065	27363	31904	26356	20961	28891	29913	21279	37104	32297	26993	30656	35597	24115	34972	40297	29728	23653	37460	23654	31283	24484	25438	40752
69.4924	12900	13452	18135	32195	36359	28987	60609	56590	54703	28911	33306	25521	30903	28787	18838	36588	42092	29178	41876	42356	30173	49437	42225	31917	31491	35035	26837	32209	26526	21074	28900	30234	21316	37540	32594	27042	30337	35486	23995	34519	39910	29779	23468	37551	23513	32803	25487	26386	41135
69.8731	14152	14758	18626	32281	36542	29069	60298	56197	54542	28749	32989	25377	30470	28228	18654	36121	41715	29139	41776	42138	30384	49541	42297	31934	31367	34734	26939	32282	26551	21051	29132	30455	21475	37379	32661	27244	30323	35407	23693	34311	39576	29595	23352	37168	23572	33735	26593	27033	41476
70.2538	15676	16471	19321	32303	36460	29121	59924	55710	54000	28326	32449	25001	30122	28073	18405	35791	41070	28724	41565	42053	30193	49506	42377	32097	30979	34631	26713	32126	26436	21081	29335	30660	21515	37754	32547	27245	29985	35055	23815	33830	39064	29077	23033	36779	23360	34005	27266	27391	41826
70.6345	17287	18242	20264	32392	36420	29243	59549	55381	53559	28041	32101	24917	29962	27706	18352	35253	40516	28694	41498	41820	30065	49534	42704	32058	30856	34420	26552	31953	26407	21030	29427	30832	21780	37846	32652	27322	29886	34745	23679	33406	38579	28991	22832	36552	23036	34091	27298	27475	42013
71.0152	18980	20265	21140	32452	36691	29326	59331	55059	53059	27877	31846	24945	29481	27268	18231	34908	40267	28509	41273	41455	30194	49762	42431	32150	30702	34214	26470	32114	26550	21157	29497	31287	21944	38185	32884	27571	29419	34289	23460	33105	38091	28763	22829	36359	23183	34291	27260	27546	42419
71.3959	21105	22780	22414	32535	36927	29485	58876	54589	52889	27480	31510	24641	29301	27128	18106	34577	39773	28414	41168	41211	30235	49696	42564	32307	30462	33743	26437	31919	26400	21151	29812	31507	22291	38165	32983	27500	29292	34146	23332	32734	37469	28706	22652	35961	23189	34505	27296	27713	42975
71.7766	23047	25031	23678	32516	36729	29383	58458	54076	52479	27137	30843	24401	28945	26667	18035	34191	39094	28030	40854	40873	30186	49704	42763	32464	30148	33425	26082	31650	26353	20913	29923	31867	22357	38165	33023	27547	28976	33702	23097	32243	37027	28404	22368	35625	22650	34290	27353	27866	43450
72.1574	24954	27720	24980	32644	36780	29517	58091	53690	51854	26941	30775	24189	28617	26467	17789	33905	38893	27775	40711	40641	29961	49666	42928	32434	29997	33512	26106	31784	26443	21184	30442	32226	22531	38228	33294	27655	28828	33518	22971	31859	36577	28122	22201	35366	22628	34400	27353	27981	43900
72.5381	26520	29742	25999	32597	36932	29587	57723	53496	51600	26588	30321	24140	28452	26158	17609	33332	38443	27487	40107	40504	29988	49622	42597	32805	29808	33343	25926	31553	26293	20990	30498	32489	22684	38477	33157	27565	28360	33040	22813	31460	36407	27786	21718	35209	22533	34501	27254	27992	44358
72.9188	27612	31396	27095	32642	36851	29750	57264	52985	51035	26117	29920	23832	27976	25576	17373	33062	37897	27533	39989	39896	29699	49453	42608	32544	29470	32942	25785	31257	26155	21043	30771	32922	22569	38271	33185	27473	28042	32737	22591	31082	35720	27798	21718	34714	22372	34223	27037	27883	44889
73.2995	28156	32556	27940	32616	36904	29634	56893	52470	50700	25865	29282	23607	27700	25379	17302	32627	37318	27019	39564	39755	29623	49279	42358	32470	29043	32477	25618	31110	25954	21041	30905	33063	23078	37925	33224	27354	27722	32164	22301	30771	35226	27482	21390	34435	21944	34088	26905	27817	45474
73.6802	28677	33331	28439	32710	37095	29749	56709	52091	50425	25701	29090	23411	27383	25034	17088	32317	36783	26788	39166	39307	29554	49067	42259	32576	29011	32222	25244	30895	25955	21056	31065	33209	23103	37943	33143	27286	27511	31933	22196	30367	34708	27263	21123	33926	21950	33931	26894	27833	45515
74.0609	28723	33518	28755	32535	36861	29767	56241	51781	49762	25247	28653	23140	27012	24592	16953	31711	36464	26628	38961	38974	29226	48712	42161	32515	28559	31920	25222	31114	25981	20918	31142	33561	23222	37503	33117	27161	27101	31537	21965	30107	34330	26994	21046	33797	21636	34255	26979	27677	45851
74.4416	28977	33658	28934	32564	36771	29816	55945	51500	49662	24813	28088	22901	26696	24235	16729	31338	35820	26324	38471	38596	29055	48405	41744	32303	28375	31618	25090	30865	25753	21144	31271	33790	23244	37203	32860	27067	26739	30997	21568	29495	34039	26568	20620	33242	21465	33670	26655	27592	46137
74.8223	28829	33813	28903	32343	36691	29631	55559	50916	49065	24459	27663	22699	26326	23982	16514	31118	35429	26244	38026	38335	28748	47999	41471	32212	27995	31264	24901	30577	25776	21121	31186	33960	23358	37048	32795	26768	26359	30598	21679	28962	33570	26299	20528	32710	21429	33778	26719	27503	45970
75.203	28992	33737	29096	32092	36440	29575	55055	50585	48861	24223	27519	22548	26080	23663	16483	30545	35056	25929	37977	37884	28646	47912	41163	32257	27925	31032	24672	30472	25579	20928	31143	33865	23329	36734	32633	26785	26014	30358	21353	28890	33223	26034	20295	32652	21270	33734	26732	27552	46179
75.5838	28783	33676	28984	31912	36192	29606	54482	50272	48434	23931	26824	22334	25592	23539	16340	30457	34555	25890	37463	37346	28765	47499	40754	31948	27315	30725	24415	30152	25546	20976	31044	33754	23170	36307	32253	26647	25620	29908	21094	28593	32581	26044	20173	32325	20915	33360	26611	27482	45896
75.9645	28731	33451	28897	31773	35891	29486	54142	49789	48017	23788	26622	22145	25534	23155	16243	29978	34116	25513	37072	36919	28308	46934	40399	31753	27294	30566	24319	30169	25434	20954	30989	33695	23183	36270	32245	26414	25421	29713	20829	28101	32333	25740	19683	31968	20953	33304	26601	27352	46059
76.3452	28545	33502	28974	31531	35429	29288	53569	49307	47422	23331	26406	21881	24931	22908	16071	29618	33700	25208	36726	36625	28037	46645	40069	31587	26768	30218	23986	29905	25522	20952	30816	33535	22911	35590	32026	26574	25062	29049	20605	27579	31753	25585	19453	31500	20508	33025	26545	27199	45545
76.7259	28539	32966	28852	31265	35409	29269	53070	48592	46838	23071	25897	21728	24858	22666	15942	29328	33150	25084	36323	36169	28036	46126	39392	31238	26575	29768	23817	29593	25266	20801	30536	33143	22934	35365	31487	26101	24636	28624	20529	27414	31285	25267	19326	31251	20371	32899	26338	26990	45137
77.1066	28326	32943	28884	30814	35034	28935	52462	48197	46313	22651	25484	21432	24580	22025	15839	28963	32765	24780	35808	35687	27572	45811	38936	30874	26247	29415	23630	29389	25262	20748	30221	32704	22869	35200	31129	25899	24282	28222	19972	26900	30839	25079	19053	30790	20258	32515	26322	27034	45050
77.4873	28052	32793	28625	30426	34470	28741	51834	47470	45593	22364	25031	21582	24119	22083	15565	28772	32166	24753	35459	35177	27326	45322	38678	30515	26033	29143	23317	29065	25032	20705	29836	32471	22511	34740	30741	25750	23874	27942	19870	26581	30664	24846	18788	30396	20002	32256	26087	27075	44595
77.868	28059	32630	28559	30159	34305	28756	51240	46865	45069	21994	24704	21309	23931	21702	15495	28051	31828	24665	35057	34778	27408	44800	38132	30479	25734	28876	23054	29035	24918	20679	29723	32182	22452	34458	30432	25560	23597	27478	19630	26149	30198	24544	18683	30231	19882	32209	25874	26858	44152
78.2487	27796	32370	28507	29845	33873	28323	50685	46042	44388	21800	24477	21040	23553	21439	15349	28109	31617	24310	34688	34403	27228	44268	37658	30106	25531	28569	22875	28559	24809	20418	29288	31980	22107	34051	29951	25443	23226	27146	19493	25771	29739	24405	18489	29755	19720	31916	25933	26862	43632
78.6294	27814	32284	28195	29432	33542	28108	49878	45665	43901	21508	24127	20726	23407	20921	15235	27799	31262	24099	34290	33817	26883	43961	37389	30054	25175	28194	22689	28612	24462	20280	29171	31566	22074	33791	29867	25229	22774	26566	19260	25433	29679	24056	18257	29491	19465	31994	25631	26574	43411
79.0102	27713	31839	28222	29160	33211	27891	49233	45015	43369	21329	23818	20537	23100	20783	15074	27428	30713	24007	33883	33612	26774	43555	36849	29762	25050	27958	22568	28235	24580	20366	28949	31116	21854	33244	29453	25164	22641	26396	19060	25323	29217	23826	18151	29217	19344	31665	25439	26314	42698
79.3909	27252	31581	28140	28747	32381	27685	48378	44289	42267	20819	23425	20249	22809	20593	15001	27091	30400	23577	33337	33044	26233	43004	36330	29321	24515	27654	22258	27882	24286	20287	28421	30608	21376	32951	28956	24920	22200	25899	18755	24891	28887	23883	17794	28735	19149	31243	25252	26086	42278
79.7716	27011	31378	27912	28385	32220	27519	47830	43620	41888	20708	23172	20233	22451	20261	14919	26864	30146	23423	33017	32633	26297	42423	35883	28985	24376	27337	21953	27653	24019	20024	28000	30367	21304	32611	28676	24722	21866	25529	18630	24845	28250	23597	17726	28402	18858	31044	25236	25985	41616
80.1523	26836	31050	27766	28081	31560	27250	47266	42710	41124	20371	22834	19949	22095	20055	14702	26436	29680	23259	32414	32077	25841	42042	35571	28638	24093	26949	21722	27215	23764	19858	27859	29993	20934	32140	28533	24334	21540	25166	18377	24224	27939	23545	17391	28266	18601	30672	25136	25734	40984
80.533	26500	30893	27544	27867	31261	27061	46319	42289	40486	20318	22565	19693	21819	19946	14529	26054	29347	23092	32230	31714	25534	41570	35094	28516	23622	26781	21585	27072	23516	19854	27548	29781	20731	31953	28039	24135	21195	24733	18205	23877	27797	23004	17291	27954	18454	30405	24940	25840	40643
80.9137	26358	30597	27465	27422	30936	26668	45814	41374	39797	19904	22257	19364	21599	19528	14391	25903	28923	22733	31828	31268	25472	40987	34563	28153	23548	26538	21278	26719	23116	19608	27202	29333	20609	31682	27625	23941	21020	24409	17778	23555	27496	22902	16833	27584	18389	30078	24629	25411	40070
81.2944	26133	30335	27458	26974	30572	26268	45142	40704	38983	19570	21824	19187	21213	19478	14469	25434	28477	22669	31483	30742	25158	40640	34044	27795	23230	26318	21104	26395	23017	19611	26920	28864	20303	31117	27352	23758	20813	24284	17894	23212	27067	22682	16688	27232	18129	29882	24382	25369	39424
81.6751	25800	29981	26954	26927	30157	26290	44152	39953	38351	19404	21502	19138	21140	19123	14134	25405	28144	22584	30880	30569	24807	40181	33623	27551	23050	25978	20823	26124	22826	19420	26608	28379	19951	30928	26938	23633	20480	23928	17536	23039	26658	22544	16582	26985	17776	29407	24305	24980	38946
82.0558	25664	29685	26826	26249	29617	26073	43593	39402	37524	19125	21276	18967	20850	18922	14368	24981	27444	22178	30507	29998	24542	39408	33063	27064	22806	25611	20776	25909	22427	19183	26220	28031	19767	30384	26707	23396	20107	23465	17226	22722	26693	22220	16357	26415	17703	29023	23960	24744	38542
82.4365	25154	29414	26588	26174	29122	25677	42900	38637	37027	18732	21114	18756	20407	18708	14245	24689	27305	21911	30183	29503	24410	39174	32784	26975	22370	25324	20382	25573	22411	18996	25963	27737	19326	30038	26274	23231	19896	23317	16952	22428	26274	22024	16047	26205	17656	28703	23848	24611	37901
82.8173	24779	28920	26623	25630	28899	25574	42388	37917	36328	18651	20735	18689	20259	18292	13971	24372	27027	21737	29842	29278	23994	38731	32240	26523	22139	25157	20149	25191	22266	18777	25517	27348	19057	29750	26127	23112	19582	22785	16982	22268	25850	21986	15929	25834	17457	28417	23606	24281	37367
83.198	24481	28616	26322	25655	28604	25382	41531	37420	35755	18311	20624	18379	20159	18161	14014	24087	26713	21443	29306	28901	23983	38185	31847	26266	21877	24703	19815	24797	21727	18661	25169	26865	18916	29231	25949	22794	19400	22660	16778	21978	25744	21682	15713	25622	17155	28084	23503	24140	36848
83.5787	24193	28205	25936	25168	28185	25010	40643	36647	34942	18318	20135	18103	19863	17914	13715	23908	26522	21395	28981	28246	23539	37820	31369	25818	21547	24387	19698	24584	21661	18376	24874	26599	18689	28833	25750	22704	19035	22060	16393	21779	25375	21520	15527	25142	17053	27659	23160	23809	36365
83.9594	23775	27934	25613	24777	27638	24971	40199	35986	34594	17893	19687	17976	19609	17843	13484	23361	26301	21171	28530	27897	23222	37367	30876	25685	21432	24179	19627	24121	21323	18355	24552	26275	18321	28555	25208	22525	18824	21952	16322	21407	24970	21272	15531	24990	16656	27371	23011	23602	35714
84.3401	23579	27432	25430	24474	27374	24640	39725	35603	34228	17723	19574	17796	19252	17467	13398	23121	25994	20928	28179	27361	23113	36766	30515	25366	21186	23939	19163	24122	21034	18111	24145	25779	18190	28119	25011	22525	18510	21694	15953	21124	24708	21193	15273	24704	16432	27142	22911	23206	35168
84.7208	23262	27173	25040	24195	26835	24324	38881	34919	32991	17548	19314	17659	19077	17261	13234	23138	25653	20586	27935	26935	22749	36359	30275	25057	20864	23622	18851	23408	20758	17803	23985	25375	17773	27852	24558	22286	18285	21407	15728	20847	24404	20904	15034	24295	16459	26717	22576	23071	34571
85.1015	23031	26856	24891	23887	26704	24050	38340	34075	32275	17149	19034	17348	18951	17273	13239	22705	25291	20314	27257	26907	22481	36071	29607	24623	20711	23376	18789	23300	20638	17735	23641	25095	17587	27389	24380	22016	18090	21083	15593	20587	24194	20746	14940	24176	16244	26333	22429	22655	34327
85.4822	22878	26436	24558	23606	26376	23672	38021	33557	31814	16964	18838	17261	18779	16930	13205	22668	24935	20211	27027	26451	22325	35337	29244	24491	20464	23140	18472	23076	20329	17631	23421	24889	17204	27025	24286	21872	17779	20659	15497	20271	23908	20397	14657	23687	16041	26140	21993	22432	33865
85.8629	22612	26209	24118	23136	25913	23491	37333	33004	31337	16933	18654	17053	18478	16671	13013	22241	24645	20034	26719	25983	21879	35045	28876	24315	20321	22908	18385	22619	20146	17136	23300	24504	17042	26752	24006	21801	17571	20649	15248	20202	23662	20340	14512	23359	15916	25877	21887	22358	33218
86.2437	22485	25824	24006	23046	25672	23264	36622	32813	30920	16752	18343	16933	18226	16497	12678	22036	24464	19947	26322	25611	21849	34805	28556	24013	20033	22784	18092	22401	19872	17118	22976	24180	16840	26526	23735	21624	17506	20321	15077	19985	23380	20162	14408	23177	15858	25443	21642	22078	32746
86.6244	22133	25417	23880	22916	25426	23118	36259	32132	30735	16517	18212	16558	18141	16475	12637	21740	24018	19691	26078	25310	21489	34404	28294	23607	19833	22449	17899	22012	19686	16966	22440	23797	16580	26152	23505	21063	17249	20146	14997	19736	23125	19911	14068	22904	15637	25167	21538	21865	32534
87.0051	21840	25157	23912	22516	25037	22847	35561	31866	30309	16240	17989	16436	17924	16174	12442	21424	23872	19492	25618	25105	21353	33695	27658	23254	19454	22396	17571	21847	19374	16755	22479	23305	16375	25783	23047	20843	16997	19853	14924	19406	22983	19579	14095	22579	15414	24993	21233	21560	31987
87.3858	21601	24762	23328	22243	24639	22541	35281	31195	29910	15887	17600	16146	17614	15871	12480	21182	23500	19205	25362	24740	20909	33519	27373	22929	19356	21896	17368	21459	19152	16465	22131	23147	16137	25383	22690	20405	16653	19675	14656	19163	22748	19500	13936	22297	15063	24577	20958	21374	31569
87.7665	21310	24564	22865	22095	24288	22212	34672	30616	29450	15754	17520	16150	17380	15694	12299	20984	23116	18939	25044	24272	20698	33126	26894	22777	19062	21620	17142	21464	18881	16316	21747	22805	15839	25220	22484	20393	16438	19433	14514	18880	22630	19319	13574	21942	14818	24193	20807	21037	31029
88.1472	21106	24208	22667	21661	24205	22113	34244	30243	29155	15664	17317	15839	17123	15618	12198	20728	22931	18771	24803	24012	20459	32570	26612	22435	18835	21511	16946	21104	18704	16093	21420	22482	15515	24956	22182	19833	16487	19143	14290	18814	22287	19214	13538	21864	14736	24047	20382	20902	30581
88.5279	20930	24068	22494	21551	23958	21804	33800	29890	28903	15442	17079	15666	16855	15456	12002	20714	22593	18706	24582	23642	20201	32215	26325	22047	18686	21285	16893	20802	18403	15836	21563	22221	15479	24464	22029	19619	16278	18972	14093	18609	22087	18932	13382	21533	14603	23858	20298	20656	30220
88.9086	20521	23514	22265	21157	23578	21610	33161	29281	28427	15276	16918	15565	16737	15395	12021	20441	22505	18581	24057	23392	19937	31869	25821	21836	18565	20880	16498	20503	18081	15626	20990	21742	15280	24172	21512	19358	15979	18587	13996	18306	21876	18816	13281	21212	14507	23405	20126	20377	29742
89.2893	20328	23386	22060	21035	23295	21110	32881	28996	27985	15029	16760	15338	16515	15168	11768	20332	21916	18359	23821	23067	19698	31463	25626	21786	18287	20811	16210	20171	18089	15621	20972	21472	15093	23989	21338	19355	15659	18337	13716	18235	21571	18481	13091	20947	14333	23161	19788	20151	29294
89.6701	19962	22965	21739	20784	23022	20995	32579	28557	27584	14680	16263	15298	16270	14964	11663	19883	21634	18183	23598	22879	19410	31293	25228	21603	18046	20593	16027	19927	17729	15315	20377	21213	14760	23753	21175	18906	15661	17996	13560	17587	21413	18516	12891	20822	14052	22924	19384	19911	28759
90.0508	19847	22883	21558	20311	22803	20795	32030	28300	27440	14608	16227	15137	16162	14829	11499	19904	21500	17953	23124	22550	19319	30954	24858	21449	17903	20475	15921	19752	17515	15001	20335	21069	14328	23645	21032	18890	15384	18243	13496	17751	21015	18180	12537	20526	14040	22688	19277	19731	28684
90.4315	19706	22553	21256	20403	22437	20589	31660	27916	26878	14574	15981	14923	15853	14590	11489	19521	21564	17771	23011	22350	19181	30322	24805	21256	17390	20115	15593	19601	17482	15044	20153	20745	14208	23210	20861	18543	15202	17722	13325	17454	20879	17943	12601	20313	13597	22355	18954	19526	28225
90.8122	19190	22245	21036	20150	22206	20328	31267	27398	26512	14401	15906	14789	15735	14384	11332	19323	21047	17280	22664	21934	18739	29973	24309	20956	17343	19984	15425	19357	17157	14778	19878	20461	14033	22963	20474	18232	14895	17523	13129	17149	20750	17626	12376	20014	13606	22162	18676	19057	27814
91.1929	18993	21782	20764	19885	22012	20011	30725	27061	26004	14168	15541	14651	15513	14223	11052	19093	20921	17391	22379	21827	18448	29706	23970	20599	17231	19709	15318	19008	16977	14560	19547	20065	14035	22624	20166	17913	14842	17325	12915	17134	20472	17517	12259	19731	13396	21709	18551	19124	27421
91.5736	18805	21800	20611	19705	21820	19878	30477	26821	25695	14037	15458	14445	15070	14000	11011	18953	20676	17201	22138	21406	18419	29342	23681	20251	16924	19531	15071	18888	16706	14455	19287	19857	13631	22595	19912	17841	14581	17087	12643	16855	20413	17295	12127	19542	13180	21354	18362	18597	27124
91.9543	18693	21587	20241	19374	21694	19672	30046	26436	25541	13829	15374	14358	15128	13781	10945	18896	20447	16768	21948	20993	18197	28949	23612	20245	16743	19376	14926	18525	16580	14181	19265	19534	13436	22184	19649	17512	14617	16833	12613	16704	20313	17061	12064	18960	13047	21148	17991	18576	26922
92.335	18491	21453	20064	19167	21362	19409	29614	25912	24989	13621	15095	14079	14889	13758	10576	18650	20230	16552	21582	20885	17825	28580	22931	19923	16564	19126	14521	18385	16260	13930	18803	19374	13338	21888	19392	17314	14451	16776	12239	16535	19837	17025	11965	19061	12777	21058	17844	18148	26454
92.7157	18188	21033	19764	19033	20984	19131	29303	25600	24581	13769	15446	14065	14645	13449	10570	18337	19977	16527	21363	20585	17512	28393	22713	19743	16340	19010	14382	18170	16226	13892	18918	18991	13070	21718	19307	17077	14167	16580	12243	16405	19609	16733	11628	18672	12734	20788	17830	18036	26332
93.0964	17961	20688	19469	18973	20877	18957	28888	25394	24326	13400	14989	14043	14453	13288	10457	18223	19798	16354	21216	20420	17285	28224	22365	19624	16238	18912	14328	17890	16016	13575	18351	18722	12970	21633	18888	16875	13950	16406	12008	16217	19482	16498	11505	18460	12474	20571	17254	17807	25787
93.4772	17656	20372	19212	18592	20417	18774	28584	25062	24128	13222	14861	13815	14363	13275	10319	17958	19413	16152	20802	20161	17073	27823	22017	19318	16033	18669	14032	17823	15649	13512	18300	18495	12610	21623	18603	16576	13785	16155	11956	16019	19265	16419	11483	18244	12201	20553	17120	17340	25566
93.8579	17522	20261	18967	18358	20244	18448	28393	24905	23712	13087	14685	13583	14153	13098	10106	17925	19216	15826	20630	19789	16830	27308	21671	19008	15876	18260	13866	17572	15577	13276	18078	18131	12523	21309	18338	16137	13646	15649	11530	15831	18765	16142	11260	17978	12245	20097	16894	17540	25252
94.2386	17123	20036	18875	18156	20109	18225	27829	24510	23105	12967	14556	13481	13993	12812	10058	17640	19074	15726	20475	19590	16495	27070	21509	18843	15755	18105	13798	17436	15278	13037	17886	17982	12370	21257	18016	16207	13495	15635	11459	15674	18766	15978	11162	17727	11977	19848	16620	17046	24886
94.6193	16993	19992	18491	18025	19955	18206	27573	24195	23075	12911	14416	13469	13842	12862	9950	17478	18693	15481	20186	19294	16508	26649	21424	18587	15545	17976	13447	17083	15029	12825	17523	17796	12292	21217	17907	15936	13387	15412	11307	15552	18470	15680	11011	17567	11821	19684	16638	17128	24811
95	16858	19727	18416	17780	19550	17752	27235	23808	22908	12801	14420	13254	13638	12665	9805	17171	18750	15399	19852	19177	16228	26525	20869	18164	15311	17851	13395	16986	14939	12614	17293	17377	12005	20967	17816	15797	13286	15326	11099	15297	18199	15506	10939	17483	11552	19331	16437	16766	24347
[truncated: 90 more columns]

## Sheet: 4E and EV3D 180529
Temp /oC	c2052:ADP(2.5)	c2052:ADP(2.5)	c2052:ADP(2.5)	c2052:Apo	c2052:Apo	c2052:Apo	c2052:ATP(5)	c2052:ATP(5)	c2052:ATP(5)	c2091:ADP(2.5)	c2091:ADP(2.5)	c2091:ADP(2.5)	c2091:Apo	c2091:Apo	c2091:Apo	c2091:ATP(5)	c2091:ATP(5)	c2091:ATP(5)	c2217:ADP(2.5)	c2217:ADP(2.5)	c2217:ADP(2.5)	c2217:Apo	c2217:Apo	c2217:Apo	c2217:ATP(5)	c2217:ATP(5)	c2217:ATP(5)	c2218:ADP(2.5)	c2218:ADP(2.5)	c2218:ADP(2.5)	c2218:Apo	c2218:Apo	c2218:Apo	c2218:ATP(5)	c2218:ATP(5)	c2218:ATP(5)	c2270:ADP(2.5)	c2270:ADP(2.5)	c2270:ADP(2.5)	c2270:Apo	c2270:Apo	c2270:Apo	c2270:ATP(5)	c2270:ATP(5)	c2270:ATP(5)	c2274:ADP(2.5)	c2274:ADP(2.5)	c2274:ADP(2.5)	c2274:Apo
20	15299.1	11495.6	32663.2	13755.5	12651.5	34177.3	38871.3	17410.9	21280.8	21078.1	12701.9	23911.6	26199.9	19643.5	25499	35301.7	27078.2	27630.8	16301.2	15516.5	22544.7	22527.2	14878.9	24057.2	14634.8	12254.1	24985.3	16712.7	18523.9	19216.1	20768.4	24176.5	25206.2	20923	19053.4	23770	11384.7	14698.7	18370	13005.4	15584.2	26154.1	21185	49665	26670.5	13358.3	15250.6	25429.9	13817.1
20.375	14985.1	11311.3	32602.2	13487.2	12493.8	33852.2	38611.7	17305.3	21022	20929.9	12588.6	23720.3	26028.6	19245.1	25506.2	35079.9	26717.4	27472.9	16088.2	15453.2	22262.2	22518.8	14655.4	23972.2	14486.3	12181.6	24567.7	16556	18338.6	19083.6	20601.6	23835.8	24824.5	20625.5	18904.5	23631.1	11497.5	14572	18301.2	12783.1	15353.5	26069	21091.8	49291	26814.4	13106.7	15111.7	25095.6	13401.3
20.75	14921.2	11128.4	32542.6	13262.2	12336.9	33555.5	38286.5	17189	21002	20618.2	12439	23511.7	25880.2	19003.5	25109.8	34907	26214.8	27245.8	15864.1	15272.7	21892.7	22445.5	14502.8	23844.5	14224.1	11912.3	24416.8	16381.8	18150	18845.2	20203.2	23580.9	24753.9	20333.7	18747.6	23417.4	11157.4	14578.3	18280.5	12586.6	15325.8	25890.1	20916.5	48949.1	26553.1	12918.5	14931.2	25039.1	13247.2
21.125	14782.6	10918.9	32432.8	13303.9	12134.4	33290	37670.2	16938.1	20915.5	20453.1	12315.3	23446.4	25282.6	18916.5	25127.6	34475.5	25690	27069.4	15733.9	15175.9	21830.1	22302.8	14346.1	23676.7	14190.2	11732	24095.6	16366	17784.4	18597.2	19825.6	23470.2	24526.4	20123.7	18368.8	23241.3	10975.3	14254.6	18080.9	12373.1	14833.5	25782	20597.1	48341.8	26241.1	12867.3	14627.3	24642.5	13042
21.5	14514.7	10767.6	32314.6	13253	12122.8	32772	37296.9	16624.4	20617.7	20031.3	12087.5	23036.3	24964.9	18405.7	24741.5	34249.8	25109.1	26697	15491.7	15022.6	21501.5	22124.4	14228.6	23507	14130.8	11526.3	23724.7	16125.5	17848.8	18366.1	19533.4	23195.6	24222	19908.8	18449.9	23089.5	11068.1	14062.7	17855.4	12322.8	14797.5	25553.7	20402.7	47995.2	25999.5	12470.7	14459.4	24228	12969.5
21.875	14498.7	10852.1	32006.5	13108.9	11897	32456.8	36872	16438.5	20330.6	19629.2	12022.3	22754.3	24704.8	18187.8	24582.3	34331.9	24500	26325.1	15428.5	14950	21259.6	22141.2	14122.5	23282.7	14086.8	11550.5	23412.2	15893.5	17524.5	18251.5	19414.8	23068.8	24212.1	19440.5	18234.6	22626.7	10921.2	13928	17597.2	12340.2	14842.5	25104.8	20571	48041.4	25615.2	12440.5	14240.5	23853.5	12744.1
22.25	14312.1	10673.4	31728	13013.9	11932.6	32218.5	36505.5	16433.7	20221.1	19461.1	11817.8	22670.2	24553.9	17927.5	24567.8	34401.3	24088.2	26054.3	15346.4	14957.3	21132.9	22077.1	14049.4	23165.1	13885	11519.3	22943.6	15721.7	17290.4	17873.7	19480	22747.5	23727.3	19313.4	17862.9	22479	10846.2	13645	17401.4	11989.9	14595.9	25074.2	20280.1	48013.1	25309.9	12327.7	14086.5	23692.1	12681.6
22.625	14315.5	10641.3	31674.5	12954.8	11796.5	31746.7	36254.4	16304.7	19904.7	19363	11704.9	22363.7	24066.6	17729.2	24160.4	34083.1	23478.3	25761.6	15345.1	14798.8	20724	22159.2	13805	22916.4	13904.7	11275	22992.6	15352.4	17263.3	17617.9	19022.4	22612.2	23679.7	19098.8	17730.7	22189.7	10991.6	13665	17162	12031.2	14728.2	24857.7	20473.3	48079.4	25357.7	12140.7	13785.2	23343.5	12597.4
23	14149.4	10458.3	31446.1	12819.2	11740.4	31448.8	35862.9	16013.5	19741.5	19149.7	11659	22226.1	24049.6	17840	24133.2	34011.6	23360.4	25536	15152.6	14747.2	20442.1	22003.7	13832.9	22640.8	13656.1	11131.4	22685.8	15579.9	17107.2	17358.2	19264.4	22426.3	23366.2	19093.2	17649.2	21985.3	10753.6	13348.5	17028.9	11877	14690.1	24380.1	20339.9	48204.4	25058.7	11950.7	13835.3	23161	12496.8
23.375	14066.2	10469.5	31182.6	12940.7	11856.7	31148	35716.3	15763.1	19611.2	19261.6	11628.9	21968.4	23931.7	17636	23855.4	33996.4	23102.4	25494.1	15210.2	14685.5	20181.8	22079	13743.9	22523.6	13699.8	11129.7	22404.6	15265.6	17035.8	17374.7	19082.4	22278.5	23053.1	18939.7	17568.7	21982.4	10615.2	13321.1	17021.9	11876.9	14506.7	24230.1	20148	47940.7	24868	11829.3	13571.4	22852.8	12433.5
23.75	14126.4	10372	31103.2	12926.2	11682.4	31021	35501.2	15682.1	19427.6	18829.8	11468.2	21755.4	23906.6	17464.1	23612.5	33804	22956.2	25200.3	15003.8	14507.3	20026.7	22161.9	13740.2	22281.5	13745.7	10883.7	22172.8	15145.3	16773.2	17174.7	18930.6	22038.9	23006.4	18836.8	17254.4	21684	10722.5	13284	16810	11451.7	14475.7	23954.2	20011.3	48470.3	24667.6	11768.4	13472.5	22676.7	12408.2
24.125	13953.2	10350.9	30815.8	12716.9	11591.2	30792.6	35390.2	15451.8	19331.8	18834.4	11367.9	21576.2	23650.7	17343.1	23554.7	33532.9	22979.8	24989.3	14924.5	14480.3	19784	22066.4	13609	22112.6	13547.4	10919.3	21938	15181.7	16623.2	16987.9	18891.4	22074.6	22862.9	18726.1	17214.5	21638.7	10643.6	13193.9	16507.6	11638.2	14512.1	23861.9	19925	48513.5	24509.6	11650.5	13375.4	22449.4	12267.2
24.5	14027.1	10326.8	30763.4	12695.8	11636.2	30480.7	35118.6	15410.3	19029.7	18643.5	11461.9	21383.9	23659.8	17264	23292.1	33529.2	22791.2	24894	14993.9	14450.2	19491.3	22187.3	13555.6	21871.3	13489.5	10904.6	21722.2	15095.2	16522.5	16829.8	18897.6	21875.6	22613.6	18578.5	17030.7	21410	10683.2	13164	16293.7	11465.8	14406.2	23526.2	19924.1	48640.2	24460.1	11608.3	13125.6	22347.1	12245.7
24.875	13879.6	10325.6	30405.1	12785.9	11440.9	30385	35148.1	15277.6	18953.2	18688.6	11244.3	21293.6	23656.6	16989.5	23149.7	33910.7	22600.1	24764.3	15044.2	14350.1	19270	22148.5	13434.5	21798.7	13529.4	10697.4	21691.8	15149	16330.1	16709.5	18828.3	21600.3	22455.7	18629.3	17108.7	21317.3	10788.1	12917.3	16233.2	11713.5	14392.7	23373.7	19888.4	48905.9	24288.7	11365.7	13051.9	21942.3	12293.7
25.25	13815.6	10212.7	30298.5	12830.4	11606	30140.6	34861.2	15169.3	18836.2	18844.5	11197	21183.1	23711.3	17288.4	23120.5	33656.7	22657.1	24703.2	14850.2	14270.7	19086.6	22109.4	13280.9	21671.9	13557.5	10718.1	21359.3	15064.2	16179.8	16559.1	19108.1	21570.3	22385.1	18410.4	16922.9	21331.1	10562.8	12738.1	16112.3	11598	14273.7	23212.2	19767.4	49436.3	23834.5	11341.6	13203.4	21824.9	12245.7
25.625	13745.1	10195.5	30199.4	12896	11534.7	29922.6	34783.4	15069.6	18656.8	18566.3	11240.8	21013.6	23711.1	17025.1	22994.2	33573.5	22732.7	24566.5	14861.8	14239.2	18898.5	22182.8	13322.4	21509.1	13723.3	10676.9	21238	15084	16159.8	16704	18951.1	21448.4	22063.8	18363.3	16819.1	20977.6	10472.9	12755.6	15831.4	11387.5	14136.2	23053.1	19724.4	49671	23938	11260.3	12939.4	21761.1	12280.9
26	13909.6	10184	29949.5	12665.5	11470.7	29700.1	34575.4	15010.7	18589	18454.1	11116.2	20866.3	23595.8	17030.6	22803.5	33540	22772.4	24439.4	14877.3	14164.9	18696	22352.2	13293.9	21273.7	13688.9	10586.4	21069	14897.6	16070.4	16431.8	19106.7	21395.3	22060.1	18396.1	16628.9	20804.2	10457.6	12764.4	15746.1	11437.4	14056.6	22761.3	19788.8	49914.1	23881	11239.1	12868.6	21465.9	12326.1
26.375	13745.8	10121.5	29897.7	12779.7	11591.7	29531.3	34463.9	14858.9	18331.1	18343.6	10998.9	20811.9	23354.1	17149.4	22752.5	33381.8	22887.6	24321.9	15015	14030.1	18517.1	22360.2	13131	21197.5	13870.7	10618.3	20817.5	15036.6	16069	16209.3	19073.7	21330.6	21892.8	18274.5	16632.9	20747.4	10296	12701.8	15731.9	11241.4	14079.2	22651.2	19800.4	50158.7	23715.3	11298.5	12884.9	21377.7	12344.8
26.75	13645.9	10114.2	29523.2	12797.1	11428.3	29369.3	34432.3	14773.2	18433.4	18184.4	10954.5	20706.9	23684.4	17036.7	22719.7	33430.9	23009.5	24370.5	14986.5	13851.8	18385.8	22322.7	13193.7	20992.2	13825.1	10530.2	20783.2	15027.3	15940.3	16048.3	19255.2	21165.8	21798.1	18242.4	16552.7	20652.7	10609.4	12541.3	15484.5	11286.8	14170.1	22457.2	19787	50408.7	23375.7	11217.1	12719.2	21153.9	12226.5
27.125	13618.3	9888.4	29259.3	12913.6	11385	29082.8	34289.6	14734.8	18174.4	18347.1	10943.5	20528.5	23718.9	17281.7	22476.4	33285	23117.8	24143.5	14876.3	13798.4	18111.5	22346.3	13144.6	20935.5	13883.5	10418.6	20686.5	15007	15843.5	16024.1	19390.8	21147	21494.5	18194.7	16352.2	20523.5	10496.4	12487.6	15365.9	11326.6	14081.8	22103.9	19634.6	50516.6	23316.7	11247.9	12673.1	20996.1	12377.3
27.5	13668.9	9934.45	29348	12947.8	11572.5	29151.6	34255.2	14718.5	18122.3	18393.5	10995.5	20355.6	23391.2	17270.5	22324.2	33395.1	23085.3	24209.8	14950.1	13729.9	18053	22416.1	12934.2	20750.9	13895	10486	20404.6	14940.6	15693.4	15813.8	19501.7	21216.1	21634.4	18186	16217.4	20391.7	10366.6	12595.3	15180.9	11230	14031.7	22021.6	19534.8	51141.8	23160.7	11164.4	12584.1	21047.2	12350.9
27.875	13639.2	9937.26	29112.7	12781.4	11387.1	29063.1	34214.9	14652.8	17869	18053.7	10993.8	20249.2	23337.6	17547.8	22279.8	33638.2	23572.9	24128.3	14937.3	13646.2	17824.6	22502.8	12926.9	20517.4	13986.7	10329.1	20303.7	14906.2	15574.8	15749.7	19516.4	20888.3	21311.5	18221.6	16189	20271.1	10456.8	12288.8	15053.1	11236.3	14091.6	21829.7	19455.7	51178.5	23004.7	11190.1	12652.3	20732.4	12297.7
28.25	13547.9	9881.02	29047.7	12864.2	11349.9	28902.6	34271.3	14402.4	17821.1	18263.7	10708.1	20138.5	23239.6	17628.6	22047.5	33501.4	23766.7	24081.1	14939.4	13788.2	17766.7	22467.7	12856.8	20563.5	13926.6	10338.7	20195	14900.1	15516.5	15698.7	19625.3	21034.5	21169	18091.2	16222.1	20234.3	10493.7	12403.5	15047.2	11177.7	13917.1	21777.9	19527.2	51436.7	22867.5	11222.9	12483.1	20538.7	12259
28.625	13650	9914.3	28923.9	12859.7	11458.8	28791.2	34275.7	14468.1	17781.6	18333.5	10962.5	19853.7	23279.6	17702.6	22021.9	33399.2	23964.3	24047.4	14892.1	13685.5	17714.4	22535.6	12925.3	20578.9	14023.1	10276.5	20051.5	14957.4	15431.5	15595.7	19729.5	21119	21084.1	18162.2	15995.3	20154.8	10379	12181.2	14904.7	11248.3	14097.1	21649.3	19602.8	51603.3	22708	11193.9	12260	20455.2	12422.7
29	13560.7	9909.55	28881.9	13030.4	11501.5	28630.3	34032.5	14452.5	17829.5	18534.8	10715.3	19976.7	23266.2	17861.4	21916.2	33729.4	24326.7	24069.2	14884.1	13569.1	17572.3	22611	12759.3	20289	13846.8	10398.2	19934	14923.9	15387.5	15483.4	19839.9	20769.2	20913.4	18080.9	15951.7	20154	10603.5	12284	14885.3	11232.1	13986.5	21432.6	19792.7	51930	22500.5	11186.5	12289.3	20316.6	12310.9
29.375	13458.9	9851.92	29111.5	12957.1	11547	28547.8	34097.8	14412.4	17529.3	18298.8	10873.7	19604	23341	17917.9	21752.6	33624	24699.5	23826	14799.7	13726.7	17506.1	22650.4	12734.5	20143.7	13880.4	10310.1	19888.3	15026.2	15372.8	15142.6	20013.8	20755.8	20741.5	18187.5	15948.4	20012.9	10488.2	12196.5	14609.4	11263.2	13922.4	21473.3	19584.7	52327.6	22263.5	11326.3	12266.1	20179.3	12266.3
29.75	13516.1	9780.04	29008.8	12933.3	11539.5	28584.6	34001.6	14310.1	17612.9	18410.1	10754.1	19703.4	23500.3	18356.3	21626.5	33845.9	25159.5	23946.7	14785.9	13639.2	17395.3	22910.6	12774	20152.4	14019.8	10360.8	19655.9	14689.7	15197.6	15110.6	20125.8	20659.8	20732.3	18131.4	15854.6	19827.2	10389.3	12082.7	14421.6	11108.5	13920.4	21283.7	19389	52730.7	21950.5	11334	12205.2	20054.3	12297.9
30.125	13546.4	9824.68	28953.3	13082.3	11592.5	28444.4	34010.8	14272.6	17456.8	18341.1	10657.6	19409.9	23604.2	18408.6	21389.8	33853.9	25597.3	23737.9	14792.6	13607.3	17302.6	22707.6	12798.6	20009.9	14014.1	10278.7	19598	14741.9	15175	15086.1	20169.3	20663.9	20778.4	17965.3	15816.5	19675.2	10498.3	12035.1	14410.8	11358.5	13998.7	21143.8	19703.1	52698	22027.3	11251.3	12236.4	19904.9	12457
30.5	13497.8	9810.23	29027.8	13072.1	11676.7	28318.6	33866.2	14281.1	17383.7	18400.1	10753.5	19358.3	23580	18628.8	21485.8	33880.3	25990.1	23623.7	14829	13546.2	17158.5	22898.5	12678.1	19892.3	13956.9	10434.9	19523	14782	15016.5	14766.3	20472.9	20574.6	20686.2	18080.8	15755.4	19633.1	10343.2	11990.3	14241.3	11199.5	13839.9	21087.9	19654.8	53241.4	21900.6	11226	12286.4	19663.8	12452.6
30.875	13506.6	9714.59	29142	13091.7	11766.5	28342.2	33809.6	14254.1	17282.4	18222.9	10799.1	19475.3	23493.8	18970	21534.6	34124	26340.2	23565.4	14855.5	13714.4	17185.3	23002.6	12707.7	19759	13913.9	10276.1	19424.1	14793.8	15019.7	14887.9	20390.5	20459.5	20540.2	18155.9	15731.3	19645	10351.4	12042.7	14340.6	11160.6	13896.1	21061.3	19536.2	53453.7	21851.1	11202.3	11913.1	19569.6	12304.5
31.25	13537.4	9952.05	29229.7	13134.4	11658.6	28346.2	33932	14339.3	17279.2	18410.3	10736.8	19236.8	23809.4	19123.7	21222.6	34325.5	26910.8	23786.6	14833.2	13652	16986.1	23005.1	12673.8	19626.4	14087.4	10400.4	19294.3	14698.7	14978.4	14739.3	20602.6	20365.7	20471.2	18073.8	15635.1	19516.7	10448.4	12042.1	14226.6	11097	13985.1	20891	19540.4	53399	21743	11274.9	12184.5	19527.1	12602.9
31.625	13404.4	9887.93	29281.2	13271.5	11712.5	28153	33708	14423.5	17273.9	18119.1	11001.6	19236.4	23897.1	19238.2	21055.9	34238.1	27267.6	23723.8	14840.8	13767.4	16882.9	23238.6	12671.2	19542.1	14024.8	10322	19417	14867.3	14952.6	14627.7	20823.5	20404.9	20528	18018.2	15809.7	19429.2	10358.8	11846.4	14158.4	11129.1	14159.8	20778.2	19705.2	53718.4	21643.7	11245.5	12081.4	19468	12679.7
32	13528.3	9969.61	29249	13509.8	11829.7	28203.4	33869.6	14215.7	17202.2	18298.9	10655.5	19127	24073.8	19604.3	21229.2	34133.1	27727.6	23595.6	15058.2	13790	16904.4	23128.1	12649.9	19559.6	14064.1	10220.6	19385.3	14775	14851.2	14578.3	21005.5	20314	20333.2	17848.8	15551.9	19324.1	10548.4	12005.5	13966.4	11383.2	14024.5	20720.3	19564.8	54019.5	21583.1	11295.5	12102.3	19269.2	12565.6
32.375	13316.9	10008.7	29215.7	13463.2	11831.1	28095.5	33809.5	14336	17223.7	18592.3	10678.1	18923.7	23978.6	19853.7	20989.5	34302.3	28014	23603.3	14941.5	13731.8	16803.1	23281.7	12681.2	19538.1	14016.1	10414	19314.6	14658.7	14874.1	14581.1	21112.6	20330.3	20270.2	17988.5	15448.4	19433.6	10446.1	12156.3	13905.8	11177	13989.1	20733.2	19715.8	54324.6	21256.1	11291.3	11983.8	19177.3	12617.1
32.75	13523.6	9936.14	29463.2	13506.4	11903	28018.9	33707.1	14330.4	17125.4	18490.5	10811.9	18836.4	24261.9	19878.3	20968.1	34584.6	28400.3	23479.3	14888.5	13802.3	16764.5	23249.2	12705.5	19378	14075.1	10347.4	19283.8	14901.8	14717	14260.1	21102.5	20289	20114.6	18072	15395.2	19227.4	10426.2	12147	13940.3	11372.1	14008.9	20618.1	19746.1	54465.3	21291	11420.4	11849.3	19129.6	12645.2
33.125	13695.1	10071.8	29438	13682.2	12124.8	27988.4	33883	14483	17195.7	18684.2	10715.6	18686.4	24558	19977.7	20795.5	34639.7	28864.1	23383.6	14871	13969.5	16540.1	23469.4	12723.2	19415.1	14198.3	10418.5	19114.4	14734.5	14775.5	14416.4	21101.6	20351.8	20122.9	18025.9	15574.7	19131	10477.1	11961.5	13841.1	11418.3	13944.5	20580.5	19744.8	54518.5	21372.3	11212.6	11875.5	18916.2	12671
33.5	13319.1	10097	29281.8	13700.4	12242.6	27910.6	33891.7	14433.2	17184.5	18769.3	10870.9	18582.5	24587	20479.4	20563.1	34997.4	29300.8	23380.4	15008.2	13893.9	16416.8	23443.5	12773.8	19305	14179.4	10437.3	19372.6	14667	14687.6	14286	21283.1	20324.4	19965.9	18054.9	15371.7	18977	10469	11972	13642.2	11548.2	14043.1	20634.4	19530.3	54488.5	21285.2	11555.5	11724.4	18887.6	12736.1
33.875	13373.9	10126.8	29625.9	13817.7	12289.3	27874.1	33925.7	14576.5	17172.7	18820.6	10829.6	18451.6	24553.1	20564.3	20425.7	34989.2	29518.4	23402.9	14951.1	13930.5	16449.4	23553.3	12725.2	19386.5	14197.9	10427	19152.9	14762.3	14591.5	14128.5	21609.9	20283	20039.9	18144.7	15311.5	19077.6	10423.4	12023.1	13570.9	11351.3	14141.2	20667.6	19411.2	54833.1	21193.1	11467.4	11783	18783.5	12770.4
34.25	13448.2	10208.7	29568.9	14007.9	12446.6	27845.7	33790.2	14687.7	17391.1	19021	10921.5	18311.1	25082	20751.2	20430.9	35076.3	29755.6	23297.5	15102.4	14175.2	16227.8	23644.9	12800.9	19096.6	14354.4	10687.4	19149.5	14768.4	14565.9	13890.9	21690.9	20242.7	19871.9	18110.7	15352.4	18971.4	10633.8	12166	13590.1	11660.5	14231.8	20425.3	19677.4	55025.9	21212.2	11321.5	11877.6	18602.3	12851.7
34.625	13639.3	10245.7	29555.5	14097.7	12510.5	27634.8	34006.8	14773.9	17202.3	18965	11003.1	18403.7	25261.5	21257.1	20479.7	35446.6	30065.6	23309.6	15126.1	14200.7	16059.5	23695.2	12904.4	19151.7	14463.7	10608.5	19200.4	14791.7	14485.7	13943.3	21578.2	20129.8	19814.8	18263.4	15408.7	18904.9	10618.2	12277.2	13432.3	11629.8	14255.9	20768.9	19820.4	55121.1	21333.1	11578.6	11751.2	18692.9	12755.5
35	13678.5	10392.2	29639.1	14107.6	12494.7	27696.4	33993.4	14875.8	17254.4	19020.6	10940.4	18345.8	25473.1	21430.9	20228.7	35530	30215.7	23130.8	15072.6	14473.4	16141	23822.3	12946.5	19202.7	14388.3	10632.3	19206.4	14659.3	14446.4	13884.5	21830.9	20099.1	19737.4	18157.3	15367.8	18900.4	10745.9	12247.4	13567.4	11877.9	14272.7	20621.1	19798	55308.6	21456	11680	11629.2	18566.3	12919.2
35.375	13764.4	10318	29776.1	14386.4	12606.2	27603.9	34037.7	14763.8	17143.4	19362.3	10943.9	18240.1	25579	21349.1	20457	35824.8	30426.8	23246.5	15126.5	14314.7	15771.3	24066.6	12936.1	19229.3	14536.8	10718.2	19175.3	14737	14314.9	13967.8	22052.3	20149.7	19616	18299.7	15233.7	18784.4	10539.8	12299.3	13420.7	11670.9	14502.2	20431.2	19864.6	55652.5	21227.6	11628.3	11572	18407.5	12909.6
35.75	13852	10412.5	29746.4	14373.5	12794.7	27652.3	34239.8	15075.2	17170.3	19471.1	10843.6	18104.7	25905.2	21839	19995.6	35900.1	30729.1	23099.8	15329.7	14531.9	15712.2	23961.7	13068.6	19051.3	14714	10827.2	19320.2	14842.1	14312.1	13836.6	21994.3	20032.4	19573.8	18234.5	15296.9	18721	10843.7	12281.7	13244.1	11953.5	14502.5	20625.1	20015.3	55651.8	21201.9	11708.4	11652.5	18401.8	12948.8
36.125	13950.4	10532	30033.8	14601.2	12842.3	27575.9	34298.2	15107.6	17061.3	19465	10913.3	18072.6	26304.1	22153.6	20096.6	36248.9	30804.9	23246.2	15136.3	14463	15645.2	24046.6	13002	18956.7	14824.4	10865.8	19327	14668.7	14405.8	13700.8	22057.5	20064.2	19558.6	18275	15172.5	18712.5	10873.9	12344.9	13308.6	11879.1	14542.5	20402.9	19947.5	55810	21413	11760	11609.3	18376.5	12880.8
36.5	13943.6	10541	29939.3	14598.9	12981.2	27494.8	34276.9	15173	16995.1	19715.2	10899.5	18050.6	26436.1	22032.5	19855.7	36466.4	31153.7	23099.3	15270.3	14624.6	15714.3	24196.7	13127	19159.6	14758.4	11052.4	19417.5	14753.7	14429.3	13623.1	22229.8	19925.5	19640.4	18379.2	15199.9	18455.8	11069.1	12370.9	13187.6	12012	14767.1	20447.6	19948.9	55862.1	21519.7	11774.7	11665	18134.5	13099.6
36.875	13983.4	10734.5	29927.1	14802.1	13074	27356.4	34514.1	15396.2	16876.7	19889.4	11129.2	17907.6	26694.9	22399.5	19804.3	36573.4	31239.3	22933.3	15294.3	14818	15627.5	24090.7	13148.3	19016.3	14913.9	11095.5	19416.4	14624.1	14251.8	13870.4	22350.7	20058.7	19565.5	18428.2	15203.6	18508.1	11133.7	12764.7	13312.2	12162.1	14764.5	20573.7	19707.1	55997.7	21378	11779.6	11570.9	18148.1	12987.4
37.25	14091.9	10846.9	30142.2	15114.8	13170.6	27303.7	34470.2	15659.5	16901.2	19905.5	11093.5	17963.3	27145.7	22813.3	19893.6	36673.3	31421.3	22853	15332.7	14814	15475.9	24260.6	13128.8	18901.2	14997.2	11301.9	19336.1	14766.9	14343.4	13536.5	22325.5	19926.2	19583.4	18583.8	15241.7	18523.9	11204.4	12524.5	13275.2	12288.1	14796.7	20481.2	19970.5	55806.2	21456.7	11912.3	11400.8	18040.6	13185.5
37.625	14094.1	10781.8	30257.2	15345.8	13315.9	27315.7	34735	15665.3	16904.1	19987.2	11131.2	17832.8	27446.4	22692.5	19718.1	36950.6	31660.4	23032.2	15408.6	14957.9	15576.9	24275.7	13300.9	18927.4	15238.2	11277.9	19579.1	14886	14273.3	13563.3	22350.4	19962.9	19477.9	18567.4	15179.9	18558.9	11244.6	12773.6	13289.3	12114.7	14929.5	20459.7	19952	55889.7	21500.4	11637.8	11616.4	18036.2	13171.9
38	14201.3	10938.4	30348.1	15404.6	13202.8	27391.5	34951.2	15793.9	16625.6	20171.7	11119.3	17593.2	27679.4	22963.1	19546.9	37086.9	31757.1	22932.2	15574.7	15155.1	15392.7	24393.5	13310.4	18865.2	15263.2	11366.9	19511.6	14889.9	14364.7	13568.2	22425.8	19886.8	19420.5	18805	15252.4	18422.8	11409.9	12769.2	13169.4	12474.4	15150.3	20290.2	19981.6	55976.2	21453.9	11931.9	11469.1	18025.5	13198.7
38.375	14468.5	11038.3	30245.9	15379.6	13393.9	27252.4	34914.1	15908.3	16843.9	20276.6	11171.7	17811.4	27803.9	23219.5	19611.7	37202.5	31837.7	22822.5	15595.8	14958.9	15441.2	24410.1	13451.1	18695.8	15355.6	11515.9	19693.9	14922.5	14205.4	13706.4	22537.4	19867.8	19425.7	18697.9	15253.1	18473.5	11567.9	12912.5	13128.4	12482.8	15186.8	20565.7	20125.4	55655	21581.2	12172.5	11418	18006.5	13104.1
38.75	14403.1	11151.5	30497.9	15497.2	13492.1	27415.7	35095.9	15869.4	16689.9	20611.4	11278.8	17552.5	28304.2	23318.8	19482.9	37379.1	32005.1	22744.5	15592.1	15102.6	15275.3	24612.1	13371.7	18474	15363	11628.6	19647.5	14912.4	14436.5	13747.2	22720.9	19812.7	19282.9	18707.9	15163.6	18424.5	11623.3	13196.8	13379.4	12569.2	15318.3	20307.1	20049.7	55611.9	21694.9	12123.4	11528.3	17840	13182.2
39.125	14478	11286.4	30541.2	15714.8	13637.5	27291.7	35328.6	16157.3	16656.3	20835.7	11407	17339.1	28759.9	23405.8	19527	37261.4	32179.3	22796.7	15718.4	15375	15186.8	24678.8	13484.5	18577.9	15526	11792.6	19866.4	15004.2	14251.9	13528	22875	19881.7	19451.3	18755.6	15208	18467.3	11758.7	13075.9	13278.9	12602.4	15456.5	20518.7	19926.4	55462.9	21959.8	12014.6	11527.2	17867.3	13169.7
39.5	14700.3	11360	30654.3	15813.7	13702	27274.3	35455.7	16318.6	16583.7	21249.6	11521.8	17502.8	28900.1	23573.1	19273.9	37678.9	32099.1	22945.8	15830.4	15301.4	15151.3	24814.9	13589.1	18374.9	15549.2	11803.9	19874.7	14943.5	14171.4	13858.7	23066.2	19972.6	19487.4	18956.2	15303.7	18390.9	12027.5	13229	13039.3	12574.9	15559.7	20422.9	19918.7	55343.8	21905.6	12262.2	11364.8	17863.3	13371.9
39.875	14564.7	11517.3	30677.4	15775.9	13923.5	27213.8	35422.5	16339.8	16749.9	21192.6	11511.8	17391.1	29059.7	23782.6	19371	37506.8	32401.7	22764.5	15648.6	15264	15239.4	24988.8	13574.8	18403.9	15628.4	11866.4	20004.8	14993.9	14080.9	13506.1	23225.7	19961.6	19512.4	18775.4	15145.9	18490.8	12241.2	13348.4	13191.7	12836.6	15735.2	20426.5	20388.6	55118.6	22002.5	12233.4	11426.4	17803.1	13257.3
40.25	14911.4	11480.3	30917.1	16058.2	13912.3	27105.6	35788.4	16562.6	16620.5	21457.5	11448.6	17160.9	29371.8	23967.2	19278.2	37614.4	32309.1	22498	15754.5	15422.1	15063.8	24956.6	13632.1	18358.5	15742.3	12094.1	20081.1	15203	13934.3	13657.4	23461.5	20037	19411.1	19066	15174.2	18380.7	12184.5	13765.2	13098.4	12971.1	15679.8	20456.9	19972.3	55048.8	21997.1	12395.4	11494.8	17654.6	13471.8
40.625	15069.6	11737.7	30976.3	16116.1	14105.8	27063.2	35944.7	16646.6	16439.9	21622.1	11513.6	16927.5	29713	23913.2	19443	37782.8	32291.9	22576.6	15768.6	15515.2	15028.8	24962	13780.5	18126.8	15939.4	12147.6	20102.5	15240.1	14038.9	13496.8	23825.1	20036.6	19578.4	19149.9	15267.6	18578.3	12108.2	13750.4	13134.2	12917	15866.8	20544.4	20181.6	54804.2	22038.5	12350.7	11467.2	17602.8	13425.3
41	15088.2	11753.7	31004.4	16288.2	14013.5	27085	36023	16854.9	16562.2	21920.2	11694.7	17098.1	30015.1	23857.8	19402.9	37773.7	32398.3	22780.3	15905.2	15657.7	15013.4	25155.1	13814.4	18161.2	15999.5	12187.9	20351.4	15087.2	14153.7	13528.2	23993.4	20034.3	19611.1	18942.2	15286.7	18408	12504.4	13686	13044.5	13000.1	16027	20415.8	20269.5	54505.2	22345.1	12361.7	11559.4	17701.7	13511.6
41.375	15115.5	11775	31219.3	16520	14252.1	27084.9	36352	16988.5	16472.6	22062.3	11694.8	16832.6	30379	24259.8	19175.8	37819.7	32349.6	22759.1	15890.7	15707.2	15111.3	25252.3	13847.5	18049.4	16205.7	12466	20291.8	15297.5	14082.6	13488.4	24453.8	20226.3	19768.8	19331.5	15115.6	18198.8	12453.5	13921.3	13090.6	13231.3	16169.7	20377.1	20366.8	54355.8	22405.9	12503.4	11416.7	17582.7	13461.1
41.75	15136.5	11941.7	31083.9	16536.2	14354.9	27039.6	36495.5	17037.8	16531.5	22080.5	11976.4	16891	30937	24264.9	19304.7	37958.1	32377.8	22512.1	16075.5	15779.5	14980.4	25266.1	13849.9	18030.5	16041.5	12489.1	20344.8	15412.3	14078.4	13406.2	24654.1	20463.4	19849.3	19294	15208	18327	12625.2	14213	12969.6	13240.5	16245.4	20387.4	20351.9	54282.4	22245.9	12573.9	11517.9	17534.4	13611.5
42.125	15419.5	12069.2	31076.6	16645.9	14507.4	26977.5	36731.9	17143.3	16443.4	22498.2	11902.1	16788.1	31136.5	24648.2	19137.4	38364.5	32513.1	22671.6	16094	15727.1	14961.7	25533.9	13875	18057.5	16010.6	12552.5	20445	15495.1	14163.1	13515	25012.1	20514	20000	19410.5	15234.9	18213.7	12611.4	14202	12926.1	13447.6	16440.6	20345.1	20231.7	54046	22621.5	12667.7	11705.6	17553	13640.8
42.5	15379.5	12151	31112.7	16747.7	14420	26855.9	36914.8	17369.4	16364.8	22639.2	11864.3	16520.4	31429.6	24620.6	19163	38488.6	32628.1	22520.5	16113.2	16032.2	14987.8	25574.4	14229.7	17980.6	16264	12566.1	20426.7	15630.5	14216.3	13510.5	25187.1	20666.3	20110.3	19305.6	15245.2	18395.7	13008.1	14338	13112.1	13563.4	16548.8	20429.1	20521.2	53674.1	22544.2	12773.6	11692.1	17534.4	13827.5
42.875	15483.4	12290.1	31053.5	16963.9	14452	26814.5	37187.7	17549.8	16188.4	22630.2	12220.6	16685.3	31827.5	24794.2	19177.2	38281.9	32610.2	22671.5	16136.1	15916.6	14869.8	25654.7	14192.2	17776	16269.4	12705.6	20811.7	15433.2	14096.6	13714.9	25563.2	20857.9	20358.8	19422.6	15214.5	18365.2	13000.8	14380.6	12977.1	13687.3	16724.7	20431.7	20633.2	53478.6	22629.9	12798.7	11715.5	17529.5	13957.8
43.25	15645.9	12325.1	31222.5	17053.4	14840.4	26949.9	37349.4	17564.7	16229.3	22727.3	12021	16476.3	32246.2	25010	19103.9	38498.8	32721	22591.7	16073.1	15928.5	14849.4	25570.7	14327.4	17653.6	16247.5	12879.9	20868	15550.3	14212.2	13621.1	25700.4	20939	20421.2	19550.4	15274.2	18184.2	13208.7	14633.9	12996.8	13780.5	16808.6	20403.2	20888.9	53406.7	22567.6	12907.3	11721.9	17380.5	13985
43.625	15622.6	12460.9	31286.3	17211	14722.2	26525.2	37611.2	17565.7	16352.4	22786.8	12165	16553	32225	25173.7	19055.6	38449	32607.9	22161.6	16052.8	15986.3	14803.9	25875.1	14447.9	17868.8	16502.7	12996.5	20862.7	15601	14163.8	13766.2	25847.1	21019.4	20278.1	19582.4	15271.2	18213.1	13127	14628.4	12953	13867.6	16820.6	20356	20642.9	53308.2	22624.4	12873.8	11666.6	17508.2	14314.6
44	15846.6	12562.7	31358	17215.5	14747	26414.2	37880.1	17869	16279.5	22934.8	12172.2	16432.7	32615.1	25154.4	19123.5	38659.4	32579.6	22314.8	16130.7	16204.5	14615	25853.8	14466.7	17779.4	16422	13168.2	21011.5	15636.6	14200.2	13710.2	26090.6	21212.9	20575.8	19789.6	15330.2	18291.5	13548.9	14944.1	13053	14114.3	17088.7	20570.3	20530.1	53203.2	22744.9	12931.7	11526.9	17308.9	14401.1
44.375	15725	12587.3	31366.7	17213.8	14956.9	26548.2	37879.9	17856	16341.8	23035.2	12406.4	16495.4	32666.5	25254.8	19129.1	38605.4	32548.8	22301.7	16253.6	16164.5	14592.6	26129.4	14642.5	17719.8	16433.3	13178.2	21252.2	15693	14262.6	13610	26090.4	21409.7	20387.9	19786.9	15321.1	18375.9	13433.9	14821.9	12940.6	14124	17208.3	20526.3	20948.7	52931.9	22747.2	13074.6	11745.3	17274.1	14760.1
44.75	15931.4	12703.7	31351.6	17084	14941.7	26413.4	38353.7	17999	16241.3	23026.9	12270.3	16389	33271.6	25376.7	19264.9	38740.7	32690	22347.9	16246.2	16113.8	14929.8	26326.7	14845.5	17725.9	16618.6	13008.6	21411.2	15758	14380.7	13566.5	26482.3	21352	20722.2	19909.7	15462.3	18421.8	13653.5	15016.9	12946.6	14219.4	17432.1	20524.5	20892.3	52804.2	22815.2	13132.9	11753	17296.3	15047.7
45.125	15853.8	12723.7	31375.3	17439	15061.9	26445	38478.3	18041.4	16225.2	23101.4	12490.7	16427.7	33492	25586.3	19043.9	39056.4	32819.8	22283.8	16270.3	16279.9	14687.1	26568	15032.8	17671.2	16693.9	13384.1	21372.9	15739.2	14416.8	13604.5	26406.3	21651.3	20652.7	20072.4	15513.7	18429	13556.7	14927.5	13183.8	14461.6	17492.7	20460.5	20976.9	52560.4	22941.2	13112.1	11691.4	17304.9	15079.8
45.5	16057.1	12839.3	31275.8	17530	15266.1	26466.5	38536.5	18275.7	16166.5	23284.9	12578.8	16260.4	33646.4	26116.9	19394.4	39069.9	32792.9	22494.8	16313.5	16346.6	14624.1	26607.9	15124.6	17709.1	16689.7	13411.8	21523.6	15812.5	14244.4	13779.2	26548.3	21669.8	20725.9	20228.3	15521.8	18464.6	13614.6	15142	12969.5	14686.5	17651.9	20489.1	20950.5	52381.1	23068.9	13144.8	11827	17274	15395.9
45.875	16114	12993.6	31452.4	17602.3	15341.5	26430.6	38643.7	18245.5	16039	23213	12534.9	15929	34259.9	26362.1	19578.6	39250.2	32572.5	22488.4	16308.8	16385	14666.9	26811.3	15408.6	17779.6	16599.3	13522	21615.7	15889	14303.2	13695.2	26888.2	21750.8	20868.1	20427.4	15644.6	18535.8	13873.6	15201.6	13103.6	14579.7	17901.3	20703.4	21090.5	52479.3	23102.4	13065.6	12028.6	17356.9	15674.8
46.25	16057.3	13124.2	31428.7	17735.3	15339.8	26373.4	39076.4	18527.3	16187.9	23373.8	12735.2	16153.8	34608	26684.4	19470.1	39428.2	32740.9	22600	16339	16308.2	14668.3	26876.4	15729.3	17704.3	16695	13601.8	21777.5	15896.9	14395.4	13856	27128.9	21885.1	20858.4	20613.7	15769	18468.7	13880.5	15482.2	13070.6	14888	17929.4	20757.7	20958.7	52090.3	23066.9	13386.1	11813.6	17348.2	15784.7
46.625	16145.7	13191.7	31487.3	17942	15123.9	26463.1	39046.6	18396.2	16231.9	23111.4	12765.8	16024.2	34925.2	27125.8	19783.4	39507.4	32784.2	22781	16278.7	16535.8	14684.8	27154.8	15822.6	17877.9	17134.1	13761.2	21984.4	16011.5	14439.4	13779.7	27044.1	21875.4	20911.9	20770.5	15856.7	18708.1	13930	15409.1	12995.1	15171.3	18110.9	20847.1	21200.6	51950.7	23280.5	13277.6	12052.3	17367.1	15984
47	16068.3	13182.4	31698.5	18098.1	15195.6	26292.8	39272.6	18493.9	16164.7	23350.7	12995.2	15923.4	35487.8	27551.6	19910.9	39883.7	32971.8	22894.4	16403.9	16500.1	14686.2	27264.8	16174.5	17933.2	16834.9	13773.1	22031.8	16196.9	14383.3	13880.4	27321.3	22019.9	21034.6	21015.1	15870.7	18649.5	14089.7	15642.4	13230.2	15225.9	18282.1	20879	21455.6	51965.5	23328	13293.5	12010	17104.6	16111.3
47.375	16239.3	13293.9	31716.2	18140.8	15127.5	26266.2	39473	18679.7	16083.5	23442	12967.5	15951.5	36134	28243.8	20150.6	39990.1	32994.7	22830.8	16337.6	16499	14771.6	27507.4	16455.5	18008.3	17128.4	13884.4	22124.3	16161.1	14621.5	13866.4	27471.2	22026.2	21371.9	21276.7	16041.2	18980	14269.4	15728.3	13077.9	15582.2	18654	20903.9	21312.7	51621.9	23054.3	13345.4	11987.4	17225.1	16270.9
47.75	16178.8	13243.2	31691.4	18033.8	15342.4	26352.9	39705.2	18713.8	16167.3	23256.6	13022.5	16036.5	36625.5	28882.3	20486.6	40151.5	33245.8	23004.2	16413.9	16444.8	14755.9	27805.4	16761.9	17935.2	17055.5	13850.4	22004	16102.4	14420.8	13877.2	27849.4	22312.1	21170.5	21688.5	15990.8	18902.2	14178.1	15710.7	13147.3	15667.7	18883.5	21042.9	21870.4	51337.9	23432	13398.2	12162.6	17079.1	16297.1
48.125	16181.4	13432.5	31812	18009.5	15426.9	26470.1	40013.1	18755.6	16256.3	23336	13269.1	15861.2	37089.7	29832.8	21040	40438.1	33404	23104.7	16393.4	16618.2	14694.5	28011.9	16929.3	18041.4	17234.6	14166.5	22288.3	16219.2	14501.2	14020.9	27945.3	22406.8	21238.1	21711.8	16221.5	19254.4	14439	15982.2	12975.7	16045.4	19066	21239.1	21873.4	51590.4	23506	13666.9	12237.6	16586.5	16678.2
48.5	16312.7	13601.6	31802.5	18115.3	15482.6	26311	40095	18883	16115.8	23351.6	13207.4	15693.6	38163.3	30865	21297.1	40880.7	33835.1	23250.4	16312.2	16727.8	14679.4	28082	17348.1	18138.4	17228.8	14243	22189.9	16373.8	14605.3	13957.2	28166.1	22649.9	21549.7	22061.8	16136.3	19229.3	14503	16132.5	13024.3	16300.2	19307.2	21305.6	21924.1	51562	23583.9	13665.7	12077.5	16529.9	16693
48.875	16424.1	13512.1	31731.6	18057.8	15738.4	26402.7	40415.9	19087.9	16079.9	23263	13281.8	15620.6	39235.5	31898.4	21713.4	41333.8	34127.4	23398.1	16375.5	16678.7	14701.2	28445	17545.8	18276.1	17361.5	14322.3	22223.1	16350.5	14639.1	14067.6	28328.3	22700.3	21573.2	22339	16605.7	19394.7	14675.7	15943.9	13215.8	16683.9	19740.7	21412.5	22092.9	51263.8	23563.8	13582.6	12236.5	16622.1	16760.6
49.25	16372.5	13607	31889.8	17945.3	15587	26441.1	40476.7	19258	16204.1	22952.7	13323	15712.4	40290	33566.8	22992.3	41875.6	34375.1	23558.5	16388.2	16659.5	14683	28639.6	17691.7	18488.9	17314.5	14253.6	22420.2	16480.2	14745	14049.5	28474.5	22902.7	21653.2	22596.1	16673	19488.2	14708.5	16127.3	13267.4	17253.9	20304.5	21790.8	22309.4	51110	23795.2	13676.2	12114.9	16696.2	16898.9
49.625	16319.6	13153.6	31941.1	18122.2	15789.7	26366	40715	19069.3	16126.2	23117.1	13224.4	15807.8	41463.3	34768.5	23547.1	42559.4	34891.2	23765.4	16507.7	16821.7	14744.6	28970	18152.9	18497.2	17547.9	14529.6	22269.5	16421.6	14779.8	14098.1	28736.5	23077.8	21916.5	22700	16832.5	19684.2	14586.2	16242.9	13347.6	17668.6	20587.1	22099	22401.5	50943	23800.5	13725	12315.7	16591.4	17147.4
50	16236.8	13273.6	32066.3	18278.3	15861.5	26474.9	40834.8	19286.4	16164.2	22975.2	13289.9	15638.3	43045.8	36823.2	24469.8	43209.8	35601.2	23969.4	16561.1	16691.2	14672.8	29181.1	18527.1	18644.6	17702.7	14686.3	22591.4	16519.5	14768.1	14214.1	28942.6	23226.6	21916.2	22886	17036.8	19753.6	14749.2	16381.9	13274.7	18381.1	21057.9	22366.3	22827.8	51112.7	23938.2	13760.3	12236.1	16592.1	17450.7
50.375	16263.8	13246.9	32090.9	18360.1	15980	26305.1	40782.1	19277.1	16210.6	22917.4	13510.6	15751	44423	38839.4	25755.4	44149.1	36299	24401.3	16339.8	16576.3	14762.6	29476.5	18823	18864.3	17745.4	14568.7	22395	16470.2	14744.3	14214.5	29322.2	23511	22134.7	23087.9	17025.4	19648.1	14885.9	16564.6	13396.6	18921.3	22078.6	22842.1	22735.5	50789.5	24171.5	13829	12277.5	16639.1	17569.4
50.75	16277.9	13258.6	31914.9	18265.1	15914.5	26525	40959.1	19304.6	16141.7	22884.8	13070.5	15741.6	46580.6	40996.7	27091.4	45264.1	37064.1	24891.5	16511.7	16576.9	14795.9	29828.8	19280.7	18972.7	17825.1	14933	22660.6	16664.3	14798.4	14157.5	29358.9	23661.6	22096.7	23365.2	17164.4	19984.3	14815.9	16486.8	13403.7	19445.1	22732.3	22956	23074.6	50889.2	24049	13806.3	12442.9	16556.5	17583.9
51.125	16212.3	13475.9	31942.4	18423	15811.2	26451.7	41124.7	19293.2	16121.1	22728.3	13188	15810.4	47938.1	43228.6	28551.5	46381.7	37965.2	25480.1	16309.5	16721.3	14820.7	30125.2	19617.8	19264.4	18046.4	15049.6	22737.7	16602.2	14800.5	14343.9	29844.3	23738.6	22475	23485.9	17433.4	19883.9	14707.9	16569.8	13318.5	20611.8	23640	23526.4	23800	50784.5	24297	13572.5	12362	16498.1	17784
51.5	16223.7	13457.1	32094.4	18393.7	16067.3	26469.9	41243.2	19333.8	16109.2	22811.8	13076.5	15801.3	50046.2	45893.7	29665.4	47551.8	39149.2	25904.1	16203.3	16552.5	14831.1	30673.7	20192.9	19562.4	18129.9	15118.5	22710.3	16595.2	15031.1	14402.1	30080.6	24130.8	22514	23840.6	17521.3	20100.6	14860.2	16546.6	13451.2	21688.3	24785.1	23982.9	24054	50855.6	24263.3	13493.8	12381.9	16582.2	17972.2
51.875	16366.7	13428.1	32054.5	18489	15970.8	26422.7	41259.8	19384.6	16231.7	22713.7	13045.2	15776.5	52081.5	48791.1	31472.3	48872.4	40298.3	26465.1	16141.6	16479.9	14827.2	31099.7	20550.4	19718.2	18566.6	15314.3	22942.3	16624.7	14815.5	14445.5	30586.9	24379.3	22694.2	24130.6	17735.2	20296.8	14741.1	16693	13550.9	23025.6	26014.3	24667	24567.7	50822.3	24469.4	13328.8	12392	16464	18021.3
52.25	16157.1	13527.7	31996.6	18320.1	16142.4	26392.5	41382.5	19315.6	16130.1	22695.1	13052.3	15642.8	53914.3	51506.4	33418	50606.1	41749.6	27332	16249.6	16639.5	14858.1	31893.7	21130.9	20074.2	18855.6	15606.1	22984.8	16752.3	15002.9	14387.1	30747.3	24820.8	23186.1	24184.6	17810.3	20477	14735.9	16823.4	13366.4	24450.6	27433.4	25287.4	24857.9	50739	24776.7	13292.5	12320.9	16417.2	18227.2
52.625	16276	13483.1	32102.8	18530.4	16061.1	26524	41409.8	19470.2	16306.5	22580.4	13111.8	15818.9	55949.5	54199	35020	52187.4	43055.4	27962.8	16263.8	16549.8	14821.8	32465.1	21795.9	20368.1	19361.9	15858.7	23146.9	16815.5	15010.6	14298.3	31434.9	25056.2	23216.4	24575.8	18188.8	20474.3	14704.6	16618.7	13383.3	25979	29006.3	26254.7	25668.5	50875.9	24755.1	13150.3	12403.1	16276.2	18488.3
53	16096.5	13475.9	31930.1	18440	16200.6	26535.1	41429.3	19360.8	16207.7	22465.1	13153.7	15487.7	57711.1	56769.9	36930.3	53936.8	44522.5	28930.6	16099.6	16406.1	14771.3	33157.3	22689.3	20600.6	19517.6	16173.4	23335.6	16806.2	14932.7	14610.4	31671.2	25351.9	23714.1	25009.7	18302.8	20733.2	14916.7	16640.2	13395	27901.8	31038.9	27043.3	26461.4	50999.1	25165.4	13329.3	12254	16223.7	18748.7
53.375	16064.6	13248	31916	18582.8	16178.7	26462.7	41417.3	19315.2	16078.6	22317.3	13081.3	15592.9	59303.4	59017.3	38491.5	55456.1	46368.8	29619.7	16129.4	16393.9	14900.9	33771.6	23566.4	21001.9	19997.7	16633.1	23376.3	16652.7	14923.6	14544.6	32459.6	25836	24042	25290.3	18605.1	21032.2	14663.7	16741.3	13512.2	30013.4	33127	28063.4	27235.9	51232.4	25508.8	13114.4	12386.8	16330.6	18960
53.75	16145.5	13226.6	31876.1	18545.7	16437.8	26416.2	41395.7	19322.8	16095.7	22375.5	13082.3	15649.7	60651.7	61402.6	39856.6	57524.9	48130.3	30459.7	16128.5	16443	14744.2	34530.9	24455.4	21597.9	20598.2	17225.4	23580.8	16762.9	15013.4	14560.1	32749.4	26301.7	24604.1	25753.2	18887.3	21072.2	14865.9	16720.1	13356.6	32139	35279.7	29447	28314.8	51450.6	25709.4	13185.8	12317.3	16239.9	19023.1
54.125	16135.4	13286.8	31785.7	18800.5	16486.6	26458.5	41506.7	19219.2	16061.1	22048	13213.6	15759.8	61802.2	63269	41152.1	59470.8	49829	31355.7	16152.8	16497.5	14693.9	35351.6	25499.3	22010.7	21287.8	17712.4	23722.4	16854.6	15045	14447.8	33626.1	26755.6	24898	26145.2	19100.1	21358	14788.9	16720.3	13250.9	34504.7	37767.6	30619.5	29583.1	51785.4	26179.3	13313.8	12342.6	16316.8	19399.6
54.5	16086.1	13078.8	31743.3	18862	16529.4	26606.4	41476.3	19286.1	16170	22182.5	13152	15814.7	62921.5	65057.1	42594.1	61298.2	51829.3	32757	16073.8	16350.7	14911.4	36351.4	26652.8	22805.8	22041.3	18618.7	24099.1	16809	15123.5	14516.3	34192.9	27789.7	25523.2	26504.3	19422.9	21611.2	14943.3	16513.8	13340.3	37089.1	40385.8	32000.4	30382.2	52050.9	26651.1	13296.7	11630.6	16279.2	19616.1
54.875	15932.4	13166.5	31618.2	18831	16542	26530.4	41441.6	19333.8	16076.7	22112.9	13161.2	15662	63774	66412.3	43627.2	63336.5	53635.8	33556.2	16005.1	16332.6	14813.4	37439.5	27835.4	23196.9	23051	19358.8	24496.4	16917.2	15119.4	14687.5	35216.1	28173.4	26161.5	27044.6	19807.4	21940.5	14939.6	16571.7	13533.5	39688.2	43103.3	33295.3	32048.2	52537.3	27198.9	13230.8	11568.2	16325.8	20139.8
55.25	15962.1	13101.1	31386.6	18830	16653	26526	41341.2	19390.7	15883.8	22089.4	13192.4	15864.4	64511.9	67472.3	44291.1	65395.6	55515.6	34759.6	16005.9	16209.6	14776.6	38660.9	29093	23928.1	24083.8	20205	24820.7	16923.8	15051	14554.5	35961.8	28981.2	26711.8	27908.6	20474.9	22517.5	14653.9	16807	13331.8	42158.5	45695.4	35014.3	33390.1	53456.7	27484.1	13188.6	11388.5	16207.7	20591.8
55.625	15731.1	12971.4	31316.3	19033.1	16788	26630.8	41389.5	19385.1	15981.7	21780.1	13168	15965.1	64902	68246	44994.4	67162.6	57598.1	35737.1	15982.8	16198	14727.2	39938.1	30633.9	24749.2	25268.4	21181.4	25251.4	16979.3	15132.7	14788.2	36770.4	29596.3	27419.5	28477.8	20698.5	22872.7	14826.6	16644.4	13544.7	44806.8	48347.6	36518.3	34974.9	53850.7	28361.4	13232.9	11478.5	16214.7	21202.4
56	15682.9	13073.6	31242.6	19115.8	16802.9	26840.2	41139.5	19234.6	16045.1	21964.9	13100.8	15910.6	65395.7	68739	45517	68964.3	59389.2	36864.7	16084.3	16243.2	14725.4	41131.6	32048.7	25408.8	26606	22328.8	25693.8	17062.7	15154.6	14638.6	37724.5	30551.3	28427.3	29129	21306.4	23217.9	14836.4	16768.1	13662.1	47044.9	50887.9	37974.1	36621.2	54818.4	29027.5	13165.5	11502.7	16250.3	21592.3
56.375	15742.7	13000.1	30929	19174	17035.2	26802.5	40959.5	19234.6	15914	21804.6	13401.4	15913.3	65487.1	69250.1	46090.8	70815.7	60996.5	37926.7	15978.8	16126.4	14780.6	42209.5	33205.1	26262.2	28114.3	23547.5	26246.2	17035.7	15284	14734.7	38391.4	31060.3	29073.4	29870.5	22042	23811.2	14794.9	16785.5	13445.7	48977.3	53322.9	39310	38446.7	55665.9	29577.4	13200.2	11415.3	16243.8	22292.4
56.75	15604.5	12982.7	30813.6	19314.5	17140.8	26854.1	40982.9	19265.9	16036	21802.9	13614.8	16246.6	65591.4	69380	46377.6	72419.5	62888.8	39100.3	15854.5	16179.7	14716.1	43576	34492.7	27172.6	29645.4	25079.9	27045.5	17063	15377.2	14892.9	39359.6	31831.3	29578.9	30582.6	22522.9	24498.1	14952	16906.1	13597.1	50483.4	55402.6	40790.1	40354.2	56480.4	30462.8	13144	11503.7	16085.6	22868.6
57.125	15594.1	12791.5	30708.3	19494.6	17463.9	26909.1	40824	19239.3	15881.1	21912.9	13593.2	16164.9	65735.6	69690.5	46652.4	73894.3	64443.6	40365	15879.6	15980.4	14889.3	44656.5	35787.1	27840.1	31411	26639	27932.2	17174.8	15266.4	14891.3	40182.9	32585.2	30345	31603.6	23094.8	24984.1	15105.6	17021	13582.5	52149.6	57083.7	41919	42432.8	57590.4	31174.6	13224.4	11543	16103.7	23653.2
57.5	15709.2	12832.9	30720.2	19737.3	17714.5	26958.6	40646.7	19127.3	16033.5	22278.1	13721.5	16385.5	65714.6	69797.1	46731.7	75059.9	65894.8	40951	15819.1	15926.5	14841.1	45340.2	37047.4	28538.5	33445.8	28299.4	28718.6	17009.1	15340.6	14914	40894.4	33189	31007.5	32552.3	23777.1	25763.9	14978.8	17016.8	13628.5	53689.5	58572.7	43011.3	44199.9	58645.1	32091.4	13086.6	11510	16138.3	24595.6
57.875	15367.2	12827.9	30541.1	19836.7	17851.8	27031.7	40785	19235.3	16003.8	22331.7	14163.5	16500.3	65520.6	69542.7	46640	76323.1	67170.9	41794	15799.6	15833.7	14816.2	46299.3	37910.8	29322.2	35539.8	30121.3	29643.1	17302.8	15370.6	15088.8	41331.9	33795.6	31578.7	33658.9	24514	26138.2	15518.7	17142.3	13684.7	54606.5	59841.8	43723.5	45967.8	59916.9	32806.4	13253.6	11435.6	16197.5	25571.3
58.25	15501.8	12752	30359.5	20281.9	18051.1	27304.5	40512	19134.8	15865.4	22460.8	14461.3	16660.4	65165.6	69280	46994.6	76967.8	67984.8	42372.1	15984.9	15924.6	14811	46579.7	38440	29802.2	37641.1	32131.3	30622	17258.4	15286	14963.5	42147.3	34226.1	32121.2	34732.9	25332.5	27074	15480.9	17104.6	13734.6	55318.2	60734.8	44184.7	48156.1	60952.6	33996	13092.5	11481.2	16082.4	26655.6
58.625	15354.1	12728.2	30327.2	20854.3	18490	27405.4	40458	19121.2	15993.3	22912.4	14809.7	17156.4	65092.1	69413.7	46630.5	77322.7	68772.4	43051.1	15896	15889.2	14870.6	47052	38923.3	30021.3	39606.1	34116.5	31765.3	17112.4	15258.5	15168.1	42529.3	34539.6	32519.3	35763.8	26462.2	27821.8	15699.5	17385.6	14085	55716.6	61658.6	45029.5	49556.6	62027.7	34903.3	12943.7	11533.9	16149.4	27796.4
59	15280.3	12643.8	30112.4	21082.9	18875.7	27624.3	40471.9	19220.6	16006.4	23623.5	15307.7	17090	64872.1	69264.8	46800	77774.1	69356.4	43574	15850.2	15783.8	15040.2	47177	39383.5	30583.3	42171.3	36176.1	32803.7	17165.3	15490.7	15270.6	42741.1	34824.5	32926.6	37130.9	26986.5	28534.5	16050.9	17662.8	14060.7	56501.9	62067.7	45285.3	51105.4	63198.8	35657.1	12854.3	11356.3	16075.9	29055.4
59.375	15253.7	12682.8	30165.9	21820.9	19566.1	28021.4	40365.2	19198.5	15822.8	24143.1	15834.9	17607.2	64519.9	68804.8	46596.1	78631	69547.5	43868.1	16089.7	15882.9	14967.4	47222.8	39525.4	30577.6	43982.3	38114.3	34122.1	17339.6	15732.3	15487.6	42999	35191.4	33038.3	38409.4	28027.5	29311.6	16298.8	17797	14113.3	56546.9	62536.2	45780.8	52452.2	63831.5	36400.2	13026.1	11718.8	16137.3	30258
59.75	15125.4	12482.5	30043.8	22395	20101	28174.1	40280.7	19320	15868	25015.1	16748.2	17944.3	64031.9	68764.2	46501.6	78396.4	69804.8	44340.5	16227.9	15938.8	15033.2	47695.7	39601.7	30747.6	45752.2	39820.8	35124.9	17508.3	15629.5	15586.8	43368.4	35347.2	33470.6	39286.5	28816.5	30000.8	16677.1	18386.7	14460.6	57069.7	62948	45863.8	53627.4	64775.1	36921.3	12929.1	11415.9	16125.9	31550.6
60.125	15149.9	12398.9	29903.1	23132.1	20716.4	28471.4	40218	19428.1	15858.3	26080.7	17659.6	18508.6	64047.6	68195.1	46328.9	77820.7	69831.1	44330.1	16450.9	16047.2	15222.7	47481.2	39973.6	30964.2	47425.1	41595.7	36214.7	17614.3	15775.1	15673.7	43195.1	35621	33484.7	40443.6	29605.7	30920.3	17273	18642.8	14435.2	57431	63129.9	45978.7	54536.3	65411.6	37208.3	12962.3	11548.8	16173.3	32935.1
60.5	14978.8	12547.1	29766.7	24167.1	21732.2	28809.5	40015.6	19510.3	15842.7	27005.1	18819.1	19065.2	63793.9	68182.5	46238.5	77966.7	69798	44340.8	16566.1	16080.4	15276.9	47694.7	39832	31164	48940.4	43186.7	37366.2	17848.8	15932.6	15798.5	43500.5	35744.3	33809.3	41736.8	30374.6	31510.9	17960.8	19273.2	14932.2	57585.6	63492.9	46241.7	55110.1	65745.1	37724.8	13002.6	11435.6	16108.6	34230.4
60.875	14921.8	12496.7	29775.8	25034.8	22902.9	29239.9	40092.6	19688.7	16001	28458.1	20150.4	20010.2	63350.7	67858.4	46238.5	77824.2	69377.1	44175	16865	16171.9	15396	47657.5	40006.9	30880.7	49806.4	44194.7	37951	18143	16170.4	16121.6	43631.6	35860.8	33765.8	42510.8	31120.7	32141.7	18768.8	20080.6	15176.1	57595.9	63376.3	46410.6	55874.2	66076.8	38119	13064.6	11686.6	16193.6	35130.7
61.25	14903.8	12356.9	29606.4	26300.6	23849.1	29927.5	40033.2	19720	15966.1	30385.7	21902.8	20814.6	63029.9	67268.5	46023.9	77738.3	69066.6	44377.9	17244.7	16712.5	15661.4	47760.1	39970.7	31215.1	50704.9	45059.2	38732.4	18355.7	16404.4	16132.3	43642.6	36009.4	33989.9	43546.1	31649.9	32562.6	20037.5	20842.2	15714.9	57705.4	63439.5	46458.6	56465.1	66690.8	38305.6	12995.4	11619	16245.7	35958.1
61.625	14907.3	12411.2	29499.9	27805.8	25351.2	30546.1	39943.5	19789.2	16268.9	32311.2	23966	21884.7	62726.2	66834.9	45776.6	77067.5	68556.6	44266.3	17816	16899.6	16005	47773.2	40048.4	31281.4	51042.7	45545.7	38963.5	18850.1	16610.8	16708.1	43768.5	36127.6	34107.6	44369.6	32245	32996.1	21467.3	22169.4	16409.7	57800.5	63837.9	46332.4	56872.7	66948.6	38667.2	12973.4	11598	16298.7	36634.9
62	14830.2	12364.2	29420.4	29730.2	26792.9	31241.3	40362.4	20155.1	16508.9	34656.9	26513.6	23310.2	62056.5	66377.9	45543.9	76724.5	68338.9	44323.3	18436.3	17332.5	16204.9	47877.4	40051.8	31419.9	51700.6	46123.3	39345.5	19078.6	16994	16877.3	43943.4	36237.7	34147.8	44876.8	32677.1	33619.6	23094.6	23717.1	17351.7	57623.4	63626.5	46507.6	57197.6	66971.5	38873.7	13088.5	11829.9	16185.5	37019.5
62.375	14686.6	12294.8	29455.1	31324.3	28564.9	32363.5	40143.2	20485.8	16446.8	37257.6	29397.6	24847.8	61915.8	66418.7	45595.7	76312.3	67819.4	43938.9	19229.2	18051.1	16559	47836.4	40086.4	31505.1	52172.3	46644.7	39742.2	19554.8	17513.4	17409.9	43829.5	36333.8	34166.9	45333.6	33178.8	33727.6	25236.7	25381.7	18357	57494.7	63665	46337.7	57400.7	67262.8	39122.1	13156.5	11818.8	16430.6	37449.6
62.75	14632.4	12343.1	29239.4	33215.9	30333	33295.2	40535.8	20980.6	16696	39886.3	31898.8	26567.4	61402	65756.9	44984.4	75843.8	67358.1	43854.8	20372.8	18770.3	17104.6	47971.5	40222.7	31630.5	52433.1	46834	40105.2	20353.4	18198	17793.1	44031.9	36115.3	34250.4	45982.4	33655.8	34234.3	27453.2	27336.1	19483.4	57677.7	63343.3	46233.3	57674.3	67470.4	38981.9	13333.3	12005.1	16436.7	37593.2
63.125	14644.1	12288.1	29132.8	34980	32221.1	34277.9	40985.4	21329.6	17017	42306.8	34820.5	28115.4	61123.8	65397.8	44701	75221.4	66870.2	43703.9	21582.1	19827.4	17786.4	47902.7	40037.1	31490.2	53040.3	47077.1	40114.8	21363.5	18714.6	18375.8	43856.9	36336.5	34400.3	46564.7	33924.7	34625	30429.4	29845.8	21004.7	57669.1	63219	46330.6	58099	67575.7	39048.2	13505.1	12096.1	16457.5	37778.1
63.5	14545.9	12311.3	29103.3	37251.3	34232.6	35331.5	41398.2	21922.7	17481.8	44871.8	37607.1	29880	60601.5	64868.1	44556.6	74846.4	66520.7	43627.3	23102.9	20980.4	18598.8	47773.2	40273.3	31686.6	53142.2	47301.6	40416.8	22438	19445.8	19371.7	43835.7	36425.6	34505	46955.3	34229.4	34748.3	32920.7	32225.3	22363.8	57488.1	63218.4	46163.1	58116	67828.4	39260.6	13741	12267.2	16677.9	37895.1
63.875	14641.6	12150.5	28934.1	39148.4	36097.3	36177.8	42181.1	22720.1	17879.5	47137.8	40174.9	31815.6	60364.4	64305	44369.1	73988.4	66114.1	43371.5	24993.6	22488.3	19645.9	47870.6	40304.9	31716.1	53446.4	47588.4	40652.1	23807	20529.4	20308.9	44032.7	36515.8	34529.7	47426.5	34512.3	35122.1	35898.8	35175.4	24275	57394.8	62834.2	46077.6	58690.3	67512.6	39200.8	14035.7	12518.9	16946	38223.9
64.25	14462.8	12221.8	28826	40849.1	38286.4	37305.6	42791.1	23503.3	18290.7	48842	42352.6	33186.2	59531	63857.6	44075.9	73586.7	65436.7	43323	27088.9	24165.3	20554.1	47825.6	40282.1	31698.6	53652.2	47834.7	40755.4	24975.7	21579.7	21261.1	44130.2	36675.6	34440.4	47623.4	34990.7	35228.4	38828.1	38081.3	26025	56906.7	62429.2	45624.1	58826.1	67476	39380.8	14329.6	12813.3	17022.1	38186.3
64.625	14662.4	12213.5	28951.7	42165	39910.3	38163.4	43671.1	24656.6	18931.7	50674.5	44187.1	34512.3	59547.6	63244.5	44013.6	73117.1	64987.6	43003.7	29305.2	26192.5	21978.1	47808.6	40051.9	31621	53841.9	47968.4	40813.4	26382.9	22898	22513.3	44180.5	36715.4	34455.1	48343.5	35277.6	35474	41488.9	40715.2	27875.6	56602.6	62205.5	45732.8	58975.7	67584	39333.5	14716.9	13178.5	17422.7	38232.2
65	14620.1	12240.6	28748.2	43484.6	41257.9	38941.1	44899.1	25896.8	19713.9	51820.5	45628.8	35843.8	58983.4	62641.4	43501.2	72568.8	64297.3	42734.7	32124.6	28341	23468.1	47813.5	40062.8	31848.1	53865.2	48145.9	40926.8	28580	24281.5	23888.6	44265.7	36615.6	34387.5	48656.5	35571	35938.2	43976.2	43249.4	29165.1	56405	61611.3	45307.1	58578.5	67322.2	39314.3	15275.6	13789.3	17814.3	38371.7
65.375	14421.6	12336	28849.6	44726.5	42403.6	39942.3	46264.1	27288.5	20610.1	52541.5	46558.7	36619.3	58716.3	62469	43235.1	71922.5	63893.2	42637.3	34795.8	30812.9	25078.3	47868.2	40509.5	32056.7	54162.2	48222.2	41155.9	30401.2	25798.6	25536.4	44442.6	36823.1	34590.1	49142.5	35946.7	36117.5	46262	45527.6	31023.1	56119.5	61467	45164.9	59050.3	67428.9	39234.5	16279.6	14351	18248.1	38459
65.75	14594.8	12353.9	28764.8	45371.4	43334.5	40401.2	47740.7	29152.1	21746.7	53443.5	47266.7	37264.3	57996.3	62015.2	42902.3	71582.9	63385.5	42481.7	37150.5	33210.8	26685.8	47941.8	40374.1	32115.5	54279.9	48405.9	41296.8	32512.1	27255.4	26859	44531.2	36895.9	34721.6	49691.2	36305	36333.8	47778.8	47190.8	32134.9	55762.3	61066.5	45211.4	58961	67431.6	39245	17368.3	15184.1	18711.9	38575
66.125	14628	12298.4	28768.2	45943.8	44095.8	40706.8	49416.3	30779.5	23072	53374.4	47917.5	37776.9	57595.2	61316.3	42541	70872.7	62730.9	42031.2	39494.2	35193.3	28433.9	47816.1	40513.1	31959.2	54466.4	48459.4	41325.1	34381.2	29157.7	28136	44749.8	36883.3	34483.3	49975	36541.3	36508.1	48850.1	48474	33035	55427.5	60735.8	44765.9	58737.6	67559.1	39218.7	18708.8	16282.9	19538.6	38694.3
66.5	14706.8	12473.8	28705	46256.9	44381.8	41126.7	50870.6	32515.7	24164.5	53343.4	47773	37856	57015	60516.7	42297.9	70504.5	62047.2	41797.2	41241.9	37106.8	29888.6	47974.7	40434.2	32116.8	54283.5	48565.9	41102.4	36224.2	30839.5	29555.8	44631.6	37061.6	34776.1	50484.2	36744.5	36868.6	49303.5	49277.7	33580.8	54928.9	60081.8	44467.7	58755.4	66941.7	39159.1	20199	17403.7	20362.4	38656
66.875	15017.4	12587.9	28650.3	46710.2	44862	41486.3	52603.9	34384.6	25443.7	53341	47913.4	38068.4	56934.6	60201.8	41864.8	69786.8	61826.4	41584.2	42156.3	38492.7	30963	47801	40576	32209.6	54227.5	48505.7	41298.8	38049.7	32101.3	30764.6	45133.2	37269.3	34731.9	50598.3	37142.8	36981.6	49663.8	49795.7	33963.8	54927.2	59537.9	44401.2	58747.3	67130.6	39118.3	22253.1	18892.6	21594.4	38912.4
67.25	15044	12779.1	28843.1	46932.9	45225.6	41518.7	53801.5	35958.1	26557.6	53517.9	48063	38277	56110.7	59658.4	41760.4	69002.3	60985.3	41337.8	42945.8	39158.2	31993.6	47964.8	40695.1	32318.3	54204.3	48284.2	41147.6	39326	33241.7	31961	45191.4	37443.4	34748.9	51016.2	37319	37198	50144.8	50090.1	34267.6	54137.8	59133.2	44024.8	58467.2	66859.4	39024.9	24265	20899.8	22621.2	39016
67.625	15349.1	12925.3	28881.8	47142	45663	41788.9	54796	37423.4	27704.4	53186.4	47766.1	38234.6	55913	58989	41159.1	68667.7	60549.4	40971.3	43265.7	39673.5	32413.4	48090.3	40941.9	32193.8	54093.3	48392.1	41074	40413.3	33818.9	32628	45356.8	37474.3	34737	51410	37681	37473	50283.3	50281.2	34576.5	53894.2	58664.7	43710.3	58460.6	66651.8	39031.1	27080.7	22901.6	24010.2	39131.8
68	15667	13560.3	28990.2	47407.5	45753.5	41661.6	55766	38462.7	28482.8	52867.3	47353.7	38110.2	55424.1	58670.6	41109	67884.1	59751.3	40696.1	43435.8	39748.2	32777.9	48013.3	40790	32347.8	54079.8	48314.4	41061.2	40861.3	34421.3	33097.9	45506.7	37746.7	34909.6	51753	37862.9	37499.5	50317	50382.2	34393.7	53501.3	58146	43371.9	58111.6	66466.9	38788.6	29594.1	25118.4	25517.9	39414.2
68.375	16401.8	13997	29028	47607	45739.6	41976.7	56386.2	39376.4	29019.9	52531.6	47043.9	37916.6	54666.3	57951.3	40774.4	67582.2	59187.3	40717.5	43462.2	39788.2	32761	48311.4	40978.3	32269.4	53849.7	47985.4	41144.5	41233.2	34599.3	33266.4	45966	37955.8	35034.2	52125.4	37897.1	37791.2	50299.8	50382.2	34373.5	52825.4	57499.6	43034.5	58033.9	66232.8	38848.5	32318.4	27185.9	27091.7	39508.1
68.75	17197	14519	29421	47688.5	45945.1	41967.8	56828.8	40103.2	29630.7	52216.9	46917	37749.1	54154.8	57461.2	40384.9	66845.7	58517.5	40124.7	43486.6	39845.7	32882.9	48377.3	41176.6	32387.9	53900.7	48007.2	40979.3	41488.9	34751.2	33460.4	46188.9	38302.9	35089.2	52445.9	38285.9	37787.8	50025.5	50245	34444	52306.9	57252.3	42793.6	57644.5	65730.5	38474	34792.6	29409.6	28511.7	39720.6
69.125	17990.7	15477.9	29725.6	47839.1	46326.4	41970	57145.6	40423.7	29818.9	51753.3	46648.1	37808.4	53876.6	56966.1	40203.7	66435.9	58104.5	40008.1	43667.9	39866.2	32939.7	48552.2	41199.1	32620.4	53751	47816.3	40903.2	41381	35092.5	33536.3	46533	38535.2	35474.3	52596.4	38440.6	38191.9	50125.1	50253.8	34437.8	52205	56590.2	42588.7	57382.7	65479.2	38200.9	36979	31280.4	29643.3	40101.9
69.5	19334.8	16411.2	30537.7	48149.5	46563.2	42095.9	57347.9	40613.4	30194.6	51615	46299.7	37435.9	53331.1	56084.2	39842.1	65683.8	57447.7	39878.4	43648.1	39894.6	33079.8	48629.4	41502.4	32651.4	53578.7	47643.3	40935.7	41546.2	35193.1	33551.9	46609.3	38844.9	35589.4	52887.9	38595.7	38121.2	49897.4	50010.7	34388.5	51759	55943.9	42210.3	57311.6	64987	38368	38431.4	32688.4	30594.4	40241.1
69.875	20675.7	17872.1	30972.2	48274.9	46794.4	42272.1	57344.2	41066.2	30296.3	51510.1	45867.5	37212.8	52751.2	56025.1	39596.2	65375	57026.6	39624.7	43431.2	39803	33058.8	48728	41618.5	32798.2	53172.9	47591.2	40778.2	41651.8	35180.4	33751.3	47256.8	38983.8	35758.4	53246.6	38820.8	38444.5	49693.8	49784.5	34290.6	51167.4	55464.3	41732	56876.5	64624.9	37969.5	39348.7	33191.5	31020.1	40645.8
70.25	22679.8	19626.8	31926.4	48533.8	46711.3	42248.9	57454.2	41059.9	30387.1	50933	45640.3	37026	52282.4	55246.8	38918.9	64768.3	56316.5	39265.3	43300	39579.7	32950.8	48804.7	41978.4	32857.6	52849.4	47350.1	40746.3	41750.6	35317.9	33885.6	47546.8	39328.2	35960.3	53325.2	38730.8	38309.4	49232.7	49488.9	34131.3	50936.6	55016.1	41493.1	56277.6	64347.7	37611.6	39669.3	33679	31169.4	40844.4
70.625	24714.6	21580.9	33000.5	48582.8	47080.5	42269.3	57617.9	41407.5	30535.3	50498.7	45217.9	36920.3	51766.6	54992.8	38506.9	64270.5	55848.1	38990.8	43191.5	39627.6	32970.4	48983.3	42092.9	33082.9	52706.8	47069.9	40462.3	41713.7	35324.9	33777.6	48219.8	39516.7	36398.7	53460.1	39126	38409.1	49195	49253.1	33898.3	50223.6	54340	41217.7	56184.9	64046.9	37635.8	40073.5	33832.9	31390	41418.8
71	27134.4	23899.3	34265.9	48721.2	47328.8	42483.1	57597.1	41300.6	30592	50205.3	44700.8	36604.9	51305.9	53977.5	38382.5	63478.8	55250.1	38626.6	43121.2	39402.3	32936.1	48941.2	42379.4	33263.6	52309.8	46563.2	40384.1	41635.4	35267.6	33787.1	48444	40082.2	36603.2	53780.8	38957.6	38527	48628.7	48964.9	33898.9	49731.5	53736.3	40854.4	55604	63556.7	37274.3	40144.6	33869.4	31413.7	41716.6
71.375	29770.9	26564.3	35726.7	49094.4	47432.2	42484.5	57576.5	41525	30748.4	49899.1	44304.4	36270.7	50750.3	53527.7	38140.9	62991.4	54598.1	38320.9	43117.8	39075.3	32950.4	49288.1	42594.7	33133.3	51881.5	46420.1	40109.3	41716.8	35136.1	33767.4	49139.2	40322.9	36873.7	53769.2	39119.9	38513.7	48239.7	48449.9	33701.2	49241	53075.8	40629.6	55552.7	63412.7	37140.2	40104	33954.2	31652	42262.3
71.75	32480	29244.3	37289.6	49256.5	47631.9	42574.3	57758.7	41539.8	30672.9	49318.4	44060.6	36234.9	50516.8	53047.8	37812.4	62154.4	54048.1	38247.8	42871.8	38911.5	32910.8	49289.7	42634.8	33081.2	51514.1	46281	40011.6	41638.8	35186.3	33862.1	49529.1	40880	37301	54004.6	39089.1	38544	48043.8	48259	33484.4	48759.1	52375.4	40286.2	55059.7	62863.5	36740.4	40034.6	33991.5	31557.8	42642.4
72.125	34757.9	31733.6	38756.2	49454.9	47834.6	42510.9	57714.6	41610.7	30823.3	48755.5	43441.9	36003.2	49937.7	52379.8	37526.4	61732.9	53427.7	37679.2	42617.4	38847.4	32815.6	49243	42841.7	33326.3	51469.8	45786.3	39710.4	41515.6	35222.5	33925.8	50045.9	41170.7	37589.7	53866.9	39044.6	38581.4	47742.8	47785.4	33182.5	48289.3	51980.1	39754	54590.7	62303.6	36751.3	40120.1	34005.4	31775.4	42947.5
72.5	36850.5	34100.2	40255.2	49558.9	47993.1	42511.3	57838	41670.6	30794	48586.1	43250.4	35805	49422.4	51647.7	37293.7	60941	53014.1	37552.6	42586.4	38658.1	32585.2	49392.2	42833.3	33357.5	50770.2	45360.6	39367.2	41813.3	35066.9	33829.6	50587.3	41453.5	37882.7	53837.7	39055.1	38581	47326.1	47304.6	33040.8	48057.3	51222.7	39412.4	54143.1	62007.1	36472.3	39946.3	34094.5	31564.9	43292.7
72.875	38367.7	35860.4	41557.6	49737.5	48392.1	42375.4	57649.1	41819.4	30945.6	48125.4	42675.8	35470.6	49073.2	51330.3	36751.1	60466.3	52317.2	37460.5	42249.7	38313.7	32650.6	49308	42877.8	33517.4	50549.8	44995.6	39292.8	41721	35046.2	33928.1	51211.7	42077.4	38276.5	54103.8	39133.1	38675	46985.5	47113.7	32790	47151.7	50837	39175.5	53574.2	61485.6	35981.7	39831.3	34214.8	31743.4	43872.8
73.25	39586.8	37306.7	42476.3	49886.2	48466.1	42500.8	57987.9	41891.1	30965.4	47445.9	42210.5	35326.9	48514	51019.2	36535.9	59774.9	51947.2	36989.5	42095.2	38173.3	32501.4	49142.1	42747.3	33487.6	50022.4	44655.9	39016.2	41598.8	35179.2	34037.8	51846.9	42464.6	38557.8	53811.8	38907.7	38157	46376.2	46709.9	32470.4	46853.9	50168.9	38919.6	53084	61080.1	35728.5	39788.9	33827	31580.1	44392
73.625	40040	38073.6	43027.5	49855.1	48537.7	42473.9	57942.8	41956.6	30932.3	47003.1	41906.9	34878.1	48101.8	50599.6	36242.1	59295.5	51445.5	36736.6	41961.6	37760	32421.8	48905.5	42696.3	33361.3	49762.7	44254.9	38774.5	41565.9	35290.4	33983.7	52255.3	42728.5	38528.2	53724.7	38948.7	38307.3	45907.1	46051.5	32407.8	46512.7	49546.1	38586.4	52522.6	60550.6	35486.3	39834.9	34035.4	31612.7	44553.9
74	40595.7	38630	43340.3	49806.8	48467.2	42509.5	57745.4	42067.3	30974.8	46337.6	41420.1	34753.8	47657.1	49900.9	35844.2	58939	50736.2	36295.1	41632.9	37732.9	32539.6	48752.8	42499	33114.2	49136.1	43955.1	38279.2	41660	35106.4	33994.8	52419.1	42825	38649.5	53735.5	38606.4	38311.8	45702.9	45636.1	31878.3	45759.1	48958.1	38127.9	52320.4	60066.2	35241.4	39591.3	33888.1	31596.5	44869.4
74.375	41263.4	38870.9	43738.4	49887	48535.4	42407.8	57789.6	42148.5	31011.9	46014.9	40814.4	34533.6	47154.1	49279.3	35699.9	58248.2	50450.2	36230.4	41368.6	37348.8	32223.9	48569.9	42468.8	33064.3	48640.3	43563.6	38149	41620	35117.2	33966	52782.6	43081.3	38807.1	53459.4	38588.9	37848.2	45162.4	45257	31832.5	45454.2	48381.5	37741.6	51950.3	59725.8	34851.3	39576.8	33802.4	31660.5	45055.5
74.75	41162.6	38947.1	43637.7	49712.1	48477.5	42077.7	57775	42032.2	31052.2	45664.9	40851.1	34211.1	46754.3	48880.8	35286	57901.8	49904.4	35858.3	40898.7	37021	31928.2	48307	42267.6	32763.2	48252.9	43078.7	37977.3	41401.9	35022.9	33931.7	52934.8	43353.3	38852.4	53214.2	38342.3	37766.5	44424.5	44678.4	31427.2	44839.5	47803	37462.1	51211.2	59034.2	34395.3	39489.1	33801.6	31486.2	45070.5
75.125	41058.1	38927	43753.2	49405.4	48086.4	42069.4	57754.1	42199.8	30810.7	45329.7	39946.4	34016	46054.3	48400.8	34797.1	57402.9	49346.8	35533.8	40766.7	36786.1	31854.8	47848.6	42046.1	32589.6	47500	42746	37401.1	41429.5	35045.9	34109.3	52826.5	43183.9	39010.1	52909.9	38755.3	37558.5	44130.9	44302.1	31177.2	44463.8	47152	37195.4	50689.6	58579.1	34175.1	39208.8	33829.6	31436.5	44919.8
75.5	40653.5	38870.7	43612	49162.2	47915.2	41796.9	57578.8	42249.4	30853.4	44811.9	39611.3	33595.2	45719.2	47558.5	34452.9	56663.4	48603.3	35228.1	40342.7	36500.7	31547.3	47565.6	41661.6	32453.2	46971.3	42227.8	37310.4	41243.2	35115.7	33873.7	52766.3	42941.8	38705	52564.6	38569.8	37301.9	43471.1	43594.6	30777	44042	46480.2	36782.4	50334.4	58131.5	34122.7	39029.7	33653.2	31316.3	44797.5
75.875	40485.7	38892.8	43367.7	48744	47857.3	41664.5	57567.6	42136.8	30848.9	44448.8	39090.9	33229.7	45306.5	47209.4	34357.8	56306.8	48229.4	35028.2	40114.8	36112.3	31471.8	47033.7	41427.3	32191.4	46582	41721.1	37036.9	41093.5	34874.5	33828.7	52785.4	42912.6	38442.8	52100.1	38193.8	37007.3	43050	43204.9	30613.8	43403.7	45920.7	36365.9	49810.9	57246.7	33638.6	38942.9	33388.5	31219.3	44656.8
76.25	40296.4	38732.2	43344	48378.7	47552.8	41285.7	57538.8	42042.5	30742.7	43657	38635.1	33017.2	44626.9	46764	33963	55847.3	47685	34599	39934.5	35749	31220.6	46884.4	41102.6	31992.6	46046.5	41249.8	36617	41028.6	34816.6	33806.3	52647	42699.6	38185.4	51673.1	38049.3	36801.5	42501.7	42549.9	30295	42891	45414.1	36036.4	49076.3	56824.2	33270.6	38554.4	33579.4	31235.2	44524.2
76.625	40398.4	38594.1	43385.5	48200	47239.3	41070.6	57367.2	42107	30527.3	43404	38294.2	32772.3	44110.3	46186.2	33654.1	55267.2	47190.9	34472.9	39264.5	35462.4	31217.8	46329.6	40856.2	31678.3	45600	40970.3	36240.7	41065.7	34733.1	33794.1	52210.2	42483	37846.2	51387.9	37742.2	36555.8	42019.6	42256.5	30100.2	42602.8	45095.6	35655.6	48636.2	56363.2	32948.1	38393.4	33396.4	31227.4	44135.9
77	40277	38424.7	43201.9	47713.1	46685.6	40893.1	56892	41898.5	30700.2	43064.5	37882.3	32332.6	43881	45844.6	33380.9	54868.7	46731.6	34374.2	39067.8	35082	30928	45990	40399.6	31275.6	45236.8	40480.2	35921.4	41003.6	34815.5	33587.4	52007.7	42199.2	37660.6	50926.6	37504.7	36301.4	41562.3	41655.2	29634.3	42200.4	44566.8	35463.3	48120.5	55895.1	32512.7	38372.1	33301	30921.4	43993.1
77.375	39956.2	38100.3	42828.1	47187.4	46225.4	40420.7	56594.4	41767	30422.6	42562.2	37394.3	32161.3	43314.8	45127	33031.4	54246.2	46102.9	33772	38767.1	34711.9	30729.3	45710.6	39923.8	31049.4	44479	39785.6	35614.9	40689	34646.9	33348.8	51449	41918.2	37037.8	50501.1	37280.1	35838.3	41143.9	41045.1	29400.1	41430.7	43636.2	34887.7	47605.3	55264.3	32104	37961.5	32863.6	30963.3	43464.9
77.75	39967.3	38166.4	42748.6	46682.4	45955.2	40027.8	56428.7	41647.8	30076.3	41903.7	37059.1	31864.3	42866.1	44803.7	32576.5	53776.4	45558.6	33588.9	38506.5	34389.5	30492.9	45089.7	39593.6	30710.9	44103.9	39605.9	35454.4	40600.7	34403.9	33348.8	50994.9	41452.5	36924.5	49996.4	36972.1	35830.7	40392.1	40698	29029.9	41128.1	43276.1	34726.1	47007.8	55019.2	31924	37672.5	32991.3	30818.8	43099.8
78.125	39630.7	38002.5	42644.3	46282.6	45539.7	39786.3	56070.9	41312.8	29941.9	41466.7	36416.1	31545.4	42438.8	44125.4	32256.1	53185.9	45057.9	33304.9	37974.2	34075.8	30234	45006.7	39181.5	30372.1	43461.2	39098.6	35041.9	40366.1	34440.6	33096	50607.9	41141.9	36398.5	49580.8	36760.7	35394	39937.4	40197.2	28601.9	40835	42782	34250.5	46720.6	54346.1	31544.8	37559.3	32816.9	30579.6	42745.2
78.5	39480.1	37880.1	42555.5	45644.3	44960.1	39366	55761.5	41081.6	29866.2	40949.6	36154.8	31172.9	42173.5	43790	31910.8	52752.9	44618.8	32884	37489	33798.8	30043.3	44235.8	38850.8	30350.8	42941.6	38695.7	34546.1	40173	34089.2	33055	50433.3	40631.8	36125	49254.6	36398.1	35040.9	39405.2	39786.5	28237.5	40274.8	42283.7	34091.7	46319.2	53883.4	31442.5	37400.3	32701.5	30498.3	42323.4
78.875	39424	37495.4	42190.7	45159	44411.6	39069.6	55552.7	40765.5	29480.3	40748	35672.1	30992.8	41699.3	43630.2	31860.5	52269	44164.1	32557.9	37282.9	33312	29710	43933.5	38471.8	29821.9	42451.4	38144.8	34257.5	39901.3	33939.5	32840.4	49921.2	40261	35624.8	48668.8	36295	34735.7	39153.2	39218.8	27992.2	39990.1	41790.5	33627.5	45817.8	53298.4	31081.1	36971.4	32711.8	30449.7	41862.8
79.25	39452.2	37519.1	41999	44592.9	44107.7	38673.6	54889.9	40520.9	29093.6	40242.5	35357.6	30762.6	41313.7	42876.2	31548.9	51812.3	43971	32423.1	36774.2	33018.4	29441.8	43377.5	38094.3	29570.8	42056.6	37714.2	33843.7	39657	33862.1	32634.9	49258	39810.9	35281.5	48243.3	35891.4	34555.4	38602.8	38829.7	27818.5	39240.6	41276.2	33225.2	45193.3	52636	30515.6	36894.8	32434	30212.8	41655.8
79.625	39030.8	37179.6	41930.9	44235.6	43559.5	38273.2	54627.3	40175.2	28844.2	40023.4	35090.1	30490.7	40785.1	42652.4	31367.5	51328.6	43431.7	32076.1	36487.2	32518.3	29275.3	43091.4	37569.9	29231.3	41488.5	37433.5	33518	39222.9	33382.9	32460.8	48669.8	39464.1	34797.8	47717.4	35443.9	34165.8	38041.2	38318.4	27583.8	38943.8	40787.7	32874.1	44912.7	52256.1	30347.6	36506.3	32325.8	29972.9	40900.5
80	38723.2	36923.5	41572.1	43633.1	43058.1	37702.3	53979.9	39782.7	28510.6	39300.3	34545.1	30067.4	40374.3	42038	30851.2	50758.9	42872.3	31659.7	35982.8	32237.3	29059.2	42546.3	37222.7	28735.8	41175.5	36958.3	33260.4	39012.8	33125.5	32281.5	48387.4	38852.3	34457.8	47200.1	35263.2	33937.2	37568.7	37876	27127.9	38578.1	40412.8	32641.3	44366.2	51567	29955.5	36367.5	32158.7	29783.8	40510
80.375	38657.2	36638.8	41207	43276.7	42536.5	37591.3	53425.5	39515.4	28126.4	38793.1	33968	29850.8	39901.4	41692.9	30482.8	50557.8	42427.8	31385.7	35740	31948.1	28834.6	42055.5	36891.5	28636.6	40552.9	36545.7	32864.6	38699.3	32954.5	31933.6	47921.2	38526.2	34125.5	46751	35017.1	33307.8	37186.9	37542.2	26973.2	38137.6	39745.7	32427.9	43465.1	51185.8	29584.1	35976	31915.4	29518.7	40102.9
80.75	38319.7	36383.5	41095.1	42445.5	41976.9	37087.9	52896.1	38880.2	27764.1	38459.1	33784.7	29415.4	39636.9	41182.6	30019.5	49806.2	42049.5	31071.1	35274.4	31368.3	28423.5	41386.5	36457.9	28229.9	39984.3	36072.6	32438.2	38379.4	32779.9	31748.6	47329.9	38077.9	33488.7	45986.6	34506.5	33173.3	36758.6	37001.3	26427.1	37489	39279.7	31964.2	43296.2	50581.9	29383.9	35600.2	31849.3	29429.2	39520.7
81.125	38067.7	35911.1	40676	42030.4	41517.2	36669.2	52521.2	38588	27411.9	37982.2	33430.9	29021.3	38859.7	40571	30065.3	49169.8	41642.6	30648.6	34971.1	31047.1	28314.3	41036.1	35925.7	28050.1	39732.2	35497	32128.6	37792.4	32488.1	31251.5	46582.8	37542.8	33053.2	45418.9	34301.8	32822.4	36189.8	36631.2	26199.2	37163.4	38814.8	31703.2	42743.7	50011.3	29069.4	35326.1	31600.6	29111.8	39038.6
81.5	37892.4	35757.8	40387.1	41568.5	41038.7	36361.1	51825.5	38159.2	27210.8	37736.5	32983.9	28651.7	38725.3	40054.4	29505	48602.2	41158.9	30376.2	34593.7	30600.5	27917.1	40637.5	35613.1	27514.9	39060.2	35254.5	31845.3	37443.6	32216	31072.3	46170.8	37185.7	32635.4	45087.1	33961.5	32425.5	35862.3	36205.6	26050.7	36870.5	38316.6	31280.4	42172.9	49689.5	28449.6	34944.8	31087.8	28882.7	38593.2
81.875	37533.8	35324.8	40067	40966.9	40484.4	35864.4	51346.5	37606.3	26860	37353.1	32815.9	28622.3	38055.3	39727.6	29480.4	48269.9	40726.9	30060.2	34199.8	30295.8	27655	40215.4	34975.9	27157.8	38584.8	34628.4	31306.6	37292.8	32033.3	30677.8	45696.8	36767	32127.5	44612.4	33605.9	32096.1	35220	35689.1	25716.9	36406.2	38035.5	31013.5	41669.8	49064	28307.7	34614.2	30989.4	28396.8	37995.9
82.25	36795.6	35156.9	39798.1	40587.2	39886.1	35639.4	50825.2	37364.3	26423.3	36918.7	32231.7	28120.3	37848.6	39438.7	28840.1	47856.6	40496.4	29750.1	33715.3	29860.4	27515.6	39765.3	34759.6	26821.6	38114.2	34264.6	30949	36628.2	31546.9	30373.9	45110.9	36193.5	31768.4	44215.7	33321.3	31824.4	34957.7	35033.6	25174.7	36034.2	37522.3	30565.2	41369.6	48628	27894.7	34275.9	30624.9	28103.6	37625.8
82.625	36252.2	34829.5	39361.3	39934.2	39489.8	35285.2	50354.5	36915	25999	36792.3	32066	27661.7	37489.6	38862.8	28637.4	47395.3	40058.3	29316.7	33503.3	29762	27242.6	39405.1	34311.1	26439.2	37733.9	34038.7	30617.6	36235.4	31144.6	30138.3	44606.9	35899.8	31234.2	43902.9	33085.2	31484.8	34625.9	34846	24919.2	35735.3	37017	30296.9	41093.4	47890.3	27688.2	33892.9	30419	27934.5	37188.8
83	35736.5	34282.7	38981.2	39494.7	39117.9	34667.4	49661.2	36520.6	25579.1	36186	31576.8	27729.3	36933.5	38416.2	28287.8	46826.9	39684.7	29029.3	32993.6	29276.8	26799.8	38734.1	33976.6	26048	37087.6	33528.3	30292.5	35950.1	31140	29721.1	44071.3	35201.3	30699.5	43165.4	32486.5	31362	33924.6	34264.9	24700	35319.3	36727.8	29992.5	40556.2	47272.8	27098.2	33621.6	29956.8	27543.9	36731
83.375	35381.9	34082.2	38720.5	38847.2	38317.5	34438.2	49050.6	36021.6	25151.1	35643.9	31317.9	27308.3	36710.7	38059.7	28020.5	46351.2	39377	28798.3	32639.5	28919.9	26600.6	38408.3	33519.5	25649.3	36695.4	33197.4	29982	35595.8	30726	29420.5	43701.6	34916.2	30358.5	42846.1	32113.2	31092.6	33523	33989.7	24354.2	35145.3	35911.7	29545.4	39943.3	47045.2	26821.9	33187.3	29699.2	27270.6	36294.9
83.75	35098	33774.9	38388.7	38491.4	38003.5	33954.4	48479	35691.9	24956.4	35458.1	30932.7	27032	36249.4	37821.9	27981.1	45582.2	38958.8	28293.2	32076.3	28562.3	26317.7	37924.5	33175	25260.7	36517.4	32885.8	29431.1	35085.9	30459	29103.6	43333	34401.6	29833.8	42276	31647.4	30823.6	33307.6	33678.4	23853.4	34835.4	35799.1	29215	39623.9	46242	26632	32827.1	29417.2	26843.3	35778
84.125	34775.2	33337.3	37949.6	37887.4	37660.5	33681.4	48028.3	35176.6	24468	35187.2	30446.3	26606.4	35855.4	37291.4	27348.7	45405.2	38605.3	28048.4	32076	28177.2	26030.1	37545.2	32867.1	25071.3	35912.6	32309.2	29048.9	34804.6	30061.9	29000.7	42612.8	33888.9	29573.6	41418.5	31105.5	30708.8	32706.2	33231.2	23660.6	34234.7	35252.9	28773.5	39301.7	45813.4	26189.2	32321.3	29042.8	26600.7	35356.5
84.5	34441	32784.6	37507.1	37603.6	37010.9	33238.9	47521.4	34857.7	24116.9	34801.1	30075.1	26350.3	35344.9	37019.5	27017.2	44794.5	38057.8	27644.4	31478.9	27828.1	25758.3	37061.5	32484.8	24507.6	35690.7	31959.6	28908.1	34326.1	29688.6	28505.8	42252.6	33723.6	29164	41285.4	30886.4	30528.8	32314.2	32755.8	23477.9	33847.2	34769.7	28491.7	38908.2	45685	25889.5	31950	28670.2	26160	34974.6
84.875	34037.1	32347.8	37130.6	37237.3	36688	32966.4	47003.8	34372.2	23619.9	34404	29681.4	25940.8	34963.4	36659.7	26592.6	44493.6	37771.7	27212.3	31048.9	27608.1	25375.7	36499.4	31992.2	24190.8	34994.5	31619.5	28375.3	33732.2	29399.4	28189	41891.2	33022	28840.1	40968.3	30332.7	30202.7	32122.2	32281.8	23043.5	33503.3	34616.9	28137.9	38290.6	44923.8	25583.4	31702.3	28401.4	25863.2	34372.1
85.25	33626.4	31793	36577.8	36601.4	36165.8	32575	46381.9	33939	23267.6	33954.7	29249.9	25849.3	34633	36089.2	26443.5	44014.3	37264.9	26882.7	30727.3	27162.5	25162.8	36211.9	31682.9	23844.8	34379.3	31110.2	27888.9	33448.1	28962.2	27884.3	41089.2	32386.4	28307.7	40230.3	29567.3	29767	31539.3	31985.2	22446.1	33242.3	34219.5	27838.7	37770.3	44377.3	25135.2	31284.8	28006	25572	34055.1
85.625	33573.7	31487.9	36247.7	36070.8	35792.7	32010	45754.4	33613.8	22802.8	33526.6	29107.5	25497	34234.3	35757.5	26201.4	43525.5	37014.3	26599.4	30497.3	26777.8	24857.3	35902	31259.2	23361.7	34251	30851.1	27660.9	33173.4	28846.8	27314.3	40793.2	32046.9	27900.8	39983.2	29097.9	29514.5	31311.5	31618.1	22345.9	32768.3	33731.4	27491.8	37396.5	43901.7	24863.2	30969.1	27532.1	25095.2	33723.2
86	33019.5	31140.2	35805.1	35693.4	35312.1	31705.7	45318.9	33251.5	22627.6	33396.9	28762.9	25029.3	33984.7	35317.6	25624.4	42983.8	36545.6	26320.1	30184	26523.2	24735.1	35472	31005.7	23191	33568.3	30502	27116.2	32568.9	28591.1	27143.5	40467.4	31650.5	27324.6	39468.3	28591.2	29267.5	30995.3	31358.9	21930.7	32473.1	33468.8	27044.4	37137.3	43386.4	24536.1	30505.9	27153.7	24740.1	33120.6
86.375	32703.9	30790.5	35392.9	35203.4	34925.6	31294.6	44772.5	32758.3	22088.3	33005.8	28315.4	24811.7	33550.9	35042.5	25471.4	42694.9	36303.4	25729.3	29849.5	26162.8	24337.1	34966.9	30604.6	22780.1	33299.2	30124.7	26965.6	32304.5	28148.8	26696.2	39731.3	31403.9	26933.2	39136	27875.8	28898	30469.8	30954.7	21952.3	32042.6	32893.1	26572.6	36398.6	42970.7	24175.8	30247.5	26969.4	24397.5	32876.5
86.75	32130.3	30268.1	34868.7	34888.9	34465.5	31048.3	44435.5	32249	21748.1	32655.9	27867.9	24563.3	32994.3	34541.2	24980.7	42432.8	36067.5	25599.7	29317.1	25992.7	23848.1	34668.1	30084.8	22516.7	33084.1	29888	26531.7	31878.2	27766.7	26324.2	39121.6	30771.3	26486.9	38588.6	27530.6	28515.1	29933.3	30367.9	21407.2	31863	32577.7	26544.3	36367.4	42398.3	23690.9	29820.6	26548.2	24076.9	32209.8
87.125	31821.2	30010.8	34398.3	34538.8	34061.6	30558.5	43748	31998.8	21376.3	32292	27817.8	24277.4	32485.3	34279.3	24993.5	41880.4	35462.2	25370.5	29009.8	25498.7	23661.6	34221.1	29763.6	21986.3	32417.9	29363	26011.6	31581.7	27196.8	26293.2	38918	30402.6	26147	38107.2	27180.8	28200.1	29717.5	30054	21140.3	31479.1	32241.4	26036.8	35907.4	41966.5	23440.4	29476.5	26231.8	23710.2	31980.7
87.5	31284	29643.1	34001.4	34120.4	33626.6	30261.2	43197.5	31737.4	20934.6	32091.3	27426.2	23843.3	31975.9	33860.2	24536.6	41279.3	34985	24756.6	28830.4	25145.8	23224	33743	29349.1	21575.6	32211.7	29001	25855.8	31148.7	27217.1	25608.9	38420.4	29823.3	25559.6	37655.3	26711.2	27808.9	29340.3	29868.2	20770.8	31139.7	31652.2	25584.2	35339.9	41216.4	23049.5	29186.6	26008.8	23304.9	31532.2
87.875	30883.7	29153.6	33540.7	33605.1	33209.1	29978.8	42577.4	31237.2	20643.8	31580.1	27047.9	23405	31975.3	33356.9	24168.6	40940.7	34620.8	24539.7	28382.3	24662.9	23064.3	33516.1	28947.1	21391.6	31786.5	28723.3	25559.1	30665.8	26727.7	25371.1	38041.9	29628.3	25411.4	37598.4	26425.2	27274.8	29065.3	29201.9	20677	30964.7	31271.1	25315.6	34966.5	41121.3	22634.2	28826.9	25811.5	22997.4	31145.6
88.25	30577.4	28918.5	33293.4	33244.8	32819.3	29478.7	42302.8	30849	20314.3	31105.1	26694.2	23289.1	31468.8	32990.1	24109.3	40328.6	34298.4	24134.2	28128.8	24486.3	22721	32988.7	28483.1	21102.1	31301.7	28419.2	25141	30172.5	26314.4	24951.2	37411.6	29050.9	24945.2	37323.7	26348.4	27045.5	28696	29106.7	20247.2	30624	31176.4	24927.7	34495.1	40268	22358.5	28393.2	25423.6	22606.2	30616.4
88.625	30075.2	28529.6	32796.1	32913.8	32324.9	29040.4	41625.6	30593.1	19949.7	30601.6	26370	23105.9	30954.1	32662.5	23772.8	40000.2	33964.7	23771.2	27773.2	24364	22409.8	32616.5	28434.7	20526.3	30911.4	28117.3	24681.9	29842	26121.3	24888	37161.8	28658.1	24474.9	36716.9	26070.6	26539	28175.4	28725.9	19976	30143.4	30752.1	24758.9	33958.2	39682.8	22060.8	28094.4	25241	22322.8	30272.7
89	29752	28232.6	32247.2	32494	31950.8	28900.6	41219.8	30324.7	19546.5	30310.1	26090.7	22728.4	30658.5	32357	23226.4	39612.8	33444.8	23602.5	27558	24011.6	22009.4	32285.5	28089.2	20269.8	30629.9	27777.4	24456	29516.1	25718.8	24626	36326	28383.9	24200	36337	25671.5	26330	28115.3	28334.6	19566.6	29808.9	30493.1	24243.4	34013	39370.8	21787.6	27792.1	24701.5	21962.9	30092.7
89.375	29343.1	27790.8	32092.1	32076.2	31657.8	28495.1	40865.9	29731.6	19341.1	30257.6	25742.6	22508.2	30521.4	31818.4	23049.3	39397.5	32924.8	23241	27167	23659.4	21726.4	31770.8	27706.4	19989.2	30233.2	27361.4	24051.7	29197.6	25442.7	24209.7	36194	27876.8	23654.3	36023.3	25275.6	25713.8	27656.1	27902.1	19317.6	29678.2	29990.4	24026.9	33418.8	38590.9	21436.6	27336.1	24487.9	21751.3	29623.4
89.75	29133.8	27496.3	31680.9	31608.7	31171.3	28130.3	40412.4	29471.4	18996	29516.7	25589.6	22231.1	30008.9	31569	22551.2	38907	32786.7	22790.4	26925	23312.2	21393.9	31575.7	27451.8	19731.3	29957	27008.1	23747.5	28754.4	25146.4	23981.7	35607.2	27356.2	23246.3	35736.6	24906.2	25410.5	27391.7	27723.1	18958.8	29328	29657.1	23927.6	33033.6	38272.2	21135	27323.6	24232.5	21307.5	29338.5
90.125	28770.6	27101	31122.5	31283.3	30974.6	27806.2	39861.4	29109.3	18699.9	29406.9	25310.1	21944.5	29527.2	31345.7	22155.4	38376.4	32204.9	22507.6	26631	23106.7	21203.4	31031.7	27093.8	19246.7	29662.5	26703.1	23305.4	28327	24784.3	23683.4	34999	26903.2	23034.4	35362.8	24714.5	25001.9	26656.8	27296	18636.6	28805.1	29243.5	23337.3	32640.8	37490.7	20870.1	27001.7	23970.8	21224.2	29006.9
90.5	28354.2	26963.4	31063.3	30901.7	30506.2	27580.2	39526.4	28833.5	18424	28954.2	24886.3	21502.5	29030.5	31018.7	22073.6	38064.4	31916.8	22258.8	26285.7	22948.9	20992.9	30869	26811.9	18957.1	29243	26351.2	23022.2	27803.3	24576.9	23221	34700.8	26539.3	22778.7	35090.6	24287.2	24628.8	26573	27066.8	18322.4	28630.5	28881.8	23091.3	32286.4	37333.8	20612.5	26711.1	23731.5	20718.5	28604.7
90.875	28095.4	26399.6	30622.4	30653.9	30458.1	27181.9	38958.2	28542.5	18107.2	28682.2	24490.3	21308.6	28730.7	30587	21427.4	37525.8	31664.5	21918.7	25963.5	22606.3	20614	30485.3	26327.4	18653.2	29087.1	26070.9	22714.9	27600	24199.7	22986.2	34271.7	26350	22393.3	34974.6	24129.5	24187.6	26413	26708.2	17982	28132.5	28692.4	22679.9	31917.8	36958.9	20209.1	26379.9	23390.6	20577.5	28194.2
91.25	27503.4	26082.8	30399.1	30219.7	30002.7	26859.2	38408	28155.7	17860.4	28135.4	24316.5	20955.4	28499.7	30070.7	21246.5	36946.6	31119.9	21839.9	25726.5	22034.9	20257.4	30078.7	26001.1	18239	28657.7	25840.8	22381.6	27177	23900.5	22839.5	34032.4	25704.2	22096.2	34687.6	23901.6	23721	25884.5	26486.2	17793.5	27900.5	28273.9	22443.7	31549.4	36511.1	19978.5	25886.4	23058.1	20159.8	28031.8
91.625	27152.3	25848.4	30056.7	29839.7	29550	26462.9	38048.1	27863.8	17491.7	28242.5	24133.5	20653.2	28005.2	29894.5	21149.8	36618.2	30694.8	21384.4	25403.1	21949.3	19942.4	29641.3	25676	18132.9	28135.2	25602.7	22140.9	26797	23638	22478.1	33437.9	25484.7	21910.5	34412.2	23705	23296	25579.1	25799.9	17425.4	27527.4	27761.1	22073.8	31503.5	36144	19665	25668.3	22863.1	19938.8	27601.9
92	26567.7	25371.4	29781.8	29539.6	29132.6	26166.2	37607.5	27515.9	17162	27907.2	23681.8	20291.2	27765.2	29357.7	20817	36257.3	30503.7	21099.8	25040.7	21596.2	19732.8	29433.5	25452.6	17878.4	27880.6	25193	21642.9	26594.9	23293.6	22095.8	32921.7	24993	21332.1	33968.5	23650.6	22894.8	25253.9	25565.2	17078.6	27374.4	27581.3	21681.5	30643	35562.2	19342.7	25412.5	22650.1	19567.9	27227.2
92.375	26148.4	25111.1	29360.4	29281.2	28826.4	26068.7	37015.5	27196.4	16815.6	27564.4	23236	19937.4	27174.5	29040.4	20569.8	35744.8	30063.8	20796.1	24741.7	21406	19467.7	29067.4	25126.7	17339.4	27695.9	24791.3	21533	26303.1	22902.7	21786.2	32624	24632.8	21167.6	33468.5	23052	22475.4	24980.8	25381.3	16928.6	27186.2	27082.3	21447.6	30600.5	35047.7	19086.3	25240.9	22219.6	19365.4	26747
92.75	26006.6	24801	28857.7	28915.6	28704.4	25727.4	36769.5	26909.7	16509.7	26946.3	23081.2	19743.3	26976.6	28705.7	20209.3	35248.1	29613.5	20559.2	24494.9	21090.5	19227	28635.6	24811.5	17239.6	27441	24540.1	21157.9	25754.1	22643.5	21433.7	32322.7	24534.9	20685.5	32904.6	22941.5	22154	24714.9	25056.7	16630	26921.9	26756.9	21011.2	29716.2	34533.8	18461.2	24985.2	21990.4	19137.6	26649.5
93.125	25976.9	24564.9	28443.7	28375.6	28211	25393.6	36355.1	26567	16229.3	26823.2	22872.6	19269.3	26571.9	28464.1	19761.3	34971.8	29241	19959.3	24200.2	20828.5	18900.8	28366.6	24610.6	16927.2	26941.2	24272.3	20821.2	25543.3	22376.1	21114.4	31877.2	24022.1	20499.6	32472.5	22512	22088.4	24402.9	24693.2	16377.7	26460.1	26663.4	20859.9	29630.1	34244	18619.5	24610.9	21706.9	18842.6	26198.7
93.5	25621	24156.5	28253.9	28333.9	27972.7	24891.1	35717.4	26239.6	15962.9	26434.8	22548	19113.6	26010.9	28030.9	19358.2	34351.8	28953.9	19854.3	23852.3	20478.7	18601.4	27990.9	24313.6	16633.6	26583.5	23880.9	20610.7	25103.9	22062.8	20912.5	31400	23870.4	19989.7	32071.2	22195.7	21678.6	24101	24387.8	16115.4	26072	26007.7	20535.9	29337.2	33956.5	18143.8	24299.8	21368.9	18428.9	25929.7
93.875	25453.2	23774.4	27735.2	28023.8	27548.5	24866.3	35436.4	26103	15799.9	26292.5	22539.4	18934.7	25916.6	27571	19230.7	33772.8	28674.2	19542.5	23780	20212.5	18178.5	27607.5	23890	16292.3	26468.3	23613.2	20269.2	24912.7	21943.7	20573.6	30891.1	23472.8	19751.6	31315.8	21981.1	21586.1	23739.4	24063.1	15729	25991.8	25837.9	20256	28748.3	33056.9	17833.2	23911.2	21268.8	18242.9	25474.6
94.25	25093.6	23706.7	27491.6	27495.3	27462.3	24559.8	34810	25608.6	15479.9	25953.7	22262.2	18499.5	25434.4	27637.8	18845.5	33400.2	28068.7	19415.3	23413.6	20082.5	18154.7	27254.8	23591.6	16052.3	26029.5	23123.3	20013.1	24565.6	21477.2	20342.8	30618.8	23198.6	19709.2	31265	21509	21411.8	23454.2	23898.4	15746.1	25589.3	25429.9	20163.4	28657.7	32771	17739.9	23704.3	20928.9	18098.1	25338.7
94.625	25051.2	23413.5	26983.9	27115.5	26937.9	24285.9	34316.1	25289.5	15280.2	25624.7	21967.2	18492.6	25076.3	27074.3	18354.5	33100.5	27866.2	18884.3	22915.1	19567.5	17852.2	26755.2	23302.1	15805.6	25796.5	23170	19812.8	24251.8	21194.2	19959.7	30032.8	22832.7	19248.9	30998.7	21240.1	21178	22865.7	23205.9	15326	25393.4	25118.3	19786.5	28411.6	32549.9	17597.8	23354.5	20690.4	17740.5	24829.2
95	23868.7	22505	26254	26163.9	26081	23228	33461.9	24447.7	14624.3	24530.1	20936.4	17769.7	24051.8	25603.4	17727.6	32395.3	27060.9	18272.6	22361.7	18986.8	17028.1	25754.2	22163	15057	24956.5	21719.3	18655.7	23082.3	20350.6	18967.4	28698.9	21604.7	18795.1	29308.6	20257.5	20242.2	22029.5	22053.1	14493	24233.6	24177.1	18586.7	26805.3	31459.8	16713.6	22680.5	19812.1	17095.6	23951.8
[truncated: 90 more columns]

## Sheet: 4E and EV3D 180530
Temp /oC	c1481:Apo	c1481:Apo	c1481:Apo	c1481:ADP(2.5)	c1481:ADP(2.5)	c1481:ADP(2.5)	c1481:ATP(5)	c1481:ATP(5)	c1481:ATP(5)	c2052:Apo	c2052:Apo	c2052:Apo	c2052:ADP(2.5)	c2052:ADP(2.5)	c2052:ADP(2.5)	c2052:ATP(5)	c2052:ATP(5)	c2052:ATP(5)	c2274:Apo	c2274:Apo	c2274:Apo	c2274:ADP(2.5)	c2274:ADP(2.5)	c2274:ADP(2.5)	c2274:ATP(5)	c2274:ATP(5)	c2274:ATP(5)		NPC:Apo	NPC:Apo	NPC:ADP(2.5)	NPC:ADP(2.5)	NPC:ADP(2.5)	NPC:ATP(5)		NPC:ATP(5)		NPC:Apo	NPC:ATP(5)		Apo	ADP	ATP			Temp /oC	c1481:Apo	c1481:Apo	c1481:Apo
20	12477.4	13813.8	42376.1	14560.8	11556.8	39559.1	40366.3	17639.5	24434.8	29881	18539.8	38299.8	19692.2	11333	27740.5	44936.2	32013.8	32659.6	23179.4	13466.2	29420.1	31897.6	27563.5	35720.7	14079.3	9191.74	26920.4		12669.1	12875.4	9549.84	14302.6	8549.31	21924.5		27448.3		12944.4	82160.1		12772.2	10800.6	24686.4			20	-294.795	1041.56	29603.8
20.3788	12360.1	13856.3	42489.2	14535.7	11526.2	39731.1	39854.7	17648.5	24206.5	29656.4	18179.6	38075.1	19632.5	11163.7	27553.4	44861.2	32167.5	32553.1	23105.2	13232.3	29719.2	31898.1	27554	35691	13978.4	9167.86	26931.4		12579.4	12970.1	9697.49	13867.6	8740.53	21934.1		27699		13120.3	81934.2		12774.8	10768.5	24816.5			20.3788	-414.665	1081.5	29714.4
20.7576	12348.1	13754.6	42278.5	14551.8	11443	39922.7	39582.2	17503.1	24364.8	29374.7	18084	38245.7	19496.8	11101.3	27816.8	44855.7	32481	32845.5	23033.5	13045.3	29701.9	32078.2	27366.5	35596	14008.7	9013.91	27113.6		12429.3	12730.5	10307.7	13635.3	8600.38	21848		27699.4		12880.1	81433.2		12579.9	10847.8	24773.7			20.7576	-231.833	1174.72	29698.6
21.1364	12195.2	13591.5	42046.6	14297.8	11362.5	40102.2	39168	17210.2	24386	28989.2	17780.6	38073.2	19222.2	11016.8	27645.5	44928.6	32315.8	32797.7	22968.6	12913.3	29756.1	32054.9	27134.8	35426.6	14063.9	8971.48	27141		12350.6	12599	10537.8	13467.6	8485.04	21792.4		27500.8		12751	80347.5		12474.8	10830.2	24646.6			21.1364	-279.555	1116.72	29571.9
21.5152	11874.9	13414.4	41679.2	14223.2	11122.7	39922.4	38505.9	17007.2	24121	28393	17293.2	37702.3	19568.2	10958.4	27472.6	44375.3	31568	32434.5	22903.7	12988.6	29627.7	31910	26796.8	35217.1	13985.9	8897.99	26837		12105.6	12493.9	10225.3	13019.4	8393.41	21472.2		27282.4		12525.7	79263.8		12299.8	10546	24377.3			21.5152	-424.845	1114.64	29379.5
21.8939	11839.8	13365.2	41182	14054.4	11095.3	39797.2	38129.3	16740.7	23955.9	28105.2	16932.4	37631.6	19218.3	10725.7	27145.2	44348.2	30802.5	32153.8	22919.4	12739	29270.1	31778.5	26643.5	34904.8	13666.4	8812.05	26424.2		11867.1	12432.9	9986.56	12907.9	8333.56	21208		27226.4		12560.6	78872		12150	10409.4	24217.2			21.8939	-310.235	1215.15	29032
22.2727	11619.3	13297.1	41024.2	14002.2	10998	39684.6	37845.8	16607.6	23747.2	27761.3	16821.6	37176.1	19203.8	10855.9	26872.3	44255.1	29793.9	31941.1	22759.7	12579.9	29114.5	31579.2	26421.1	34597.2	13609.1	8772.27	26420.6		11788.8	12515.2	10079.8	12827.8	8265.5	21327.9		27272.9		12621.3	78226.2		12152	10391	24300.4			22.2727	-532.706	1145.07	28872.2
22.6515	11740.6	13137.1	40824.2	13840.2	10934.8	39526.1	37342.4	16285	23437.2	27225.3	16577	36942.6	19133.9	10680.9	26836.9	44207.4	28967.6	31802.8	22857.6	12693.6	28992.3	31726.2	26354.5	34188.3	13834.6	8738.74	26105.7		11776.2	12381.1	9952.24	12382.4	8219.39	21591.4		27067.6		12559.3	77694.2		12078.7	10184.7	24329.5			22.6515	-338.021	1058.4	28745.5
23.0303	11696.3	13006.5	40393.8	13745.5	10716.3	39297.4	37269.6	16008.5	23316.8	27181.8	16498.5	36437.2	18906.3	10618.8	26198.8	44198	28437.8	31543.1	22896.3	12569.3	28743.8	31423.1	26108.4	33820	13727.6	8655.62	25852.4		11707.6	12347.1	9897.09	12159.3	7981.97	21112.1		26690.3		12291.7	77351.1		12027.3	10012.8	23901.2			23.0303	-330.991	979.142	28366.4
23.4091	11476.8	13004.7	40025.4	13628.7	10711.4	39154.4	36964.1	15946.8	23231.8	26799.2	16197.8	36574.6	18535.2	10535.6	25992.6	43862.1	27874.9	31016.6	22946	12325.9	28627.6	31555.3	25964.8	33691.6	13699.7	8605.24	25709.2		11487.5	12350.3	9844.57	12003.9	8128.01	21070.8		26619.5		12486.3	76927		11918.9	9992.17	23845.1			23.4091	-442.103	1085.81	28106.5
23.7879	11400.1	12773.3	39899.4	13539	10571.3	39032.4	36863.4	15916.9	23168.6	26330.2	16348.1	36085.7	18646.2	10295.8	26028.9	43829.6	27255.9	30874.8	22847.3	12280.3	28364.6	31510.4	25958.8	33537.3	13672.5	8489.55	25567.2		11414.1	12125	9808.08	11874.6	8138.81	20883		26596.5		12232.7	76543.8		11769.6	9940.49	23739.7			23.7879	-369.502	1003.79	28129.9
24.1667	11342.7	12814.9	39754.6	13510.4	10510.3	38872.1	36635.8	15817.3	23037.9	26217.5	16119.9	35717.4	18687.1	10315	25712.2	43853.1	26855.8	30497.5	22813.3	12330.5	28166.1	31433.6	25669.6	33270	13659.3	8422.59	25301.2		11411	12052.5	9882.36	11701.8	8003.5	20748.8		26701.9		12230.4	75994.9		11731.8	9862.55	23725.4			24.1667	-389.118	1083.14	28022.8
24.5455	11357.6	12727.5	39360.6	13516.1	10464.5	38579.1	36451.9	15660.8	22833.5	25980.9	16001.9	35837.8	18320.3	10206.5	25410	44022.7	26733.7	30325.5	22856.9	12231.7	27965.3	31592.7	25408.3	33083.8	13858.4	8459.81	25111.8		11143.1	11884.6	9828.29	11549.2	8049.8	20526.4		26267.5		12136.9	75678.5		11513.9	9809.09	23396.9			24.5455	-156.236	1213.63	27846.7
24.9242	11275.3	12625.6	39120.2	13430.3	10435.3	38367.7	36125.8	15496.9	22581.7	25930.6	15730.2	35164.6	18401	10106.3	25319.9	43922.2	26245.2	30278.8	22770.5	12201.2	27881	31487.9	25476.2	32588.2	13806	8368.61	24927.2		11042.6	11783.5	9559.78	11430.9	8038.3	20522		26280.2		11973.8	75126.8		11413.1	9676.34	23401.1			24.9242	-137.735	1212.49	27707.2
25.303	11329.3	12419.6	38934.3	13235	10297.4	37957.3	36204.2	15433.7	22337.1	25580.7	15648.9	35210.7	18293.1	10030.2	25124	43518	25851.4	29837.5	22927.6	12055.8	27673.5	31558.6	25244.6	32403.4	13562.6	8415.92	25078.1		10971.2	11608.7	9637.69	11246.9	8061.64	20517.9		26046.1		11702.4	74646.9		11290	9648.73	23282			25.303	39.3438	1129.63	27644.4
25.6818	11270.8	12431.6	38629.7	13266.4	10263.1	37348.4	35953.6	15328.8	22314.8	25419.6	15514.2	35184.5	17961	10131.8	24820.5	43749.2	25639	29596.1	22768.4	11982.6	27449.5	31416	25059.4	32116	13853.5	8377.22	24696.8		10951.8	11425	9647.02	11204.3	7856.47	20073.2		25736.4		11706.7	74548.2		11188.4	9569.25	22904.8			25.6818	82.4551	1243.23	27441.3
26.0606	11220.6	12444.6	38287	13262.9	10208.5	36627.8	35939.3	15275.6	22036.9	25531.6	15738.9	34820.5	17944.2	9914.1	24681.9	43870.4	25339.1	29523.1	22854	12102.4	27342.4	31588.4	25008.9	31872.3	13618.4	8387.33	24586.5		10794	11516.7	9660.61	11128.8	7948	19926.8		25603.2		11484.9	74170.5		11155.3	9579.15	22765			26.0606	65.2744	1289.22	27131.7
26.4394	11259.2	12308	38034.3	13290	10046.5	36313.8	35965.7	15088.4	22042.5	25133.7	15541.8	34750.7	17764	9844.65	24814.8	43811.3	25291.7	29395	22952.2	11856.3	27248.3	31636.4	24788.9	31524.2	13695.9	8332.24	24641.9		10754.2	11304.1	9320.19	10931.3	7941.65	20175.3		25667.1		11532.6	73747		11029.1	9397.72	22921.2			26.4394	230.088	1278.83	27005.1
26.8182	11096.9	12282.4	37713.8	13096.5	9986.07	35830.2	35763.1	14983.1	21850.9	25166.6	15420.8	34625	17397.2	9793	24296.9	43741.8	24921.9	29099.4	22968.4	11970.8	26881.2	31596.1	24564.6	31471.9	13855.9	8227.57	24226.7		10623.8	11280.1	9179.7	10745.9	7918.9	20132.6		25350		11471.1	73640.5		10951.9	9281.5	22741.3			26.8182	144.94	1330.44	26761.8
27.197	11265.6	12052.5	37537.9	13089	10136.2	35782.4	35727.9	14938.5	21620.1	24972.2	15557.4	34266.7	17372.1	9824.65	24059.9	43760.4	24616	28921.9	22994	11999.2	26712.5	31751.9	24430.2	31114.4	13966.6	8305.61	24256.3		10651.5	11193.3	9170.38	10867.5	7785.07	19923.1		25076.7		11251.2	73006.4		10922.4	9274.31	22499.9			27.197	343.22	1130.05	26615.5
27.5758	11032.7	12196.8	37384	13020.2	10027.7	35577.8	35864.8	14795.1	21452.4	24913.8	15409.8	34324	17548.8	9717.08	24137.6	43691.5	24593	28850.2	23031.8	11947.2	26556.8	31577	24438.4	30960.4	13966.7	8253.71	24166.6		10505.7	10943.9	9006.47	10604.6	7721.83	19436.4		25003.1		11325.5	72751.2		10724.8	9110.97	22219.8			27.5758	307.954	1471.96	26659.2
27.9545	11146	12100.5	36970	13143.4	9813.61	35254.2	35801.3	14815.4	21363.9	24879	15336.2	33831.2	17221.8	9757.53	23876.5	43733.8	24347.7	28451.5	23191.4	11970.1	26484.8	31731.5	24336.8	30584	14168.7	8241.81	23935.2		10346.7	11110.9	8939.74	10505	7698.16	19745.9		24799.1		11139.1	72265.1		10728.8	9047.62	22272.5			27.9545	417.218	1371.71	26241.2
28.3333	11168.5	12019.5	36964.9	13059.3	9952.49	35331	35748.3	14853.4	21272	24718.3	15577	33786.6	17318.6	9556.99	23813.6	43815	24082.7	28304.2	23054.1	11831.5	26234.7	31658.4	24163.6	30358	13980.9	8301.66	23826.4		10471.7	10891.1	9056.46	10320.4	7643.69	19417.2		24485.8		11180.9	71845.3		10681.4	9006.85	21951.5			28.3333	487.143	1338.06	26283.5
28.7121	11106.5	11979.8	36602.6	12978.8	9704.49	34773.5	35550	14786.5	21125.9	24701.2	15479.5	33740.4	17211.5	9647.73	23688.3	43795.5	24082.7	28266.8	23275.2	11817.1	26180	31792.7	23961.7	30233.6	14081.8	8164.01	23783.8		10268.4	10777.7	8887.05	10132.6	7630.66	19376.3		24427.9		11078.1	71258.4		10523.1	8883.43	21902.1			28.7121	583.479	1456.73	26079.5
29.0909	11222	11911.2	36539.6	12958.4	9879.86	34716	35691.4	14623.6	21149.4	24867.3	15484.3	33564.2	16988	9536.74	23367.7	44009.1	23935.1	28017.3	23464.6	11923.4	25929.1	31622.1	23824.8	30179.8	14084.5	8260.92	23670.5		10246.2	10608.9	8742.21	10168.7	7598.59	19117.6		24209.7		10975.3	71219.8		10427.6	8836.51	21663.6			29.0909	794.449	1483.63	26112.1
29.4697	11230.9	11868.7	36405.2	12797.3	9624.17	34585.8	35517.7	14683.4	20825.3	24856.7	15683	33203.9	16946	9453.19	23253.2	44001.6	23596	27938.3	23410.9	11976.8	25791	31604.9	23730.2	29781.7	14195.5	8089.22	23575.3		10026.7	10701.9	8744.42	10094.3	7489.85	18919.4		23949.6		10784.4	70806.7		10364.3	8776.18	21434.5			29.4697	866.541	1504.38	26040.9
29.8485	11211.2	11954.1	36149.7	12862	9639.61	34443.1	35576.7	14621.8	20780.3	24524.9	15678.4	33412.5	16795.9	9478.46	23127.6	44133.4	23707.2	27799.6	23387.5	11777.7	25618.7	31786.2	23673.5	29739.3	14310.2	8223.03	23291.5		9988.2	10491.6	8542.03	10071.4	7488.52	18650.8		23749.1		10968.2	70216.1		10239.9	8700.65	21199.9			29.8485	971.263	1714.25	25909.8
30.2273	11382.6	12027.1	35878.9	12826.3	9636.7	34374.1	35603.5	14597.8	20656.1	24628.1	15704.4	32932.9	17020.1	9560.22	23095.6	43883.3	23699.8	27786.1	23413	11858.9	25730.2	31690.6	23384.5	29347.8	14275.3	8089.37	23264.1		9796.71	10360.9	8716.42	9959.86	7403.28	18930.4		23514.4		10749.1	69812.1		10078.8	8693.19	21222.4			30.2273	1303.79	1948.28	25800.1
30.6061	11375.1	11946.3	35693.4	12983.7	9522.51	34074.6	35664.4	14605.6	20456.3	24499.6	15568	32966.6	16721.9	9578.64	23008.1	44117	23387.1	27692.9	23383.3	11967.7	25488.7	31806.5	23327.8	29266.2	14249.1	8317.25	23216.1		9902.86	10374.2	8859.17	10110.6	7396.58	19011.2		23265.4		10648.2	69427.5		10138.5	8788.79	21138.3			30.6061	1236.58	1807.79	25554.9
30.9848	11505.8	11728.1	35494.5	12974.4	9494.98	33950	35575.5	14505.6	20316.9	24525.5	15980.4	32693	16961.8	9381.43	22881.2	44199.7	23410.1	27394.9	23723.3	11862.8	25337	31740.2	23333.9	29143.1	14372.5	8286.28	23124.3		9714.32	10241.3	8619.44	9836.47	7377.95	18770.1		23113		10551.5	69209		9977.81	8611.29	20941.5			30.9848	1527.97	1750.33	25516.7
31.3636	11550.7	11862.3	35397.9	12980.8	9552.16	33940.9	35591	14502	20179.2	24560.6	15768	32634.4	16926.7	9591.21	22842.8	44182.2	23407.3	27522.8	23730.9	11917.6	25131.9	31656.8	23147.5	29089.5	14439.3	8305.34	23133.7		9644.36	10436.8	8435.64	9844.46	7268.23	18564.8		23019.7		10592.9	68660.1		10040.6	8516.11	20792.2			31.3636	1510.13	1821.68	25357.3
31.7424	11654.9	11850.7	35145.5	12925.2	9563.72	33656.7	35451	14441.5	20155.8	24547.8	16002	32652.6	16722.6	9623.23	22636	44207	23368.8	27104.8	23719.9	11881.5	24968	31855.5	22919.4	28827.1	14569.2	8272.34	22917.1		9619.46	10182.2	8654.9	9591.98	7175.18	18357.2		22995		10455	68345.4		9900.85	8474.02	20676.1			31.7424	1754.01	1949.86	25244.7
32.1212	11638.9	11834.7	34993	12911.9	9476.19	33468.4	35575.7	14388.8	20025.1	24557.9	16269.7	32217.2	16850.6	9542.47	22698.1	44285.3	23257	27093.9	23719	11968.1	25049.6	31846.1	22890.4	28498.4	14545.1	8422.7	22724.8		9533.27	10133.3	8469.53	9547.03	7130.16	18407.4		22822.3		10421.1	68127.8		9833.3	8382.24	20614.8			32.1212	1805.62	2001.36	25159.7
32.5	11860.3	11994.9	34801.3	13021.9	9416.81	33323.8	35619.8	14545.4	19941.5	24604.9	16367.1	32256.4	16840.4	9526.07	22576.6	44365.8	23474.4	27023.6	23817.9	11841.6	24782.9	31738.9	22921.4	28443.9	14508.9	8451.02	22681.1		9344.5	10119.2	8432.55	9514.25	7187.25	18051.4		22546.5		10200.2	67358.1		9731.86	8378.02	20299			32.5	2128.43	2263.03	25069.5
32.8788	11902.1	11764.7	34850.9	12970.8	9550.65	33251.4	35495.8	14566.8	19788.5	24574.5	16743	32046.3	16789.9	9560.4	22507.7	44337.4	23512.6	26995	23915.9	11840.5	24726.6	31714	22712.6	28278.8	14862.4	8336.61	22527.7		9423.68	9907.12	8450.54	9517.34	7160.53	18003.4		22329.5		10222.6	67003		9665.4	8376.14	20166.4			32.8788	2236.69	2099.34	25185.5
33.2576	11774.4	11883.5	34634	12960.7	9283.45	33128.6	35425.8	14399.2	19802.7	24637.4	16520.8	31971.1	16754.7	9818.3	22498.6	44344.2	23703.4	26981.1	23980.3	11837.9	24506.8	31684.2	22606.1	28200.9	14906.4	8494.41	22471.3		9306.65	10058.2	8427.65	9431.69	7076	18298.2		22361.4		10095.8	66904.6		9682.42	8311.78	20329.8			33.2576	2092.02	2201.12	24951.6
33.6364	11963.8	11835.1	34394.1	12956.9	9537.54	33139.4	35304.5	14507.9	19451.9	24841.5	16758.7	31712.9	16816.1	9689.79	22286.2	44525.5	23606.6	27099	23864	11945	24494.1	31703.5	22613.3	28041.6	14840.1	8552.37	22526.9		9007.82	10024.2	8123.49	9475.27	7087.7	17854.8		22530.7		10006.9	66315.5		9516.01	8228.82	20192.8			33.6364	2447.82	2319.08	24878
34.0152	12139.2	11750.3	34167.3	13058.5	9486.06	32875.5	35199.1	14552.4	19523	24733.7	17239.5	31637	16684	9831.03	22214.9	44671.5	23729.8	26855	24006.4	11899	24371.6	31537.8	22390.4	27886.9	14957.7	8651.56	22380.3		9144.32	9998.12	8266.76	9428.32	7050.94	17795.8		22190.8		10192.7	66066.8		9571.22	8248.67	19993.3			34.0152	2567.95	2179.11	24596
34.3939	12306.1	11927	34271.8	13173	9509.36	32728	35298.4	14587.9	19386.9	24787.6	17204.1	31274.3	16799.8	9666.18	22239.9	44619	24073.7	26774.3	24020.5	11953.5	24198	31647.6	22347.9	27682.9	15016.5	8515.6	22179.2		9187.04	9962.36	8363.24	9313.1	6968.3	17644.2		22035.8		10043.2	65609.4		9574.7	8214.88	19840			34.3939	2731.39	2352.34	24697
34.7727	12288.5	11853.4	33954.3	13255.8	9347.74	32738.6	35297.9	14767.8	19280.5	24954.8	17312.7	31272.9	16643.1	9777.58	22023.8	44524.1	24299	27075	24127.6	12082.2	24070.7	31753.5	22248.9	27730	15047	8667.5	22275.1		9088.13	9937.26	8159.79	9307.25	7046.62	17831.6		22063.2		9990.42	65091.5		9512.7	8171.22	19947.4			34.7727	2775.81	2340.69	24441.6
35.1515	12402.5	12164.5	33943.2	13171.3	9419.59	32791.7	35146.1	14614.4	18965.5	24960.6	17690	31175.5	16778.3	9842.89	22190.6	44555.3	24669.2	26791.5	23971.6	12055.8	24113	31614	22236.8	27539	15144	8873.37	22034.6		9073.3	9903.27	8135.13	9166.18	6789.55	17273.7		21956.3		9770.73	64915.2		9488.28	8030.29	19615			35.1515	2914.19	2676.21	24454.9
35.5303	12579.5	12111.1	33768.6	13136	9459.23	32679	35219.1	14629.9	19130.2	24935.5	18110.6	30927.2	16721.9	9916.46	22019.8	44456.7	24908.4	26746.1	24181.4	12091.3	23842.4	31461.7	22086.7	27447.5	15183.5	8907.04	22210.9		8922.93	9822.77	8007.77	9161.86	7068.93	17379.6		21935.2		9743.64	64415.8		9372.85	8079.52	19657.4			35.5303	3206.61	2738.25	24395.7
35.9091	12614.4	12092	33755.3	13389.5	9657.93	32918.7	34928.4	14533.6	19066.7	25014.6	18326.2	30805.7	16734.6	10135.9	21823.4	44508.9	24961.9	26930	24464.8	12230.8	23743.2	31539.9	22117.6	27285.6	15454.3	9014.59	21966.8		8967.57	9916.07	8051.18	9062.66	6967.02	17506.5		21972.2		9919.92	64208.8		9441.82	8026.95	19739.4			35.9091	3172.62	2650.15	24313.5
36.2879	12822.2	12054.8	33494.1	13464.9	9559.13	33047.5	35136.4	14791	18988.4	25075.7	18792.5	30549	16755.1	9978.7	21784.3	44532.8	25543.5	26860.8	24320.1	12134	23649.1	31661.6	22004.8	27119.5	15402.2	9226.55	22077.1		8893.44	10063.6	7889.97	9251.68	6808.79	17212.9		21703		9679.08	63993.7		9478.49	7983.48	19458			36.2879	3343.67	2576.26	24015.7
36.6667	12897.5	12269.8	33486.9	13487.8	9657.35	33135.2	35052.1	14772.9	18960.2	25146.9	18814.8	30331.4	16812.9	10175.4	21760.5	44503.5	26255.5	26974.3	24528.7	12508.1	23736.8	31479.3	22039.2	27190.8	15561.5	9231.4	21810.4		8916.87	9910.6	8015.98	9072.44	6931.81	17103.6		21673.7		9686.17	63744.7		9413.73	8006.74	19388.7			36.6667	3483.8	2856.02	24073.2
37.0455	13185.7	12527.4	33399.1	13438.5	9600.34	33364.8	35116.4	14753.7	18850.8	25242.6	19355.7	30450.3	17026.3	10186	21636.6	44626.1	26539.5	27117.3	24579	12364.5	23362.9	31597.9	21961.4	27047.6	15852.3	9296.54	21925.2		8905.04	10030	7643.73	9276.42	6818.49	17189.9		21762.5		9780.79	63163.7		9467.53	7912.88	19476.2			37.0455	3718.2	3059.9	23931.6
37.4242	13170.8	12377.4	33357.1	13553.1	9781.46	33745	35271.5	15116.6	18837.8	25324.8	19604.1	30039.3	16887.8	10264.1	21690.4	44653.9	27277.2	27057.3	24645.3	12310.4	23487.6	31411.8	21949.3	26949.1	15876.7	9422.98	22015.6		8838.36	10103.7	7851.16	9002.22	6636	16763.4		21898.2		9729.23	63175.8		9471.02	7829.79	19330.8			37.4242	3699.79	2906.36	23886.1
37.803	13480.9	12422.3	33228.5	13675.5	9852.52	33898.7	35008.4	15117.2	18690.8	25364.9	20085.8	29880.6	17046.5	10500.6	21505.5	44707.1	27921.4	27250.2	24715.4	12608.1	23332.9	31310.5	21887.9	26931.8	15885.9	9579.45	21917.8		8830.45	10029.1	7971.57	9075.18	6728.33	16706		21765.8		9500.96	62631.7		9429.79	7925.02	19235.9			37.803	4051.06	2992.46	23798.7
38.1818	13220.6	12621	33101.2	13719.9	10110.6	34325	35246.5	15240.1	18916.3	25474.7	20217.5	29881.7	16970	10532.8	21599.9	44749.5	28166.1	27214.1	24736.2	12578	23154.4	31309.9	22017.2	26949.4	15882.8	9857.25	21983.3		8859.25	9994.02	7602.28	8937.28	6644.19	16528.7		21913		9456.39	62414.1		9426.63	7727.91	19220.9			38.1818	3794	3194.37	23674.6
38.5606	13536.7	12762.2	33100.6	13737.8	10056.1	34649.7	35307.1	15284.6	18952.9	25474	20432.2	29397.9	16889.9	10499.7	21452.7	44781.8	29036.8	27302.3	24881.6	12676.4	23031.3	31278.3	21796.6	26858.3	16010.1	9947.61	21917.7		8930.6	10110.6	7506.22	9074.37	6576.85	16579.7		21903.9		9616.18	62157.2		9520.59	7719.15	19241.8			38.5606	4016.06	3241.63	23580
38.9394	13752.7	12859	33018.8	13817.9	10261.8	35004.8	35403	15479.4	18877.2	25485.2	20603.7	29321.7	16583.8	10558.2	21382.5	44854.9	29636.7	27215.2	24880.6	12795.4	23099.5	31246	22053.3	27012.1	16225.8	9886.64	21908.4		8939.64	10099.8	7664.99	9016.53	6803.14	16500.9		21761.5		9592.73	61896.9		9519.72	7828.22	19131.2			38.9394	4233.02	3339.26	23499.1
39.3182	13825.3	12828.4	32911.6	13777.8	10225.5	35513.6	35225.7	15488.8	18978	25717.2	21033.4	29269.9	16986.5	10689.3	21286.6	44985.5	30036.1	27339	25101.5	12920.7	22876.5	31244.4	21878.9	26876.7	16487.2	10050.1	21885.7		8863.36	10115	7666.8	8963.33	6711.23	16348.8		21786.4		9397.56	62034.6		9489.2	7780.46	19067.6			39.3182	4336.09	3339.2	23422.4
39.697	13892.7	12953.7	32877	14048.3	10392.4	35920.8	35464.4	15598.9	18877.3	25606.8	21002.1	29224.9	16968.1	10716	21116.2	45040.6	30685.9	27262.9	25169.9	13164.2	22812.9	31384.8	21934.5	26754.9	16512.7	10053.8	22081.7		8715.45	10096	7619.78	9172.48	6572.03	16376.7		22025.2		9650.25	61654.5		9405.72	7788.1	19200.9			39.697	4487.01	3547.99	23471.3
40.0758	14246.7	13163.6	32844.3	14162.8	10566.2	36154.6	35698.8	15724.9	19070	25834.3	21102.7	29046.3	16829.4	10922.6	21045.8	45201.9	30937.2	27308.8	25265.2	13211.6	22702.6	31262.5	21932.8	26694.2	16631.9	10443.1	21884.4		8903.15	10256.1	7399.33	9048.89	6532.5	16304.1		21798.8		9643.42	61353.4		9579.61	7660.24	19051.5			40.0758	4667.06	3584.04	23264.7
40.4545	14292.2	13311.2	32823.7	14129.8	10653.4	36583.8	35685.1	15893.8	19057.2	26060.5	21370.2	28669.6	16949.5	10966	20845.6	45245.5	31332.8	27182.4	25342.3	13273.2	22644.7	31149.1	21912.4	26851.6	16660.7	10513.8	22006.1		8877.96	10325.6	7580.9	9214.59	6419.43	16101.5		21792.4		9416.39	60969		9601.8	7738.31	18947			40.4545	4690.45	3709.44	23221.9
40.8333	14493.4	13195.1	32760.9	14449.1	10600.4	36823.6	35853.3	16114.6	19119.5	25799.1	21273.6	28751.4	16881.3	11100.4	21059.9	45379.5	31605.6	27145.1	25467.3	13495.4	22574.9	31304.7	21973.4	26744.4	16884.6	10706.2	21926		8846.29	10310.8	7611.07	9045.33	6555.7	16095.3		21875.2		9407.71	60940.4		9578.54	7737.37	18985.2			40.8333	4914.87	3616.56	23182.4
41.2121	14560.3	13358.3	32544.6	14427.2	10861.9	36883.5	36047.1	16177.8	19190.8	26043.3	21477.9	28156.3	17136.3	11043.6	20693.6	45203.4	32030.6	27179.5	25523.5	13691.2	22735.3	31168.8	22053.7	26556	16770.1	10971.7	21918.6		8851.4	10356.3	7463.34	8996.4	6512.89	16301.2		21943.3		9443.78	60820.2		9603.83	7657.54	19122.3			41.2121	4956.47	3754.5	22940.8
41.5909	14662.2	13487	32643.4	14343.9	10791.4	37154.1	36134.9	16317	19185.5	26207	21767.1	28237.6	17403.9	11330.6	20723.6	45123.7	32302.1	27132.3	25703.1	13626	22484.3	31099.6	22129.9	26564	17056	10793.6	22168.3		8996.61	10440.4	7493.36	9080.12	6371.06	15822.2		22003.8		9524.02	60351		9718.51	7648.18	18913			41.5909	4943.69	3768.52	22924.9
41.9697	14939.8	13660.1	32510.3	14715.5	10921.4	37340.6	36154.5	16509.3	19253.4	26309.4	21710.7	28233.9	17435.2	11262.4	20617.4	45375.5	32445.8	27190	25627.1	13858	22560.3	31034.3	22014.8	26507.7	16865.6	11025.3	21978.4		8947.75	10335.2	7565.15	9041.93	6376.23	15896.2		21882.2		9464.4	60307.4		9641.46	7661.1	18889.2			41.9697	5298.3	4018.6	22868.8
42.3485	14805.8	13819.8	32774.3	14618.1	11062.7	37345.7	36132.6	16604	19210.4	26133.7	22084.1	28273.4	17657.5	11303.4	20810.8	45464.4	32920.4	26988.2	25768	14046.1	22547.4	30997.3	22196.4	26467	17038.1	11128.9	21953.9		8910.39	10309	7516.31	8998.32	6320.78	15974.2		21847.8		9641.34	60169.9		9609.7	7611.8	18911			42.3485	5196.12	4210.13	23164.6
42.7273	14945.9	13906.1	32534.8	14885	11098.9	37435.9	36347.2	16838.8	19103.5	26464.9	22152.5	28052.5	17640.1	11503.4	20423.6	45582.6	32875.1	27036.5	25943.4	14187.1	22409.6	30792.5	22180	26416.1	17060.7	11302.7	22068.2		8916.63	10426.4	7360.66	9049.93	6470.51	15920.4		21898.5		9457.09	59712.7		9671.54	7627.04	18909.5			42.7273	5274.35	4234.6	22863.2
43.1061	15174.6	14096.9	32692.9	14856.4	11164.2	37494.8	36476.8	17042.1	19044.8	26367.7	22042.9	27802.8	17850.8	11585.7	20620.3	45547	33023.8	27023.2	26164.4	14297.6	22360	30893.5	22256.1	26353.6	17163.6	11168.2	22266.1		8901.24	10545.7	7230.36	9026.01	6337.94	15612.8		21727		9542.2	59708		9723.49	7531.43	18669.9			43.1061	5451.1	4373.38	22969.4
43.4848	15203.5	14010.3	32476.6	14945.4	11131.3	37397.7	36322.9	17260	18847.2	26619.2	22075	27525.6	17908	11624.6	20616.1	45270.6	33220.5	26897.8	26310	14404.2	22221.3	30834.1	22301.7	26284.4	17215	11432.3	22311.2		9021.32	10471	7191.02	9180.84	6375.26	15595.7		21596.9		9489.04	59275.5		9746.17	7582.37	18596.3			43.4848	5457.32	4264.14	22730.4
43.8636	15516.2	14237.7	32495.7	14850.6	11374.2	37442.2	36389.5	17464.2	19029.3	26848.9	22328.8	27513.2	18057.7	11619.2	20499.6	45944.1	33512.6	26768.9	26305.1	14654	22271.5	30757.5	22166.8	26148.7	17336.5	11596.9	22168.6		8819.42	10478	7194.44	9056.5	6275.36	15580.5		21625.7		9492.39	59197.8		9648.69	7508.77	18603.1			43.8636	5867.54	4589.03	22847
44.2424	15435.1	14310.2	32559.7	15044.4	11338.4	37520.7	36356.6	17876.4	19023.6	26881.2	22440.3	27381.6	18014.9	11503.8	20451.8	45720.3	33678.5	26859.1	26530.3	14760.7	22346.6	30750.5	22136.3	26152.9	17594.4	11613.1	22287.5		9028.03	10572.6	7168.41	9092.75	6374.73	15703.5		21926.2		9558.56	58795.8		9800.29	7545.3	18814.8			44.2424	5634.78	4509.95	22759.4
44.6212	15604.1	14501.2	32471.3	15055.6	11471.2	37436.3	36636.7	18133.3	19062.9	27039.2	22325.9	27189.4	18151	11653.1	20368.8	45921.2	33704.1	26773.4	26814.5	15054.8	22154.5	30794.2	22220.6	25989	17446.7	11871.4	22305.3		9033.04	10373.2	7088.57	8946.57	6317.74	15489.5		21625.2		9497.61	58559.1		9703.12	7450.96	18557.3			44.6212	5901.03	4798.12	22768.1
45	15750.3	14522.3	32463.1	15286.9	11600.8	37506.6	36415.3	18200.9	19038.8	27147.1	22417.6	27135.4	18241.2	11650.2	20321.5	45842.1	33959.7	26603.4	26870.9	15319.2	22219.3	30575.9	22327.8	26006.3	17507.3	11898.2	22054.4		9031.47	10491	7105.88	9145.57	6147.13	15357.8		21578.4		9573.28	58335.9		9761.23	7466.19	18468.1			45	5989.05	4761.08	22701.9
45.3788	16015.1	14573	32444.4	15344	11580	37413.1	36545	18418.8	18905.4	27504.9	22280.4	26992.9	18382.9	11879.9	20381.2	45707.9	33735.5	26673	27117.9	15537.1	22131.1	30434.1	22115.5	25890	17777.9	12016.2	22184.5		9073.62	10495	6877.32	9096.62	6276.72	15676.5		21586.8		9388.97	58171.3		9784.29	7416.89	18631.7			45.3788	6230.82	4788.69	22660.1
45.7576	16220.9	14780.4	32421.1	15324.4	11647.9	37323.1	36760.4	18490.7	19181.9	27784.5	22656.9	26934.1	18285.9	11796.7	20151.7	45869.7	33903.2	26471.1	27262.1	15843	22186.4	30333.8	22280	25941.8	17813	12099.8	22229.2		9112.55	10455.2	7002.09	9180.67	6156.48	15184		21516.2		9484.99	58280.6		9783.88	7446.41	18350.1			45.7576	6437.07	4996.52	22637.2
46.1364	16172.9	14898.7	32312.9	15518.8	11772.5	37281.2	36812.1	18747.9	19167.3	28207	22714.2	26836.7	18591.4	11986.1	20249.8	45737.5	33906.1	26608.5	27397.3	15841.3	22359.8	30394.8	22275.6	25711.1	17916.6	12255.2	22310.1		9005.87	10493.6	6973.74	9174.95	6182.55	15388.7		21623.6		9745.46	58276.1		9749.73	7443.75	18506.2			46.1364	6423.12	5148.98	22563.2
46.5152	16177.9	14863.7	32362.4	15716.6	11634.3	37048.4	36749.1	18975.1	18927.4	28157.6	22618.7	26647.3	18727.5	12033.6	20064.9	45783	33937.6	26497.4	27543.7	16120.9	22469.5	30208.2	22345.6	25779.3	17946.2	12379.9	22323.7		9147.45	10533.6	7030.63	9282.09	6232.06	15302.8		21506.1		9592.81	57746.5		9840.54	7514.93	18404.5			46.5152	6337.35	5023.21	22521.9
46.8939	16293.2	15149.4	32248	15394.1	11760.2	37259.5	36854.9	19075	19068.9	28295.9	22899.8	26636.9	18375.2	11974.3	19967.2	45809.2	34185.7	26356.8	27658.3	16390.8	22594.2	30259.2	22339.5	25656.8	17661.8	12367.6	22371.9		8836.95	10616.9	6896.28	9105.85	6066.13	15240.8		21568		9637.53	57635.1		9726.95	7356.09	18404.4			46.8939	6566.24	5422.49	22521
47.2727	16424	15272.4	31953.4	15531.1	11837	37093.9	37021.8	19205	19037.2	28561.8	22868.1	26471.5	18773.1	12071	20168.9	45657.3	34066	26233.2	27948.7	16660.3	22758.6	30095.9	22298	25638.6	17957.6	12469	22324.3		9090.77	10511.3	6811.92	9068.66	6007.37	15253.5		21414.3		9424.3	57395.9		9801.02	7295.98	18333.9			47.2727	6622.99	5471.42	22152.3
47.6515	16572.3	15276.4	31839.3	15775.9	11787.6	37011.8	37047.9	19301.7	19080.9	28962.7	23018	26512.7	18700.2	12243.6	20077.8	45450.7	33998.7	26208.2	27953.8	16717.3	22787.7	30006.5	22145.3	25618.6	17920.1	12624.8	22423.2		9176.18	10522.8	6860.7	9172.8	5974.37	15142.9		21374.7		9720.48	57376.6		9849.47	7335.96	18258.8			47.6515	6722.87	5426.88	21989.8
48.0303	16837.4	15346.9	31700.5	15724.7	11936	36906.1	37149.7	19299.7	19010.9	29269.2	22993.9	26232.4	18808.5	12205.6	19838.4	45816.2	33860.5	26187.4	28049.3	16926.6	22859.9	29966.5	22182.5	25525.2	18058.2	12605	22396.3		9083.41	10594.2	6765.34	9134.5	6036.95	15370.1		21458.1		9743.09	57272.2		9838.83	7312.26	18414.1			48.0303	6998.57	5508.03	21861.7
48.4091	16749.2	15614.3	31528.5	15639	11982.8	36852	37175.8	19378.5	18990.1	29429.6	23001.7	26309	18820.5	12167.5	19915.7	45271.9	33768.9	26037.3	28146.8	17058.2	22998.1	29922.6	22274	25497	18006.9	12620.9	22381.3		9087.96	10507.7	6803.15	9231.39	5975.46	15372.1		21252.6		9649.2	56875.4		9797.82	7336.67	18312.3			48.4091	6951.36	5816.5	21730.6
48.7879	16888.9	15766.2	31603.9	15676.6	12019.4	36792.8	37261.8	19338.4	19092.2	29803.6	23119.5	26300.6	18997.9	12077.5	19806.5	45246.7	33876.8	26065.9	28270.7	17220.3	22990.4	29719.7	22082.2	25457.3	17894	12846.4	22314.2		9089	10493.7	6857.13	9149.61	6119.17	15104		21357		9963.55	56819.2		9791.36	7375.3	18230.5			48.7879	7097.53	5974.88	21812.6
49.1667	17137.4	15829.1	31657	15826.6	11884.3	36992	37380.6	19491.2	18971.7	30085.1	22964.2	25943.1	18824	12019.8	19815.1	45320.6	33617.6	25923.6	28445.4	17240	22931.8	29684.2	22123	25456.7	17876.2	13038.2	22544.4		9098.82	10539.8	6887.39	9227.96	6008.24	14953.5		21345.3		10405.2	56647		9819.29	7374.53	18149.4			49.1667	7318.08	6009.79	21837.7
49.5455	17377.9	15849.2	31492.6	15793.3	12148.3	36827.2	37314	19548.8	18910.4	30561.9	23308.2	26013.4	18991.8	12205.9	19715.7	45185.7	33816.6	25869.8	28387.2	17446.6	22781.8	29589.9	22094.2	25343.1	18065.3	12982.2	22401		9185.21	10582.1	6665.6	9106.38	6109.3	15100.9		21331.4		11395	56581.6		9883.66	7293.76	18216.2			49.5455	7494.28	5965.58	21608.9
49.9242	17467.9	16117.5	31431	15683.6	12004.6	36817.9	37411.4	19614.8	19042.8	30944.5	23172.3	25812.7	19047.5	12069.1	19662.7	45087.1	33748.9	25799.3	28612.7	17564	22942.3	29429.1	22101.9	25363.3	18087.6	13017.3	22366.7		9169.66	10460	6804.54	9222.66	5927.68	15019.5		21322		12388.9	56447.9		9814.81	7318.29	18170.7			49.9242	7653.07	6302.69	21616.2
50.303	17576.9	16100.1	31513	15884.4	12211.9	36711.3	37562.7	19439.8	18860.6	31441.1	23457.9	25673	18942.6	12258.4	19315.7	45152.2	33659.7	25638.7	28802.3	17637.2	22860.8	29384	22064.2	25311.6	18292.6	13006.8	22448.9		9255.83	10565.5	6891.78	9224.96	6267.85	15034.3		21270.4		12405.3	56404.6		9910.65	7461.53	18152.4			50.303	7666.26	6189.43	21602.3
50.6818	17750.7	16383.3	31318.7	15775.8	12215.3	36670.4	37614.2	19476.1	18730.3	31409.2	23375.6	25782.3	18849.1	12269.8	19504.5	45228.3	33471	25655.1	28804.6	17777.7	22928.2	29344.9	22032.9	25180.4	18237.1	13045.5	22437.4		9242.18	10463.9	6680.22	9472.14	5898.58	14790.8		21208.7		12509.2	56160.9		9853.02	7350.31	17999.7			50.6818	7897.66	6530.28	21465.7
51.0606	17874.2	16663.8	31335.4	15753.6	12175	36452.3	37695.1	19658.5	18719.3	31911.6	23290.4	25723.4	19182.2	12302.9	19266.1	45082.3	33542.1	25669.1	29082.1	17877.8	22921.2	29173	21970.1	25168	18047.3	13168.3	22371.4		9122.21	10625.5	6633.38	9116.93	5970.96	15056.5		20983.6		12304.5	56022.5		9873.86	7240.43	18020.1			51.0606	8000.38	6789.98	21461.5
51.4394	17996.2	16741.9	31436.7	15764.3	12298.6	36556.1	37650.2	19698.5	18631.2	31991.8	23472.4	25291.9	19045.5	12515	19492.7	45036.5	33411.7	25733	29217.3	17951.2	22938	28945.9	21891.7	25005.5	18166.1	13072.8	22349.1		9142.89	10467.1	6561.69	9163.92	6116.02	15021.4		20801.7		12382.8	55776.5		9804.98	7280.54	17911.6			51.4394	8191.19	6936.94	21631.7
51.8182	18381.7	17027.2	31469.3	15863.3	12128.2	36466.7	37654.3	19452.4	18532.7	32315	23387.2	25288.5	18900	12324.9	19140.4	44879.1	33270.2	25348.9	29011.9	18185.6	22803.9	29001.5	21730.8	24971.4	18079.4	13212.3	22323.1		8903.92	10385.2	6528.08	9184.93	5972.25	14785.5		20990.7		12460.8	55552.1		9644.57	7228.42	17888.1			51.8182	8737.12	7382.6	21824.7
52.197	18733.1	17388.7	31490.1	15727.4	12217.5	36200.3	37767	19611.4	18525.7	32502.4	23385.2	25209	18721.2	12390.4	19059.6	44670.8	33124.4	25299.9	29254.3	18231.4	22833.6	28696.3	21777.3	24872.5	18496.8	13343.5	22327.9		9051.64	10558.1	6366.76	9252.22	6116.17	14859.2		20858.4		12339.4	55277.7		9804.85	7245.05	17858.8			52.197	8928.25	7583.82	21685.3
52.5758	19061.3	17589	31323.4	15715.9	12162.2	36053.2	37883.3	19528	18392.6	32728	23437.2	24976.6	18713	12429	19040.3	44649.3	32797.1	25049	29487.6	18310.4	22818.5	28573.2	21668	24768.8	18270.8	13498.5	22354.4		8953.85	10482.8	6368.02	9179.79	6079.9	15136.4		20836.1		12297	55025.9		9718.35	7209.24	17986.2			52.5758	9342.91	7870.6	21605
52.9545	19678.3	17646.1	31441.3	15634.2	12155.2	35950.1	37830.2	19530.3	18272.6	32965.6	23060.2	24860.9	18590.8	12363.6	18821.5	44681.2	32654.4	25066.2	29631.9	18426.3	22921.5	28552.2	21550.9	24490.6	18469.8	13465	22414.4		9118.55	10439.4	6271.23	9110.78	5980.87	15038		20598.3		12574.7	54765.3		9778.96	7120.96	17818.2			52.9545	9899.34	7867.15	21662.4
53.3333	19884.1	18027.1	31388.1	15635.2	12109.8	35867	37780.4	19570.5	18229.4	32905.4	23413.4	24830.2	18793.2	12132	18875.3	44835.2	32484.6	24952.3	29750	18556.6	22719.2	28366.2	21546.8	24542.5	18443	13578	22263.3		9077.2	10617.5	6378.94	9057.15	5702.03	14563.5		20594.1		12521.7	54239.1		9847.33	7046.04	17578.8			53.3333	10036.8	8179.77	21540.7
53.7121	20676.4	18484.3	31617.1	15417.4	12079.3	35679.2	37647.7	19610.3	17973.6	32904.9	23359.3	24563.7	18426.2	12247.2	18649.5	44356.4	32163	24651.9	29834.9	18825	22850	28263.1	21276	24448.3	18544.1	13582.2	22241.3		9021.06	10419.2	6288.85	9070.42	5749.14	14900.9		20479.2		12287.8	53957.7		9720.11	7036.14	17690.1			53.7121	10956.3	8764.16	21897
54.0909	21039.2	18876.4	31675.5	15584.4	12053.5	35538.4	37673.8	19531.9	17880.3	33093.3	23528.1	24459.3	18516.6	12346.3	18687.9	44404.9	32023.6	24674	30120	19019.9	22961.4	28144.8	21414.2	24329.2	18540	13609.2	22394.2		9024.36	10436.1	6207.97	9020.12	5700.36	14359.5		20289.2		12432	53454		9730.22	6976.15	17324.4			54.0909	11308.9	9146.22	21945.2
54.4697	21733.1	19540.5	31791.5	15559.4	12104.9	35531.5	37782.6	19513.7	17883.9	33059.9	23289.9	24420.6	18314.4	12096.8	18578	44423.9	31940.2	24715.5	30263.4	19443.1	23047.6	27997.9	21182.9	24206.1	18897.4	13787.9	22494.7		9004.37	10460.4	6140.76	8961.88	5664.65	14508.1		20184.6		12442.9	53322.3		9732.36	6922.43	17346.4			54.4697	12000.7	9808.17	22059.1
54.8485	22466.3	20095.8	32020	15457.1	11930.4	35352.5	37879.2	19426	17739.3	33039.9	23491.1	24304.3	18448.9	12138.4	18487.1	44300.4	31508.2	24359.4	30663.2	19633.5	23058.3	27792.3	21212.7	23983.8	19120.4	13942.7	22315.9		9033.92	10461	6011.83	9006.37	5701.21	14592.6		20113.8		12485.9	52664.3		9747.45	6906.47	17353.2			54.8485	12718.9	10348.3	22272.6
55.2273	23392.5	21007.4	32332.8	15352.6	12026.8	35004.3	37883.1	19622.3	17611.6	33093.1	23295.1	24093.8	18435.2	12107.9	18368.7	44122	31293.3	24524.4	30849.2	20114.8	23062.1	27773.8	21002.9	24228.1	19349	14161.1	22245.4		8815.67	10469.4	6047.26	8925.74	5532.2	14527.9		20001		12247.3	52379.1		9642.54	6835.07	17264.4			55.2273	13749.9	11364.9	22690.3
55.6061	24289.8	21837.1	32647.6	15523.6	12020.5	34951.8	37773.4	19451.2	17666.6	33078	23473.9	23792.5	18547.2	11951.1	18266	44192.5	31139	24264.9	31183.6	20442.5	23288.2	27558.8	20851.7	23911.4	19330.8	14285.8	22400.6		8867.18	10409.7	6335.46	8877.68	5668.29	14603		19935		12456.1	52176.2		9638.45	6960.47	17269			55.6061	14651.4	12198.6	23009.1
55.9848	25242.7	22713.5	32919.4	15476	12024.2	34915.9	37759.8	19330.5	17591.4	33044	23301.3	23886.2	18125	11940.4	18539.7	43884.1	30718.4	24111.3	31535.1	20963.3	23592.6	27404.2	20799.9	23884.1	19692	14467.5	22417.9		9023.13	10448.1	6031.53	8839.22	5481.14	14501.2		19726.8		12325	51700.3		9735.64	6783.96	17114			55.9848	15507	12977.8	23183.8
56.3636	26408.3	23502	33168.6	15234	11908.4	34798.6	37802.8	19336.9	17320.5	33229.5	23482.2	24029.6	18357.4	12042.7	18243.1	43651.5	30712.8	23959.5	32030.5	21567.6	23646.5	27297.8	20578.9	23655.9	19981.1	14676.4	22469.3		8846.99	10440.6	6001.53	8822.08	5524.8	14419.8		19590.2		12210.1	51360.6		9643.8	6782.8	17005			56.3636	16764.5	13858.2	23524.8
56.7424	27608	24670	33747	15265.9	11910.5	34663.6	37733.4	19346.9	17210.6	33267.6	23656.1	23859.9	18332.7	11808.4	18152.7	43642.3	30422.7	24048.1	32537.5	22173.7	23998.7	27223	20554.6	23663.7	20346.6	14933.6	22421.8		8891.57	10390.9	5895.93	8800.14	5412.25	14114		19725.9		12227.1	51108.7		9641.24	6702.77	16919.9			56.7424	17966.8	15028.8	24105.8
57.1212	29064.6	26031	34102.4	15073.6	11749.4	34322	37638.9	19392.4	17239.4	33199	23298.6	23684.8	18266	11799.4	18190.9	43585.3	30144.8	23776.5	33345.5	22909.3	24294.1	27045.2	20275.6	23450.7	20650.6	15308.7	22744.3		8941.36	10344.3	6057.33	8860.24	5721.56	14139.2		19449.1		12321	50743.3		9642.82	6879.71	16794.1			57.1212	19421.8	16388.2	24459.6
57.5	30502.4	27358.7	34824.7	15103.6	11848.7	34441.3	37634	19362.1	17153.2	33247.2	23689.7	23964.7	18010.6	11531.8	18105.8	43430.3	30117.7	23832	34125.8	23805	24571.5	26826.5	20302.6	23242.1	21182.6	15650.7	22637.9		8744.76	10265.9	5934.76	8655.97	5305.76	14269.3		19357		12247.9	50444.1		9505.31	6632.16	16813.1			57.5	20997.1	17853.4	25319.4
57.8788	32198.1	28648.9	35354.6	15024.1	11625.9	34107.7	37475.8	19260.4	17031.1	33415.9	23732.6	23811.2	18015.1	11575	17937.4	43371.1	29783.4	23530	34830.9	24613.7	24891.2	26585.1	20148.8	23177.9	21765.6	15942.3	22867.5		8665.16	10345.8	5716.21	8586.46	5143.54	13926.5		19328.1		12033.8	49886.8		9505.49	6482.07	16627.3			57.8788	22692.6	19143.4	25849.1
58.2576	33807.4	30046.8	35706.6	15001.2	11836.7	33893.6	37549.9	19166	16901.1	33361.5	23893.7	23739.5	17892.8	11588.8	17834	43259	29855.4	23502.1	35659.6	25826.8	25476.2	26499.9	19885.1	23121	22314.6	16569.5	22973.1		8723.23	10379.3	5824.25	8521.91	5353.78	14300.5		19124		11935.8	49516.5		9551.25	6566.65	16712.2			58.2576	24256.2	20495.5	26155.3
58.6364	35018.3	31352.4	36480.9	15024	11729.1	33677.3	37495	19233.5	16706.8	33502.9	23786	23834.3	17996.5	11504.4	17818.6	43178.4	29583.7	23355.2	36537.9	26764.1	25821.8	26394.2	19954.6	22980.6	23045.7	17068	23225.6		8681.27	10163.8	5712.76	8397.9	5377.65	14070.2		18971.2		11837.3	49285.4		9422.54	6496.1	16520.7			58.6364	25595.7	21929.9	27058.3
59.0152	36411.2	32693.4	36977	14906.4	11579.6	33758.7	37489	19094.4	16817.7	33552.8	23957.4	23865.7	17922.3	11504.9	17632.5	43152.5	29448.8	23539.9	37727.2	27875.1	26310	26328.6	19862.4	23002.1	23879	17719.2	23470.9		8629.85	10314.2	5635.89	8375.04	5201.71	14123.7		18923.7		11927.4	49088.5		9472.05	6404.21	16523.7			59.0152	26939.2	23221.4	27504.9
59.3939	37695.1	33839.4	37735.9	14911.9	11812.8	33370.3	37218.1	19042.2	16671.2	33613	24491.9	23946.3	17743.9	11528.7	17675.3	42890.8	29273.3	23501.4	38630.5	29114.8	26938.4	26202.3	19774	22955.6	25097.6	18457.2	23893.9		8630.85	10173.2	5673.58	8333.98	5122.21	13798.4		18779.4		11883.4	48690		9402.01	6376.59	16288.9			59.3939	28293.1	24437.4	28333.9
59.7727	38620.1	35196	38198	14822.7	11669.5	33378.9	37172.7	19000.5	16563.6	33930.4	24990	24147.3	17582.1	11464.8	17647.4	42993.4	29400.6	23222.5	39662	30503.1	27438.9	25941.8	19562.2	22901.2	26223	19644.8	24459.2		8654.19	10157.5	5561.12	8288.75	5067.37	13956.6		18545		11579.2	48291.9		9405.84	6305.74	16250.8			59.7727	29214.3	25790.1	28792.2
60.1515	39632.3	36238.1	38689.8	14715.7	11659.4	32945.4	37207.7	18776.6	16380.3	34220.2	25405.4	24008.6	17755.1	11611	17691.3	42833.1	29189.3	23307.3	40590.5	31350	28086.8	25962	19421.4	22809.7	27611.5	20587.7	24817.2		8547	10095.7	5396.49	8258.06	5087.39	13910.3		18871.4		11617.9	47898.3		9321.35	6247.31	16390.9			60.1515	30311	26916.8	29368.5
60.5303	40486.5	37037	39073.7	14709.7	11599.1	32910.1	37174.1	18857.4	16391.6	34299.8	25868.5	24289.2	17528	11449.2	17437.9	42986.2	29024.7	23258.9	41254.2	32318.2	28572.1	25706.6	19318.2	22844.1	29062.6	21681.7	25400.3		8413.24	10165.7	5399	8196.14	4955.53	13977.3		18574.5		11684.4	47483.4		9289.49	6183.56	16275.9			60.5303	31197	27747.5	29784.2
60.9091	41095.2	37706.9	39103.8	14648.3	11660.2	32815.7	37032.1	18778	16255.4	34717.9	26642.8	24387.5	17432.4	11341.5	17580.9	42797.3	28927.9	23171.1	41998.3	33041.7	29067.2	25505.9	19196.4	22740.8	30779.3	22971.9	26090.9		8373.96	10140.1	5465.65	8215.42	4987.34	14019.1		18417.7		11532.2	47315.7		9257.04	6222.8	16218.4			60.9091	31838.2	28449.8	29846.7
61.2879	41611.5	38351.4	39409.2	14509.2	11683.7	32505.4	36976.9	18802	16295.1	35433.3	27537.1	24922.7	17441	11156.6	17380	43004	28958.9	23308.3	42384.9	33583.5	29442.8	25609.9	19157.2	22664.9	32627.1	24747.4	26539.2		8360.17	9923.04	5413.26	8205.61	4916.72	14099.5		18233		11438.8	47117.6		9141.61	6178.53	16166.3			61.2879	32469.9	29209.8	30267.6
61.6667	42012.8	39001	39819.9	14462.9	11574.3	32403.3	36721.7	18635.7	16015.3	36070.1	28150.7	25280.1	17332.4	11040.2	17346.3	42969.2	28913.3	23176.9	42846.8	34107.9	29513.5	25485.9	19158.3	22618.2	34654.1	26105.5	27418		8440.53	10061.2	5454.61	8007.24	4991.81	13879.2		18024.8		11475	46711.5		9250.85	6151.22	15952			61.6667	32762	29750.1	30569.1
62.0455	42374	39387.9	39895.1	14515.7	11438.8	32193.1	36699.4	18520.9	16003	36712.5	29439.7	25692.3	17597.7	11142.7	17469.4	43019.3	28987.8	23256.4	43205.9	34631.3	29854	25487.4	19142.8	22512.8	36508.1	27940.1	28545.6		8252.91	9865.25	5414.75	8102.65	4895.39	13687.7		18177		11459.4	46381.2		9059.08	6137.59	15932.4			62.0455	33315	30328.8	30836
62.4242	42868.8	39821	40111.9	14396.6	11333.4	32041.9	36569.5	18478.9	15904.2	37280.9	30490.2	26157.9	17164.5	11072.2	17252.4	43253.6	29096.4	23309.4	43382	34681.5	29915.6	25303.7	19090.7	22475.2	38162.8	29470.4	29278.1		8146.77	9884.49	5462.42	7925.26	4778.41	13895.6		17969.4		11556.3	46137.9		9015.63	6055.36	15932.5			62.4242	33853.2	30805.4	31096.3
62.803	42985.7	40160.7	40249.5	14365.5	11434.3	31857	36582.6	18461.2	15827.1	38048.6	32045.5	26626	17158.3	11107.1	17250.9	43581.2	29300.5	23421.2	43481.8	34932.5	30264.1	25594.2	18994.7	22432.8	40083.2	31059.1	30087.7		8201.78	9830.31	5258.4	7803.51	4811.98	13788.5		17952.1		11513.3	45731		9016.04	5957.96	15870.3			62.803	33969.6	31144.7	31233.5
63.1818	43146.4	40505.3	40143.8	14230.8	11413.8	31712.6	36561.9	18496.5	15797.3	39103.5	33251.2	27136.6	17220	11110.9	17216.5	43668.5	29507.3	23569.7	43390.1	34916.4	30007.6	25504.9	19056.8	22538.5	41518.8	32455.7	30979.2		8090.18	9790.41	5294.01	7692.24	4859.5	13679.4		17587.5		11395	45326		8940.29	5948.59	15633.5			63.1818	34206.1	31565	31203.5
63.5606	43496.6	40685.3	40188.9	14325	11356.6	31742.5	36500	18359.8	15784.3	40041.6	34607.5	27958.6	16892.6	11046.4	17281.2	44138	29935.8	23801.8	43546.7	35097.5	30064.7	25779.9	19070.5	22516.9	42381.4	33673	31750.9		8027.23	9864.12	5378.29	7521.74	4787.63	13641.1		17747.4		11318.6	45005.8		8945.68	5895.89	15694.2			63.5606	34550.9	31739.6	31243.2
63.9394	43810.2	41035.5	40299.8	14145.7	11409.8	31321.5	36355.7	18424.2	15680.4	40695.2	36121.6	28239	17271.6	11102	17233	44953	30330.4	24129.6	43566.7	35211.2	30033.5	26052.5	19322.5	22710.8	43457.2	34424.2	32178.2		8223.45	9724.22	5282.65	7815.98	4646.86	13565.3		17456.3		11096.1	44827		8973.83	5915.16	15510.8			63.9394	34836.4	32061.6	31326
64.3182	44043.5	41101	40361	14265.4	11409.9	31183	36423.7	18341.6	15607.9	41391.1	37401.3	28905.7	16931.9	10988.4	17096	45575.3	30924.6	24463.3	43791.5	35200.2	30145.8	26375.5	19586.4	22644	43813.9	35058.8	32515.1		7917.49	9747.66	5297.18	7690.72	4606.26	13223.4		17465.2		11191.9	44496		8832.58	5864.72	15344.3			64.3182	35210.9	32268.4	31528.4
64.697	44354.1	41567.4	40289.7	14182.9	11303.8	31210.1	36242.1	18255.6	15577.9	42081.4	38405.6	29299.1	17236.8	11099.8	17097	46459.6	31506.4	25048.9	43902.5	35204.1	30169.2	26831.7	19991.5	22802.6	44266.2	35608.8	32758.4		7852.2	9691.35	5025.96	7618.32	4685.57	13495.3		17327.9		11143	44304.5		8771.77	5776.62	15411.6			64.697	35582.3	32795.6	31517.9
65.0758	44548	41748.5	40394.5	14078.4	11417.4	31010.3	36277.8	18318.4	15558.3	42705	39444	29975.1	17124.2	10992.1	17137	47684	32631.1	25566.6	43811.9	35358.3	30160.9	27657.8	20550.5	23105.8	44538.5	35922.6	32932.9		7858.9	9545.15	5142.99	7483.57	4417.53	13333.2		17112.2		11385.5	44118.7		8702.03	5681.36	15222.7			65.0758	35845.9	33046.4	31692.5
65.4545	44947.4	41871.1	40480.2	14140.2	11350.1	30929.2	36118.5	18324.6	15619.3	43071.1	39977.7	29813.2	16761.7	11092.1	17207.1	48953.7	33839.8	26026	43841.1	35387.9	30110	28600.8	21129.1	23368	44838.4	36105	33042.1		7767.77	9622.4	5116.02	7348.86	4387.06	13206.3		16953		11478.1	43623.1		8695.08	5617.31	15079.6			65.4545	36252.3	33176	31785.1
65.8333	45358.7	42340.3	40510.7	14019.1	11311.5	30837.4	36262.8	18423.4	15480.8	43247.6	40830.6	30500.9	17147.9	10983.7	17113.2	50274.5	35230.2	26721.1	43941.4	35442.2	30239.2	29780.2	21958.4	23874.5	45124.4	36391.1	33325.9		7809.01	9529.12	5215.48	7302.79	4406.59	13272.3		17273.8		11637.8	43483.5		8669.06	5641.62	15273.1			65.8333	36689.6	33671.2	31841.6
66.2121	45691.6	42625.6	40593.2	14028.4	11561.2	30679.5	36272.6	18466	15484.2	43426.1	41163.2	30531.7	17021.2	11139.1	17212.8	52074.4	36578	27431.1	44117.3	35579.5	30192.2	31433.2	22984.4	24339.8	45578.5	36571.1	33326.7		7626.41	9627.45	4898.26	7268.23	4561.25	13229.8		16940.8		11561.5	42980.4		8626.93	5575.91	15085.3			66.2121	37064.7	33998.6	31966.3
66.5909	46073.9	42990.7	40788.8	14030.2	11334.8	30500.8	36388	18554.8	15637.2	43772	41484.1	30560.8	17278.8	11219.8	17264.9	53502.6	38015	28295.7	44214.3	35571.2	30159.8	33078.6	24286.4	25010.2	45739.9	37003.3	33513.3		7667.15	9457.18	5089.8	7247.34	4644.53	13306.1		16703.2		11374.6	42663.7		8562.16	5660.56	15004.7			66.5909	37511.7	34428.6	32226.6
66.9697	46460.3	43510.5	40701	14122.9	11511.5	30467.5	36438.5	18793	15785.2	43734.4	41764.4	30505.2	17072.7	11207.7	17395.7	55107.3	39577.8	29205.2	44249.3	35610.5	30255.6	35118.6	25836.7	25928	45869.4	37118.6	33475.1		7696.26	9422.88	4955.3	7231.63	4527.05	13309.6		16833.6		11441	42263.7		8559.57	5571.33	15071.6			66.9697	37900.8	34951	32141.4
67.3485	46759.2	43665.3	40796.5	14071.3	11576.7	30290.9	36610.3	19050.2	15674.2	43489.8	41936.5	30299.8	17624.5	11600.4	17215.6	56178.7	40948.9	30074.6	44352.6	35794.4	30241.1	37645.9	27727.1	26862.7	46123.7	37277.7	33601.2		7580.28	9310	4816.1	7116.18	4283.79	13116.2		16484.4		11375.6	41981.3		8445.14	5405.36	14800.3			67.3485	38314.1	35220.2	32351.3
67.7273	47243.4	44015.1	40858.2	14095.3	11572.6	30162.9	36794.8	19361.5	16036.3	43689.7	41987.9	30500.1	17764.1	11783.2	17399.7	57203.9	41929.5	30576.7	44458.6	35863.6	30264.5	40069.7	29597.5	27986.7	46566.2	37434	33600		7500.05	9366.83	4942.32	7198.01	4232.87	12963.7		16447.9		11263.2	41801.6		8433.44	5457.73	14705.8			67.7273	38809.9	35581.7	32424.7
68.1061	47675.3	44518.5	40981.3	14315.8	11721.7	30288.4	37285.9	19815.4	16247.9	43309.4	42294.9	30421.3	18220.2	12099.6	17769.6	58067.4	43028.3	31221.9	44696.4	36327.4	30316.1	42457	31701.7	29189.5	46617.4	37729.8	33638.7		7484.6	9267.16	4896.81	7099.96	4383.35	13012.4		16591.6		11142.2	41414.4		8375.88	5460.04	14802			68.1061	39299.4	36142.6	32605.4
68.4848	47819.8	45124.5	40906.7	14466.8	11741.4	30198.1	37867.1	20317.6	16466.8	43570.3	42378.3	30546.7	18416.1	12537.2	17846.1	58560.3	43641.7	31603.5	44923.9	36339.8	30459	44378	33639.2	30318.6	46964.7	38090.4	33802.2		7414.78	9394.93	4958.46	7105.15	4196.64	12992		16304.2		11215.8	41110.8		8404.86	5420.08	14648.1			68.4848	39414.9	36719.7	32501.9
68.8636	48263.5	45203.8	40946.1	14408.2	11905.1	29952.5	38559.1	21095.8	16896.1	43691.5	42400.3	30212.9	19410.1	12955.7	18277.5	59091.4	43921.3	31770.6	45063.9	36565.4	30433.3	46208.5	35142.5	31408.7	47201.6	38340.9	33668.3		7329.93	9352.29	4963.44	6998.23	4337.27	12752.8		16144.2		11475.1	41035.9		8341.11	5432.98	14448.5			68.8636	39922.4	36862.7	32605
69.2424	48398.1	45508.5	41050.3	14893.1	12163.1	29843.6	39542.1	21901.3	17531.7	43208.4	42451.9	30581.1	20329.8	13862.9	18704	59136.7	44225.7	31757.4	45394.4	36562.5	30616.5	47099.5	36291.6	32177.3	47219.8	38200.6	33720.3		7344.05	9212.2	4619.57	6905.8	4134.74	13089.7		16162.2		11079.1	40796.6		8278.12	5220.04	14626			69.2424	40120	37230.3	32772.1
69.6212	48440.3	45631.1	40906.4	15025	12203.8	29874.3	40443.5	23145.8	18111.9	43247.6	42693.4	30390.1	21250.8	14670.2	19131	59187.1	44374.7	32108.9	45463.8	36916	30552.6	47722	37035.2	32664.9	47284	38534.4	33726.6		7278.76	9425.85	4894.83	6755.41	4111.54	12637.5		16149.8		11293.3	40733.3		8352.3	5253.92	14393.7			69.6212	40088	37278.8	32554.1
70	48420.5	45698.5	40975.2	15608.8	12541.7	29913.3	41804.7	24537.3	18840.8	43485.6	42643.4	30349.2	22806.3	16016.2	19555.2	59120.4	44436.4	32115.1	45676	37133.2	30531.4	47742.6	37221.8	33013.4	47296	38535.3	33758.4		7090.04	9186.45	4739.27	6718.28	4105.42	12852.3		15987.1		11071.3	40224.7		8138.25	5187.66	14419.7			70	40282.2	37560.2	32836.9
70.3788	48406.6	45811.7	40668.3	16160.5	12957.3	30008.3	43445.4	26002.6	19816.1	43236.6	42855.2	30375.5	24457.3	17388	20271.6	59175.5	44347.1	32021.2	46092.9	37411.6	30747.6	48040.8	37545.5	33084.4	47513.9	38630.2	33630.7		7040.95	9106.79	4637.71	6733.1	4121.57	12763.4		15838.5		11296.8	39899.2		8073.87	5164.13	14300.9			70.3788	40332.7	37737.9	32594.4
70.7576	48534.1	45861.4	40777.5	16586	13633.1	30099.4	44894	27491	20633	43146.7	42861.8	30072	26785.6	19077.5	21329.9	59392.4	44515.3	32153.4	46241.5	37925.1	30928.7	48183.7	37528.7	33055.6	47570.6	38762.1	33824.4		7146.76	9083.88	4859.66	6831.52	3834.46	12559.8		15673.5		10979.5	39572.8		8115.32	5175.21	14116.7			70.7576	40418.8	37746.1	32662.2
71.1364	48008.4	45650.5	40586.9	17449.4	14297.8	30365.2	46553.9	29022.2	21518.2	43222.2	42890.1	30420.1	29050.8	20914.1	22643.4	59252.6	44637.8	32175	46473.8	38100.6	30821.5	47877.3	37366.9	32984.6	47524.8	38653.3	33622.8		7060.66	8874.05	4809.22	6669.9	3911.62	12528.9		15753.2		10947.3	39321.4		7967.36	5130.25	14141			71.1364	40041	37683.1	32619.5
71.5152	47863.4	45483.1	40330.8	18594.2	14957	30447.5	47691.6	30637.4	22391.7	43138.7	43055.9	30091.7	31421.3	22979	23619.1	59220	44585.6	32015.5	46983.5	38268.9	31039.1	47721	37321.1	32896	47669.8	38965.9	33622.5		7088.67	9084.86	4845.18	6612.26	4042.19	12295.9		15497.7		11073	39238.2		8086.76	5166.54	13896.8			71.5152	39776.6	37396.4	32244
71.8939	48003.2	45643.1	40238.6	19959	15838.6	31007.2	48836.3	31824.2	23121.7	42944.8	42917.5	30057.3	33773.4	25352.1	24875.2	59203.6	44665.1	32022	47500.7	38779.1	31068.2	47635	37262.5	32806.7	47698.9	38789.8	33562.4		7105.36	8955.09	4619.63	6483.69	3963.84	12335.8		15482		11000.5	38600.9		8030.22	5022.38	13908.9			71.8939	39973	37612.9	32208.4
72.2727	47696.3	45250.2	40148.8	21248.3	17019.1	31361.9	49578.9	32626.6	23769.5	42773.6	43176.6	29916.7	35788.2	27068.9	26054.3	59374.8	44686.8	31949.5	47724.7	39166.9	31112.6	47583.4	37116.5	32943.5	47662.4	38806.1	33676.4		6865.08	8964.13	4412.95	6515.35	3868.52	12168.9		15364.8		11007.8	38410.6		7914.61	4932.27	13766.9			72.2727	39781.7	37335.6	32234.1
72.6515	47209.6	44889.1	39874.9	22971.7	18434.7	31895.8	50357.2	33299.2	23997.9	42919.5	43151.2	29884.5	37565.4	28693.6	27179.1	59225.5	44695.6	31890	47981	39501	31377.6	47385.7	36993.4	32719.7	47345.4	38733.9	33270.5		6825.42	8874.76	4501.94	6658.62	3762.95	12427.8		15513.4		12102.1	38360.5		7850.09	4974.51	13970.6			72.6515	39359.5	37039	32024.8
73.0303	46799.7	44837.5	39429.9	24458.4	19812.5	32503.5	50734.2	33854.3	24441	42712.2	43083.5	29738.2	38472.1	30111.4	27895.9	59301.6	44666.5	31898.2	48265.8	39905	31234.1	47346	36805	32599.1	47511.4	38608.7	33257.5		6786.44	8878.39	4515.83	6237.82	3743.55	12253.2		15231.8		12232.9	37989.3		7832.42	4832.4	13742.5			73.0303	38967.3	37005.1	31597.4
73.4091	46575.8	44379.2	39335.5	26275.8	21356.6	33201.9	51152.2	34240.1	24639.2	42494.2	43104.8	29596.4	39242.3	30987	28441.6	59248.2	44465.4	31836.1	48336	40033.9	31353.2	47099.2	36579.9	32581.5	47269.6	38521	33214.9		6723.47	8849.56	4475.74	6436.17	3769.66	12344.8		15290.1		12143	37761.6		7786.52	4893.86	13817.4			73.4091	38789.2	36592.7	31548.9
73.7879	46121	43919.8	39097.8	27869.5	22737.3	33741.3	51448.9	34497.4	24647.1	42592.2	43038.3	29179.5	39570.8	31422.8	28726.2	59373	44500.3	31744.5	48501.8	40206	31556.1	46721.4	36578.1	32258.2	47149.5	38419.2	33047.6		6637.72	8920.74	4400.2	6407.01	3714.15	12043		15176.5		11970	37626.3		7779.23	4840.45	13609.7			73.7879	38341.8	36140.6	31318.6
74.1667	45814.5	43736.4	38746.6	29155.7	23935.5	34460.7	51916.8	34933.7	25047.7	42405	43079	29290.5	39644.6	31723	29185	59264	44382.8	31666.8	48692.2	40496.2	31349.1	46569.2	36241.1	32128.8	46792.3	38197.8	32700.4		6758.82	8733.62	4338.41	6185.93	3683.4	12032.5		15036.3		12175.5	37082.7		7746.22	4735.92	13534.4			74.1667	38068.3	35990.1	31000.4
74.5455	45379.8	43363.3	38435.4	30468.5	25176.8	35001.6	52238.1	35067.8	25390.9	42203.4	42814.1	29183.8	40062.6	32013.7	29258.9	59306.1	44385.8	31726.8	48686.5	40543.8	31087.8	46186.1	36059	32124.6	46500.6	37991.7	32538.3		6611.83	8825.07	4349.73	6409.22	3695.34	11951.6		15158		12026.8	36696.9		7718.45	4818.1	13554.8			74.5455	37661.3	35644.9	30717
74.9242	44942.1	43065.6	38177.6	31806	26132.4	35379.1	52366.2	35151.3	24998.5	41914.1	42777	28880.1	39894.1	31971.3	29162.1	59249.5	44409.9	31455.9	48564.1	40633.2	31122.9	45920.1	35925.7	31965.3	46450.4	37877.8	32460.3		6863.02	8849.87	4417.08	6195.57	3796.82	11728.1		14956.5		11922.9	36624.1		7856.45	4803.16	13342.3			74.9242	37085.7	35209.1	30321.1
75.303	44291.7	42377.2	37770.6	32870.7	26666	35639.3	52509.1	35352.7	25079	41392	42664.4	28711.8	39713	32066	29249.8	58980.7	44114.8	31538.4	48388.2	40418.4	31182.8	45523.5	35569.2	31819.8	45985	37565.2	32178.8		6613.74	8646.65	4436.17	6151.65	3639.03	11757.1		14740		11936.4	36192.8		7630.19	4742.28	13248.6			75.303	36661.5	34747	30140.4
75.6818	44078	42064.5	37515.5	33369.9	27257.1	35838.3	52534.5	35573.2	25100.5	41365.2	42315.7	28533.5	40115.7	32117.3	29035.2	58928.4	44319.4	31246.8	48207.1	40225.8	30915.7	45444.2	35375.4	31637	45799.9	37304.8	32049.5		6608.75	8596.5	4379.89	6161.63	3645.47	11743.8		14793.5		11947.1	36052.2		7602.62	4729	13268.7			75.6818	36475.3	34461.8	29912.9
76.0606	43664.4	41725.3	37281	33464.4	27361.9	35818.2	52891.4	35713.5	25257.6	41055.4	42308.7	28089.6	39644.1	32070.3	28926.2	58772.7	44223.2	31156.7	48112.3	40135.2	30726.5	44994.5	35317.6	31217.1	45367.7	36972.6	31853.7		6545.71	8611.9	4251.68	6167.91	3495	11603.9		14875		11756.1	35771.7		7578.81	4638.2	13239.5			76.0606	36085.6	34146.5	29702.2
76.4394	42994	41338.2	36867.3	33225.7	27588.5	35751.3	52783.1	35581.7	25138.5	40804.2	41932.7	27943.7	39513.6	31978.3	28837.5	58605.7	43798.6	31099.4	47824.5	39899.6	30443.1	44660.2	35009.9	31233.4	45043	36741.3	31585.9		6520.62	8591.06	4326.6	6042.98	3398.7	11687.1		14655.3		11780	35423.5		7555.84	4589.43	13171.2			76.4394	35438.2	33782.4	29311.4
76.8182	42567	40951.8	36609.6	33142.9	27546.9	35856.8	52798.5	35784	25287.1	40648.4	41342.5	27786	39315	31818	28920.4	58446.6	43785.5	31034.1	47324	39554.8	30272.1	44537.4	34688.5	31015.1	44454.6	36460.7	31086		6510.49	8647.05	4376.04	6080.08	3445.25	11626.2		14317.6		11846.3	35177.3		7578.77	4633.79	12971.9			76.8182	34988.3	33373.1	29030.9
77.197	42055.9	40631	36210.4	33179.8	27694	35826.4	52681.8	35711.8	25109.5	40076.6	41184.4	27409.4	39217.2	31663.5	28579.4	58144.1	43466.9	30672.1	47183.1	39326.3	29907.3	44146.8	34296.3	30891.5	44348.8	36243.8	31065.1		6384.28	8520.38	4316.63	5949.66	3392.32	11558.5		14320.6		11643.1	35023.2		7452.33	4552.87	12939.6			77.197	34603.5	33178.6	28758.1
77.5758	41722.6	40151.6	35958.6	33067.9	27675.5	35428.5	52396.9	35788	25088.9	39672	41193.4	27067.3	39284.8	31829.5	28767.9	58132.4	43411.1	30616.9	46829.5	39145.9	29677.2	43788.1	34154.8	30592.3	43787.8	35780.8	30680.5		6474.61	8475.02	4286.88	5985.61	3501.97	11357		14313.2		11619.1	34519.1		7474.82	4591.49	12835.1			77.5758	34247.7	32676.8	28483.7
77.9545	41035.6	39670.4	35653.8	33184.6	27718.4	35240	52476.2	35647.1	25083.4	39509.1	40695	26756.7	39187.4	31724.3	28389.8	57535.9	43138.2	30355.6	46251.1	38682.9	29348.7	43445.4	34053.6	30495.9	43438.6	35470.6	30553.4		6275.45	8544.59	4191.14	5950.83	3495.63	11466.4		14266		11572.4	34391.2		7410.02	4545.87	12866.2			77.9545	33625.6	32260.3	28243.8
78.3333	40795	39270	35268.6	33131.9	27849.6	35213.7	52171.1	35476.6	24897.9	38968.5	40169.9	26611.5	39070.7	31565.6	28259	57341.5	42773.5	30191	46030.2	38330.1	29135.5	43222.5	33592.9	30245.9	43192.9	35250.9	30204		6242.91	8404.27	4244.26	5985.43	3388.85	11355.4		14127.6		11705.9	34271		7323.59	4539.52	12741.5			78.3333	33471.4	31946.4	27945
78.7121	40097.5	38686.4	34993.8	32995	27793.8	35071.6	51772.4	35324.4	24608.8	38765.9	40277.6	26356.6	38618.9	31419.7	28097.4	57039.1	42470	29886	45610.5	38170.8	28851.5	42764.8	33437.6	29908.1	42774.1	34898.3	30005.9		6226.46	8429.69	4063.88	5928.16	3270.78	11296.2		14039.3		11608.5	33947.6		7328.07	4420.94	12667.8			78.7121	32769.5	31358.3	27665.7
79.0909	39919.6	38496.5	34540.4	33067.6	27788.1	35069.9	51824.7	35216.1	24430.5	38311.4	39824.8	26044.5	38557.8	31240	27928.5	56853.6	42106.8	29486.3	45082.6	37756.4	28499.9	42408.5	33082.5	29717.2	42319.6	34396.2	29536.4		6184.83	8342.6	4135.71	5799.69	3283.42	11200.8		13968.1		11605.7	33619.3		7263.72	4406.27	12584.5			79.0909	32655.9	31232.8	27276.6
79.4697	39397.2	38046.8	34328.3	32892.9	27904.8	34556.5	51418.9	34997.7	24178.2	38061.1	39628.2	25752.7	38046.9	31220.3	27708.7	56520.7	41556.1	29358.5	44670.9	37310.5	28132.4	41889.1	32640.6	29595.3	41611.1	34043.3	29253.8		6222.71	8335.27	4172.31	5798.18	3420.14	11254.2		14123.8		11505.7	33262.8		7278.99	4463.54	12689			79.4697	32118.2	30767.9	27049.3
79.8485	38800	37489.7	33980.1	32867.2	27781.8	34412.9	51070.6	34693.4	23843.7	37359.3	38921	25508.6	38064.7	30990.9	27665.2	56083.8	41490.5	29045.6	44138.4	36851.1	27863.9	41565.4	32508.6	29124.3	41351.1	33704.2	29040.7		6085.7	8350.71	4034.98	5847.59	3309.47	10916		13918.2		11259.1	32929		7218.21	4397.35	12417.1			79.8485	31581.8	30271.5	26761.9
80.2273	38371.4	37055.1	33447.8	32978	27785.9	34300.5	50699.1	34396.6	23781	37222.4	38491.9	24950.1	37887.5	30799.9	27358	55758.2	40928.3	28586.8	43885.4	36463.6	27298.2	41035.8	32081.5	28911.9	40855.9	33252.8	28652.2		6080	8380.16	4017.29	5721.86	3324.79	10837.2		13741.4		11477.5	32772.5		7230.08	4354.64	12289.3			80.2273	31141.3	29825	26217.7
80.6061	38085.8	36484.5	32913.1	32699.5	27687.8	34494.5	50256.2	34267.4	23506.4	36971.8	38232.6	24552	37478.7	30522.1	27219.9	55101.5	40547.6	28375.3	43351.3	36190.6	27120.6	40628.1	31710.9	28767.3	40413.7	33100.8	28360.8		6073.34	8249.57	4115.37	5648.74	3317.78	10990.3		13732.4		11493.3	32489		7161.45	4360.63	12361.3			80.6061	30924.3	29323.1	25751.7
80.9848	37618.6	36194.2	32850.2	32739.5	27636.5	33553.4	50115.1	33877.5	23197.6	36375.6	37568.8	24374.9	37164.9	30308.4	26810.9	54669.2	40200.3	27971.5	42732.4	35748	26566.1	40175.7	31434.6	28429.4	39912.5	32680.5	27748.4		5939.11	8347.77	3996.6	5630.78	3452.83	10945.7		13560.7		11519.2	32215.4		7143.44	4360.07	12253.2			80.9848	30475.2	29050.8	25706.8
81.3636	37216.4	35805.9	32615.2	32531	27603.8	33403.4	49468.2	33702.9	22904.5	35977.7	37550.2	23868.5	37145.9	30155.2	26758.2	54332.2	39697.2	27663	42508	35353.2	26184.8	39707.8	31136.5	28150.1	39360.6	32328.3	27588.4		5911.36	8300.67	3973.01	5645.51	3057.57	10924.7		13764.5		11428.9	32127.2		7106.01	4225.36	12344.6			81.3636	30110.4	28699.9	25509.2
81.7424	36743.7	35368.8	32267.4	32585.9	27478.4	33134.3	49084.1	33145.9	22590.9	35599.3	36998.3	23613.2	36827.6	29911	26482.6	54052.5	39373.5	27328.4	42106.6	34996.2	25994.8	39364.9	30680.1	27783.8	38936.9	31928.5	27309.8		5946.94	8201.29	3973.77	5498.59	3203.37	10827.7		13422.9		11326.5	31845.4		7074.12	4225.24	12125.3			81.7424	29669.6	28294.7	25193.3
82.1212	36249.2	35010	32008	32355.2	27314.3	33005.8	48540.2	32902.6	22404.1	35283.4	36866.9	23373.6	36467.4	29655.2	26096.7	53476.6	39135.1	27075.8	41599.2	34638.7	25594.8	38798.1	30420.3	27491.8	38564.2	31612.2	26881.3		5945.66	8358.99	4029.2	5591.96	3071.06	10759.8		13372.9		11298.5	31734.5		7152.33	4230.74	12066.3			82.1212	29096.9	27857.6	24855.7
82.5	35791.8	34652.5	31429.1	32445.8	27243.9	32785.2	48191.5	32704.9	22145.3	34711.4	36379.9	22877.9	36112.8	29459.9	25782.1	53069.3	38581.4	26788.8	40987.9	34238.8	25196.9	38274.6	30085.3	27025.9	38150.4	31404.2	26612.4		5818.17	8016.36	3891.63	5589.44	3126.78	10522.1		13545.8		11364.8	31295.6		6917.26	4202.62	12034			82.5	28874.6	27735.2	24511.9
82.8788	35490.8	34142.7	31145.5	32143.2	27250.1	32533.1	47692.3	32277.7	21665.2	34478.2	35971.9	22514	35786.5	29245.6	25477.9	52554	37881	26376.8	40782.9	33716	24910.2	37880	29656	26870.1	37718.4	30787.1	26274.4		5694.15	8016.62	3801.74	5421.03	3263.31	10449.1		13473.8		11238.6	30987.5		6855.38	4162.03	11961.5			82.8788	28635.4	27287.3	24290.2
83.2576	35037	33735.9	30837.5	32028.3	27096	32252.4	47011.8	31851.3	21417.2	34195.5	35654.2	22504	35664	28835.5	25316.7	52138.8	37620.5	26077.1	40232.7	33356.7	24623.2	37397.9	29287.7	26454	37226.4	30478	26126.6		5599.79	8103.69	3705.71	5581.41	3041.4	10588.6		13288.3		11268.7	30688.2		6851.74	4109.51	11938.5			83.2576	28185.2	26884.2	23985.8
83.6364	34578.9	33255.3	30374.7	31561.7	26809.9	31991.8	46597.6	31499.9	21162.5	33646.2	35042.2	21925	35114.4	28438.6	24859.6	51737.3	36971.1	25683.8	39525.5	33101.3	24150.2	36907.5	28881.1	26026.4	37013.8	30144.7	25526.5		5818.24	8059.57	3729.85	5494.3	3274.23	10352.8		13237.6		11250.1	30322.3		6938.9	4166.13	11795.2			83.6364	27640	26316.4	23435.7
84.0152	34252.6	33061.1	30114.5	31557.7	26811.7	31783.1	46182.9	31167.2	20887.1	33413.9	34519.5	21600.3	34612.3	28433.5	24465.7	51325.9	36820.5	25296.3	39343.8	32576.8	23775	36520.9	28528.8	25823.3	36359.8	29823.7	25353.6		5735.25	8028.15	3764.97	5510.13	2939.55	10531.8		13354.7		11194.3	30224.6		6881.7	4071.55	11943.2			84.0152	27370.9	26179.4	23232.8
84.3939	33760.1	32553.9	29717.2	31270.7	26448.3	31475.9	45547	30822.6	20551.6	33109.1	34336.8	21416.9	34279.4	28056.7	24381.9	50662.7	36473	25083.5	38965.8	32342.7	23495.3	35948.5	28086.2	25474.6	35884.3	29504.9	25134.9		5588.03	8083.06	3685.28	5310.56	3160.29	10408.8		13213.4		11168	29804.6		6835.54	4052.04	11811.1			84.3939	26924.6	25718.4	22881.6
84.7727	33589.4	32236.9	29416.4	30921.7	26436.2	31213.3	45233.2	30446.4	20354	32751.5	34181.7	21183.5	33931.2	27875.4	24058.5	50289.1	36019.6	24638.2	38530.8	31800.9	23173.1	35606.2	27852.6	25001.8	35634.8	29249	24694.9		5564.7	8098.23	3611.28	5367.2	3181.68	10415.3		13039.4		11162.2	29684.2		6831.46	4053.39	11727.3			84.7727	26758	25405.5	22585
85.1515	32955.6	31628.9	28949.5	30914	25998.1	30740.8	44504.3	30024.6	19738.6	32262.7	33615.9	20818.5	33668.8	27507.6	23556.6	50045.6	35378.7	24232.9	37918.8	31583.8	22564.1	35085.3	27211.6	24686.3	35090.6	28908.5	24504		5522.47	7927.66	3679.24	5402.05	2787.85	10179.6		13054.9		11095.2	29233.6		6725.07	3956.38	11617.3			85.1515	26230.5	24903.9	22224.4
85.5303	32732.5	31466.3	28599.3	30454.7	25954.9	30448	44111.2	29762.8	19525.3	31822.1	33256.9	20409.2	33093.9	27334.6	23405.6	49397.3	35083.4	24052.6	37803.8	31283.6	22350.8	34565.7	27077.6	24251.3	34693.7	28612.4	24138.4		5525.39	7968.58	3601.79	5220.58	2968.54	10197.9		13032.6		11139.7	29136.6		6746.98	3930.31	11615.2			85.5303	25985.5	24719.3	21852.3
85.9091	32484.7	31251.8	28309.6	30113.6	25699.8	30054	43628.2	29226.8	19237.4	31546.9	33200	20115.6	32965	27224.7	23098.8	48847.1	34578.5	23741.8	37272.2	30766.3	22031.7	34261.6	26839.7	24052.1	34355.2	28074.3	23774.2		5588.32	7866.07	3752.55	5384.6	3083.11	9975.04		12909.8		10990.5	29018.6		6727.2	4073.42	11442.4			85.9091	25757.5	24524.6	21582.4
86.2879	31843.5	30840.9	28105	29866.6	25242.6	29851.5	43196.3	29025.9	18944.8	31224	32564.4	19888.8	32514.3	26864.7	22556.8	48549.6	34147.8	23356.8	36769.4	30339.9	21546.5	33651.6	26494.9	23645.6	33852.5	27990.1	23433.3		5311.34	7903.14	3616.17	5281.46	2955.57	10145		12825.7		10904.2	28477.6		6607.24	3951.06	11485.4			86.2879	25236.3	24233.6	21497.8
86.6667	31365.8	30376.7	27695.6	29401.5	24941.5	29478.5	42661.6	28720.9	18478	30707.4	32281.9	19458.2	32071.8	26766.2	22544.7	47949.6	33832.2	23065.6	36318.4	30045.9	21283.4	33304.1	25982.4	23428.1	33511.3	27534.6	22956.8		5512.9	7948.77	3475.6	5309.26	2860.36	10073.3		12674.7		11047.2	28228.2		6730.84	3881.74	11374			86.6667	24634.9	23645.8	20964.8
87.0455	31300.2	29911.8	27294.7	29148.9	24502	28855.4	42375	28301.9	18245.2	30464.9	32036.4	19231.7	31750.7	26363	21909	47656	33371.8	22680.7	35990.2	29855.6	20965.3	32951.7	25706.4	23041.4	33181.7	27223	22807.2		5181.1	7778	3531.15	5196.4	3056.2	9982.96		12661.4		10952.7	28078.4		6479.55	3927.92	11322.2			87.0455	24820.6	23432.3	20815.2
87.4242	30946.9	29809.7	26786.6	28845.8	24193	28572.3	41858.7	27990.2	17986.4	29966.5	31903.9	18839.8	31371.3	26029.5	21736.1	47103.2	32740.3	22243.7	35641.2	29424.8	20645	32370.6	25339.7	22748.2	32647.9	26796.6	22414.5		5312.9	7790.7	3519.57	5146.22	2954.01	9581.67		12463.9		11003.4	27689		6551.8	3873.27	11022.8			87.4242	24395.1	23257.9	20234.8
87.803	30579.7	29404.8	26459.7	28470.8	23838.4	28170.7	41449.7	27762.9	17542.6	29676.4	31202.5	18565.4	31053	25923.7	21423.4	46829.6	32499	21936.5	35181.5	29026.9	20315.9	32007.2	25184.3	22244.7	32478.5	26592.1	22010.1		5252.76	7857.87	3531.17	5107.15	2933.42	9755.35		12326.6		10744	27509.6		6555.31	3857.24	11041			87.803	24024.4	22849.5	19904.3
88.1818	30212.2	29169	26272	28181	23601.6	27895.4	40914.8	27258.2	17263.6	29228.8	30868.9	18175.4	30590	25613.6	21086.6	46232.5	32098.8	21691.9	34714.2	28631.4	19875.6	31566.5	24642.8	22056.4	31919.9	26197	21854.1		5209.87	7782.49	3542.45	4965.01	2920.91	9671.27		12443.2		10936.6	27048.9		6496.18	3809.46	11057.2			88.1818	23716	22672.9	19775.8
88.5606	29943.2	28708	26007.3	27779.8	23441	27540.2	40496.1	27031.2	17150.1	28926.6	30864.7	18106.7	30441.7	25416.9	20966.4	45749.3	31566.3	21484.3	34492.1	28187.4	19754.7	31159.1	24487.8	21711.3	31655.4	25895	21643.4		5060.3	7698.8	3287.79	5116.55	2838.84	9861.05		12445.2		10936.4	26866.9		6379.55	3747.73	11153.1			88.5606	23563.6	22328.4	19627.7
88.9394	29566.2	28504.6	25551.1	27448	23094.4	26931.3	39954	26627.4	16768.9	28863.8	30246.2	17701.5	30194.6	24865.7	20708	45605.8	31339.7	21100.3	34069	28026.6	19464.8	30800.4	24251	21399.2	31182.8	25610.9	21081.5		5226.65	7535.78	3440.53	5069.71	2815.63	9554.15		12304		10825	26489.8		6381.22	3775.29	10929.1			88.9394	23185	22123.4	19169.8
89.3182	29272.2	28326.7	25348	27375.6	22977.2	26765.7	39689.6	26491.9	16512.1	28196.9	30176.8	17566.5	29909.8	24368.5	20422.1	45095.4	30866.7	20831.5	33822.6	27867	19074	30383.8	23724.8	21103.5	30925.3	25540.6	21058.7		4993.54	7611.78	3286.18	4918.02	2902.83	9638.6		12414.6		10842	26256.8		6302.66	3702.34	11026.6			89.3182	22969.5	22024.1	19045.3
89.697	28856.5	27955.2	24990.9	26872.5	22617.6	26278.8	39073	26158.5	16293.8	27778.1	29617.1	17223.3	29413.4	23900.6	20222.8	44489.4	30350.2	20397.9	33216.9	27460	18844.1	29791.8	23468.9	20633	30784.1	25109.7	20683.4		5192.96	7557.31	3486.45	4941.01	2767.9	9600.19		12079.1		10880.3	25823.3		6375.13	3731.79	10839.6			89.697	22481.3	21580.1	18615.7
90.0758	28516.4	27650.3	24533.2	26361.4	22444.5	25921	38783.6	25920.1	15983.8	27615.8	29405.8	17102.6	28971.5	23572.1	19745.2	44454.5	29859.3	19959.1	32943.1	27145.3	18582.8	29554.1	23075.2	20380.5	30311.4	24784	20240.1		4990.26	7685.74	3348.89	5051.76	2871.56	9634.79		11977.4		10903.5	25615.6		6338	3757.4	10806.1			90.0758	22178.4	21312.3	18195.2
90.4545	28319.7	27338.3	24280.3	26137.5	22164.6	25595.7	38207.5	25345.9	15738	27201	28930	16683.5	28899.6	23391.6	19339.8	43689.1	29496.6	19683	32776	26770.2	18184	29137.2	22742.1	20082.4	29753.8	24411.6	19931.2		4978.3	7499.89	3359.11	4799.13	2858.3	9247.86		11827.1		10787.4	25308.8		6239.09	3672.18	10537.5			90.4545	22080.6	21099.2	18041.3
90.8333	28138	27198.8	24167.6	26000.6	22154.7	25212.6	37904.8	25294.1	15401.4	26882	28704.6	16433.3	28358.4	23287	19177.6	43387.3	29089.8	19508.3	32320.2	26531.9	17916.7	28823.7	22582.7	19887.8	29820.5	24338.7	19808.7		5067.81	7387.58	3400.68	4902.47	2687.6	9159.4		11683.2		10775.9	25326		6227.69	3663.58	10421.3			90.8333	21910.3	20971.1	17939.9
91.2121	27739.2	26725.6	23771.1	25692.4	21795.6	24835.5	37441.3	24814.3	15042	26450.8	28212	16154.8	28302.7	23017	18775.6	42833.8	28621	19351.4	31871.5	26041.6	17771.1	28561.8	22305.2	19511.2	29419	23984.6	19484		4975.84	7558.89	3146.13	4772.82	2620.72	9388.02		11722.2		10849.8	24964.1		6267.37	3513.22	10555.1			91.2121	21471.8	20458.2	17503.7
91.5909	27276.2	26516.2	23510.7	25324.3	21637.5	24640.8	37259.5	24743.2	14954	26453.3	27962.3	15875.2	27755.2	22879.2	18618.3	42393.1	27985.4	19026.3	31682.7	26006.1	17456.1	28176.4	21984.5	19156.2	29085	23505.8	19223.1		4786.46	7466.21	3365.66	4797.71	2775.61	9175.68		11765.3		10744.8	24595.7		6126.34	3646.33	10470.5			91.5909	21149.9	20389.9	17384.4
91.9697	26921	26053.9	23099.7	25046.6	21429.8	24159.5	36704.4	24263.6	14617.1	26001	27542.6	15663.2	27462.3	22471.8	18395.9	42134.2	27365.3	18755.5	31428.6	25607.5	17122.7	27593	21608.5	18688.8	28653.1	23508	18882		4964.53	7460.33	3339.13	4723.75	2683	9075.42		11633.3		10763.9	24547.2		6212.43	3581.96	10354.4			91.9697	20708.6	19841.4	16887.3
92.3485	26686.6	25867.2	23013.7	24805.3	21087.8	24007.8	36295.9	24069.8	14293.4	25859.4	27405.9	15374.8	26926.4	22377.6	18268.5	41656.8	27087	18387.5	30961.7	25366.1	16863.9	27508	21311.5	18591.3	28311.8	23117.6	18786.2		4956.09	7359.86	3192.11	4791.89	2834.43	9135.94		11614.9		10714.5	24149.5		6157.98	3606.15	10375.4			92.3485	20528.6	19709.2	16855.7
92.7273	26369.5	25741.2	22692.3	24488.8	20938.7	23626.4	35815.4	23920.5	14264.6	25307.1	27179.1	15310.3	26736.4	22237.7	17894.3	41403.9	26474.3	18195	30521.4	25191.1	16531.2	27206.5	21045.7	18254.4	28023.7	22815.1	18338.2		4891.23	7423.76	3328.39	4616.59	2670.9	9134.48		11463.1		10841.2	23930.3		6157.5	3538.63	10298.8			92.7273	20212	19583.7	16534.8
93.1061	25914.7	25219	22325.1	24003.3	20675.6	23360	35602.5	23579.8	13731	24796.2	26723.5	14771.5	26300.2	21778.7	17637.1	41003.3	26050.1	18017.9	30167.9	24883.5	17083.2	26880.1	20850.5	17979.1	27814.5	22468.7	18123.8		4807.64	7411.67	3265.99	4780.21	2759.24	8966.03		11472.2		10793.2	23627.6		6109.65	3601.81	10219.1			93.1061	19805.1	19109.4	16215.4
93.4848	25713.7	24893.4	22303.3	23840.1	20374.1	23020.7	35010.3	23376.9	13689.3	24491.5	26505.8	14749	26125.1	21710.9	17220.4	40623.1	25427.8	17618	29935.7	24419	16373.8	26493	20314.2	17788.7	27421.9	22275.6	17813		4812.16	7214.32	3178.51	4552.96	2731.18	9031.64		11283.5		10831.4	23723.5		6013.24	3487.55	10157.6			93.4848	19700.4	18880.2	16290.1
93.8636	25473.6	24584.9	22008.6	23450.6	19877.3	22603.8	34705.4	23013.7	13459.6	24393.7	26139.1	14536.4	25785.2	21275.4	17141.9	40117.5	24498.7	17504.9	29385.2	24225.8	16286.1	26296	20265.4	17471.3	27032.4	21979.4	17813.1		4650.46	7216.14	3254.12	4645.39	2595.44	8874.03		11379.6		10808.4	23267.1		5933.3	3498.32	10126.8			93.8636	19540.3	18651.6	16075.3
94.2424	25131.7	24426.6	21698.8	23245.2	19768.5	22457.1	34284.7	22831.5	13119	24020.1	25860.1	14281.2	25659.6	21070.9	16902.4	39793.8	24015.4	17224.1	29199.3	23872.9	16063.2	25941.4	19864.6	17209.9	26789.9	21852	17324.2		4669.77	7118.83	3144.86	4487.22	2606.15	8608.83		11231.1		10877.7	23069.9		5894.3	3412.74	9919.95			94.2424	19237.4	18532.3	15804.5
94.6212	24837.8	24111.9	21543.7	23146.3	19450	22229.8	33739.2	22379.3	13004.4	23657.5	25611.7	14020.3	25125.5	20818.4	16816.3	39384.7	23443.3	16964.1	28957.8	23805.2	15839.9	25355.6	19758.2	16896.1	26600.7	21535.8	17137.9		4651.62	7211.34	3194.42	4517.25	2458.15	8553.94		11010.4		10759.5	22958.8		5931.48	3389.94	9782.15			94.6212	18906.4	18180.4	15612.2
95	23877.1	23112.5	20923.4	22287.8	18631.7	21470.5	33163.1	21811.6	12548.1	23134.7	24223.7	13521.1	24561	20149.9	16018.4	38203.6	22112.5	16555.2	28080.5	22578.6	15105.4	24636.5	18843.8	16540.4	25897.8	20463.4	16353.4		4738.89	7112.57	3209.36	4464.1	2446.07	8773.46		11060.2		10638.4	22814.5		5925.73	3373.18	9916.85			95	17951.4	17186.7	14997.6
[truncated: 24 more columns]

## Sheet: 4E and EV3D -TCEP 180530
Temp /oC	c2052:Apo	c2052:Apo	c2052:Apo	c2052:ADP(2.5)	c2052:ADP(2.5)	c2052:ADP(2.5)	c2052:ATP(5)	c2052:ATP(5)	c2052:ATP(5)	c2219Ox:Apo	c2219Ox:Apo	c2219Ox:Apo	c2219Ox:ADP(2.5)	c2219Ox:ADP(2.5)	c2219Ox:ADP(2.5)	c2219Ox:ATP(5)	c2219Ox:ATP(5)	c2219Ox:ATP(5)	c2219Red:Apo	c2219Red:Apo	c2219Red:Apo	c2219Red:ADP(2.5)	c2219Red:ADP(2.5)	c2219Red:ADP(2.5)	c2219Red:ATP(5)	c2219Red:ATP(5)	c2219Red:ATP(5)	NPC:Apo	NPC:Apo			NPC:ADP(2.5)	NPC:ADP(2.5)		NPC:ATP(5)	NPC:ATP(5)		NPC:Apo	NPC:ADP(2.5)	NPC:ATP(5)		Apo	ADP	ATP			Temp /oC	c2052:Apo	c2052:Apo
20	30109.8	21700.7	33144.2	16687.8	16773.3	23803.6	23648.8	12857.9	27116.8	12990.7	22965.9	85842	13161.7	13064.5	25618.6	17059.2	17419.1	33475.7	21643.6	17770.7	21015.6	21308.7	14088.3	22566.5	13119.5	14489.1	72269.7	5661.25	7508.72			8774	11179.1		12703.7	8415.78		108663	96141.9	30123.3		6584.98	9976.53	10559.8			20	23524.8	15115.7
20.3788	29676.1	21639.3	32952.1	16630.1	16702.4	23886.7	23352.1	12958.6	26985.3	12913.2	22701.4	84474	13011.8	13168.6	25628.8	16819.4	17515.1	33511.5	21358.3	17664.8	20864.6	21029.9	14076.2	22540.3	13048.8	14442.1	71928.9	5638.33	7589.69			8708.14	11194.3		12787.8	8407.63		108895	95709.9	30366.6		6614.01	9951.21	10597.7			20.3788	23062.1	15025.3
20.7576	29816.9	21609.9	32882.4	16560	16687.7	23620.1	23128.7	12782.1	27042.1	12921.2	22548.6	83860.3	13057.6	13042.4	25532.7	16684.3	17376.6	33611.9	20905.9	17472	20890.9	20846.4	13891.1	22589.8	12941.9	14373.8	71396.6	5690.95	7591.52			8605.16	11101		12821	8349.55		108843	95014.9	30414.2		6641.23	9853.1	10585.3			20.7576	23175.6	14968.6
21.1364	29309.8	21294	32928.4	16397.4	16466	23560	23153.2	12628.4	26951.4	12895	22522.9	82817.9	12859.5	12762.8	25539.8	16641.9	17410.8	33344.5	20787.7	17429.5	20772.7	20641.5	13597.6	22367.1	12883.4	14351.7	70785.8	5730.99	7561.28			8601.24	11021.4		12703.9	8419.33		108136	93788.6	29814.9		6646.14	9811.3	10561.6			21.1364	22663.6	14647.9
21.5152	28945.1	21124.4	32459.2	16283.4	16162.9	23337.6	22932.5	12459.6	26627.1	12718	22478.7	81576.9	12835.4	12717.3	25093.6	16401.7	17123.4	33269.9	20556.9	17191.3	20554	20276.4	13569.3	22089.3	12778.2	14237.6	69854.6	5576.36	7454.15			8554.32	10934.6		12517.4	8089.09		107113	91993.2	29276.3		6515.26	9744.48	10303.3			21.5152	22429.8	14609.1
21.8939	28507.9	20944.4	32297.7	16106.3	16046.5	23178.7	22719.2	12238.9	26407.2	12828.5	22100.9	80700.2	12628.1	12722.1	24927.8	16158.4	17001.9	32982.6	20307.5	17060.5	20344.9	20012.3	13224.1	21896.8	12652.1	14019.4	69137.5	5353.79	7332.04			8541.8	10660.1		12350.7	8009.38		106320	90871.3	28804.4		6342.91	9600.93	10180			21.8939	22165	14601.5
22.2727	28167.3	20720.5	32025.1	15828.5	16138.2	22923.1	22647.8	12274.9	26399.7	12748.5	22072.1	79976	12664.2	12535.4	24658.8	16097.8	16785.4	32823.8	20189.6	17181.5	20352.7	19640.9	13197.7	21780.6	12576.8	13979.6	68423	5458.12	7309.2			8481.87	10699.6		12396.9	8011.22		105649	89865.7	28530.4		6383.66	9590.74	10204.1			22.2727	21783.6	14336.8
22.6515	28195	20490.9	31696.3	15845	15915.3	22754.6	22424.2	12130.6	26139.8	12663.3	21997.3	79090.4	12580.2	12393.2	24421.7	15882.2	16676.7	32673.9	20047.3	16776.1	20194.8	19462.7	13178.7	21630.1	12423.3	13745.5	67544.9	5436.7	7366.77			8370.16	10615.3		12302.4	7787.48		105030	88791.7	27884		6401.74	9492.71	10044.9			22.6515	21793.3	14089.1
23.0303	27666	20447.8	31651.1	15758.2	15886.7	22705.4	22222.3	12009.2	25811.3	12651.4	21849.9	78237.4	12560.1	12402.3	24271	15814.5	16420.8	32448.7	19921.5	16663	20132.3	19233.9	12935.2	21279.4	12379.4	13730.9	66570.7	5341.41	7214.94			8309.23	10641.7		12219.7	7930.85		104141	87932	27374.8		6278.18	9475.44	10075.3			23.0303	21387.9	14169.6
23.4091	27479.4	20330.3	31415	15577	15625.9	22471	22154	11810.8	25748.4	12573	21669	77528	12410.1	12363.6	23998.8	15593.7	16403.1	32405.8	19644.6	16570.1	19926.3	19172.1	12867.6	21345.6	12381.2	13454.8	65924.1	5380.95	7037.26			8314.66	10442.3		12165.3	7951.79		103265	87016.5	26754.5		6209.11	9378.48	10058.6			23.4091	21270.3	14121.2
23.7879	27210.4	20287.7	31237.2	15465.4	15675.1	22295.7	22040.1	11922.6	25528.8	12595.9	21826.9	76829.7	12295.8	12167.5	23856.6	15356.9	16145.1	31838.1	19522	16423.8	19926.1	18877.9	12892.3	21031.6	12243	13351.9	64913.2	5278.53	7098.73			8180.26	10424		12162.9	7911.3		102464	86420.8	26266.2		6188.63	9302.12	10037.1			23.7879	21021.7	14099
24.1667	27100.2	20074.8	30989.3	15605.1	15593.4	22310.2	21905.7	11730.4	25420.9	12430.2	21662.1	76144.7	12169.4	12171.4	23654.5	15482.1	16262.6	31996.3	19279.3	16285.1	19772.6	18730.3	12988.1	20885	12132.2	13373.5	64087.5	5200.27	6986.98			8244.52	10382.4		11983	7810.16		101762	85417.8	25870.9		6093.62	9313.44	9896.58			24.1667	21006.6	13981.2
24.5455	26935.5	20025.5	30798.1	15486.4	15593.4	21836.9	21791.9	11606.4	25383.5	12516.2	21626.2	75177.8	12204.7	12169.2	23398.7	15292.1	16101	31719.2	19206.3	16050.6	19733.2	18643.6	12844.1	20798.2	12136.5	13224.5	63414.4	5314.67	6780.67			8137.73	10260.2		11801.8	7771.52		101208	84654.3	25310.5		6047.67	9198.98	9786.64			24.5455	20887.8	13977.8
24.9242	26835	19934.9	30455.9	15573.1	15564.7	21864.4	21644	11601.8	25143.4	12570.2	21598.3	74796.5	12133.9	12042.2	23241.2	15192.9	15969.8	31601.6	18985	16005.2	19646	18554.9	12826.5	20544.2	12055.1	12932.6	62494.3	5128.72	6862.59			8120.08	10203.1		11775	7742.18		100209	83649.1	25086.3		5995.66	9161.6	9758.58			24.9242	20839.4	13939.2
25.303	26573.8	19733.9	30390.3	15351.3	15390.8	21776.2	21598.2	11381	24900.9	12396.8	21442	74041.9	12025.1	11984.3	23124.3	15184.7	15908.8	31345.7	19089.2	15849	19565.1	18378.6	12717.7	20484.9	12005.3	12895.6	61733.1	5205.08	6970.65			7940.09	10280.6		11753	7756.76		99540	82606.5	24696.6		6087.86	9110.35	9754.86			25.303	20486	13646
25.6818	26336.5	19862.3	30312.2	15463.9	15355	21452.2	21497.5	11510.6	24888.3	12491.6	21385.7	73463	12160.6	11895.2	22981.7	14889.2	15761	31275	18823.7	15735.8	19327.5	18147.4	12775.4	20473	12042.1	13013.9	61092	5235.31	6945.38			7896.2	10245.6		11714.3	7468.91		98551.4	81798.1	24390.7		6090.35	9070.88	9591.59			25.6818	20246.1	13771.9
26.0606	26218	19684.4	30125.4	15208.4	15331	21603.9	21228.8	11414.2	24821.1	12474.9	21555.3	73148.8	12046.5	11887.8	22797.2	14981.4	15671.2	31118.7	18900.6	15938.2	19052.4	17999.8	12709.1	20233.2	11991	12782.2	60361.3	5193.41	6907.84			7894.63	10155		11521.7	7632.54		97787	80921.2	23954.1		6050.62	9024.81	9577.1			26.0606	20167.4	13633.8
26.4394	26434.4	19486.5	29834.6	15276.7	15275	21364	21042.5	11353.1	24660.5	12455.2	21404.3	72646.5	12117.5	11806.5	22756	14932	15689	30756.3	18849.6	15840.2	19161.3	17970.1	12650.8	20060.9	11888.9	12644.8	59671.8	5263.96	6681.59			7927.71	10189.8		11357.2	7577.79		97048.2	80189.6	23670.5		5972.78	9058.76	9467.49			26.4394	20461.6	13513.7
26.8182	26320.3	19609.2	29830.7	15222.7	15234.2	21249	21218.7	11396.4	24471	12342.2	21403.6	72049.9	11969.9	11707.6	22478.7	14855.3	15549.6	30624.3	18874.7	15876.3	19076.4	17821.4	12692.3	19896.2	11793.1	12695.4	59085.1	4940.99	6757.95			7766.54	9946.66		11569.5	7389.82		96086	79569.2	23340.7		5849.47	8856.6	9479.64			26.8182	20470.8	13759.7
27.197	26072.9	19361.9	29493.1	15245.9	15072.4	21248.5	20996.9	11333.4	24356.5	12473.3	21286.1	71608.5	11947	11576.1	22412.9	14620.9	15613.6	30457.1	18763.5	15661.9	19030	17757.1	12597.5	19855.7	11719.9	12599.2	58447.5	5021.63	6543.38			7823.07	10030.8		11358.1	7272.94		95619.8	78771.7	23230.4		5782.5	8926.94	9315.51			27.197	20290.4	13579.4
27.5758	26190.9	19448.5	29202.3	15202.9	15137.1	20848	21022.7	11378.7	24283.7	12442.5	21163.1	71039.5	11835	11552.5	22126.4	14584.2	15465.2	30242.6	18735.2	15746.1	18878.2	17311.6	12692.4	19725	11669.6	12571.5	57979.7	4844.14	6486.59			7648.08	9992.33		11292.6	7515.13		94918.4	77956.3	22919.4		5665.37	8820.2	9403.86			27.5758	20525.6	13783.1
27.9545	26113.3	19318.2	29005.5	15554.4	14887.7	20849.7	20853.9	11277.4	24098.5	12470.3	21317.5	70819.8	11896.1	11436.7	21989.6	14669.1	15306.4	30031.7	18773	15785.5	18707.1	17365.3	12631.3	19614.9	11863.7	12520.3	57291.1	4889.63	6483.4			7805.47	10027.3		11243	7199.31		94191.8	77384.2	22546.5		5686.51	8916.39	9221.14			27.9545	20426.7	13631.7
28.3333	25983.9	19096	28881.4	15450.4	15124.3	20867.2	20722.8	11273.8	23939	12499.3	21279.1	70582	11809.7	11347.3	21875.3	14597.2	15385.7	29777.8	18908.8	15665	18875.3	17353.6	12656.1	19438.5	11773.5	12416.4	56687.4	4768.64	6492.34			7556.79	9754.33		11349.1	7381.03		93575.5	76415.4	22248.2		5630.49	8655.56	9365.08			28.3333	20353.4	13465.5
28.7121	25892.8	19102.7	28681.2	15518.7	15131.7	20521.7	20812.8	11321.9	23938.5	12520.5	21155.7	70185.3	11847.9	11438.5	21772.7	14485.3	15245	29797.9	18834.7	15721.5	18801.8	17217.5	12745.5	19271.9	11646.7	12312.8	56281.9	4812.65	6478.75			7469.96	9787.44		11113.2	7208.2		92992.6	75984.7	21973.1		5645.7	8628.7	9160.72			28.7121	20247.1	13457
29.0909	26012.5	19102.9	28460.7	15401	14980.5	20596.9	20844.2	11233	23780.7	12689	21018.6	69968.1	11680	11331.3	21575.5	14438.7	15324	29367.9	18698.2	15723	18666.5	17165.7	12652.3	19169.4	11604.7	12359.5	55846.2	4654.04	6460.24			7424.26	9726.97		10996.5	7208.92		92345.6	75170.5	21585.9		5557.14	8575.62	9102.72			29.0909	20455.3	13545.7
29.4697	25787.7	18874.3	28195.7	15507.6	15029.6	20534	20667.3	11184.8	23589.8	12558.3	20933.2	69657.8	11727.9	11485.3	21433.3	14524.3	15164.7	29395.1	18640.1	15925.5	18715	17125.9	12604.9	19102.2	11548	12395.3	55397.7	4827.99	6249.43			7560.57	9764.63		10987.5	7239.8		92023.1	74760.6	21595.5		5538.71	8662.6	9113.64			29.4697	20248.9	13335.6
29.8485	25725.6	18949.3	28140.2	15323	14960.8	20434.5	20814.2	11390.9	23655.2	12656.8	20972	69270.2	11745.3	11299.1	21486.8	14364.2	15323.3	29314.6	18753.5	15849.3	18533.6	17022.2	12520.5	18881	11571.6	12268.1	54869.2	4698.16	6276.3			7374.86	9803.95		10957.6	7348.43		91370.7	73987.2	21291.5		5487.23	8589.4	9153.01			29.8485	20238.4	13462.1
30.2273	25742.9	19056.7	28099.4	15467.5	14993.4	20279.1	20776.3	11239.4	23800.2	12669.2	20815.1	69019.8	11813.5	11282.7	21322.1	14214	15004.4	29086.9	18841.1	15963.9	18689.6	16874.1	12845.9	18829.6	11626	12299.1	54497.7	4692.74	6392.09			7390.96	9545.23		10890.9	7123.08		90853.2	73570	21270.4		5542.42	8468.1	9007			30.2273	20200.5	13514.3
30.6061	25816.2	18994.6	27777.8	15573.2	15024.5	20184.7	20900.7	11189.1	23679.4	12726.6	20801.6	68720	11848.6	11276.4	21058.7	14286.8	15190.2	29251.3	18813	15861.9	18426.4	16852.1	12568.2	18689.8	11660.4	12136.1	54051.1	4764.32	6123.92			7403.17	9605.86		10867.2	7136.57		90389.1	72897.6	21012.2		5444.12	8504.51	9001.88			30.6061	20372.1	13550.5
30.9848	25788.1	18921	27739.1	15677.7	14982.2	20217.9	20938.9	11174.1	23579.1	12634	20685.9	68516.7	11804.7	11023.5	21098.1	14280.2	15105.2	28875.6	18764.8	16099.6	18507.5	16620.2	12658.7	18543.2	11428.3	12348.8	53929.3	4631.39	6002.66			7090.42	9560.08		10750.9	7068.85		90049.5	72403	20925.7		5317.02	8325.25	8909.9			30.9848	20471.1	13604
31.3636	25900.5	18676.4	27471.9	15678.1	14902.9	19939.9	20980.5	11288	23354.9	12739	20636.2	68398.5	11900.8	11207.8	20758.3	14231.9	15062.9	28649.3	18754.5	16250.6	18354.6	16485	12644.6	18599.6	11618.9	12165.4	53580.4	4718.3	6041.4			7327.25	9525.58		10661.4	7235.24		89739	71971.3	20733.8		5379.85	8426.42	8948.34			31.3636	20520.6	13296.6
31.7424	25975.6	18686	27457.5	15866.6	15025.9	20052.3	21149.7	11305	23460.8	12872.5	20827.9	68246.6	11848.4	11178.1	20727.6	14136.8	15088.8	28837.6	18734.9	16178.1	18349.3	16525.7	12681.5	18491.8	11578.2	12283.8	53252.2	4717.05	6015.92			7315.81	9375.63		10642.9	7059.72		89210.4	71532.6	20553.6		5366.49	8345.72	8851.29			31.7424	20609.1	13319.5
32.1212	25887.4	18663.8	27252.5	16021.8	15237.4	19740.9	21188.3	11341.2	23244	13020.5	20777.9	68113.1	11857.5	11268.4	20695.7	14259.2	15256	28703.4	18566	16464.4	18271.4	16675.3	12714.4	18268.1	11678.5	12257.7	53123.7	4443.65	6021.87			7231.24	9398.7		10572.3	6986.11		88855.4	71154	20301.9		5232.76	8314.97	8779.19			32.1212	20654.7	13431
32.5	26171.1	18695.7	27238	15903.2	15070.7	19805.9	21246.3	11353.8	23348.1	12970.2	20666.5	68125.4	11922.8	11139.8	20630.5	14079.7	15129.3	28575.2	18679.8	16475.4	18195.2	16681	12820.8	18258.9	11626.1	12271.3	52891.4	4667.97	5999.72			7127.17	9376.81		10613.6	7181.04		88760.4	70866.4	20289.6		5333.84	8251.99	8897.32			32.5	20837.3	13361.9
32.8788	26157.5	18447.2	27083.8	16122.9	15110.6	19668.8	21428.6	11273	23301.5	12967.2	20687.4	68070.9	11833.3	11304.8	20278.2	14070.7	15107.2	28409.6	18885.2	16473.5	18360.8	16505.1	13013.9	18088.2	11661.9	12183.9	52842.5	4632.56	5982.19			6961.15	9270.6		10633.6	7033.17		88334.1	70558.2	20193.1		5307.38	8115.88	8833.38			32.8788	20850.2	13139.8
33.2576	26185.5	18660.1	26962.5	16199	15172.2	19303.8	21441	11514.9	23096.3	13048.1	20721.8	68006.7	11865.4	11231.6	20224.9	14211.4	15261.6	28396.3	18872.4	16735.4	18146.8	16603.3	12897.3	18013.9	11764.4	12290	52881.1	4701.77	5984.35			7131.88	9315.74		10427.1	7021.98		87997.8	70058.3	19973.5		5343.06	8223.81	8724.53			33.2576	20842.4	13317
33.6364	26191.2	18658.6	26678.7	16188.7	15329.3	19554.8	21670.3	11557.6	23129.6	13213.7	20724.1	67813.5	11862.2	11129	20211.7	14207.2	15306	28242.7	18972.6	16765.1	18055.2	16775.1	13024.3	17908.9	11846.3	12437.5	52838.8	4517.5	6010.83			7169.52	9222.77		10552.3	6982.04		87790.6	69644.1	19852.3		5264.17	8196.15	8767.18			33.6364	20927.1	13394.5
34.0152	26190.4	18622.8	26474.3	16327.1	15178.5	19194.2	21544.6	11586.1	23107.8	13319.3	20823.7	68070.8	11866.9	11268.2	20066.7	14203.1	15248.1	28096.8	19026.1	16986.5	18177.9	16691.5	13087.5	17776.7	11965.5	12591.3	52950.1	4473.42	5936.02			7098.9	9251.41		10329.9	6968.2		87331.2	69642.2	19742.8		5204.72	8175.15	8649.06			34.0152	20985.7	13418.1
34.3939	26541.6	18625	26567.5	16508.9	15208.1	19203.9	21803.4	11513.5	23084.3	13184.1	20789.3	68049.3	11983.1	11226.7	19971.6	14194.7	15282	28182.2	18819.5	17118.8	18099.2	16592.3	13225.2	17975	12016.6	12540.3	53081.2	4422.04	6002.52			7073.29	9214.54		10539.5	6838.43		87277.9	69593.8	19676.2		5212.28	8143.92	8688.98			34.3939	21329.3	13412.8
34.7727	26511.4	18595.3	26327.5	16433.5	15384.4	19051.8	21816.2	11558.6	23097.3	13437.2	20789.5	68106.6	12000.1	11235	19877.6	14397.6	15595.4	27889.7	19012.8	17294.1	18073.6	16740.8	12995.3	17737.2	12069.5	12716.9	53327.6	4514.31	5966.89			7024.89	9411.3		10221	6985.94		87044.1	69054.7	19555		5240.6	8218.09	8603.49			34.7727	21270.8	13354.7
35.1515	26679.7	18299.3	26221.2	16716.1	15417.7	19142.5	21909.6	11686.5	22994.4	13467.4	20896.6	68211.9	12105.9	11264.7	19731.5	14490.8	15490.4	28020.5	19090.9	17499.6	17919.1	16834	13262.4	17770.7	12261.7	12931.2	53734.3	4573.56	5990.39			7020.02	8996.98		10333.5	6996.58		86624.9	68794.3	19516.3		5281.98	8008.5	8665.06			35.1515	21397.7	13017.4
35.5303	26824.9	18453.6	26105.5	16679.4	15611.2	18970.2	22208.5	11775.9	22837.8	13587.3	21029	68240.7	12211.8	11509.5	19698.2	14420.8	15977.8	27930.7	19131.2	17636.8	17880.3	17002.3	13216.6	17786.9	12279.1	13038	54144.1	4362.81	6014.49			7030.51	9096.67		10192	6950.21		86483	68542.5	19450.3		5188.65	8063.59	8571.13			35.5303	21636.2	13265
35.9091	26774.8	18516.3	25891.5	16843.7	15634.6	18912.5	22271.1	11865	22910.1	13762	21038.6	68599.5	12235.8	11639.8	19459.3	14377.5	16055.4	27803.6	19026.9	17628.1	17828.5	16999.3	13369.4	17626.2	12519.8	13057.9	54555.3	4397.27	5829.38			7142.33	8982.27		10241.6	6745.87		86132.3	68441.1	19160.9		5113.33	8062.3	8493.75			35.9091	21661.5	13403
36.2879	26968.6	18341.6	25681	16703.8	15649.5	18939	22466	11954.5	23033.9	13731.4	21167	68864.8	12270.2	11581.5	19585.5	14601.1	16254.2	27687.6	19100.1	17833.4	17869.1	17174.3	13450.5	17600.8	12438.9	13298.1	55154.7	4443.06	5866.95			6899.29	9125.04		10315.2	6804.52		86147.4	68554.6	19287.9		5155.01	8012.16	8559.87			36.2879	21813.6	13186.6
36.6667	27204	18358.7	25723	16954.1	15680.3	18706.8	22570.4	11978.1	22868.1	13943.2	21218.9	69258.9	12385	11738.3	19386.4	14692.6	16295.2	27698.2	19228.9	17878	17758.6	17200.8	13566	17464.4	12633.8	13335.7	55745.3	4356.19	6064.8			6923.36	9088.44		9994.52	6916.27		85856.8	68356.4	19082.8		5210.49	8005.9	8455.4			36.6667	21993.5	13148.2
37.0455	27169.5	18394.7	25499.5	17249.9	15570.6	18887.4	22577.4	11910.5	22726.6	14009	21456.3	69554	12555.3	11769.5	19219.8	14858	16494.7	27509.8	19326.2	18009.8	17692.3	17412.2	13731.6	17444.2	12664.9	13552.9	56581.8	4449.04	5843.27			6917.32	9008.19		10091.4	6790.36		85746.3	68328.6	19040.8		5146.16	7962.76	8440.89			37.0455	22023.3	13248.5
37.4242	27309.4	18290.5	25205.2	17337.7	15679.6	18584.5	22726.4	12062.1	22730.6	14113	21609.7	69694.8	12629	11781.9	19092.9	15045	16557.6	27229.3	19329.1	18202.9	17628.8	17568.4	13715.6	17383	12858.7	13739.5	57087	4465.99	5954.47			6977.21	8941.05		10013.1	6882.41		85793.1	68349.2	19030.6		5210.23	7959.13	8447.77			37.4242	22099.1	13080.3
37.803	27799.9	18271.7	25282.2	17285.4	15765.2	18739.3	22904.1	12041.6	22764.7	14152.3	21495.2	70095.3	12823	11947.7	19234.5	14966.1	16613.3	27264	19513.8	18300.2	17849.8	17659	14015.2	17218.5	13024	13784.8	57847.7	4475.29	6000.16			6945.99	8975.78		9947.15	6800.21		85464.2	68287.2	19101		5237.73	7960.88	8373.68			37.803	22562.2	13033.9
38.1818	27448.3	18257.7	24989.3	17366.1	15867.1	18577.1	22978.9	12286.6	22552.8	14379.5	21913.3	70488.8	12951	11952.3	18905.2	15041.6	16716.6	27052.4	19402.6	18514	17529.2	17841.9	14048.6	17307.2	13114.6	13892.9	58673.3	4394.81	5980.19			6815.38	8821.2		9919.98	6780.57		85335.1	68392.2	19088.7		5187.5	7818.29	8350.27			38.1818	22260.8	13070.2
38.5606	27634.8	18455.9	24957.6	17439.2	15889.3	18373.7	23065	12209.2	22629.4	14524.4	21967.4	70817.5	13035.2	11984.8	19015.3	15156.6	16796.7	27146.7	19335.2	18613.9	17651.5	18121.7	14385.1	17274.5	13341.5	14140.6	59368.7	4186.77	5814.02			6826.14	8766.71		10056.4	6693.85		85094.2	68114.3	18937.7		5000.4	7796.42	8375.11			38.5606	22634.4	13455.5
38.9394	27771.3	18197.6	24968.5	17659.1	16005.1	18539.4	23159.7	12305.8	22587.6	14483.5	22230	71137.7	13077.5	12226.7	18867.5	15205.9	17004	26921.2	19719.6	18662.4	17619.7	18233.8	14435.7	17121.2	13441.9	14268.1	60342.5	4337.7	6003.78			6735.95	8760.88		10002.2	6655.1		84855.6	68218.2	18903.8		5170.74	7748.42	8328.63			38.9394	22600.5	13026.9
39.3182	27959.2	18201	24824.4	17797.1	16079.6	18212.7	23291.9	12258.6	22604	14543.7	22190.3	71780.2	13089.9	12210.5	18634.4	15222.2	17214.4	26899.7	19722.2	18766.9	17598.8	18373.7	14458	17158.5	13696.5	14302.5	60889.3	4315.91	5900.6			6721.04	8865.18		9729.78	6835.42		84771.4	68380.3	19011.4		5108.26	7793.11	8282.6			39.3182	22850.9	13092.7
39.697	28053.9	18094.8	24654.7	17540	16384.2	18318.9	23359.8	12472.4	22556.9	14843.4	22522.8	72011.8	13261.2	12338.2	18584.1	15323.9	17256.1	26761.4	19834.9	18794.3	17367.2	18714.6	14710.3	17053	13823.5	14466.5	61522.4	4204.28	6054.47			6722.42	8751.42		9939.38	6628.47		84656.7	68276.2	18850.7		5129.38	7736.92	8283.93			39.697	22924.5	12965.4
40.0758	28481.8	18122.3	24450.6	17883.2	16113.8	18264.9	23598.1	12514.8	22434.1	14885.2	22508.2	72235.1	13428.8	12341.4	18506.4	15449.7	17261.1	26714.3	19706.6	19058	17453.8	18622.6	14836.7	17035.6	13963.6	14577.8	62224.5	4367.71	6047.97			6654.86	8669.23		9809.9	6634.52		84650.4	68384.4	18738.1		5207.84	7662.05	8222.21			40.0758	23273.9	12914.4
40.4545	28463.4	18064.3	24520	18149.2	16394.2	18111.8	23737.3	12743.7	22383.7	15105.3	22909	72694	13540.3	12478.8	18427.4	15541.8	17462.7	26440.3	19945.6	19010.7	17413.2	19141.1	14975.2	16965.3	13999.7	14826.5	62953.2	4394.28	6073.13			6936.37	8797.2		9756.51	6762.69		84444.4	68404.7	18938.1		5233.71	7866.78	8259.6			40.4545	23229.7	12830.6
40.8333	28449.7	18462.6	24422.8	18040.2	16350.5	17969.7	24065	12701.7	22353	15263.7	23033.4	72990.1	13866.2	12654.2	18375.7	15657.6	17416.2	26462.7	20084.7	19332.4	17454.7	19160.7	15001.6	17065.8	14117.6	14763.1	63362.9	4374.55	6070.69			6832.84	8665.4		9599.29	6608.75		84309.6	68572.7	18750		5222.62	7749.12	8104.02			40.8333	23227.1	13239.9
41.2121	28556	18333.5	24236	18134.6	16535.1	18186.2	24098.7	12803.3	22452.4	15063.8	23265.2	73208.4	13788.7	12664.1	18318.7	15593.2	17465.1	26369.2	20125	19395.2	17437.2	19445.1	15358.3	16986.5	14371.1	14827.9	63764.4	4418.07	5988.6			6811.68	8710.49		9660.89	6702.6		84278.8	68596.6	18810.9		5203.34	7761.09	8181.75			41.2121	23352.6	13130.2
41.5909	28620.4	18239.4	24210	18347.2	16539.7	17987.4	24160.6	13003.3	22448.9	15412.8	23220.6	73563.4	13850.9	12734.1	18153.7	15819.5	17511.5	26187.4	20129.7	19435	17346.3	19592.3	15404.3	16993.2	14563.5	15005.9	64274.3	4449.26	6120.83			6783.31	8688.82		9600.07	6699.87		84201.2	68741.6	18706.7		5285.04	7736.06	8149.97			41.5909	23335.3	12954.3
41.9697	28656.4	18173.6	24211.6	18366.3	16823.5	17910.2	24301.3	12987.7	22275	15509.1	23623.4	73877.2	14209.4	12785.1	18191.5	15877.5	17691.6	26213.5	20226.7	19526.1	17188.4	19798.7	16008.7	17019.3	14696.8	15141.6	64508.4	4540.18	6122.4			6819.57	8547.23		9625.96	6641.77		84029	68838.1	18619.1		5331.29	7683.4	8133.87			41.9697	23325.1	12842.3
42.3485	28653.2	18193.6	24028	18206.9	16667.5	17995.8	24256.5	12925.6	22255.5	15604.8	23548.7	74259.4	14110.8	12823.4	18108.9	15861.3	17760.3	25879.9	20336.6	19511.3	17437.9	19763.4	16202.3	16883.8	14790.7	15307.8	65092.1	4195.97	6032.33			6585.73	8558.84		9422.76	6623.94		83888.6	68819	18723.8		5114.15	7572.29	8023.35			42.3485	23539	13079.5
42.7273	28664.6	18232.4	23836.3	18540.6	16610.1	17732.2	24398.1	13008.6	22235.9	15631.5	23594.1	74415.6	14250.4	12964.2	18105.8	15990.4	17953.2	25933.7	20550.9	19784.8	17169.4	20105.5	16352.2	16857.6	15136	15512.5	65201.2	4287.13	5905.36			6462.92	8428.66		9505.69	6626.23		83748.3	69080.9	18684.2		5096.25	7445.79	8065.96			42.7273	23568.3	13136.2
43.1061	28797.7	18168.6	23762	18597.9	16622.6	18088.6	24636.9	13288.5	22373	15756.4	23603.4	74728.9	14349.2	13111.8	18006.8	16077.8	17824.1	25806.1	20459.7	19796.8	17176.9	20465.3	16380.2	16720.7	15321.1	15476	65524.3	4430.66	6112.77			6585.75	8445.21		9472.06	6477.95		83717.5	69099.5	18838.1		5271.72	7515.48	7975			43.1061	23526	12896.9
43.4848	28799.6	18097.9	23572.8	18748.9	16875.8	17947.3	24764.2	13066.6	22146.5	15970	23631.1	75007.9	14497.5	13119.7	17870.5	16233.4	18039.5	25677.7	20809	20029.5	17298.3	20539.8	16479.5	17025.4	15313.2	15671.5	65874.4	4294.88	6063.64			6724.64	8382.7		9320.55	6441.62		83528.3	69124.9	18678.6		5179.26	7553.67	7881.08			43.4848	23620.4	12918.6
43.8636	28921	18347.5	23539.5	18657.1	17016.4	18084.9	24895.4	13350.5	21982.6	16024.9	23920.6	75244.7	14531.2	13144.1	17798	16195.2	18081.3	25654	20755	20255.8	17321.7	20614.9	16646.6	16706.5	15474.4	15661.5	65889	4532.91	6046.09			6543.98	8485.07		9414.63	6380.9		83393.1	69264.3	18744.1		5289.5	7514.52	7897.76			43.8636	23631.5	13058
44.2424	28990.3	18245.7	23608.8	18721.6	17013.9	17843.4	24748.8	13459.4	22278.4	16090.1	24082.8	75346.7	14708	13405.1	17784.1	16432.4	18099	25378	21072	20210.5	17136.9	20866.3	16785.5	16893.6	15671.3	15857.5	65960.9	4369.75	5954.7			6666.12	8441.51		9250.1	6491.49		83230.3	69434.1	18655.2		5162.22	7553.82	7870.79			44.2424	23828.1	13083.5
44.6212	29186.9	18165.9	23480.8	18889	17125.9	17932.9	24960.5	13428.5	22227.5	16182.6	24298.5	75410.5	14825.7	13410.8	17819.5	16333.8	18237.3	25276.7	21222.8	20421.5	17234	20873.5	17006.8	16790.9	15713.5	15843.4	66170.8	4434.7	6098.21			6522.66	8617.24		9173.05	6349.7		83110.6	69312.9	18736.9		5266.46	7569.95	7761.38			44.6212	23920.5	12899.5
45	29123.9	18103.7	23490.6	19039.2	17235.5	17861.6	25172.6	13478.7	22185.8	16339.1	24419.8	75671.3	14743.9	13556.6	17862.3	16449.6	18141.9	25366.5	21384	20484.6	17376.1	20954.8	17019.7	16836.2	15952.9	16066.1	66163.7	4348.3	6133.21			6555.88	8215.46		9198.19	6373.77		83082.5	69464.2	18611.7		5240.75	7385.67	7785.98			45	23883.1	12862.9
45.3788	29225.7	18254.8	23313.7	19123.3	17164	17904.2	25098.1	13655.3	22154.1	16532	24575.7	75518.8	14842.1	13461.7	17618.8	16427.1	18281.3	25081.8	21738.8	20769.6	17321.4	21153.5	17170.6	16788.4	16246.3	16286.5	66419.6	4511.45	6278.21			6673.03	8433.92		9271.1	6437.85		82704.2	69404	18555.8		5394.83	7553.48	7854.47			45.3788	23830.9	12860
45.7576	29265.5	18262.2	23130.5	19104.7	17235.5	17592.1	25323.6	13717.9	22206.6	16628.9	24844.9	75532.6	15196.2	13716.4	17655.5	16501.1	18323	25267.7	22097.7	20980.7	17444.2	21394.9	17334.4	16869.4	16167.3	16296.6	66433.4	4396.77	6106.87			6603.88	8440.08		9168.73	6243.42		82590.7	69324.1	18505.4		5251.82	7521.98	7706.08			45.7576	24013.7	13010.3
46.1364	29241.1	18350	23166.5	19137.3	17351.6	17853.8	25324.2	13833.9	22172.2	16638	24796.9	75734.8	15185.5	13668.3	17595.7	16485.3	18473.9	24929	22146.2	21143.6	17323.9	21469.5	17292.9	16793.2	16368.5	16470.2	66525.4	4524.65	5979.8			6581.43	8448.15		9233.91	6416.18		82474.4	69277	18732.4		5252.22	7514.79	7825.05			46.1364	23988.8	13097.8
46.5152	29157	18535.4	23087.4	19307.2	17432.8	17807.2	25600.1	13673.4	22158.7	16912.3	25091.4	75795.7	15114.3	13824.3	17571.9	16439.3	18511.8	24916.2	22609.3	21338	17522.6	21528.2	17484.7	16764.2	16519.5	16512.3	66447.9	4378.95	6100.12			6604.54	8427.36		9105.94	6359.93		82288.3	69476.4	18632.4		5239.53	7515.95	7732.93			46.5152	23917.5	13295.9
46.8939	29337.9	18593.2	23022.6	19381.7	17510.4	17876.3	25584	13862.2	22065.4	17101.4	24996.4	75640.2	15299.6	13773	17429.4	16629.4	18521.2	24808.1	22718.7	21454	17418.8	21778.2	17498.1	16733	16709.6	16725.7	66561.5	4412.79	6044.95			6699.15	8458.76		8935.36	6376.44		81972.6	69400.7	18590.6		5228.87	7578.96	7655.9			46.8939	24109	13364.3
47.2727	29459.4	18411.9	23003.2	19352.4	17548.3	17791	25825.9	14097.1	21952.9	17006.5	25290.6	75758.6	15396.8	13869.5	17475.1	16723.3	18682.9	24709.2	23292.1	21886.8	17485.9	21874.3	17615.3	16813.4	16825.9	16732.7	66441.4	4562.88	6108.39			6483.92	8474.28		8930.94	6343.07		81879.6	69454.5	18706.8		5335.63	7479.1	7637.01			47.2727	24123.8	13076.2
47.6515	29347.2	18439.8	23071.5	19427.8	17504.4	17846.1	25931	13845.8	22092.2	17220.4	25361.9	75553.1	15432	14112.6	17619.6	16817	18627.9	24719.9	23823.3	22141.6	17717.4	21927.3	17720.2	16858.7	16986.9	16914.2	66585.6	4352.14	5963.26			6433.21	8467.53		8880.08	6110.91		81605.6	69331.3	18576.7		5157.7	7450.37	7495.49			47.6515	24189.5	13282.1
48.0303	29431.5	18426.6	22993.2	19421.7	17792.2	17575.8	25961.6	14024.4	21956.9	17338.3	25426.5	75559.1	15493.4	14058.6	17269.6	16933.8	18673.5	24744.2	23949.2	22520.3	17823.7	21973.1	17838.3	16790.7	17321.6	17014.6	66500.5	4300.97	6085.51			6665.71	8402.96		8836.84	6207.62		81499.1	69226.3	18546.6		5193.24	7534.34	7522.23			48.0303	24238.3	13233.4
48.4091	29504.5	18548.1	22957.6	19692	17721.2	17809.8	25940.8	14228.5	22028.9	17569.2	25506.9	75567	15708.9	14162.2	17320.3	16892	18852.5	24608	24599.5	22869.9	17929.3	22094.5	17866.1	16856	16903.4	17153.6	66560	4514.67	6040.83			6563.27	8463.94		8768.74	6109.54		81264.8	69186.7	18594.2		5277.75	7513.6	7439.14			48.4091	24226.7	13270.3
48.7879	29378.9	18534.2	22959.1	19480.4	17849.5	17666.9	26084.1	14275	21946.4	17745.3	25671	75748.6	15678.2	14264.1	17453	16838.7	18887.4	24479.8	25108.1	23367.8	18095.6	22203.3	17958.8	16995.8	17116.8	17326.4	66676.4	4446.05	5995.39			6370.07	8389.92		8573.3	6274.01		80979	69079.2	18409.5		5220.72	7379.99	7423.66			48.7879	24158.2	13313.5
49.1667	29556.5	18710.3	22729.8	19608.6	17811.1	17733.4	26145.4	14361.6	21855.9	17676.1	25786.9	75577.4	15815.1	14230.3	17250.8	16864.8	19021.2	24496.2	25850.6	23985.9	18382.9	22393.4	18152.4	16842	17040.2	17407.3	66700.2	4329.9	6037.65			6557.19	8486.46		8636.37	6065.21		80764.2	69089.5	18543.7		5183.77	7521.82	7350.79			49.1667	24372.7	13526.5
49.5455	29379.6	18660.6	22772.9	19853.9	17835.5	17664.1	26198.4	14410.1	21840.2	17748.7	25968.7	75609.6	15826	14329.4	17347.5	16983.8	18904.7	24389.4	26609.2	24511.2	18742.8	22371.7	18081.8	16823.2	17326.5	17367.8	66704.2	4480.33	6108.97			6579.71	8293.71		8670.84	6141.85		80775.6	68955.8	18405.3		5294.65	7436.71	7406.35			49.5455	24085	13366
49.9242	29405	18665.1	23008	19772.7	17971	17802	26233.5	14436.1	21843.1	17965.6	25934.2	75567.9	15841	14483.8	17292.8	16983.3	18895.1	24471.5	27285.8	25205	18906	22488.8	18245.5	16847.4	17498.8	17752.9	66793.4	4325.75	6102.31			6476.58	8227.38		8576.71	5973.19		80400.2	69046.2	18569.8		5214.03	7351.98	7274.95			49.9242	24191	13451.1
50.303	29382.5	18707	22835.7	19832.2	18008.7	17733.6	26380.7	14485.3	21820	18227	26100.1	75530.2	15973.1	14424.4	17337	17100.1	19083.8	24314	28252.7	26048.4	19252.9	22547.8	18366.2	16916.3	17530.5	17702.5	66642.1	4324.32	6036.51			6479.01	8328.84		8552.48	6228.87		80092.5	68897.8	18540		5180.42	7403.92	7390.67			50.303	24202	13526.6
50.6818	29458.5	18840.7	22664.6	19682.1	17871.7	17572.8	26473.1	14497	21902.2	18200.6	26277.2	75482.6	15862.2	14560.3	17221.3	17008	19083.5	24313.6	29242.8	26753.4	19583.8	22720.7	18402.9	16888.4	18002.9	18080.9	66558.1	4192.28	6093.39			6548.18	8367.02		8461.77	5884.69		79894.5	68753.3	18619		5142.84	7457.6	7173.23			50.6818	24315.7	13697.8
51.0606	29428.4	18799.2	22715.3	19733.5	18001.5	17607	26421.3	14723.8	21928.3	18325.5	26327.8	75404	16011.3	14579.2	17211.9	17045	19251.6	24212.2	30589.3	27726.2	19993.8	22676.1	18310.6	16904.6	18173	18484.9	66650.3	4525.17	6033.97			6418.08	8334.9		8436.63	5880.73		79678.9	68597.4	18250.4		5279.57	7376.49	7158.68			51.0606	24148.8	13519.6
51.4394	29530.6	18935.9	22567	19862.1	17920.4	17480.7	26488.4	14621.3	21772.3	18598.5	26521.7	75211.6	16038.8	14616.2	17262.5	17055.1	19057	24161.7	31914.4	29101.5	20479	22669.7	18476.4	16948.3	18487.3	18533.6	66507.2	4549.54	5960.69			6424.88	8369.34		8474.05	5839.17		79398.1	68600.2	18329.1		5255.11	7397.11	7156.61			51.4394	24275.5	13680.8
51.8182	29446.1	18942.6	22480	19791	17948.5	17468.9	26603.2	14649.4	21836.2	18827.6	26439	75234.4	16092.8	14728.8	17232.4	17096.3	19303.5	23915.6	33107.1	30261.7	21100.7	22684.5	18523.2	16721.2	18745.9	18958.9	66777.3	4344.45	6014.15			6301.6	8334.3		8269.63	5833.65		78996.3	68307.1	18276.9		5179.3	7317.95	7051.64			51.8182	24266.8	13763.3
52.197	29550.2	18837.3	22394.9	19970	18079.1	17577.1	26572.5	14766.7	21731.6	18733.3	26519.4	75121.6	15635.1	14671.8	17200	17040.7	19279.4	23905.9	34790.5	31715.6	21919	22743.6	18638	16856.7	19116.1	19412.4	66477.5	4313.55	6099.27			6521.9	8185.42		8156.22	5909.78		79103.1	68262.4	18245.3		5206.41	7353.66	7033			52.197	24343.8	13630.8
52.5758	29406.5	18872.8	22511.6	19916	18066.1	17507.1	26704.9	14704.6	21726.5	18546.3	26655	74908.1	15492.3	14769.1	16964.9	17107.8	19179.1	23854	36342.9	33131.2	22437.3	22658.1	18772.5	16813.3	19744.7	19662.4	66504.8	4270.15	5889.91			6495.34	8364.58		7882.52	5827.87		78560.7	67952.4	18218.8		5080.03	7429.96	6855.19			52.5758	24326.5	13792.8
52.9545	29369.7	18955.5	22315.7	19899.2	18158.9	17434	26799	14799.8	21585.1	18971.4	26851.6	74530.5	15516	14638	16961.4	17037.9	19246.9	23777.3	38286.4	35050.1	23374.3	22793.2	18770.9	16823	20165.3	20229.3	66383.2	4204.83	6032.51			6364.77	8153.31		8206.22	5864.56		78375.2	67941.5	18021.3		5118.67	7259.04	7035.39			52.9545	24251	13836.8
53.3333	29342.4	18787.7	22394	19770.7	18087.1	17280.3	26552.1	14780.8	21666.2	19021.4	26830.9	74566.6	15446.6	14567.4	17023.2	17165	19161.8	23669.2	40420.2	36854	24243	22815	18698.8	16770.3	20772.5	20720.9	66552.1	4460.46	5941.88			6407.2	8287.55		8052.57	5760.72		78074.5	67988.6	18008.5		5201.17	7347.37	6906.64			53.3333	24141.2	13586.5
53.7121	29295.1	19112	22462.9	20054.9	18032.5	17392.6	26695.2	14997	21353.4	18942.5	26860.7	74503.6	15420.5	14720.1	17070.1	17086.9	19492.9	23543.9	42574.2	38735.2	25286.8	22801.8	18629.7	16762.2	21311.2	21255.1	66364.8	4305.76	5988.51			6369.39	8373.6		8005.62	5877.64		77608.6	67366.5	17905.5		5147.14	7371.49	6941.63			53.7121	24148	13964.9
54.0909	29406.5	19131.6	22285.8	19924.7	17924.5	17220.6	26649.6	14799.4	21618.7	19195.4	26930.4	74132.2	15416	14510.9	16926	17133.3	19288.8	23538.6	44740.6	41007.9	26236.4	22755.2	18647.6	16788.3	22133.4	22020.8	66623.9	4273.2	6054.24			6331.84	8148.82		7938.93	5691.81		77211	67002.6	17717.2		5163.72	7240.33	6815.37			54.0909	24242.8	13967.9
54.4697	29206.9	19103.3	22298.9	19912	17914.2	17235	26667.5	14810.5	21552.1	19127.4	27108.2	73935.1	15449.1	14650.5	16897.2	17176.8	19452.1	23397.7	47135.5	43099.1	27370	22835.9	18690.2	16790.1	23111.7	22793.2	66547.7	4437.52	5928.18			6313.84	8202.51		8012.95	5896.68		76826.3	66926.6	17666		5182.85	7258.18	6954.82			54.4697	24024.1	13920.4
54.8485	29151.2	19214.2	22268.7	19984.4	17946.1	17179.5	26772.1	14840	21437.4	19342.7	27096.3	73897.9	15402.2	14667.9	16855.1	16971.9	19401	23304.2	49441	45447.4	28488.9	22931.4	18677.8	16779	24023.8	23577	66757.8	4422.77	5816.88			6312.28	8068.7		7988.92	5701.47		76454.2	66407.3	17619.8		5119.83	7190.49	6845.2			54.8485	24031.4	14094.4
55.2273	29504.3	19173.7	22275.4	19855.6	18003.9	17138.6	26709.2	14848.2	21424.4	19278.2	27040	73518.9	15496.4	14718.4	16769	17142.1	19419.5	23296.6	51571	47616.9	29571.5	22957.7	18786.3	16660	24899.9	24571.3	66890.9	4025.86	5805.32			6232.52	8157.76		7842.56	5673.27		76033	66063.5	17511.2		4915.59	7195.14	6757.91			55.2273	24588.7	14258.1
55.6061	29343.7	19328.4	22335.9	20028.5	17725.6	17081.8	26525.6	14800.5	21316.9	19367	27135.8	73204.8	15422.2	14674.2	16893.1	17076	19335	23174.2	53697.1	49566.6	30484.6	23139.6	18930	16722.1	26286.4	25858	66976.5	4117.07	5823.4			6342.21	8110.82		7829.26	5739.54		75649.8	65625.4	17409.2		4970.23	7226.52	6784.4			55.6061	24373.5	14358.2
55.9848	29414.4	19373.2	22268	19724.3	17885.8	17174.5	26293.3	15002.8	21449.7	19468.8	27342.7	73404	15461.9	14632.6	16892.8	17145.8	19278.9	23152.7	55650.2	51500.3	31542.5	23043.3	18747.6	16700.6	27635.3	27203	67255.7	4156.85	5680.94			6159.12	8135.7		7728.58	5728.17		75127.3	65220.4	17317.1		4918.9	7147.41	6728.38			55.9848	24495.5	14454.3
56.3636	29331.2	19519	22159.3	19851.6	17886	17036.4	26362.8	15045	21290.8	19461.4	27333.5	72887.2	15403.4	14675.9	16715.1	17012.5	19311.9	22979.1	57276.8	52831.6	32565.9	23018.3	18645.3	16619.7	29238.7	28571.4	67743.2	4147.71	5784.31			6044.26	8076.13		7746.59	5731.89		74745.2	64608	17181.5		4966.01	7060.19	6739.24			56.3636	24365.2	14553
56.7424	29603.5	19605.5	22170.7	19899.1	17893	17032.3	26190.9	15017.2	21128.9	19594.7	27359.8	72739.6	15360.5	14490.7	16811.3	17090.1	19509.3	23012.2	58650	54461.7	33074.8	23168	18876.4	16786.8	30906.9	30024.8	68085.4	4148.33	5699.91			6163.14	8132.81		7694.6	5655.99		74365.9	64128.1	16933.2		4924.12	7147.98	6675.29			56.7424	24679.4	14681.4
57.1212	29531.2	19399.1	22286.1	19851.1	17882.2	16883.2	26049.5	14971.5	21183.7	19638.9	27562.7	72319.8	15424.6	14714.6	16658.8	16966.8	19428.3	22849.6	59606	55513.8	33651.1	23184.3	18882.7	16861	32765.1	31661.8	68526	4097.33	5750.71			5881.1	8072.54		7669.4	5529.27		73814.5	63777.3	16834.5		4924.02	6976.82	6599.34			57.1212	24607.2	14475.1
57.5	29678.3	19826.8	22414.3	19747.2	17744.3	16797.2	26257.3	15181.9	20947.9	19626.2	27535.3	72205.7	15416	14636.1	16675.6	16952.5	19266.3	22714	60147	56037.5	34108.7	23212.8	18915.7	16833.8	34704.3	33572.1	68980.4	4179.27	5708.52			6077.31	7948.64		7564.94	5433.52		73520.9	63414.5	16837.3		4943.9	7012.98	6499.23			57.5	24734.4	14882.9
57.8788	29940.9	20018.2	22390.5	19939.6	17727.7	16965.7	26310.5	15012	21058.4	19751.1	27734.5	72066.5	15478.8	14483	16671.6	16910.4	19284.6	22630.9	60724.4	56799.5	34377.3	23198	19047.1	16782.8	36791.7	35679.5	69497.6	4162.22	5667.55			6085.82	8069.59		7431.11	5635.47		73186.5	62926.9	16769.5		4914.89	7077.7	6533.29			57.8788	25026.1	15103.3
58.2576	30093.6	20234.5	22566.4	19937.1	17367.5	16736.4	26466.6	15039.7	21035.8	19667.6	27582.4	71740.7	15224.9	14531.3	16574.2	16947.4	19206.1	22668.6	61032.2	57298.9	34757.1	23240.3	18993.7	16843.3	39009.2	37722.1	70176.3	3996.29	5589.96			6094.87	7846.79		7464.34	5351.76		72631.2	62526.7	16555.5		4793.13	6970.83	6408.05			58.2576	25300.5	15441.4
58.6364	30358.5	20446.4	22643.9	19530.9	17506.1	16708	26430.8	15196.3	20851.8	19721.6	27725.3	71676.3	15188.5	14438.5	16544.7	16885.9	19224.2	22468	61198.1	57103	34880.8	23115.4	19130.7	16776.2	41115.4	39527.9	70601.6	4138.95	5505.24			5912.2	7975.53		7645.47	5624.58		72190.4	61745.2	16513.8		4822.09	6943.87	6635.02			58.6364	25536.4	15624.3
59.0152	30455.7	20836.6	22771.3	19613.8	17594.8	16708.9	26495.7	15227	20877.9	19848.4	27858	71371.7	15224.7	14513.6	16555.1	17043.4	19234.3	22356	61742	57562.1	34947.2	23305.8	19108	16750.7	43365.5	41575	71412.3	4070.27	5563.91			6015.19	7820.83		7552.58	5361.57		71781.2	61474.4	16316.6		4817.09	6918.01	6457.07			59.0152	25638.6	16019.5
59.3939	31062.6	21160.6	22922.7	19782	17500.3	16560.8	26516	15176	20930.1	19896	27819.4	71086.1	15063.6	14336.9	16502	16982.7	19184	22276.1	62263	57681.9	35391.3	23325.1	19474.8	16952.5	45205.8	43121.3	71994.6	3875.25	5533.07			5976.36	7840.66		7481.72	5477.12		71347.3	60859.4	16110.7		4704.16	6908.51	6479.42			59.3939	26358.5	16456.4
59.7727	31446.1	21671.2	23051	19808.6	17457	16650.7	26790.3	15277.3	20892.2	19958.6	27935.1	71014	15233.4	14479.4	16270.6	16928.9	19136	22284.2	62919.6	58252	35461.6	23740.9	19587.7	17058.8	46719.6	44767.9	72462.5	3845.38	5561.88			6013.56	7888.47		7367.07	5583.85		70882.8	60535	16166.6		4703.63	6951.02	6475.46			59.7727	26742.5	16967.6
60.1515	32082.4	22393.2	23533.8	19576.5	17610	16489.4	26653.9	15417.4	20791.1	20182.3	27979.8	70729.9	15082.4	14386.2	16493.6	17113.9	19173.8	22154.4	63290.5	58590.7	35580.7	24064.4	19861.8	17059.6	48090.5	46054.6	72758	3901.5	5465.65			5783.27	7733.55		7398.23	5365.54		70610.8	60012.3	16087.6		4683.58	6758.41	6381.88			60.1515	27398.8	17709.7
60.5303	33038.9	22861.2	23960.8	19713.7	17417.9	16379.2	26776.4	15467.2	21036.7	20078.3	28015.7	70509.7	15179.6	14284	16434.4	17081.1	19195.5	22137.5	63863.7	59174.7	35830.2	24650.6	20217.5	17405.1	49123.5	46977.2	73097.5	3787.1	5467.68			5843.01	7916.22		7253.44	5479.03		70027.7	59918.5	16088.7		4627.39	6879.62	6366.23			60.5303	28411.5	18233.8
60.9091	33694.4	23900.8	24355	19363.4	17255.6	16387.7	26972.8	15632.2	20805.2	20275.2	28259.1	70371.3	15131.5	14384.8	16276.5	16854.9	19215.6	22002.9	64346.2	59658.7	36012	25031.5	20645.3	17723.8	49859.5	47408.8	73173.5	3772.16	5412.56			5768.73	7820.2		7190.71	5387.63		69592.8	59518.2	16122.9		4592.36	6794.47	6289.17			60.9091	29102	19308.4
61.2879	34837.4	24727.7	24791.2	19596.1	17346.7	16273.9	27230.3	15947.9	20979.3	20231.8	28183.2	70076.5	15169.2	14368.5	16232.8	16836.6	19146.7	21957.4	64385.1	60121.6	36311.6	25839.1	21270.8	17979.9	50213.2	48023.5	73215.7	3711.27	5370.97			5783.99	7741.31		7272.73	5385.54		68881.7	59017.3	15811.1		4541.12	6762.65	6329.14			61.2879	30296.2	20186.5
61.6667	36132.5	26241.5	25566.2	19433.1	17298.5	16217	27438.5	16252	21192.6	20437.4	28324.4	69825.8	15008.9	14200.8	16129.3	16904.4	19101.8	21791.3	64745.6	60453	36524.8	26874.3	22220.9	18308.8	50825.8	48507.6	73402	3785.76	5408.72			5720.89	7661.23		7221.93	5394.53		68493.7	58407.7	15682.4		4597.24	6691.06	6308.23			61.6667	31535.2	21644.2
62.0455	37454.5	27434.3	26369.9	19566.1	17362.4	16220.4	27865.5	16279.7	21201.5	20705	28498.3	69602.5	14989.3	14057.9	16272.6	16976.5	18981.9	21646.6	64951.9	60893.3	36873.1	28008.4	23073.8	18791.5	51308.9	48792.6	73363	3585.45	5284.62			5721.61	7665.24		7017.14	5395.28		67960.3	57908.5	15586		4435.04	6693.43	6206.21			62.0455	33019.4	22999.3
62.4242	39075.7	28821.9	27303.7	19313.9	17239.7	16314.3	28329.4	16742.3	21394.8	20847.8	28518.9	69451.6	15025.5	14072.5	16140.8	16956.2	19089	21647.8	65501.2	61267.1	36925.6	29393.1	24141.5	19546.9	51847.2	49144.4	73495.4	3739.1	5332.29			5717.59	7517.25		7243.73	5243.33		67498.2	57551.7	15454.7		4535.69	6617.42	6243.53			62.4242	34540	24286.2
62.803	40974.9	30623.6	28248.4	19602.7	17233.1	16129.3	28910.6	17231.9	21499.2	20965.7	28687.4	69173.6	14938.9	14081.7	16175.3	16944.9	19060.6	21689.9	65857.7	61431.2	37104	31270	25794.1	20270.3	52212.6	49653	73392.3	3533.72	5249.32			5474.36	7534.32		7129.43	5300.49		67023.7	57027.6	15181.9		4391.52	6504.34	6214.96			62.803	36583.4	26232
63.1818	42800.2	32428.2	29378.1	19529.3	17248.4	16173.3	29471.6	17714.9	21915.2	21286.6	29077.7	69104.2	14889.2	14058.2	15992.1	16951.2	19060.9	21602.2	66124.2	61945.3	37403.1	33224	27751.9	21186.6	52438.5	50005.6	73446.5	3721.8	5157.67			5631.53	7621.09		7077.44	5520.28		66683.6	56700.2	15082.3		4439.73	6626.31	6298.86			63.1818	38360.5	27988.4
63.5606	44666.9	34282.6	30280.6	19364.7	17152.6	15870.4	30161.1	18364.2	22138.8	21403.7	29209	68876.4	14909.8	13937.8	15952	17045	18955	21454.3	66444.8	62147.4	37579.2	35517.9	29792.6	22241.6	52868.7	50271.6	73516.3	3643.58	5187.89			5489.54	7455.54		6995.75	5311.91		66239.2	56245.2	15134.8		4415.74	6472.54	6153.83			63.5606	40251.2	29866.9
63.9394	46720.8	36182.4	31561	19205.9	16950.2	15859.8	31174	19380	22583.2	21741.6	29550	68777.4	14724.4	13931.6	15961.5	16980.7	19034.1	21350.8	66820.8	62478.8	37872.9	38400	32028	23466.6	53226.9	50582	73564.3	3539.36	5039.06			5577.11	7506.73		7128.04	5378.22		65997.5	55709	15079.9		4289.21	6541.92	6253.13			63.9394	42431.6	31893.2
64.3182	48384.6	37846.3	32433.4	19380.5	17040.2	15785	32438.8	20408.7	22995.8	22215.2	29849.1	68468.1	14873.4	13946.8	15907.5	17216.8	19002.1	21209.6	67354.9	63291	38155.5	41380.4	34713.3	24889.5	53772.6	51032.7	73538.1	3540.06	5175.3			5497.6	7490.89		7146.51	5339.83		65456.9	55398.9	14854.3		4357.68	6494.24	6243.17			64.3182	44026.9	33488.6
64.697	50012	39557.6	33369.4	19137.1	17161.7	15888.7	33911.4	21550	23727.5	22728.9	30176.8	68458.2	14804.5	13805.1	15898.2	17131.6	19007.9	21256.5	67880.2	63588.2	38445.8	44484.1	37410.5	26593.9	53879.1	51468.2	73531	3652.22	5210.16			5592.71	7347.76		7012.43	5181.29		65040	54772.7	14709.3		4431.19	6470.24	6096.86			64.697	45580.8	35126.4
65.0758	51684.6	40879.5	33997.5	19227.2	17208.6	15873.3	35713.2	23042	24656.8	23169.7	30613.3	68327.5	14602	13838.9	15916	17016	18980.3	21207.1	68378	64069.6	38484.2	47717.2	40234.7	28079.4	54288.6	51812.3	73323.6	3595.94	5050.79			5538.56	7332.56		7168.63	5378.94		64784	54640.7	14585.2		4323.37	6435.56	6273.78			65.0758	47361.2	36556.2
65.4545	52815.8	42005.3	34719.8	19232.3	17170.2	15715.2	37681	24816.8	25705.2	23697.7	31135.8	68438.4	14518.6	13799	15736.4	17210.4	18995.9	21227.1	68839.8	64552.9	38779.4	50922.7	42990.5	29497.3	54566.2	51907.8	73350.8	3570.95	5104.92			5433.12	7507.67		6940.38	5192.64		64343	54084.9	14425.6		4337.93	6470.39	6066.51			65.4545	48477.8	37667.4
65.8333	53983.9	43166.9	34898.4	19449.8	17156	15825.7	40179.1	26944.4	26950.1	24457.3	32021.7	68449.8	14539.3	13760.6	15786.5	17196	19026	21152	69480.2	65253.9	39004.9	53756	45347	30843	55033.4	52335.5	73343.9	3337.82	5083.89			5360.77	7231.35		7046.71	5334.4		63885.8	53648.8	14281.8		4210.86	6296.06	6190.55			65.8333	49773	38956
66.2121	54613	43932.5	35627.6	19443.1	17223.8	15851.4	42603.6	29249.3	28116.8	25461.4	32495.1	68625.9	14646.3	13727.5	15821.3	17544.2	19152.8	20989.5	69895.4	65865.5	39408.7	56001	47299.1	32038.4	55623.5	52726.2	73283.3	3374.58	5012.92			5242.52	7213.79		6962.27	5166.03		63480.9	53347.3	14214.9		4193.75	6228.15	6064.15			66.2121	50419.3	39738.7
66.5909	55148.1	44241.8	35912.5	19394.9	17362.4	15865	45187.4	31345.8	29432.4	26470.9	33353.9	68759.6	14582.4	13232.6	15755.9	17726.2	19159.6	21254.9	70663.4	66188	39580.7	57476.7	48709.3	32742.6	56113.6	53312.1	73406.6	3319.3	4926.91			5287.47	7312.03		6902.88	5030.5		63032.3	52825.7	14037.4		4123.1	6299.75	5966.69			66.5909	51025	40118.7
66.9697	55491.1	44667.9	36088.3	19566.2	17487.1	15957.5	47912.3	33660	30868.7	27530.8	34381.2	69051.2	14481.4	13411.2	15880.2	17806.8	19114	21222.7	71017.4	66454.1	39559.4	58170.4	49435.7	33153.2	56381.8	53430.1	73485	3206.47	4907.95			5259.56	7187.72		6980.7	5190.12		62695.3	52602.8	14078.5		4057.21	6223.64	6085.41			66.9697	51433.9	40610.7
67.3485	55878.9	45145.4	36137.5	20031.1	17678.5	16032.2	50376.2	35920.1	31923.5	28774.6	35491.5	69391.2	14521	13384.4	15737.4	18046.7	19626.2	21285.1	71184.4	66753	39711.3	58739.9	49720.8	33231.5	56834.4	53689.3	73359.9	3453.57	4870.48			5149.99	7063.89		6844.39	5056.49		62339.4	52084.1	13897		4162.03	6106.94	5950.44			67.3485	51716.9	40983.4
67.7273	56054.7	45573.4	36313.6	20359.6	17885	16172.3	52419.8	37620.6	32854.6	30061.9	36387.6	69530.6	14507.7	13200.3	15519.7	18287.6	19384.1	21440.7	71468.7	67259.8	40123.3	58937.5	50145.3	33437.3	57181.3	53996.1	73427.9	3374.12	4851.32			5340.65	7061.68		6855.32	5013.22		61775	51672.1	13753.9		4112.72	6201.17	5934.27			67.7273	51942	41460.7
68.1061	56456	46018.8	36653.6	20705.1	18275.8	16407.6	54307.7	39280.7	33729.4	31720.8	37817	69988.5	14559	13281.3	15708.3	18801	19602.3	21411.8	71804.4	67400.2	40183.9	59286.8	50500.4	33617.4	57544.7	54408.7	73506.8	3329.27	4838.73			5183.97	7085.56		6905.32	5252.28		61475.5	51486.1	13693.2		4084	6134.76	6078.8			68.1061	52372	41934.8
68.4848	56852.5	46038.8	36564.8	21203.2	18792.1	16777.9	55730.2	40491.1	34437.3	33613.4	39312	70686.9	14488.1	13306.5	15584.5	19391.4	20172.7	21503.5	72096.6	67667.7	40222.9	59550.2	50760	33686.6	57789.2	54756.7	73338.5	3330.35	4748.4			4997.25	7006.96		6915.76	4936.52		60995.3	51014.2	13547.9		4039.38	6002.11	5926.14			68.4848	52813.1	41999.4
68.8636	57107.8	46195.4	36683.2	21857.3	19616.7	16986.8	56633.8	41346	34849.3	35505.5	40894.6	71197.7	14571.3	13332.7	15669.5	19812.2	20515.2	21874.1	72001.7	67779.1	40320.2	59764.1	50908.7	33904.5	58386.3	55157.8	73457.9	3235.36	4759.01			5193.12	6992.42		6776.18	4980.52		60662.5	50715.7	13623.3		3997.19	6092.77	5878.35			68.8636	53110.6	42198.2
69.2424	57577.5	46506.3	36639	22976.1	20465.3	17572.6	57122.1	41862	35093.7	37719.8	42935.3	71602.2	14321.2	13310.1	15626.6	20379.8	20743	22022	71977.9	67617	40426.3	60021.5	51079	33877.8	58691.6	55348.2	73448.2	3305.09	4678.07			5065.97	7085.18		6647.23	5113.78		60257.9	50402.4	13301.3		3991.58	6075.58	5880.5			69.2424	53585.9	42514.7
69.6212	57563	47128.2	36875.2	24410.7	21630.1	18457.7	57562.5	42112.9	35155.4	40105.5	45064.1	72453.2	14518.2	13410.8	15568.6	21312.6	21567.7	22346.8	71992.2	67513.4	40449	60147.9	51237.9	34026.5	58814.4	55448.6	73316.7	3170.89	4741.76			5080.6	6985.24		6732.46	5010.97		59806	50040.5	13326.6		3956.33	6032.92	5871.72			69.6212	53606.7	43171.9
70	57608.3	47023.3	36741.5	25881.1	23224.4	19270.7	57893.4	42498.3	35439.9	42431	47277.9	73120.4	14410.7	13377.9	15598	22315.2	22512.1	22836.1	71606.1	67238.3	40177	60316.9	51752.2	34069.3	59098.6	55731.5	73352.3	3236.46	4628.79			5072.66	6977.59		6836.64	4857.18		59423	49585.3	13214.9		3932.62	6025.13	5846.91			70	53675.6	43090.6
70.3788	58010.1	47153.5	36780.3	28122	24964.5	20462.8	58435.4	42859.3	35533	45097.2	49667	73935.6	14516.8	13371.8	15457.9	23485.8	23466.9	23259.6	71461.6	67333.4	40274.3	60389.4	51965	34122.1	59354.2	55898.8	73070.5	3055.56	4672.98			4853.3	6931.7		6636.03	4907.95		59018.5	49170.1	12986.9		3864.27	5892.5	5771.99			70.3788	54145.8	43289.2
70.7576	58122.6	47774.9	37086.7	30573.5	27229.7	21693.8	58811.7	43035	35682.8	47950.4	52183.8	74602.1	14571.6	13454.9	15568	24862.6	24480.6	23869.8	71208.4	66975.2	39987.4	60620.1	51875.6	34213.3	59721.9	56283.3	73212.8	3331.09	4662.4			4796.05	6960.38		6785.56	4920.57		58687.4	48898.1	12951.6		3996.74	5878.21	5853.06			70.7576	54125.8	43778.2
71.1364	58547.6	47727.2	37146	33506.9	29771.3	23512.1	58970.2	43340.1	35752.7	50329.4	54657.8	75524.5	14570.1	13415.6	15650.4	26567.9	25746.1	24577.6	70747.5	66518.7	39879.6	60764.1	51662.9	34229.8	59790.1	56329.2	72979.5	3195.59	4744			4907.92	6804.44		6704.1	4895.44		58422.4	48608.2	12863.5		3969.8	5856.18	5799.77			71.1364	54577.8	43757.4
71.5152	58689.8	47822.6	36870.5	36526.3	32594.9	25126.1	59150.4	43465.9	35676.9	52749.7	56938	76116.2	14598.9	13460.9	15445.1	28493.3	27457.8	25457.3	70290.4	65953.9	39968.8	60908.1	51808	34289.9	59928.9	56387.7	72860.2	3256.24	4635.97			4851.7	6891.45		6703.33	4975.9		57866	48464.4	12704.9		3946.1	5871.57	5839.61			71.5152	54743.7	43876.5
71.8939	58822.1	48337.7	37176.8	39643.8	35699.9	27057.1	59605.9	43818.5	35800.8	55066.7	59267.2	76761.3	14668.4	13526.7	15633.5	30794.1	28966.1	26456.7	70289.6	65757.4	39601.2	61085.9	52017.3	34193.5	60178.9	56567.3	72729.6	3052.68	4600.67			4824.12	6977.05		6655.22	4726.38		57461.2	48106.6	12458.9		3826.68	5900.59	5690.8			71.8939	54995.5	44511
72.2727	59408.1	48573	37324.3	42763	38242	28681.4	59690.9	43976.7	35861.5	56704.3	60829.2	77185.7	14790.5	13762.3	15739.2	32924.8	30717.8	27397.1	69720.9	65508.6	39405.4	61151.1	51954.6	34398.8	60073.7	56430.8	72528.4	3224.63	4596.83			4835.75	6755.01		6623.1	4960.2		57181.4	47786.1	12468.3		3910.73	5795.38	5791.65			72.2727	55497.4	44662.3
72.6515	59587.6	48923.3	37387.6	45616.7	40991.9	30212	59824.3	44146.9	36014.6	58190.6	62318.7	77590.2	14891.4	13656.1	15794	35309.2	32718.7	28364.2	69348.7	65150.9	39368.6	61289.4	52324.3	34427.5	60078.1	56497.3	72441.7	3198.05	4546.25			4924.66	6817.97		6709.27	4851.8		56676.9	47544.3	12333.1		3872.15	5871.31	5780.53			72.6515	55715.5	45051.2
73.0303	59857.2	49046.3	37422.1	47601.7	42904.5	31299.7	60235.2	44546.1	36252.8	59103.9	63173.5	77531.5	15181	13949.8	15783.3	37773	34720.6	29472.1	68902.9	64860.7	39071	61272.6	52207.1	34412.4	59865.7	56390.5	72073.7	3137.55	4515.22			4811.48	6873.06		6521.06	4773.71		56582.2	47074.8	12262.1		3826.39	5842.27	5647.39			73.0303	56030.8	45219.9
73.4091	60026.4	49020.1	37229.9	49036	44175.9	32140.3	60236.1	44546.8	36143.2	59702.7	63541.9	77474.4	15282.7	14278.5	16086.7	40047.7	36552.2	30513	68490	64241.1	38957.4	61503.6	52428	34439.4	59842.8	56093.5	71602.9	2929	4626.56			4762.38	6747.05		6633.55	4834.52		56055.2	46991.2	12138.6		3777.78	5754.72	5734.04			73.4091	56248.7	45242.4
73.7879	60129.8	49245	37309.9	50073.9	44920.7	32545.5	60741.6	44807	36368.1	59728.2	63539.6	77211.9	15597.1	14516.1	16274.1	42064.4	38217.1	31297	68108.4	63775.9	38687.8	61677.1	52387.4	34603.4	59648.6	56067.5	71540.8	2950.46	4604.08			4802.3	6564.8		6516.57	4755.53		55737	46640.5	11941		3777.27	5683.55	5636.05			73.7879	56352.5	45467.7
74.1667	59967.4	49317.4	37219.7	50527.6	45462.2	32739	61020.7	45056.8	36489.7	59660.7	63496.7	76916.6	16041.8	14859.9	16361.2	43863.7	39727.9	32049.3	67805.3	63557.1	38644	61633.2	52452.8	34620.6	59477.9	55864.6	71274.9	3009.86	4489.72			4611.08	6678.27		6606.98	5053.7		55504.6	46434.1	11911.8		3749.79	5644.68	5830.34			74.1667	56217.6	45567.6
74.5455	60142.1	49503.5	36965.1	50723	45617.4	33032.7	61204.6	45316.7	36323.7	59433.3	63243.3	76523.8	16512.7	15285.9	16659.6	45364.9	40839.8	32634.1	67348.2	63014.2	38220.1	61835.9	52559.3	34759	59231.5	55494.9	70962	2994.6	4484.03			4729.8	6573.29		6505.01	4824.72		55019.5	45940.3	11781.4		3739.31	5651.55	5664.87			74.5455	56402.8	45764.2
74.9242	59994.6	49344.2	37080.9	51070.7	45985.4	33082.4	61576.5	46264.9	36505.8	59032.2	62789.2	75911.2	17069.5	15863.7	16817.7	46603.3	41773.7	33001.9	66826.5	62558.5	38044.2	61914.8	52904.1	34909.1	58989.7	55275.6	70614.5	3010.01	4514.37			4682.27	6573.93		6259.52	4885.38		54717.4	45785.9	11531.4		3762.19	5628.1	5572.45			74.9242	56232.4	45582
75.303	60033.5	49390.4	36932.5	51057.3	45853.3	33158.7	61750.7	45746.6	36422.5	58576	62310.8	75431.7	17907.1	16355.9	17122.6	47407.7	42492.4	33236.2	66252.2	62066.7	37701.6	61880.3	52893.9	34690.5	58673.8	54921.4	70310.1	2888.01	4479.14			4687.37	6575.02		6473.39	4611.24		54559.6	45641.2	11556.7		3683.57	5631.2	5542.32			75.303	56349.9	45706.9
75.6818	59687.4	49049.7	36643.1	51262.4	45969.5	33190.5	61978.5	46024.6	36434.8	58007.1	61905.1	75126.5	18836.8	17313.4	17716	48019.5	42906.1	33497.7	65714.8	61760.1	37521.9	62051	52877.1	34803.8	58254.1	54569.5	69678.4	2893.85	4249.55			4696.68	6508.7		6412.22	4661.67		54213.8	45263.6	11433.3		3571.7	5602.69	5536.94			75.6818	56115.7	45478
76.0606	59753.8	49103.9	36494.2	51412.1	46105.1	33108.2	62144.9	46087.2	36407.9	57664.6	61460.9	74452.7	19896.7	18311.8	18388.7	48327.5	43002.1	33521.1	65397.9	60826.8	37211.8	62058.6	53102.4	34714	58044.9	54328	69563.3	2877.85	4333.04			4633.4	6559.1		6436.32	4558.75		53787.5	45108.7	11422.6		3605.44	5596.25	5497.53			76.0606	56148.4	45498.5
76.4394	59388.2	48755.9	36387.4	51070.6	45915.1	33022.9	62205.8	45904.4	36510.9	57246.5	60670.1	74146	21467.4	19779.8	18930.8	48223.9	42992.5	33351.2	64729.7	60275.6	37157.3	61971.8	52950.7	34582.6	57381.8	53847.4	68924.6	2873.65	4463.15			4475.89	6440.77		6420.94	4694.86		53427.2	44766.4	11140.4		3668.4	5458.33	5557.9			76.4394	55719.8	45087.5
76.8182	59077.6	48807.2	36376.1	51347.2	46129	33245.1	62192.9	45984.3	36278.1	56845	60254.7	73760.6	23374.8	21106	19806	48129.8	42847	33326.8	64284.9	59990.9	36772.3	61823.4	52910.3	34562.7	56895.2	53394	68628	2918.14	4317.62			4606.51	6460.77		6327.26	4557.37		53148.1	44418.8	11042.9		3617.88	5533.64	5442.32			76.8182	55459.7	45189.3
77.197	58932.2	48376.1	36158.1	51120.9	46095.4	33163.5	62326.4	46110.2	36122.9	56292.9	59690.6	73237	25441.9	22990.5	20709.4	48038	42901.3	33168.4	63738	59545.4	36544.9	61797.9	52970.5	34531.8	56522.5	53079.3	68187.4	2836.26	4420.92			4623.71	6542.62		6337.2	4598.13		52832.9	43929.6	11068.6		3628.59	5583.17	5467.66			77.197	55303.6	44747.5
77.5758	58467	48452.4	35917.1	51057.1	45984.4	33014.5	62287.1	46308.8	36294.6	55769.5	59152.9	72666.8	27924.8	25102	21675.7	48057.6	42704.7	32926	63241.6	59296.8	36332.4	61542.6	52648.7	34612.2	56084.6	52631.4	67807.2	2821.08	4274.7			4524.38	6463.6		6464.84	4593.44		52495	43909.9	11019.4		3547.89	5493.99	5529.14			77.5758	54919.1	44904.5
77.9545	57976.5	47958.9	35499.8	51157.4	45964.1	33075.9	62194.1	45942.9	35955.1	55431.4	58581.9	72196.8	30726.4	27551.9	22878.2	47601	42409.3	32823.3	62754.3	58587.3	35934.3	61425.3	52493.1	34420.8	55732.9	52137.7	67379.4	2771.4	4315.46			4319.38	6552.39		6418.35	4626.47		52004.7	43842.6	10778.8		3543.43	5435.89	5522.41			77.9545	54433.1	44415.5
78.3333	57538.9	47405.7	35217.8	51182.5	45848.1	33053.1	61972.6	45872.5	35693	54984	58196.4	71602.7	33666.7	30151.2	24301.6	47495.7	42171.6	32556.5	62167.3	58085.7	35765.6	61204.8	52601.5	34388.3	55149.2	51780.1	67015.9	2891.43	4359.01			4673.56	6440.12		6202.97	4507.26		51883.4	43643.1	10770.2		3625.22	5556.84	5355.11			78.3333	53913.7	43780.5
78.7121	56854.3	47326.8	34920.2	51080.6	46043.4	32868.7	61785.3	45807.1	35717.3	54470.6	57474.6	71294.3	36769.4	32862	25360.2	47367.8	41869.9	32288.7	61641.7	57382.7	35462.6	60883.8	52274.2	34281.2	54927	51213.7	66464.2	2921.52	4291.9			4433.23	6343.92		6150.3	4541.24		51507	43411.9	10666.8		3606.71	5388.58	5345.77			78.7121	53247.6	43720.1
79.0909	56499.9	46844.2	34587.5	50900.7	45725.5	33115	61423.7	45652	35535.4	54031.8	57087.1	70509.8	39864.1	35449.8	26905.8	46947.3	41754.5	32046.8	61304.6	56912.4	35268.4	60736.3	51868.7	34093.3	54360.1	50874.5	66223.5	2785.68	4167			4426.64	6382.18		6252.44	4439.88		51277.9	43262.3	10642.2		3476.34	5404.41	5346.16			79.0909	53023.6	43367.8
79.4697	56174	46429.6	34559.6	50657.9	45736.4	32659.8	61133.9	45315.5	35285.3	53459.1	56537.3	70154.8	42504.1	38031.7	28100	46423.4	41350.9	31739.1	60722.6	56457.6	34889.8	60173.6	51608.1	33773.9	53877	50505	65800.1	2776.35	4131.84			4387.85	6412.28		6194.1	4389.01		51042.4	42933.1	10391.8		3454.1	5400.07	5291.56			79.4697	52719.9	42975.5
79.8485	55651.5	46101.5	34189.7	50566.3	45445.1	32562.8	60850.7	45297.9	35048.4	52773.9	55788.4	69674.6	44853	39872.5	29131.9	46101.2	40950.3	31490.6	60184.1	55980.8	34667.7	59937.7	51240.6	33604.6	53299.1	50609.2	65120.9	2787.78	4230.52			4466.57	6380.31		6141.35	4511.68		50716.9	42706.2	10383.4		3509.15	5423.44	5326.52			79.8485	52142.4	42592.3
80.2273	55459.8	45880.2	33973	50260.3	45313.1	32470.8	60409	45007.3	34791.1	52486.8	55506.1	69284.4	46877.2	41588.5	29743.8	45733	40778.4	31122.3	59438.7	55227.8	34330.2	59373.1	50818.4	33405.3	52765.3	49522	64954.3	2715.9	4019.27			4339.77	6372.92		6176.13	4450.7		50326.2	42357.1	10300.5		3367.58	5356.34	5313.42			80.2273	52092.3	42512.6
80.6061	54576.8	45345	33725.6	50218.3	45098.1	33051.1	60018.2	44696.6	34687.6	51716.1	54997.3	68718.2	48004.8	42856.3	30228.3	45477.3	40567.5	30960.7	59099.6	54953.5	33776.9	58917.5	50271.7	33134.1	52210.3	48996.1	64282.7	2674.02	4206.51			4164.69	6461.38		6191.35	4391.91		50009.6	42058.8	10206.2		3440.26	5313.03	5291.63			80.6061	51136.6	41904.8
80.9848	54053.6	45069.2	33233.3	49906.3	44937.7	32186.8	59592.9	44175.5	34189.5	51217.4	54074.6	67970.8	48556.6	43502.2	30337.7	45008.8	40259.3	30545.8	58314.7	54191.6	33676.7	58356.3	49922.5	32832.6	51612.4	48375.2	63783.6	2640.27	4228.79			4432.84	6125.72		6160	4372.16		49717.2	42081.9	10160.9		3434.53	5279.28	5266.08			80.9848	50619	41634.7
81.3636	53600.5	44560.6	33035.8	49778.7	44755.2	32116	59143.9	43958.9	34064.7	50595.5	53760.1	67584.1	48873.3	43803	30607	44714.8	39774.9	30335.5	58042	53738.3	33465.6	57837.4	49414.8	32566.7	51079.6	48413.6	63441.5	2680.06	4194.42			4262.02	6309.62		6227.36	4361.66		49465.7	41686.4	9983.54		3437.24	5285.82	5294.51			81.3636	50163.3	41123.4
81.7424	53053.2	44121.8	32569.7	49357.1	44311.2	32039.2	58730.9	43671.7	33717.3	50211.4	53310.1	67003.1	48872.1	43817.2	30613	44342	39490.3	29965.1	57419.3	53288.2	33387.2	57455.6	48950.2	32484.1	50556.3	48047.8	62976.1	2796.33	4109.74			4348.34	6319.45		6155.48	4336.81		49015.1	41278.6	9861.28		3453.04	5333.9	5246.14			81.7424	49600.2	40668.7
82.1212	52521.8	43724.9	32371.8	49110.2	44114.4	31889.8	58139.1	43412.3	33262.5	49525.7	52619.5	66326.9	48670	43544.4	30198.7	43787.8	39313.5	29660.1	56909.9	52555.6	33339.6	56874	48444.7	31970.5	49954.3	47756.3	62544.6	2694.07	3916.42			4317.19	6256.73		6009.13	4390.1		48875.1	41055.3	9778.37		3305.24	5286.96	5199.61			82.1212	49216.5	40419.7
82.5	52064.7	43251.9	32101.6	48582.1	43725.4	31525.7	57641.9	42943.2	33202.6	49069.8	52140.1	66089.3	48191.2	43267.7	30111.2	43401.2	38882.8	29448.3	56331	52183.5	33006	56264.5	48007.9	31796.3	49453.9	47426.8	62000.2	2601.05	4025.22			4340.33	6161.51		5988.01	4324.46		48251	40769.8	9732.37		3313.14	5250.92	5156.24			82.5	48751.6	39938.8
82.8788	51414.3	43022.3	31625.2	48369.3	43452.2	31491.5	57317.5	42509.3	32778.7	48490	51518.1	65419	47930.5	43081	29821.4	42996.9	38378.2	29118.1	55634.3	51506.2	32720.6	55868.7	47205.1	31355.8	49053.9	46942.4	61596.5	2704.18	4163.71			4244.48	6193.44		6103.15	4254.5		48081.2	40404.5	9582.2		3433.95	5218.96	5178.83			82.8788	47980.4	39588.3
83.2576	50922.9	42542.6	31420.6	47880.7	43046.7	31251.2	56941.7	42142.6	32472.5	47976.6	51070.8	64883.3	47524.1	42914	29554.3	42441.1	38118.1	28921.3	55137.9	51104.9	32437.5	55010.1	46999.9	31092.5	48535.9	46660.9	61297.4	2540.25	3960.15			4175.01	6233.31		6015.72	4307.49		47726	40053.6	9627.37		3250.2	5204.16	5161.6			83.2576	47672.7	39292.4
83.6364	50268.1	41894	31032.8	47278.3	42392.4	30851.3	56110.2	41529.4	31957.7	47277.7	50324.9	64325.5	46879.1	42159.9	29203.2	42143.7	37555.3	28486.6	54426.3	50257.4	32020	54664.5	46090.2	30672.5	47770.2	46359.1	60470	2641.25	3941.29			4221.99	5959.03		6101.23	4330.22		47413.9	39742.3	9448.06		3291.27	5090.51	5215.73			83.6364	46976.8	38602.7
84.0152	50056.1	41585.8	30646.7	46730.2	42359.7	30629.6	55884.6	41194.2	31778.2	46833	49887.4	63858.7	46467.6	41893.5	28929.4	41513.6	37289	28175.9	53992.4	49663.3	31785.5	53887.3	45936.7	30570.4	47197.3	46027.3	60145.4	2523.01	3913.79			4141.03	6020.04		5774.92	4277.2		47119.4	39419.3	9352.28		3218.4	5080.54	5026.06			84.0152	46837.7	38367.4
84.3939	49646.8	41323.3	30556.6	46649.6	41918.3	30402	55456.9	40636.3	31581.5	46304.2	49313.3	63469.8	45996.3	41467.3	28525.6	41126.1	37025.1	27800.9	53506	49245.5	31325	53208.1	45575.2	30251.6	46889	45779.4	59452.3	2605.8	3862.86			4054.62	5953		5801.99	4270.04		46833.7	39130.6	9218.83		3234.33	5003.81	5036.01			84.3939	46412.5	38089
84.7727	48542.4	40843.8	30205.2	45860.3	41433.1	30372.3	54834.6	40250	31316.5	45811.9	48843.6	62979.8	45326.4	41114.1	28396	40893.4	36712.1	27557.3	53004.9	48863.1	31212.3	52683.8	44959	30029.1	46285.7	45282.2	59101.6	2575.42	3960.97			4158.68	5973.36		5933.82	4082.9		46512.3	39081.3	9253.53		3268.19	5066.02	5008.36			84.7727	45274.2	37575.6
85.1515	48152.8	40376.9	30077.4	45349.6	41095.8	29941.1	54196.4	39713.8	30860.8	45136.4	48002.2	62107.4	44893.2	40720.6	27958	40325.1	36434.8	27080.9	52278.4	48198	30746.2	52157.4	44224.4	29593.9	45675.6	44834.9	58601.5	2682.57	3927.19			4022.99	5947.63		5956.79	4170.83		46243	38512.9	9138.94		3304.88	4985.31	5063.81			85.1515	44847.9	37072
85.5303	47592.9	39933.9	29639.4	45100.1	40707.3	29694.3	53615.4	39429.1	30791.4	44720.2	47680.2	61781.3	44263.1	40026.6	27896.8	39948.7	35854.6	26996.3	51790.7	47701.9	30465.7	51391.7	43777	29184	45064.1	44454.6	58274	2490.89	3719.62			3965.71	6003.41		5920.26	4225.99		45927	38238	8958.97		3105.26	4984.56	5073.13			85.5303	44487.6	36828.7
85.9091	47291	39406	29449.7	44646.3	40105.5	29566.4	53129.2	38870	30446.9	44300.5	47163.6	61207.1	43648.7	39623.2	27528.7	39520.9	35487.4	26775.8	51384.4	47186.6	30274.5	51181.9	43412.3	29112.9	44742	44128.2	57720.6	2463.9	3891.13			4029.21	6012.92		5960.27	4305.59		45489	37874.3	8972.89		3177.52	5021.06	5132.93			85.9091	44113.5	36228.5
86.2879	46605	39137.9	29124.6	44105.6	39750.3	29364.8	52629.9	38629.6	30135.8	43651.1	46491.5	60710.2	43219	39188.5	27095.6	39027.5	35385.8	26372.1	50832.4	46883.6	29953.3	50584.8	43066.5	28772	44377.7	43604.6	57274.1	2529.22	3858.95			4161.7	5932.73		5912.69	4065.08		45318.7	37793.7	9018.46		3194.09	5047.22	4988.88			86.2879	43410.9	35943.8
86.6667	46020.9	38604.1	28663.7	43651.7	39168.8	28957.2	52093	38177.4	29744.1	43061.9	45849.8	60021.1	42700.3	38496	26862.8	38699.8	34738.8	26080.8	50077.1	46058.8	29557.7	50066.7	42303.2	28502.6	43944.6	43107.5	56646.4	2515.22	3749.58			3962.83	5845.65		5740.45	4096.71		44829.3	37395.2	8850.59		3132.4	4904.24	4918.58			86.6667	42888.5	35471.7
87.0455	45610.3	38234.4	28420.5	42923.6	38770.4	28610.2	51577.5	37621.3	29591.8	42488.7	45368.2	59756.9	42275.9	38092.9	26494	38251.8	34320.3	25648.7	49647.7	45652	29286.6	49189.3	41797.7	28082.5	43540.2	42813.9	55986.2	2457.94	3822.28			4066.68	5765.64		5924.18	4140.6		44485.6	37120.9	8701.63		3140.11	4916.16	5032.39			87.0455	42470.2	35094.2
87.4242	44929.4	37789	28090.2	42523.3	38261.9	28306	50922.9	37298.6	29408.7	41926	44655.1	59111.7	41514	37486.5	26369.9	37807.2	34046.9	25387	49122.5	44813.6	28874.6	48738	41256.8	27760.2	43382.6	42335.8	55839.3	2553.75	3644.43			3882.54	5747.71		5712.73	4098.9		44437.5	36661.9	8560.24		3099.09	4815.13	4905.81			87.4242	41830.3	34689.9
87.803	44528.4	37406.3	27551.2	41826.8	37686.6	27946.7	50497.5	36850.5	29028.9	41319.4	44171.4	58528.1	41159.8	36964.2	26012.8	37312.9	33678.2	25041.6	48688.9	44511.5	28626.4	48089.6	40694.3	27458.2	42854.1	41981	55096.9	2355.75	3739.57			3880.92	5747.31		5835.35	3897.36		44044.2	36452.6	8653.63		3047.66	4814.11	4866.35			87.803	41480.8	34358.6
88.1818	43863.2	36928	27553.4	41331.9	37280.9	27758.6	49874.4	36494.5	28618.8	40824.6	43494.4	58027.2	40508.6	36352.7	25646.9	36923.4	33130.1	24820.3	48048.4	43932.8	28297.7	47463	40060.3	27003.1	42453.1	41571.6	54566.1	2417.96	3755.24			3880.26	5699.42		5695.46	4200.1		43832.2	36263.4	8311.51		3086.6	4789.84	4947.78			88.1818	40776.6	33841.4
88.5606	43311.7	36330.9	26960.7	40847.7	37188.7	27577.6	49543.5	35981.4	28298.1	40370.4	43171.4	57525.5	40112.4	36014.9	25394.7	36539.4	32867.8	24456.8	47533.6	43416.7	27809.4	46949.3	39813.2	26825.5	41973.1	41527.2	54796	2442.81	3614.19			3812.57	5713.57		5739.1	3996.92		43468.5	35947.3	8447.19		3028.5	4763.07	4868.01			88.5606	40283.2	33302.4
88.9394	42666.8	36152.9	26755.9	40306.2	36394.6	27259.7	49049.8	35678	27707.1	39908.1	42580.5	57092	39532.7	35371.6	25070.8	36233.7	32626.2	24245.4	46971.6	42860.6	27565.6	46409.7	39269	26543.6	41591.8	41007.2	54403.7	2478.89	3595.8			4039.96	5718.41		5678.82	4041.83		43089.4	35460.9	8420.03		3037.35	4879.19	4860.33			88.9394	39629.5	33115.5
89.3182	42033.5	35738.1	26369.6	39732.2	36074.5	27016.5	48574.3	35210.6	27331.7	39618.6	41971.4	56511.8	38966.4	34956.7	24573.5	35779	32339.4	23847.6	46181.7	42372.2	27283.5	45816.3	38764	26214.5	41185.9	40751.3	53812.3	2372.34	3753.1			3987.87	5609.09		5706.21	3954.17		43018.7	35329.9	8314.93		3062.72	4798.48	4830.19			89.3182	38970.8	32675.3
89.697	41483.4	35271.9	26148.2	39318.6	35384	26708.9	47808.4	34756.1	27064.4	38787.5	41247.9	55956.6	38450.1	34607.5	24062.6	35542.3	32096.1	23563.3	45923.2	41863.7	26893.3	45326.6	38261.5	25839.3	40385.2	40112.5	53374.5	2487.81	3561.18			3867.93	5530.1		5695.91	3863.27		42729.8	34942.4	8325.48		3024.5	4699.01	4779.59			89.697	38458.9	32247.4
90.0758	40980.5	34823.8	25661.7	38681.8	35076.2	26326.9	47306.6	34380.3	26881.8	38326.7	40745.8	55336.4	38138.6	33865	23898.2	34856.8	31843	23120.4	45158.5	41230.2	26685.4	44685.1	37582.6	25589.2	40069.2	39665.6	52902.7	2437.28	3537.77			3907.67	5570.5		5643.2	3881.44		42326	34599.5	8200.78		2987.53	4739.08	4762.32			90.0758	37993	31836.3
90.4545	40359.6	34270.8	25427.6	38054.4	34386	26023.4	46892	33769.6	26470.6	37700	40044.6	54874.6	37237.1	33453.3	23578.3	34429.7	31715.9	22963.7	44722.3	40539.9	26259.6	44124.4	37288.6	25257.9	39339	39101.4	52654	2423.35	3570.69			3712	5680.19		5615.77	3925.55		42053.3	34489.4	8057.49		2997.02	4696.09	4770.66			90.4545	37362.6	31273.8
90.8333	40002.5	34179.2	25090.1	37625.5	34287.2	25869.7	46398.6	33556.4	26208.5	37274.1	39567.8	54341	36930.9	33067.8	23515.2	34180.4	31292.4	22724.7	44270.4	40369.1	26156.1	43613.6	36812	25043.8	38812.5	38734.5	52042.7	2333.49	3591.25			3718.83	5755.77		5489.74	3880.46		41738.1	34157.7	7951.79		2962.37	4737.3	4685.1			90.8333	37040.2	31216.8
91.2121	39575.8	33589.4	24766.9	37103.9	33707.1	25282.3	46246.7	33035.3	25651.8	36701.2	38913.5	53784.3	36291.4	32328.4	23139.4	33830.6	30920.4	22432.4	43580.7	39515.4	25793.4	43039.8	36384.2	24606.4	38186.1	38240.1	51563.8	2326.7	3623.45			3725.7	5680.5		5609.68	4034.56		41718.4	33889	7960.29		2975.07	4703.1	4822.12			91.2121	36600.7	30614.3
91.5909	38676.1	33107.2	24460.8	36630.9	33238.2	25125.1	45696.8	32818.4	25510.9	36258.9	38544.5	53207.1	35910	32077	22645.4	33618.2	30708.7	22093.7	43036.1	39082.5	25402.5	42285.2	35719.8	24293.5	37686.4	37523	51188.3	2328	3491.42			3763.27	5483.55		5596.96	3808.2		41307.4	33626.5	7942.32		2909.71	4623.41	4702.58			91.5909	35766.4	30197.5
91.9697	38357.8	32775.7	24069.6	36119.5	32828.9	24883.4	45229.3	32440.9	25282.9	35627.8	37943	52877.7	35350.4	31377.2	22460.4	33022.4	30198.3	21782.5	42369.3	38524.4	25086	41843.6	35175.5	23922.5	37459.8	36860.9	50713.8	2407.79	3529.82			3589.28	5417.98		5357	3851.83		41038.9	33269.1	7783.45		2968.8	4503.63	4604.41			91.9697	35389	29806.9
92.3485	37896.4	32454.6	23758.6	35347.2	32292.6	24462.4	44790.2	31966.7	25115.2	35065.7	37270.9	52228.3	34755.8	31137.6	22155.7	33042.5	29758.4	21553	41857.5	38012.4	24753.6	41198	34779.2	23657.4	36838.4	36276.9	50286.5	2330.93	3612.04			3845.99	5491.38		5567.63	3757.19		40950.9	33119.6	7875.21		2971.49	4668.69	4662.41			92.3485	34924.9	29483.1
92.7273	37356.4	32145.6	23420.2	35251.7	31961.3	24224.9	44476.3	31410.1	24604.4	34672.7	36887.1	51879.1	34157.8	30485.8	21822.5	32589	29379.5	21125.7	41451.7	37457.6	24489.7	40665.2	34303.6	23228.9	36158.4	35914.3	49933.9	2315.72	3524.13			3679.36	5459.24		5361.77	3743.97		40644.2	32704	7740.8		2919.92	4569.3	4552.87			92.7273	34436.5	29225.7
93.1061	36606.9	31443.3	23085.7	34507.1	31413	23937.1	44217.5	30847.6	24157.1	34076.1	36197.9	51326.9	33693.6	30128.3	21612.2	32239.4	29090.5	20813.4	40835.8	37098	24256.5	40057.2	33805.3	23089.1	35731.4	35512.4	49700.2	2429.54	3581.79			3555.03	5395.42		5625.95	3991.06		40425.2	32402.7	7618.19		3005.66	4475.23	4808.5			93.1061	33601.3	28437.7
93.4848	36102.4	31373.9	22760.2	34070.9	30968.5	23472.8	43244.6	30262.6	23960	33535.7	35844.8	50833	33092	29687.9	21202	31961	28717.1	20652.3	40382.5	36514.3	23903	39596.4	33242.6	22746.7	35182	34970.7	49264.2	2297.28	3411.53			3679.01	5377.43		5525.08	3759.22		40159.5	32213.4	7798.87		2854.4	4528.22	4642.15			93.4848	33248	28519.5
93.8636	35526.5	30566.6	22547.2	33717.7	30361.7	23210.8	42976.6	30001.9	23872	32896.8	35170.6	50332.8	32758.4	29185.5	20893.1	31672.1	28485	20160.8	39900.8	35832.4	23452.8	39126.6	32760.5	22379	34759.5	34602.9	49018.5	2397.27	3365.51			3624.09	5344.16		5289.77	3905.06		40007.5	31916.3	7487.05		2881.39	4484.13	4597.42			93.8636	32645.1	27685.2
94.2424	35119.9	30443.2	22131.1	33054.5	30241.4	22908.8	42318	29395.5	23554	32461.9	34605.5	49914.3	32412.1	28783.9	20729.8	30959.3	28332.7	19832	39542.1	35566.9	23285.6	38305.3	32238.7	22187.7	34107.6	34090.6	48422.6	2339.5	3451.63			3522.98	5352.4		5365.06	3880.13		39774.4	31806.8	7715.87		2895.56	4437.69	4622.6			94.2424	32224.4	27547.6
94.6212	34634.6	29956.7	21891	32494.3	29722.2	22524.2	42055.1	28962.8	23101.7	31923.2	34314.1	49096.4	31649.5	28236.4	20328.7	30718.7	28023.3	19699.3	38794.7	34897.9	22866.6	38068.1	31897.8	21890.2	33520.4	33658.7	47766.6	2285.88	3584.18			3681.54	5136.56		5529.63	3705.16		39452.4	31401.7	7498.57		2935.03	4409.05	4617.4			94.6212	31699.5	27021.7
95	32889.2	28387.8	20937.8	30828.6	28235.3	21660.6	40085.1	28015.9	22286.8	30112.7	33281.3	48242.8	30174.8	26867.1	19481.7	29561.1	27083.7	18647.7	37143.6	33522.6	22073.2	36176.5	30418.4	20885.4	32747.6	32161.8	46424.5	2216.22	3329.57			3457.26	5139.57		5367.11	3640.44		39243.4	31335.5	7503.24		2772.9	4298.41	4503.78			95	30116.3	25614.9
[truncated: 25 more columns]

## Sheet: 4E and EV3D -TCEP 180530b
Temp /oC	c2052:Apo	c2052:Apo	c2052:Apo	c2052:ADP(2.5)	c2052:ADP(2.5)	c2052:ADP(2.5)	c2052:ATP(5)	c2052:ATP(5)	c2052:ATP(5)	c2219Ox:Apo	c2219Ox:Apo	c2219Ox:Apo	c2219Ox:ADP(2.5)	c2219Ox:ADP(2.5)	c2219Ox:ADP(2.5)	c2219Ox:ATP(5)	c2219Ox:ATP(5)	c2219Ox:ATP(5)	c2219Red:Apo	c2219Red:Apo	c2219Red:Apo	c2219Red:ADP(2.5)	c2219Red:ADP(2.5)	c2219Red:ADP(2.5)	c2219Red:ATP(5)	c2219Red:ATP(5)	c2219Red:ATP(5)	NPC:Apo	NPC:Apo	NPC:Apo		NPC:ADP(2.5)	NPC:ADP(2.5)	NPC:ATP(5)		NPC:ATP(5)		NPC:ADP(2.5)	NPC:ATP(5)		Apo	ADP	ATP			Temp /oC	c2052:Apo	c2052:Apo	c2052:Apo
20	34626.3	25488.6	20086	24445.3	14061	18116.6	33142.2	37331.7	21307	27333.9	17963.4	19279.7	25304.6	19854.2	21302.7	14942.7	13310.1	20299.2	18841.2	18549.5	32646.5	20762.2	15952	33365.8	45391	20973.6	14648.8	7799.22	11847.6	11470.3		15711.6	7845.59	20177.8		28679.5		12292.5	67236.9		10372.4	11778.6	24428.6			20	24253.9	15116.2	9713.6
20.3866	34764.4	25378.9	19869.9	24344.8	13953.4	17997.1	33183.1	37775.2	21172.1	27111.8	17564.2	19006.3	25309.8	19549.7	21167.7	14711	13160	20244.7	18643.4	18179	32443.1	20475.4	15708.8	33325.6	44972.8	20689.5	14529.4	7878.52	12048.8	11418.4		15656.3	7774.59	20188.6		29075.9		12088.6	67205.4		10448.6	11715.4	24632.2			20.3866	24315.8	14930.3	9421.37
20.7732	34709.5	25387	19733.7	24037.1	13724.5	17886.7	32910.6	38108.5	21094.2	26923.5	17256.4	18676.1	25105	19401.9	21092.3	14599.4	12870.7	19856.8	18261.3	18014.7	31961.3	20286.3	15604.4	33343.4	44419	20261.3	14529.2	7809.92	12026.9	11319		15395.9	7785.41	20143.3		29069.6		12333.6	67214.3		10385.3	11590.7	24606.4			20.7732	24324.2	15001.7	9348.46
21.1598	34582	25622.3	19856.6	23828.9	13653.5	17551.6	32605.8	37635.8	21012.7	26922.2	17208.7	18732.9	25048.2	19112.7	20941	14811.2	12873.8	19744.6	18273.5	17850.9	31771.1	20098.7	15472.2	33031.9	44062.5	19861.9	14335.4	7717.14	11955.1	11337.9		15163.5	7482.63	20130.6		28977.4		12089	66416.6		10336.7	11323.1	24554			21.1598	24245.3	15285.6	9519.88
21.5464	35118.1	25787.9	20243.8	24265	13715.6	17421.8	32554.6	37505.5	20802.2	27310.3	17498.9	18657.6	25249.3	19013.6	20829.5	14658.8	12889.2	19575.2	18731.1	18231.6	31602.9	20544.4	15598.9	32881.2	43923.2	20026.1	14218.2	7752.04	11684.4	11234.5		14903	7363.56	20150.6		28562.2		12354.9	65960.2		10223.7	11133.3	24356.4			21.5464	24894.5	15564.2	10020.2
21.933	35285.1	26056.9	20106.5	24162.5	13908.6	17237.3	32650.3	37367.5	20727.3	27528.4	17514.7	18503.8	25172.7	19203.3	20700.4	14461.9	13018.3	19305.3	18805.7	18272.9	31611.8	20724.1	15361	32817.3	43721.5	19820.1	14112.7	7566.76	11617	11290.7		14770.6	7444.64	19833.7		28804.6		12143.5	65707.5		10158.1	11107.6	24319.2			21.933	25126.9	15898.8	9948.36
22.3196	35786.9	26286.2	20481	24244.6	13760.2	17388.2	32498.4	37241.1	20435.5	27743.8	17592.7	18504.7	25147.2	19048.4	20425.1	14556.7	12898.6	19084.7	19004.9	18257	31311.9	20639.9	15550.4	32566.5	43575.1	19775.2	13959.7	7648.83	11503.4	11260.2		14516	7427.28	19963.1		28806.2		12248.8	65321.3		10137.5	10971.7	24384.6			22.3196	25649.5	16148.8	10343.5
22.7062	35997.7	26745.3	20498.5	24155.9	13667.1	17094.9	32562.2	37070.3	20475.7	27818.2	17544	18409.2	25131.3	19029.4	20571.1	14520.8	12796.5	18840.3	19023.2	18386.8	31177.1	20687.1	15522.8	32474.5	43379.1	19706.3	14021.7	7511.36	11551.5	11381		14453.8	7290.68	19689.1		28828.8		11980.7	65395.8		10148	10872.3	24259			22.7062	25849.8	16597.4	10350.5
23.0928	36614.4	27272.3	20708.2	24241.2	13784.6	16997.6	32585.6	37088.4	20269.3	28027.9	17693.3	18268.3	25092.4	18959	20213.6	14511.1	12770.9	18907	19105.9	18413.6	31068.7	20699.6	15608.5	32489.6	43315.5	19500.9	13825.7	7638.72	11525.9	11038.8		14325.5	7313.05	19818.8		28492.5		12007.7	64867.9		10067.8	10819.3	24155.7			23.0928	26546.6	17204.5	10640.3
23.4794	37118.9	27397.1	20834.3	24231.3	13618.7	16960.8	32690.4	36950.9	20165.1	28257.6	17735	18233.9	25261.1	18989.2	20082.9	14704.1	12812.2	18720.1	19203.9	18638.8	30798.2	20996.4	15566.6	32438.7	43298.4	19654.2	13733.4	7660.85	11414.7	11183.9		14221.3	7168.2	19579		28399.4		12020.1	64874		10086.5	10694.8	23989.2			23.4794	27032.4	17310.7	10747.8
23.866	37884.7	27876.7	20905.2	24297.5	13720.2	16865	32799.2	36901	20123.5	28466.8	17873	18103.9	25426.1	18858	20000.1	14796.4	12744.3	18567.1	19311.9	18700.4	30737.7	20955.2	15744.6	32554.3	43305.4	19605.5	13667.9	7396.66	11476	11218.7		14152.1	7083.74	19348.6		28332.4		12047.8	64539.8		10030.4	10617.9	23840.5			23.866	27854.2	17846.3	10874.8
24.2526	38194.2	28174.8	21299.9	24280	13761.6	16414.9	32919	37076.2	19944	28804.7	17910.5	18122.2	25319.9	19029.9	19928.7	14864.1	12854.1	18478.4	19505	18882.2	30679.2	21244.9	15739	32322	43262.3	19619	13578.7	7445.07	11453.3	11154.8		14087.3	7080.42	19437.6		28362.1		12102.1	64458.4		10017.7	10583.8	23899.8			24.2526	28176.4	18157	11282.2
24.6392	38377.5	29067.2	21663.9	24514.1	13784.8	16706	33145.1	37132.2	20023.1	28964	18224.3	17970.5	25643.6	19061.9	19859.6	14844.9	12767.7	18315	19761.3	19029.1	30571.3	21321.7	15946.5	32433.2	43377.2	19484	13561.4	7380.69	11304.4	11150.7		13939.4	7234.62	19230.7		28093.1		11943.3	64160.5		9945.27	10587	23661.9			24.6392	28432.2	19122	11718.7
25.0258	38724.5	29311.8	21833.1	24718.4	13728.2	16466.9	33456.2	37113.8	19986.4	29189	18262.7	17988.1	25469	19189.6	19823.9	14986	12819.6	18108.2	19984.1	19142.3	30501.8	21501.6	16123.9	32400.3	43450.6	19793.8	13367.2	7432.38	11295.1	11059.6		13769.6	7214.3	19400.2		28267.3		12102.3	63908.1		9929.02	10491.9	23833.7			25.0258	28795.5	19382.8	11904.1
25.4124	39219.8	30007.8	22208.7	24894.8	14017.7	16349.8	33626.5	37290.2	19907.3	29632.2	18414	17868.2	25747.5	19059.3	19882.7	15000.8	12945.7	18063.3	20189.6	19417.4	30418.4	21781.7	16225.6	32350.9	43580.3	19664.3	13311.2	7356.97	11333	10990.9		13747.8	6871.56	19161.3		28185.7		11801.3	63736.1		9893.63	10309.7	23673.5			25.4124	29326.2	20114.2	12315
25.799	39090.5	30784.5	22464.5	24998.8	14089.7	16353.3	34002.8	37440.1	19712.8	29778.2	18561.2	17780.6	25854.2	19183.8	19636.2	15275.8	12951.4	17913	20210.3	19437.8	30430.3	22017.2	16375.2	32353.8	43830.6	19783.1	13338.8	7374.8	11162.2	11202.2		13743.8	6883.11	19006.3		27849.6		11826.4	63754.6		9913.06	10313.5	23427.9			25.799	29177.5	20871.4	12551.5
26.1856	39422.9	31277.1	22918.1	25306.4	14023.9	16370.9	34157.6	37433.1	19809.8	30179.7	18739.2	17728.4	25908.9	19152.3	19549.3	15435.9	13004.8	18013	20462.9	19633.4	30327.4	22169.6	16485.3	32411.4	43864.5	19771.9	13281.8	7247.65	11261.3	11175.7		13567.6	6985.42	19062.3		27994.2		11851.7	63470.6		9894.86	10276.5	23528.3			26.1856	29528.1	21382.2	13023.3
26.5722	39591.1	31773.6	23390.1	25371.4	14254.3	16280.8	34415.5	37625.4	19833.7	30462.2	18905.1	17738.2	26126.5	19314	19386.4	15449.4	13081.9	17877.8	20889.7	19873.5	30272.2	22421.4	16670.8	32439.7	44049.6	19917.5	13400.5	7358.6	11291.3	11095.8		13627.2	7041.36	18867.2		28079.1		11633.2	63289.7		9915.23	10334.3	23473.1			26.5722	29675.8	21858.3	13474.9
26.9588	39793.6	32193.2	23614.7	25594.9	14387.9	16328	34545.3	37652.6	19691.4	30797.8	19068.4	17662	26252.4	19358	19153.2	15519	13098.5	17887.6	20970.8	20042.6	30427.6	22705.5	16849.7	32383.7	44281.5	19977.8	13162.6	7164.88	11131.6	10866.2		13453.8	6654.28	19057.8		27904.7		11752.4	62953.9		9720.88	10054	23481.2			26.9588	30072.7	22472.3	13893.8
27.3454	40051.9	32611.4	23926.9	25821.3	14421.3	16174.5	34836.4	37831.5	19639.9	31232.8	19282.5	17713.8	26397.7	19411.2	19160.9	15804	13193.1	17777.8	21237	20315.9	30071.3	22940.6	17007.3	32394.2	44559.9	20133.9	13295.7	7241.56	11142.8	11025.2		13584	6781.77	18801.5		27840.6		11601.5	62779		9803.21	10182.9	23321.1			27.3454	30248.6	22808.1	14123.7
27.732	40145	33236.9	24521.1	26270.6	14433.3	16077.3	34986.4	38290.2	19751.6	31588.6	19538.1	17527.7	26531	19749.4	18835.3	15757.6	13263	17627.8	21589.1	20550.1	30197.8	23267.6	17260.8	32690.7	45000.8	20258.5	13094.3	7242.84	11076	10973		13413.6	6620.03	18822.1		27688.8		11724.6	62594		9763.93	10016.8	23255.5			27.732	30381	23473	14757.1
28.1186	40240	33545.1	24874.2	26473.3	14664.8	15865.5	35335.9	38336.2	19691.5	32030.4	19603.3	17576.3	26676	19664.8	18838.3	16153.6	13404.8	17723.2	21871.2	20660.5	30082.1	23232.9	17493.6	32720.9	45239.1	20547.6	13056.6	7224.93	11237.9	10874.3		13358.4	6772.13	18548.1		27719.8		11563.1	62410.1		9779.04	10065.3	23134			28.1186	30461	23766	15095.2
28.5052	40584.5	34096.1	25155	26565	14990.7	16070	35721.5	38479.8	19664.9	32375	19950.2	17544.1	27011.2	19730.1	18779.9	16178.2	13445.2	17555.1	22116.2	20904.7	30119.6	23754	17706.2	32658.7	45296	20538.1	13047	7296.55	10972.1	10883.7		13422.5	6552.57	18324.3		27639.2		11603.2	62140.1		9717.45	9987.54	22981.8			28.5052	30867.1	24378.6	15437.5
28.8918	40573.8	34854.9	25811	26790.2	15204	15988.1	35933	38696.6	19562.6	32800.1	19948.6	17457.8	27233.3	19812.7	18738.3	16301.8	13575.5	17494.5	22444.5	20842.9	30073.8	24091.4	17805.4	32882.5	45758.9	20568.6	13087.6	7044.78	10793.5	10752		13328.2	6715.91	18183.2		27651.7		11553.4	62033.7		9530.08	10022	22917.5			28.8918	31043.7	25324.8	16281
29.2784	40831.8	35300.7	26184.1	27113.1	15237.9	15840.1	36002.4	38873.6	19638.3	33229.2	20293.8	17542.4	27460.8	20114.3	18643.1	16705	13718.3	17559.9	22826.1	21376.3	30010.3	24391.8	17980.1	32855.3	45962.3	20858.6	13121.7	6979.5	10888.2	11054		13099	6636	18389.9		27409.1		11553.2	61659.2		9640.55	9867.5	22899.5			29.2784	31191.3	25660.1	16543.5
29.6649	41250.4	35597.3	26766.7	27570.3	15337.2	15943	36353.8	38833	19452.4	33418.3	20588.6	17540	27647.6	20122.4	18440.6	16655.4	13768.9	17333.4	22999.9	21355.1	30103.1	24641.5	18117.2	33075.6	46260.9	20997.6	13080.1	7125.57	10984.9	10842.4		13155	6574.51	18353.7		27231.3		11305.5	61473.6		9650.99	9864.75	22792.5			29.6649	31599.4	25946.3	17115.7
30.0515	41468.7	36175.3	27129.2	27649.8	15497.6	15887.7	36612	39068.4	19491.9	33817.1	20637.8	17415.9	27820.9	20326.1	18299	16753.2	13902.6	17540.2	23513.9	21541.9	29951.6	24994.1	18509.6	33245.1	46507.6	21239.7	13103.6	7006.89	10954.5	10834.6		13094.8	6526.88	18125		27221.1		11321.2	61651.2		9598.67	9810.82	22673.1			30.0515	31870	26576.6	17530.5
30.4381	41702	36839.4	27579.4	27869.3	15633.6	15985.2	36857.8	39086.1	19569.1	34117.5	20839.8	17471.2	28129.8	20324.9	18177.6	17009.4	14015	17318.2	23624.1	21788.1	29802.6	25362.7	18572.9	33138.2	47079.8	21162.5	12980	7008.26	10804.6	10768.7		12989.1	6521.12	18112.7		27314.4		11351.9	61524.9		9527.17	9755.09	22713.6			30.4381	32174.9	27312.2	18052.3
30.8247	41942.5	37294.1	28047.3	28188.4	15883.4	15819.5	36724.7	39301	19628.8	34424.4	20952.1	17420.4	28073.2	20381.2	18074.9	17137.4	14213.7	17431.4	24051	21855.7	29806.6	25622.2	18760.2	33111	47334.8	21501.8	12976.3	6860.71	10873.8	10940.3		12936.6	6304.35	18018.3		27324.5		11231.2	61226.4		9558.27	9620.45	22671.4			30.8247	32384.2	27735.8	18489
31.2113	42088.9	37892.3	28433.2	27993.8	16020.5	15604.6	37196.6	39070	19571.9	34738.7	21153.8	17441.6	28280.7	20568	18087.9	17164	14288.6	17315.7	24154	21941	30008.3	26002.2	19029.5	33209.1	47460.2	21664.9	13077.3	6975.38	10792.5	10818.2		12864.5	6392.2	17785.3		27119.1		10941.7	61103.4		9528.69	9628.33	22452.2			31.2113	32560.2	28363.6	18904.5
31.5979	42426.8	38356.1	28795.2	28403.4	16059.9	15712	37166.7	39347.5	19703.4	34997.6	21399.7	17493.2	28611.5	20888.5	17988.6	17534.3	14367.4	17324.8	24462	22209.3	29584.5	26137.4	19205.3	33417.2	47925.5	21728.6	13012.4	6988.52	10739.2	10794.1		12977.7	6264.03	18054.8		27018.1		11078.5	60754.5		9507.29	9620.86	22536.5			31.5979	32919.6	28848.8	19288
31.9845	42857.4	39052.6	29249.9	28352.3	16191.4	15623.7	37456.3	39392.1	19693.3	35322.8	21508.1	17459	28739.1	20798.5	18017	17669	14538.9	17240.8	24782	22436.7	29797.1	26487	19325.6	33504.6	48200.7	22054.9	13011.4	7026.41	10704.1	10859.1		12744.5	6211.96	17692.6		26988.3		10923.2	60977.4		9529.86	9478.21	22340.5			31.9845	33327.5	29522.8	19720
32.3711	42756.9	39620.5	29660.8	28586.9	16323	15798.4	37499.5	39359.2	19570.9	35312.1	21533.4	17479.9	29059.1	20943.6	17874.8	17814.1	14730.1	17325	24900.2	22643.9	29754.2	26780.2	19466.5	33644.3	48347.9	22043.9	12950.6	6666.95	10687	10764.6		12808.4	6144.59	17794.4		27005		10955.5	60601.9		9372.83	9476.51	22399.7			32.3711	33384.1	30247.6	20288
32.7577	43283.6	40127.3	30097.6	28787.8	16393.7	15663.4	37614.6	39377.3	19698.1	35717.9	21717.6	17528.7	29006.3	21027	17729.7	17993.1	14860.5	17604.7	25138	22541.9	29671.7	27161	19597.5	33834	48665.4	22316.1	13072.1	6829.15	10803.1	10622.4		12587.2	5971.31	17680.6		26899.1		10839.7	60616		9418.22	9279.28	22289.8			32.7577	33865.4	30709	20679.4
33.1443	43523.7	40513.7	30372	28743.9	16509.8	15778.5	37736	39388.7	19751.8	35925	21874	17280.7	29399.8	21277.5	17629.1	17986.2	14884.2	17440.3	25473.4	22592.3	29554.4	27496	19899.7	34042	49040.9	22432.9	13064.6	6747.86	10960.7	10443.8		12444.8	6079.82	17804.8		26851.5		11100.1	60315.6		9384.11	9262.3	22328.2			33.1443	34139.5	31129.6	20987.8
33.5309	43754.7	40833.2	30746.8	28780.7	16853.5	15704.3	37968.5	39424.1	19738.2	36071.8	21890.9	17371.5	29418.9	21282.8	17659.4	18314.4	14953.1	17522.8	25540.8	22633.4	29508.8	27779.3	20007.1	33826.6	49326.4	22568	13180.1	6762.52	10687.7	10451.2		12528.3	6075.25	17723		26665.8		10972.5	59945.9		9300.49	9301.77	22194.4			33.5309	34454.2	31532.7	21446.3
33.9175	44213.8	41434.3	31397.8	28987.6	16743.4	15573.2	37893.1	39571	19751.6	36147.8	21968.2	17309.1	29437.4	21415.9	17528.3	18546.1	15229.4	17398.3	25584.8	22751.6	29412.9	27835.7	20114.9	33908.2	49599.8	22831.4	13054.7	6914.91	10815.1	10541.5		12488.7	6084.72	17715.3		26778.3		10899.2	59944.9		9423.84	9286.73	22246.8			33.9175	34789.9	32010.4	21974
34.3041	44305.1	41823.2	31622.2	28859	16861.5	15616.2	38154.9	39378.7	19804.3	36327.1	21965.2	17423.1	29629.6	21546.6	17479.5	18864.7	15330.6	17374.1	25797.6	22834.2	29370.5	28073.1	20098.9	34065.4	49900	22937.5	13021.7	6733.88	10732.9	10597.1		12483	6010.78	17378.8		26658.7		10787.5	59871.3		9354.62	9246.89	22018.7			34.3041	34950.5	32468.6	22267.6
34.6907	44806	42263.6	31934.6	29005.4	16939.2	15442.2	38367.4	39493.5	19701.1	36504	21981.3	17200.4	29637.7	21563.5	17323.5	18777.7	15474.7	17418.3	25980.5	22769.1	29471.2	28368.1	20262.1	34080.6	50207.8	23095.3	13156.2	6715.37	10732.1	10503.6		12386.6	5964.33	17483.9		26468.9		10865.8	59591.9		9316.99	9175.46	21976.4			34.6907	35489	32946.6	22617.6
35.0773	44878.7	42822.5	32005.2	29297.3	17145	15506.4	38371.3	39392.6	19877.5	36553.9	22060.3	17206.9	29757.9	21626.8	17345.9	19022.6	15507.5	17604.7	26113.9	22927	29281.5	28724.2	20468.8	34304.4	50449.2	23128.2	13169.8	6742.02	10578.1	10541.5		12111.3	5819.04	17302.6		26531.2		10871.5	59660.4		9287.2	8965.19	21916.9			35.0773	35591.5	33535.3	22718
35.4639	45160.8	43005.7	32308.1	29151.1	17314.4	15580.1	38712.5	38936.5	19792	36613.6	22142.5	17346	29926.9	21848.8	17196.5	19086.7	15724.9	17406.3	26299.3	22863.3	29189.6	28819.7	20525.7	34366.3	50597.4	23424.1	13252.9	6628.62	10682.7	10411.7		12060.2	5849.44	17320.7		26311.7		10535.4	59459.6		9240.99	8954.84	21816.2			35.4639	35919.8	33764.7	23067.1
35.8505	45151.1	43441	32635.3	29207.7	17171.9	15487.6	38538.9	39089.3	19797.1	36578.1	22089.5	17129.8	30005	21847.8	17209.7	19458.9	15942.6	17444.3	26285.2	22738.2	29002	28837.5	20734.4	34135.6	50795.6	23638.9	13259.2	6546.69	10629.1	10471.4		12100.9	5658.19	17347.5		26344.4		10592.5	59158.8		9215.75	8879.57	21846			35.8505	35935.4	34225.2	23419.6
36.2371	45532.3	43480.9	32665.2	29367.2	17253.1	15614.2	38880.3	38998.1	19745.9	36617.4	21937.6	17124.4	30141.1	21936.4	17126.6	19561.4	16029.8	17469.2	26376.6	22886.4	29060.8	29227.6	20662.6	34436.7	51254.6	23615.2	13202.3	6676.97	10505.8	10366.2		11978.9	5608.44	17468.4		26235.4		10514.9	58801.7		9182.98	8793.69	21851.9			36.2371	36349.4	34297.9	23482.2
36.6237	45832.6	43558.9	32651	29315.4	17376.4	15401.9	39084.4	39065.2	19952.7	36681	21905	17050	30290.6	21999.6	17091.5	19840.2	16194.9	17490.2	26554.9	23016	28888.2	29485.3	20798.8	34377.3	51463	23741	13112.6	6557.43	10634.3	10354.4		12032	5718.05	17552.3		26050.9		10795.4	58890		9182.05	8875.04	21801.6			36.6237	36650.6	34376.8	23468.9
37.0103	45773.6	43788.9	32903.3	29467	17343	15642.1	38924.6	38825.2	20050.3	36569.9	21881.8	16961.5	30395.4	22041	17061	20101.2	16376.4	17554	26665.6	22856.4	28794.2	29444	20660.9	34510.8	51641.9	24012.2	13196.5	6571.6	10458.1	10308.7		11915.4	5586.25	17700.4		25963		10502.9	58535.3		9112.82	8750.81	21831.7			37.0103	36660.7	34676.1	23790.5
37.3969	46070.8	44020.1	32878.6	29426.5	17503.8	15499.2	39141.1	38763.5	19901.8	36671.7	21869.8	16870.5	30567.2	22210	16962.6	20407.1	16541.6	17618.4	26705	22820.3	28692.1	29714.7	20802.5	34586.6	51903.9	24062.5	13275	6515.97	10561.2	10430.6		11970.7	5642.24	17563.7		26126.1		10432.5	58459.8		9169.26	8806.47	21844.9			37.3969	36901.6	34850.8	23709.4
37.7835	46092.9	44239.3	32843.5	29432.6	17483.7	15584.5	39236.5	38939.3	20165.9	36578.4	21941.4	16734.6	30671.1	22131	16795.9	20446.1	16701.7	17618.2	26768.7	22837.7	28731	29720.1	20871.4	34528.7	52153.5	24125.2	13416.9	6621.29	10420.5	10350.7		11842.7	5581.75	17129.4		25993.6		10503.5	58336.6		9130.84	8712.23	21561.5			37.7835	36962	35108.5	23712.6
38.1701	46392.8	44357.4	32819.5	29645.9	17460.7	15492.2	39271.7	38776.5	20025.3	36680.4	21723.5	16805.4	30808.4	22176.7	16843.9	20730	16760.1	17659.3	26988	22624.7	28639.4	29951.2	20748.2	34638.5	52307.6	24373.8	13354	6695.67	10501.2	10420.4		11773.7	5569.28	17180.7		26016.1		10465.7	58059		9205.74	8671.48	21598.4			38.1701	37187	35151.7	23613.8
38.5567	46556.2	44125	32614.6	29777.9	17670.3	15573.6	39283.5	38685.9	20075.2	36684.5	21864	16824	30899.4	22218.1	16644.2	21033.2	17020.4	17607.8	26994.6	22849.8	28411.9	30076.2	20774	34733.3	52464.5	24423.1	13454.3	6605.46	10372.2	10302.2		11686.6	5580.9	17062.5		25979.2		10254.8	57929		9093.28	8633.77	21520.9			38.5567	37463	35031.7	23521.3
38.9433	46627.4	44447.1	32574.9	29774.2	17862.6	15504	39763.3	38546.4	20092.9	36562.2	21729.1	16711.6	31062.2	22434.8	16733.3	21117.9	16995.4	17733.9	26968	22728.2	28338.4	30269.2	20995.5	34642.7	52843.8	24573.5	13409.4	6515.88	10396.3	10283.4		11656.4	5658.86	17118.1		25695.6		10353.5	57558.3		9065.19	8657.63	21406.9			38.9433	37562.2	35381.9	23509.7
39.3299	46696.5	44387.2	32458	29643.9	17764.3	15405.7	39499.6	38528.1	20212.2	36631.5	21639.4	16696.4	31058	22258.1	16594.2	21574.8	17178.6	17641	27176.6	22624.1	28443.2	30419.5	20855.7	34585.9	52872.5	24753	13460.2	6513.8	10344.4	10389.9		11660.9	5527.38	17076.1		25570		10223.3	57631.3		9082.71	8594.14	21323			39.3299	37613.8	35304.5	23375.3
39.7165	46960.9	44340.1	32418.1	29647.8	17666.9	15535.5	39601.6	38473	20268.2	36631.1	21627.7	16589.1	30899.6	22401.2	16608.2	21741	17263.8	17645.6	27131.6	22669.8	28177.9	30521.6	20963.1	34686.6	52955.4	24832.8	13495.3	6470.44	10238.9	10184.3		11358.6	5535.05	17265.3		25587.1		10231.6	57365.6		8964.54	8446.82	21426.2			39.7165	37996.3	35375.6	23453.5
40.1031	47030.5	44363.2	32411.8	29816.5	17801.9	15512	39666	38420.4	20167.9	36617.9	21556.1	16691.5	31169.7	22459.2	16514.6	21505.6	17410.8	17607.5	27184.5	22556.5	28130.9	30455.1	20956.5	34657	53219.5	24821.2	13664.1	6441.68	10439	10150.7		11488.9	5537.16	17195		25675.7		10405.4	57390.7		9010.48	8513.05	21435.4			40.1031	38020	35352.7	23401.3
40.4897	47216.8	44391.8	32453.1	29659.3	17856.7	15248.2	39806.7	38375.7	20172	36482.1	21437.6	16378.2	31237.4	22444.9	16406.8	21896.6	17312	17690	27143.6	22466.5	28079.9	30651.7	20930	34698.6	53239.4	25065.1	13433.9	6438.77	10170.9	10239.7		11457.3	5501.73	17349.6		25779.7		10246	57224.8		8949.8	8479.5	21564.7			40.4897	38267	35442	23503.3
40.8763	47328.6	44337.1	32207.9	29723.6	17951.6	15380.4	39782.4	38427.8	20225.3	36664.5	21502.4	16369.8	31328.5	22442.8	16506.2	21884.2	17646.8	17886.3	27371.8	22576.5	28115.1	30738.6	20991.7	34695.8	53666.5	25037.7	13742	6405.61	10150	10055.6		11391.8	5310.73	16885.7		25543.9		10290.4	56992.3		8870.42	8351.27	21214.8			40.8763	38458.2	35466.7	23337.5
41.2629	47478.7	44488.3	32245.1	29682	17809	15550.6	40045.6	38366.5	20330.9	36457	21333.1	16417.7	31393.6	22552.9	16316.5	21977	17874.5	17645.1	27395.7	22513.5	28026.3	30825	20830.9	34588	53647.9	25116.5	13576.6	6594.77	10213.7	10126.8		11568.2	5482.82	16749.5		25434.1		10376.2	56688.2		8978.43	8525.53	21091.8			41.2629	38500.2	35509.9	23266.7
41.6495	47427.5	44239.6	32024.5	30063.3	17860.1	15301.9	40061.3	38343.1	20300.2	36459.7	21369.1	16408.9	31451.7	22496.3	16323.6	22028.7	17872.4	17725.1	27433.3	22524.2	27763.8	30863.1	20915	34727.7	53816.8	25266.6	13558.7	6563.28	10111.6	10167.2		11187.3	5377.76	16843.9		25362.5		9952.96	56663.9		8947.36	8282.53	21103.2			41.6495	38480.1	35292.3	23077.2
42.0361	47437.7	44250.7	32062.6	30229.8	17901.6	15158.7	40068.5	38266.6	20251.4	36401.4	21427.3	16367.9	31265.5	22474.4	16156.3	22255.4	18053.2	17679.6	27643.6	22586.2	27840.8	30979.7	21069	34981.3	53817.9	25393.2	13628.2	6496.16	10242.2	10081.5		11412.6	5448.2	17056.3		25266.1		9999.3	56153.6		8939.95	8430.41	21161.2			42.0361	38497.8	35310.8	23122.6
42.4227	47580.6	44148.2	31984.8	30174	17914.8	15418.1	40421.9	38260.5	20242.9	36330.7	21339.3	16348.3	31504.5	22588.7	16151.3	22528.5	18064	17806.9	27555.7	22640.7	27766.9	30928.4	21033.7	34817.2	54078.1	25340.1	13664.9	6417.94	10116.1	10096.7		11204.9	5240.88	17064.7		25100.6		9925.56	56084.1		8876.93	8222.9	21082.7			42.4227	38703.7	35271.3	23107.9
42.8093	47655.5	44291.7	32262.1	30026	18141.3	15262.3	40505.1	38051.2	20269.5	36328.3	21382.9	16369.2	31536.4	22554.6	16038.5	22663.8	17900	17759.6	27840.1	22659.7	27809.4	30905.8	21157.6	34837.2	53953.1	25336.4	13664.5	6337.1	10219.1	10163.4		11139.6	5122.03	16746		25088.1		9972.99	55734.9		8906.52	8130.8	20917			42.8093	38749	35385.2	23355.6
43.1959	47583.5	44320.5	31832.5	29995.3	18102	15332.4	40670.2	38022.2	20422.5	36429.3	21283.9	16139.5	31381	22605.3	16213.8	22716.1	18121.7	17753.6	27822	22718	27865.4	31060.1	21158.9	34693.8	54279.1	25571.2	13786	6437.61	10076	9984.94		11293.4	5188.23	16441.9		24806.7		10038	55541.4		8832.86	8240.83	20624.3			43.1959	38750.7	35487.6	22999.7
43.5825	47783.3	44004.5	32004.5	30054	18040.2	15270.5	40610.9	37912	20204.2	36284.9	21401.8	16181.7	31419.3	22650.4	15873.9	22743.8	18262.6	17901.2	28010.5	22935	27903.4	30982.1	21196.1	34778.2	54205.6	25654	13786.4	6360.57	10201.2	10302.7		10929.2	5185.96	16811.6		24917.4		9900.33	55570.8		8954.83	8057.58	20864.5			43.5825	38828.5	35049.7	23049.7
43.9691	47916.6	43982.1	31765.6	30150.2	18038.8	15260.6	40580.2	37830.2	20360.6	36406.8	21215.7	16149.4	31382.5	22483.7	16146.1	22926.3	18318.4	17785.6	28115	22869.3	27868.8	31116.2	21273.6	34792.7	54153	25518.6	13902.4	6295.9	9986.58	10128.6		11184.5	5288.03	16586.5		24680.4		10045.6	55113.9		8803.68	8236.29	20633.4			43.9691	39113	35178.4	22961.9
44.3557	47963.9	44016	31721.7	29884.9	18057.8	14794.1	40533.1	37777	20366.9	36318.7	21344.7	16129.2	31461.2	22559.6	15853.9	23027.2	18194.2	17885.6	28304.8	22833.6	27787.6	30975.1	21255.8	34862.1	54242.4	25571.5	13930.8	6409.34	10144.2	10088.1		10975.9	5087.74	16537.3		24714.8		10079	54930		8880.52	8031.81	20626.1			44.3557	39083.3	35135.5	22841.1
44.7423	47882.5	43931.1	31670	29823.2	18007.8	14885.6	40663.7	37653.9	20376.1	36344.5	21273.8	16097.5	31551.5	22587.1	15892.6	23008.2	18296.3	17821.9	28596.6	23126.5	27825.2	30997.5	21263.5	34869.9	54427.5	25654.3	13954.4	6309.65	10057	10007.6		10972.6	4960.38	16373.1		24352.5		9864.71	54823.9		8791.43	7966.52	20362.8			44.7423	39091.1	35139.7	22878.6
45.1289	47985.3	43946.2	31703.5	30044.4	18229.4	14863.1	40714.1	37525.2	20271.6	36405.7	21459.5	16127.2	31629.8	22542.7	15878.9	22996	18460.6	17931.7	28551.9	23295.8	27950.9	31097.2	21368.7	34741.7	54628.7	25830.8	14071.6	6316.87	10046	10055.6		10923	4915.07	16426.7		24572.2		9960.54	54590.2		8806.16	7919.01	20499.5			45.1289	39179.1	35140	22897.3
45.5155	48034.7	43729.7	31311.7	30085.7	17975.1	14782.1	40870.1	37287.6	20391.6	36311.3	21395	16149.8	31533.1	22589.4	15893.4	23226.9	18468.2	18058	28975.1	23608.1	28034.5	30994.3	21455.6	34931.8	54510.7	25910.4	14093.5	6182.65	9875.84	9963.18		11016.8	4955	16559.5		24274.7		9726.86	54183.4		8673.89	7985.91	20417.1			45.5155	39360.8	35055.8	22637.8
45.9021	47926.4	43661.7	31292.3	29931.8	18441.2	15046	40799.7	37504.9	20364.8	36204.6	21421.7	16146.5	31304.4	22616.1	15839.3	23288.9	18536.1	18067.7	28968.6	23685	28217.8	30857.6	21544.7	34861	54665.6	26002.9	14141.3	6151.56	9928.6	10045.2		10898.5	5031.15	16339.7		24337.4		9866.96	54256.7		8708.47	7964.85	20338.6			45.9021	39218	34953.2	22583.8
46.2887	48065.2	43764.1	31343.4	29946.2	18289	14869.6	40724.9	37226.5	20456.8	36320.8	21375.3	16024.6	31372.8	22570.6	15873.9	23316.6	18693.6	17961	29198.6	24105.7	28198.1	30931.8	21470.5	34882.2	54758.4	26034.9	14265.4	6214.76	9900.83	9848.86		10647.1	4924.13	16206.7		24222		9894.6	53942.8		8654.82	7785.62	20214.4			46.2887	39410.4	35109.3	22688.6
46.6753	47932.6	43600.2	31400.2	29770.7	18119.8	14949	40849	37187.4	20451.8	36404.4	21612	16225.9	31330.8	22581.2	15832.2	23544.2	18730	18115.6	29897.1	24391.8	28070.8	30889	21711.9	34908.9	54822.4	26208	14376.1	6280.13	9654.45	10008.5		10662.8	5004.4	16396.8		24164.2		9619.86	53804.5		8647.69	7833.59	20280.5			46.6753	39284.9	34952.5	22752.5
47.0619	48017.8	43677.1	31157.3	29767.1	18315.1	14808.1	40899.8	37097.5	20274.1	36441.4	21521.1	16190.8	31421.4	22591.7	15733.4	23446.4	18727.5	18249.7	30350.4	24726.3	28416.2	30825.7	21625.1	34948.9	54830	26337.6	14445.7	6144.89	9751.1	9924.6		10538.8	4825.22	16116		24049.4		9524.83	53618.5		8606.86	7682	20082.7			47.0619	39411	35070.3	22550.4
47.4485	47930.6	43737.6	31059.3	29512.9	18489.2	14940.9	40741	37125.9	20409.9	36406.6	21665.1	16202.6	31415.3	22470.4	15749.8	23361.1	18852.1	18160.1	30916.8	25248.3	28560	30722.2	21864	34955.1	54842.5	26294.9	14559.7	6014.81	9670.35	9859.18		10665.1	4993.22	16121.4		24081.4		9630.46	53484		8514.78	7829.18	20101.4			47.4485	39415.8	35222.9	22544.5
47.8351	48145.7	43677.4	31065.6	29912.1	18452.5	14932.2	40993.2	36896.2	20523.1	36446.4	21754.6	16156.3	31176.7	22520.1	15769.2	23537.4	18849.5	18290.9	31378.3	25778.1	28882.2	30850.9	21913.5	35135.8	54968.3	26518.9	14523.2	6135.58	9740.8	9921.54		10526.8	4860.06	15950.5		23908.3		9558.84	53326.3		8599.31	7693.44	19929.4			47.8351	39546.4	35078.1	22466.3
48.2216	48034.8	43567.4	30964.3	29658.6	18499.7	14903.5	40967.7	36765.3	20560.3	36462.3	21740.4	16274.3	31208.8	22479.5	15721.5	23530.3	19011.3	18170.5	32148.3	26110.2	29147.2	30718.1	21967.9	35006.4	55079.3	26539.8	14741.8	5864.54	9643.84	9897.59		10385.4	4772.55	16044.5		23887.7		9513.53	53106.6		8468.66	7578.97	19966.1			48.2216	39566.2	35098.7	22495.7
48.6082	47965.8	43396.7	30943.5	29762.7	18468.7	14880.6	40937.2	36646	20604.5	36486.7	21999.7	16246.7	31110.3	22594.2	15762.2	23648.8	18873.5	18133.5	33125.5	27015.7	29320.4	30676.4	21910.6	34915	55230.6	26685.2	14804.7	5869.94	9730.19	9890.64		10402.7	4820.06	15929.8		23695.1		9505.07	53156		8496.92	7611.4	19812.4			48.6082	39468.8	34899.8	22446.6
48.9948	48059.8	43299.2	30792.3	29611.5	18633.3	14966.9	40912	36560	20494.1	36384.2	21930.8	16515.3	31010.4	22437.9	15700.1	23618.4	19064.2	18250.3	34246.6	27792.3	29809.4	30802.6	21961.2	34914.7	55339.7	26963.7	14942.9	6010.31	9696.12	9916.99		10270.2	4702.73	15911.2		23774		9304.49	52835.3		8541.14	7486.48	19842.6			48.9948	39518.7	34758.1	22251.1
49.3814	48132	43222.5	30965	29818.3	18346.5	14934.3	40867.4	36483.8	20387.5	36581.9	22095	16315.1	31126.3	22598.4	15792.1	23566.1	19080.6	18295.9	35263.3	28770.1	30090.6	30577.3	22046.2	34954.7	55557.5	27318.9	15060.2	5985.11	9549.27	9952.27		10264.2	4757.8	15947		23504.7		9348.18	52670.3		8495.55	7511.01	19725.8			49.3814	39636.5	34726.9	22469.5
49.768	48043.9	43432.1	30811.3	29639.8	18535.1	14777.2	40932.8	36283.5	20081.2	36657.2	22008.2	16516.1	31074.9	22597.5	15733.4	23538	19088	18358.7	36572.6	29768.7	30627.2	30732.9	22178.9	35022.8	55957.7	27337.4	15417.8	6008.44	9531.03	9942.23		10450.3	4664.72	15826.9		23478.2		9400.4	52308.8		8493.9	7557.5	19652.5			49.768	39550	34938.2	22317.4
50.1546	48023.6	43271.2	30715.3	29188.1	18475	14936.4	40741.5	36073.7	19965.5	36516.1	22136.5	16493.6	30920.6	22431.9	15659.4	23429.2	19165.5	18392.5	37922.7	30937.6	31271.3	30616.4	22123.3	35113.3	56082.6	27749.6	15493.3	5999.49	9627.22	9875.49		10284.6	4751.12	15959.9		23470.4		9420.29	52292.7		8500.73	7517.84	19715.1			50.1546	39522.8	34770.4	22214.6
50.5412	48140.6	43044.1	30593.8	29516.2	18464.1	14799.9	40607.1	36287.4	19900.8	36692.3	22303	16570.1	30978.2	22451	15725.8	23760.2	19163	18492.7	39688.8	32412.2	31946.8	30531.4	22208.7	34997.7	56421	28076.2	15839.9	5835.15	9601.29	9776.66		10311.2	4774.37	15882.6		23578.5		9245.58	52094.8		8404.37	7542.8	19730.6			50.5412	39736.2	34639.7	22189.4
50.9278	48175.3	42957.2	30622.4	29408.4	18701.8	14676.5	40678.9	35934.3	20093.9	36726.5	22404.1	16576	30894.1	22390.2	15684.1	23528	19198.3	18613.1	41581.1	34000	32789.9	30437	22288.8	35084	56706.1	28515.4	15964.3	5993.46	9295.21	9928.63		10142.4	4777.06	15812.3		23478		9089.21	51854.7		8405.76	7459.75	19645.2			50.9278	39769.6	34551.4	22216.7
51.3144	48031.3	43087.2	30723.8	29424	18447.5	14808.7	40429.3	35920.7	20269.9	36759.2	22350.5	16633.4	30842	22471.9	15789.7	23664.8	19182.3	18474.3	43688.1	35487.3	33545.4	30475.2	22359.4	35055.6	57168	28940.8	16162.3	5749.86	9493.12	9971.59		10174.9	4566.46	15605.4		23334.2		8855.38	51588.3		8404.86	7370.66	19469.8			51.3144	39626.5	34682.3	22319
51.701	47871.9	43063.5	30677.3	29328	18491	14835.9	40460.3	35780.4	20173.2	36597.1	22470.2	16720.5	30670.3	22250.3	15721.9	23666.8	19224.5	18454	46069.3	37514.6	34499.9	30524.7	22303.6	35080	57604	29520.3	16401.1	5829.15	9394.83	9829.94		10026.7	4799.11	15978.7		23308.4		9078.71	51358.2		8351.31	7412.9	19643.6			51.701	39520.6	34712.2	22326
52.0876	47789.9	43183.2	30539.3	29286.6	18470.2	14804.8	40416.1	35612.9	19986	36821.7	22712.2	16829.4	30630.9	22278.3	15686.2	23556.8	19288.9	18414.9	48398.8	39622	35596.9	30285.7	22450.6	35021.3	58164.1	30043.8	16792.4	5772.44	9434.52	9813.19		9905.35	4642.16	15363		22997.7		8918.7	50861.3		8340.05	7273.75	19180.4			52.0876	39449.9	34843.2	22199.3
52.4742	47920.3	42993.2	30543.2	29291.2	18308.9	14786.6	40207.7	35453.2	20042.1	36798.4	22547.9	16900	30516.6	22346.2	15612.4	23515.6	19233.5	18421.3	51083.9	42089.1	36967.7	30278.9	22496	34938.7	58933.6	30910.8	17202	5740.76	9287.4	9976.96		10002.8	4333.75	15180.5		22727.2		8858.84	50858.3		8335.04	7168.28	18953.9			52.4742	39585.2	34658.2	22208.2
52.8608	48083.8	43041.5	30543.1	29073.5	18055.6	14921.9	40128.6	35452.9	19961.3	36793.9	22708.4	16942.4	30531.9	22190	15749.1	23652	19329.9	18497.1	53925.8	44565.8	38247.2	30138	22325	34874.5	59596.5	31542.1	17737.2	5730.11	9319.51	9839.74		9831.02	4562.27	15495.7		22950		8934.12	50357.9		8296.45	7196.65	19222.9			52.8608	39787.3	34745.1	22246.6
53.2474	47929.2	42917.9	30339.3	28943.9	17964.5	14898	40549.6	35147.7	20023.4	36694.4	22773.5	16979	30224.2	22062.5	15539.9	23564.6	19379.4	18407.1	56793.8	47117.8	39892.6	30041	22368.7	35086	60666.2	32436.1	18234.7	5797.26	9314.38	9831.26		9823.54	4523.92	15223.6		22601.3		8720.56	50087.2		8314.3	7173.73	18912.4			53.2474	39614.9	34603.6	22025
53.634	47885.6	43089.3	30210.3	28826.6	17720.8	14862.3	40216.8	34832	20010.4	36925.8	22822	16537.2	30256.4	22000.6	15475.9	23645.7	19239.4	18452.5	60015.3	50095	41529.6	30170.5	22272.5	34918.1	61781.2	33569.6	18770.9	5720.1	9150.11	9922.02		9589.65	4520.79	15134.2		22445.2		8793.55	49724.9		8264.08	7055.22	18789.7			53.634	39621.6	34825.3	21946.3
54.0206	47802.5	42986.9	30566.4	28868.3	17670.1	14800.8	40004.4	34540.2	19987.7	36879.9	22915.6	16418.4	30119.4	21972.1	15623.8	23506.6	19315.1	18395.5	63398.5	53027.6	43213.3	30064.6	22391.1	34932.8	62833.8	34642	19436.5	5494.51	9089.38	9725.78		9788.02	4374.77	15124.3		22513.4		8742.34	49107.3		8103.22	7081.4	18818.8			54.0206	39699.2	34883.7	22463.2
54.4072	47944.2	42954.3	30615.5	28767	17691.7	14870.1	39782.6	34454.2	19950.5	36973.4	23042.4	16430.3	30214.7	21974.4	15464.5	23424.4	19386.1	18417	66403.9	56000.9	44949.4	30098.6	22481.6	34865.3	64401.8	35868.3	20230.7	5654.87	9004.65	9784.38		9605.44	4405.77	15066		22192.9		8551.8	48827.8		8147.97	7005.6	18629.5			54.4072	39796.3	34806.3	22467.5
54.7938	48055.5	43242.1	30426.6	28505.6	17852.1	14691.2	39946.6	34240.6	19907.8	36782	23054.5	16627.1	29983.4	21712	15521.6	23375.3	19396.6	18445.6	69690	58898.5	46781.7	30043.8	22362	34716	66044.7	37154.1	20909.1	5533.08	9044.35	9718.31		9615.81	4190.95	14932.5		22138.3		8674.14	48427.5		8098.58	6903.38	18535.4			54.7938	39956.9	35143.5	22328
55.1804	48017.3	43196.4	30664.1	28289.2	17639.2	14716.6	39869	33943.2	19742.6	37061.7	23214.5	16559.4	29689.7	21849.3	15461.5	23514	19348.5	18538.4	72640.6	61722.1	48766.9	30065.1	22512.1	34731.9	68018.6	38822.8	22094.4	5495.84	9000.98	9762.51		9351.81	4406.19	15011.4		21816.9		8580.34	48036.3		8086.44	6879	18414.2			55.1804	39930.9	35109.9	22577.7
55.567	48081.8	43066.3	30738	28213.6	17808.9	14744	39931.8	33877.8	19738.9	36886.9	23205.2	16803.9	29743.5	21748.8	15416	23407.4	19231.9	18453	75195.7	64523.3	50478.3	30010.2	22515.4	34815.3	70002.8	40646.7	23173.8	5388.81	8898.45	9742.69		9618.53	4448.75	14785		21841.2		8471.35	47384.9		8009.98	7033.64	18313.1			55.567	40071.9	35056.4	22728
55.9536	48123.9	43376	30668.9	28175.3	17589	14843.7	39908	33751.5	19790.2	37001.6	23198.6	16828.2	29569.2	21590.6	15469	23485.2	19384.5	18585.3	77255	66836.8	52082.8	30064.4	22513.8	34679.3	72294.6	42712.6	24543.8	5360.3	8811.24	9911.94		9289.87	4237.01	14582.5		21514.3		8587.5	47224.4		8027.82	6763.44	18048.4			55.9536	40096.1	35348.2	22641.1
56.3402	48470.6	43407.9	30872.7	28443.9	17523.4	14640.6	39497.8	33510.9	19747.6	37116.5	23395.9	16804.5	29417.4	21634.2	15402.7	23469	19434.1	18492	79145.2	68504.7	53676.8	30106.8	22521.8	34533.1	74819.2	44799.2	25834.9	5434.81	8703.77	9712.13		9005.1	4167.64	14661		21196.4		8366.8	46794.6		7950.24	6586.37	17928.7			56.3402	40520.4	35457.7	22922.4
56.7268	48362.6	43700.6	30983.8	28152.9	17494.1	14765.4	39459.8	33389.7	19523.9	36955	23478.3	16862.7	29363.1	21475.9	15486.5	23418.4	19389	18291.4	80333.9	70206.8	54979.8	30044.6	22512.4	34650.9	77658.6	47328.7	27536.7	5379.71	8826.51	9807.74		9385.53	4186.97	14577.2		21401.8		8319.51	46286.4		8004.65	6786.25	17989.5			56.7268	40357.9	35695.9	22979.1
57.1134	48817.9	44042.2	31421.3	28071.8	17519.7	14755.7	39528.6	33373	19672.8	36884.5	23519.9	16794.2	29152.7	21398.7	15346.1	23378.5	19348.3	18349.6	81205.4	71186.9	55857.2	30070.7	22602.7	34492.7	80488.2	49842.3	29114.9	5437.92	8458.26	9803.8		9221.41	4175.81	14551.5		21219.6		8140.17	46144.4		7899.99	6698.61	17885.6			57.1134	40917.9	36142.2	23521.3
57.5	49125.7	44411.3	31507.9	27926.9	17523.9	14602.1	39384.5	32949.2	19581.4	37060	23581.5	17104.4	29060.5	21270.1	15467	23248.9	19357.8	18274.4	81695.9	71914.1	56361.1	30259.7	22636	34550.7	83393.1	52455.8	30953.3	5390.83	8468.51	9742.68		8920.41	3996.77	14343.1		21208.3		8176.17	45472.6		7867.34	6458.59	17775.7			57.5	41258.4	36544	23640.5
57.8866	49275.4	44726.1	31952.5	27745.8	17486.9	14541	39177.6	32842.8	19593.9	37008.2	23610.2	17105.3	29077.1	21124.1	15365.8	23393.7	19404.8	18359	82101.6	72458.4	56815.3	30153.1	23006.1	34365.6	86574.5	55209.5	32990.6	5291.99	8427.28	9657.06		8939.01	4236.64	14196.7		20976.5		8169.4	44971.2		7792.11	6587.82	17586.6			57.8866	41483.3	36934	24160.4
58.2732	50000.2	45530.7	32700.7	27593	17442	14485	40069.2	32699.3	19556.3	36930.7	23773.3	17103.8	28933.9	21085.4	15360.4	23293.2	19246.8	18355.2	82682.7	72945.2	57418.3	30424.7	23114	34547.9	89557.2	58054.8	34906.8	5059.02	8517.56	9678.7		8751.07	4064.98	14055.9		20825.1		8279.12	44731.1		7751.76	6408.03	17440.5			58.2732	42248.5	37779	24949
58.6598	50536.1	46410.4	33118.4	27458.2	17506.5	14637.1	40323.9	32669.5	19726.9	36992.9	23829.8	17150.8	28865.4	20903.4	15119.4	23183.1	19473.4	18304.1	83268.3	73533.9	57865	30625.6	23354.4	34524.8	92186.4	60768.8	37012.5	5144.81	8368.46	9678.31		8676.46	4089.7	13971.2		20712.3		7979.41	44107		7730.53	6383.08	17341.7			58.6598	42805.6	38679.9	25387.9
59.0464	51658.6	47325.6	33834	27245.2	17385	14686.9	40250.6	32520.1	19572.5	37043.5	23910.3	17214.5	28750.9	20799.9	15344.3	23278.7	19351.1	18386.1	83656.5	73923.9	58487.4	31145.2	23480	34371.1	94879.8	63401.3	39049	5216.84	8223.98	9562.21		8563.49	3930.01	14301.5		20635.4		7839.08	44137.5		7667.68	6246.75	17468.4			59.0464	43990.9	39657.9	26166.3
59.433	52589.8	48951.9	35079.2	27282.8	17412.2	14650.2	40256.9	32585	19720.6	37062.7	24002	17322.5	28413.9	20821.7	15287	23223.6	19407.2	18197.4	84199	74568.3	58661.6	31580.9	23906.4	34568.9	96951.6	65500.7	40777.8	5013.11	8238.84	9672.46		8625.1	3863.49	13907.3		20422.1		7972.71	43505.5		7641.47	6244.3	17164.7			59.433	44948.4	41310.5	27437.7
59.8196	53913.5	50397	36267.4	27229.3	17293.2	14567	40227.8	32539.5	19880.4	36983.7	23910.6	17462.7	28320.3	20643.2	15198.9	23201.4	19501.6	18374.4	84423.8	75067.2	59016.2	32334	24258.6	34617	98417.7	66937.4	42315.8	5123.43	8094.56	9601.42		8426.04	3852.98	13960.5		20343.5		7902.32	43145.3		7606.47	6139.51	17152			59.8196	46307.1	42790.5	28660.9
60.2062	55159.1	52560.1	38060.6	27067.9	16898.2	14547.3	40312.2	32373.3	19896.2	37133.5	24194.1	17600.4	28228.8	20497.7	15255.3	23307.4	19383.1	18328.8	85076.3	75503.5	59397.4	32925.5	25239.1	34832.8	99300	68230.4	43466.9	4972.57	8002.2	9481.86		8382.58	3838.49	13580.4		20199.2		7832.92	42818.2		7485.54	6110.53	16889.8			60.2062	47673.5	45074.5	30575
60.5928	57230.9	54966.7	39904.9	26898.6	16925.3	14531.7	40523.6	32342	20077.5	37191.1	24329.1	17674.1	28109.7	20401.7	15137.8	23136.6	19414.2	18062.2	85483.1	75791.5	59568.5	34004	25831.4	35199.5	99614.9	68993.7	44297.6	4970.2	8053.75	9580.1		8343.26	3587.91	13599.5		19841.8		7789.83	42350.6		7534.68	5965.59	16720.7			60.5928	49696.2	47432	32370.2
60.9794	59403.7	57458.8	42178.5	26862.6	17006.6	14561.8	40723.3	32604.6	19980.5	37339.4	24255.6	17824.4	28051.5	20247.4	15177.7	23199	19457.3	18194.8	85819.6	76305.7	60056.9	35347.5	26808.8	35490.8	100314	69499.2	44876.4	4897.72	7829.85	9580.75		8309.05	3772.86	13667.8		19777.8		7635.99	42062.6		7436.11	6040.96	16722.8			60.9794	51967.6	50022.7	34742.4
61.366	61535.3	60799.8	44859.4	26821.7	16876.1	14639	41147.1	32473.4	20381.2	37390.3	24512	17864.7	27761	20267.3	15134.9	23128.9	19344.5	18043.8	86475.2	76684.3	60126.2	36926.4	28170.3	36088.2	100679	70096.4	45490.7	4819.32	7894.73	9476.1		8208.92	3754.18	13523.5		19500.2		7735.26	41530.2		7396.72	5981.55	16511.8			61.366	54138.6	53403.1	37462.7
61.7526	64080.8	64081.1	48052.9	26584.1	16870.4	14597.3	41728.5	32641.9	20557.7	37773.3	24754.5	18149.7	27630.7	20124.9	15136.2	22992.7	19305.3	18244.9	87151.4	77361.2	60645	39164.4	29658	36604.5	101195	70597.9	45954.1	4936.7	7906.37	9381.32		7941.86	3593.16	13468.2		19643.3		7561	41164.4		7408.13	5767.51	16555.7			61.7526	56672.7	56673	40644.8
62.1392	66878.6	68014.5	51044	26350	16901.5	14673.2	42264.7	33036	20902.8	37835.3	24927.2	18208.1	27625.1	19930.5	15091.5	23079.9	19386.2	18103.2	87920.7	77973.9	61024.1	41515.2	31401.2	37548.3	101553	70963.9	46332.3	4868.18	7805.41	9312.57		8035.94	3495.89	13428.9		19407.4		7552.74	40948.5		7328.72	5765.91	16418.1			62.1392	59549.9	60685.7	43715.3
62.5258	69647.1	71711.4	54708.8	26465.6	16825.9	14587.1	43188.5	33598.4	21333.7	38045.1	25248.5	18446.9	27385.4	19700.6	15171.3	23147.3	19279.1	18200.3	88304.8	78723.2	61660.8	44437.3	33669.4	38801.6	102009	71732.6	46660	4717.21	7673.34	9462.88		7956.62	3428.19	13361.6		19142.4		7323.1	40525.4		7284.48	5692.41	16252			62.5258	62362.7	64426.9	47424.3
62.9124	72245.2	76109.9	58466.6	26192	16859.1	14611.6	43803.2	34308.8	21726.6	38384.8	25376	18856.4	27274.4	19760.9	14964.4	22796	19241	18174.6	88934.2	79118.8	61846	47827.9	36527.2	40046.6	102468	71922.3	47003.7	4742.21	7708.4	9167.77		7877.85	3594.78	13284		18984.6		7211.99	40379.5		7206.13	5736.32	16134.3			62.9124	65039.1	68903.8	51260.5
63.299	74840.1	79922.7	62407.5	25992.5	16774.3	14660.8	45468.1	35046.9	22303.6	38699.1	25951	18831.1	27090.3	19489.1	15010.6	22931.8	19274.9	18137.2	89542.6	80010.8	62433.9	51667.3	39577.3	42044.1	103242	72517.7	47460.8	4666.53	7269.29	9194.43		7853.86	3478.9	13157.9		18913.9		7396.26	39666.7		7043.41	5666.38	16035.9			63.299	67796.7	72879.2	55364.1
63.6856	76865.8	83436.3	65906.1	25874.7	16651.7	14718	46780.9	36025.8	23047.9	39107.7	26181.2	19234.1	26930.5	19383.5	14992.6	22864.3	19300	18166.5	90388.7	80507.1	62808.3	55861.8	42896.2	43738.2	103448	73084.4	47720.9	4619.91	7339.92	9347.67		7677.83	3455.13	13087.1		18938.4		7163.05	39390.7		7102.5	5566.48	16012.8			63.6856	69763.3	76333.8	58803.6
64.0722	78942.1	86288	69567.1	26120.9	16654.6	14667.7	48717.8	37424.4	23961.2	39627	26576.1	19546.7	26892.3	19128.4	14960.4	22861.5	19373	18277	91124.4	81261.2	63350.8	60559.1	47083.2	46215.9	103548	73363.1	48111.2	4663.24	7068.25	9127.58		7425.2	3410.59	13001.7		18815		7291.31	39144.2		6953.02	5417.89	15908.4			64.0722	71989	79335	62614
64.4588	80322.4	89070.4	72089.5	25964.7	16693.7	14660.8	50675.8	39058.4	25049.1	40295.4	27121.5	19790.2	26607.1	19165.4	14994.2	23111.5	19294.7	18089.5	91547.2	81625.7	63651.1	65250.6	51196.8	48486.6	104197	73694.7	48417.6	4768.42	7208.56	9082.63		7526.16	3311.13	12581.9		18676.4		7124.41	38617.8		7019.87	5418.64	15629.2			64.4588	73302.5	82050.6	65069.7
64.8454	81115.9	91002.7	74722.7	25902	16671.6	14683	53620.7	41167.5	26385.5	41380.5	27858	20299.4	26442.3	19068	15012.5	23250.5	19427.8	18032.9	92361.4	82136	63975.1	69279.6	55436	51157.4	104482	74094.3	48924.2	4529.42	7035.59	9026.19		7515.56	3349.33	12790.4		18644.1		7251.82	38241.5		6863.73	5432.44	15717.2			64.8454	74252.1	84139	67859
65.232	81569.7	92162	76194.9	25903.8	16578.5	14614.1	56269.2	43309.2	28061.9	42286.1	28500.2	20818.4	26521.5	18952.5	14944.7	23225.9	19620.7	18053.5	93221.2	83037.1	64533.8	74275.8	59337	53989	104998	74688.3	49602.9	4478.69	7082.49	8876.12		7246.91	3298.71	12796.2		18492		7138.32	37975		6812.43	5272.81	15644.1			65.232	74757.2	85349.6	69382.5
65.6186	81999.8	92994.1	77382.4	25952.2	16762.8	14788.4	59653.3	45893.4	29946.2	43368.2	29379.9	21362.3	26413.3	18868.8	14978.6	23396	19698.4	18284.8	93835.2	83758.1	65040.4	78263.6	63014.7	56335.7	105502	75114.7	50287.1	4574.11	7010.48	8986.99		7263.86	3199.79	12454.9		18329.6		7121.41	37513.7		6857.19	5231.82	15392.2			65.6186	75142.6	86136.9	70525.2
66.0052	82244.6	93420.5	78257	25924.1	16843.8	14890.5	62727.7	48853.6	32024.5	44574.1	30469.3	21918.8	26211.7	18757.2	14983.4	23698	19758.8	18253.6	94348.8	84354.8	65387.5	80540.4	65666.3	58447.5	105927	75727.2	50614	4571.03	6865.43	9040.63		7323.1	2990.91	12572.9		18131		7191.12	37289.1		6825.7	5157	15352			66.0052	75418.9	86594.8	71431.3
66.3918	82255.7	94059.8	78793.7	26174.1	17049.9	14906.9	66387.3	51702.2	33996.7	46115.5	31837	22743.9	26001.9	18520.1	15016.4	23942.4	20079.3	18543	94979	84878.1	65922	81853.9	67680.5	60064.6	106264	76228.9	51077.4	4596.77	6717.3	8860.66		7196.82	3104.42	12530.1		18071.6		6958.81	36845.8		6724.91	5150.62	15300.9			66.3918	75530.8	87334.8	72068.8
66.7784	82334.7	94078.9	79072	26229.5	17313	15085.5	69774.2	54740.1	36329.9	48123.4	33200.5	23625.2	25926	18485.4	15035.9	24283.6	20429.6	18687.5	95611.5	85472.7	66282.8	82357.7	68860.1	61380.8	106852	76664.5	51478.6	4375.03	6735.51	8908.12		7077	2759.71	12127.5		17758.7		7048.45	36381.2		6672.89	4918.35	14943.1			66.7784	75661.8	87406	72399.1
67.1649	82361.3	94262.4	78982.3	26769	17685.2	15337.7	72525.7	57284.2	38637	50076.8	34901.7	24660.8	25789.8	18526	15005.2	24636.7	20660	18848.3	95752.4	85914.7	66646.9	82270.6	69390.2	61916.9	107269	76883.4	51842.9	4426.62	6622.37	8842.91		7079.14	2967.6	12482.3		17798.4		7226.49	36141.7		6630.63	5023.37	15140.4			67.1649	75730.6	87631.8	72351.7
67.5515	82108.7	94108.2	79220.8	27212.1	18008.5	15637.2	74837	59840.1	40622.1	52375.4	36701	25761.8	25732.8	18334.4	15075.8	25304	21063.5	19012.1	95754.6	86182	66750.5	82522.5	69807.2	62166.8	107614	77241.9	52186.6	4565.8	6449.68	8649.76		7091.05	3018.07	12269.5		17749.1		6977.5	35773.1		6555.08	5054.56	15009.3			67.5515	75553.6	87553.2	72665.7
67.9381	81820.2	94049	79424.1	27964.7	18897.2	16050.7	76501.7	61814.2	42211.5	54928.1	38973.8	27065.9	25538.6	18205.9	15099	25783	21513.5	19357.3	96106.2	86711.9	67021.4	82511.2	69945.5	62536.7	107818	77640.8	52703.2	4322.26	6444.39	8790.43		6936.96	2880.56	12179.1		17543.3		6850.4	35344.3		6519.03	4908.76	14861.2			67.9381	75301.2	87530	72905
68.3247	81592.1	94088.8	79533.8	29105.1	19549.1	16446.3	77919.1	63349.4	43757.7	57725.9	41312.9	28595	25564.6	18003.5	15148.2	26744.1	22472.6	19706.9	96134.3	86791.5	67208.2	82770.8	70113.1	62551.8	108442	78095.3	53087.5	4441.92	6266.16	8777.21		6905.89	2823.46	12063.7		17321.8		6885.78	34997.9		6495.1	4864.68	14692.8			68.3247	75097	87593.7	73038.7
68.7113	81785.5	94080.9	79230.3	30435.4	20671.8	17048	78313.6	64268.1	44599.5	60826.6	43849.6	30275.2	25422.9	17996.7	15207.2	27855	23194.4	20248.9	96011.8	86639.9	67168.1	83000.3	70235.5	62779.6	108575	78492.4	53390.7	4291.71	6469.3	8835.7		6784.67	2765.38	11808.7		17332.7		6856.77	34733.8		6532.24	4775.02	14570.7			68.7113	75253.2	87548.7	72698.1
69.0979	81705.3	94022.5	78997.9	32135.7	22398.2	18079	79023.8	65032.2	45501.8	64265.7	46742.4	32074.3	25260.1	17925.2	15172.8	29477.1	24531.4	20756.1	95831	86722.9	67426.2	83138.6	70325.3	62777.7	109007	78967.2	53825.8	4237.3	6241.77	8704.76		6641.16	2732.11	11956.5		17153.1		6835.53	34265.2		6394.61	4686.64	14554.8			69.0979	75310.7	87627.9	72603.3
69.4845	81503.7	94209.2	79131.9	34673.6	24299.2	18974.6	79159.6	65293.6	45895.6	68053.7	50064.1	34163.4	25231.9	17735.7	15139.7	31124.7	25754.1	21520.6	95540.5	86660.1	67496.1	83349.8	70584.9	63057.4	109274	79114.8	54267.7	4217.18	6033.85	8787.48		6723.04	2811.74	11619.4		16924.2		6801.9	34059.7		6346.17	4767.39	14271.8			69.4845	75157.5	87863	72785.8
69.8711	81239.9	94204.1	79350.4	37656.2	26773.2	20689.5	79556.1	65698.7	46460.4	71955	53240	36280.5	25244.2	17686.9	15272.3	33291.4	27383	22540.6	95379.8	86452.4	67485.3	83213	70762.1	63069.8	109310	79530.8	54518.4	4094.84	6206.97	8739.77		6444.66	2728.93	11874.7		17117		6672.09	33359.5		6347.19	4586.79	14495.9			69.8711	74892.7	87856.9	73003.3
70.2577	81311.4	93981	79297.8	41270	29859	22739.4	79914.6	65891.2	46670.4	75848.4	56881.5	38563.4	25220.6	17614.4	15450.3	35710.7	29361.6	23624.5	94779	86314.8	67386	83572.1	70798.1	63195.8	109710	79970.9	54828.7	4225.44	5927.87	8606.5		6788.04	2586.52	11934.3		16886.7		6694.8	33293.4		6253.27	4687.28	14410.5			70.2577	75058.2	87727.7	73044.6
70.6443	81177.7	94113.5	79533.1	45232.6	33421.2	24750	79877.1	65910.1	47167.5	79810.7	60445.4	40930.1	25061.8	17547.7	15498.3	38446.7	31604.1	25108	94328.9	86035.1	67249.6	83839.5	70820.3	63267.1	109939	80216.9	55145.7	4289.83	5855	8501.39		6594.96	2622.19	11576		16682.3		6798.66	32771.1		6215.41	4608.58	14129.1			70.6443	74962.3	87898.1	73317.7
71.0309	80984.7	94224.5	79462.1	49563	37382.7	27402.7	80170.1	66427.1	47347.3	83235	63573.1	43198.3	25058.2	17565.5	15674.4	41489.5	34244.2	26482.2	93915.1	85792	66989	83911	70926.6	63445.4	109935	80445.3	55284.1	4296.34	5993.52	8606.66		6549.55	2642.99	11749		16566.7		6583.72	32384.8		6298.84	4596.27	14157.9			71.0309	74685.9	87925.6	73163.3
71.4175	81093.2	94358.5	79744.5	54143.7	41679.2	30261.1	80412	66514.5	47522	86691.2	66647	45497.2	25199.5	17698.5	15930.9	44806.3	37118.4	28251.8	93593.4	85326.2	66967.5	84068.9	71192.8	63507.7	109916	80685.3	55652.5	4131.41	5773.39	8473.5		6527.85	2634.08	11396.8		16522.4		6488.52	32201.2		6126.1	4580.96	13959.6			71.4175	74967.2	88232.4	73618.4
71.8041	81195.6	94250	79323	58552	45804	33549.9	80754.7	66632.5	47797.4	89424.1	69474	47376	25056.9	17538.3	16139.2	48361.2	40402.5	30182	92852.3	84747.8	66530.1	84216.8	71191.3	63420	109525	80676.3	55734	4187.04	5792.61	8328.87		6359.93	2720.62	11386.2		16556.7		6842.77	31815.3		6102.84	4540.28	13971.5			71.8041	75092.7	88147.1	73220.2
72.1907	80965.3	94372.8	79627.3	62515.9	50174.6	36577.7	80703.4	66786.8	47966.7	91575	71713.7	49154.8	25269.6	17685.2	16127.2	52401.3	43855.4	32390.2	92340.5	84259.3	66386.9	84151.4	71263.7	63539.2	109450	80584.1	55787	4092.7	5767.26	8495.06		6123.91	2431.2	11139.2		16438.2		6694.15	31457.9		6118.34	4277.56	13788.7			72.1907	74846.9	88254.5	73509
72.5773	80584.5	94042.8	79639.3	65518.7	53389.9	39349.3	80988.5	66945.5	48243.9	93204.6	73338.5	50669.4	25243.3	17611.7	16187.8	56386.9	47278.9	34792.4	91834.2	83766.5	66032.3	84155.2	71199.4	63557.7	109141	80545.7	55819.3	4183.83	5747.27	8410.78		6344.12	2466.01	11426.9		16302.1		6768.5	31314.2		6113.96	4405.07	13864.5			72.5773	74470.6	87928.8	73525.4
72.9639	80483.8	94304.9	79500.4	67845.8	55949.4	41672.6	80774.8	67275.2	48456.7	94100.4	74458	51482.1	25525.6	17805.2	16655.3	60019	50941.6	37009.6	90873.6	82945.4	65632.5	84227.6	71192.6	63835.1	108446	80191.8	55752.6	4208.58	5630.45	8316.25		6219.81	2561.08	11085.5		16251.7		6714.76	30864.8		6051.76	4390.45	13668.6			72.9639	74432	88253.2	73448.6
73.3505	80153.8	93991.8	79324	68979	57467.9	43177.9	81241.4	67417.9	48756.4	94175.1	75054.9	52132.8	25890.4	17916.6	16959.8	63330	54177.4	39309.9	90347.2	82511	65391.5	84123.6	71556.7	63809.3	108095	80083.4	55801.1	4017.6	5616.88	8404.13		5930.4	2444.05	11409		15930.9		6671.21	30526.9		6012.87	4187.22	13670			73.3505	74141	87978.9	73311.1
73.7371	79924	93589	79242	69646.7	58492	44436.5	81737.9	67460.1	49254.6	94059	74982.9	52517.2	26301	18051.2	17151	66630.9	57064.8	41315.3	89556.3	81935.1	65180.4	84316.7	71549.7	63917.6	107582	79828	55505	4081.73	5621.96	8272.22		5947.87	2374.83	11127.3		15849.1		6587.67	30122.3		5991.97	4161.35	13488.2			73.7371	73932.1	87597.1	73250.1
74.1237	79754.2	93444.7	79100.8	69961.1	59146.9	44997.1	81599.6	67607.6	49194.4	93587.2	74636.2	52651.7	26769.2	18572.9	17455.3	68948.7	59355	43168.2	89083.2	81374.1	64935.5	84357.7	71557.2	64565.7	107072	79460.5	55277.2	4058.46	5540.46	8324.53		6182.07	2556.75	11020.5		15956.5		6335.67	29860.9		5974.48	4369.41	13488.5			74.1237	73779.7	87470.2	73126.4
74.5103	79167.2	92782.8	78755.9	69625.8	59164.9	45181.7	81716.1	67680.1	49645.3	92930.8	74139	52438.7	27602.9	18959.3	17842.1	70674.2	61450.6	44728.2	87988.5	80577.1	64428.9	84267.8	71469.3	64529.2	106104	78993.4	55200.6	3974.43	5335.03	8411.42		5875.51	2279.16	10830.3		15795		6616.34	29380.6		5906.96	4077.33	13312.7			74.5103	73260.2	86875.8	72848.9
74.8969	78471.4	92390	78128.6	69792.7	59221.8	45295.2	82070.7	67908.6	49749.3	92071.9	73393.5	52072.4	28404.6	19523.4	18228.5	72215.7	62893.7	46096.6	87427.3	79847.5	63905.6	84210.5	71399.4	63732.1	105500	78478.6	54806.3	4052.73	5542.84	8150.13		5914.08	2329.28	11023.7		15573.1		6760.75	29072.2		5915.23	4121.68	13298.4			74.8969	72556.2	86474.7	72213.4
75.2835	77897.2	91406.6	77583.4	69794.7	59174.8	45507.9	82214	67934.5	50116.6	91369.6	72862.9	51679.8	29610.4	20374.7	18818.2	72882.4	63820.4	46562	86427.9	79158.6	63656.2	83888.5	71524.5	63546.6	104681	78011.4	54464.2	3954.28	5404.13	8146.13		5908	2339.15	10726.5		15619		6432.25	29182		5834.85	4123.58	13172.8			75.2835	72062.4	85571.8	71748.5
75.6701	77444.9	91005.8	77241.9	69471.9	59020.3	45572.1	82194	68203.7	50117.9	90548.3	72100.2	51293.8	31004.4	21395	19380.6	73032.7	64276.6	47158.1	85481.3	78318.7	63047.4	83774.7	71384.1	63826.6	103566	77340.7	53985.7	3866.63	5382.76	8113.26		5855.23	2236.74	10725.7		15569.9		6547.89	28432.7		5787.55	4045.99	13147.8			75.6701	71657.3	85218.3	71454.4
76.0567	76556.7	90330.1	76439.9	69573.2	58927.6	45741.8	82011.3	68066	50370.6	89665.9	71480.4	50998.5	32749.2	22709.6	20403.1	73139.8	64386.7	47429.5	84649.8	77600.5	62702.8	83640.6	71328	63942.2	102769	76589.6	53693.7	3833.67	5157.18	7964.21		5645.25	2188.8	10836.6		15421.4		6380.63	28176.3		5651.69	3917.02	13129			76.0567	70905	84678.4	70788.2
76.4433	75762.7	89559.8	75786.2	69109	58909.3	45903.3	81899.9	68107.1	50374	88946.9	70709.2	50801.2	34981.3	24297.2	21327.4	72863.4	64321	47475.3	83665.4	76959.3	62262.5	83483.6	70912	63796.4	102019	76123.3	53442.1	4072.81	5254.51	8072.03		5635.94	2342.97	10705.3		15381		6480.72	27949		5799.78	3989.45	13043.2			76.4433	69962.9	83760.1	69986.4
76.8299	75273.7	88898	75243	68890	58876.7	46011.6	81844	67784.8	50563.4	88253.3	69771.1	50281.9	37594.9	26245	22735.2	72687.4	63942.6	47427.1	83077.2	75957.1	61559.4	83272.4	70855.4	63961.6	101054	75600.8	53175.3	3925.68	5152.63	8049.53		5555.16	2073.97	10740.1		15209.3		6379.94	27764.6		5709.28	3814.57	12974.7			76.8299	69564.4	83188.7	69533.7
77.2165	74284	87736	74113.1	68522.5	58719	45851.3	81614.9	67485.3	50267.6	87224.6	69206.3	49885.8	40758.7	28637	24134.1	72361.1	63541.9	47141.1	81953.8	75248.2	61328.9	82620.3	70557.9	63907.4	99671.8	74786.7	52567.7	3828.93	5157.44	7875.02		5547.71	2145	10647.3		15187.8		6497.61	27292.6		5620.46	3846.36	12917.5			77.2165	68663.5	82115.5	68492.6
77.6031	73564.4	86467.8	73641.6	68506.6	58561.2	45730.9	81082.5	67524.8	50394.6	86231	68321.4	49650.9	44196	31364	25926.7	72160	63280.2	47055.5	81176.7	74517.6	60867	82176.5	69996.7	63744.7	99074.6	74097.8	52275.7	3731.68	5118.89	7944.82		5499.53	2141.84	10774.2		15121.9		7267.19	27122.3		5598.46	3820.69	12948.1			77.6031	67965.9	80869.4	68043.1
77.9897	72924.2	85737.5	72879.8	68319.1	58386.3	45951.7	81008.2	67092.4	50364.2	85512.3	67637.3	49241.7	47914.8	34321.5	27956.2	71396.2	62868.9	46834	80606	73773.7	60268	81657.4	69919	63618.4	97929.7	73566.9	51797.3	3799.85	5219.06	7958.14		5618.76	2255.02	10693		15083.7		8210.97	26820.8		5659.02	3936.89	12888.4			77.9897	67265.2	80078.5	67220.8
78.3763	71762.5	84968.4	72152.8	68072.4	58244.5	46119.7	80334.5	66872.4	50099	84382.3	66731.6	48856.1	52090	37718.8	30114.6	70898.3	62272.3	46629.5	79676.3	73259.3	59897.1	81327.8	69314.1	63480.4	97421.2	72958.3	51447.8	3840.17	5062.32	7903.21		5457.91	2126.57	10593.8		14819.8		10225	26856.4		5601.9	3792.24	12706.8			78.3763	66160.6	79366.5	66550.9
78.7629	71215.9	83983.7	71182	67527.7	58253.2	45711.8	79680.9	66287.1	49987.5	83442.5	66168.8	48246.2	55950.1	40929.7	32515.9	70248.6	61769.7	46083.3	78719.1	72311.4	59391.5	80535	68902.2	62969.9	95994.6	72192.5	50855.4	3672.4	4947.34	7854.09		5507.78	1976.27	10972.5		14894.1		10747.7	26274.7		5491.27	3742.02	12933.3			78.7629	65724.7	78492.5	65690.7
79.1495	70335.1	83113.4	70365.9	67352.2	58058.2	45801.5	79112.7	65911.4	49882.2	82441.8	65318.2	47984.4	59378.3	43992	34781.1	69542.1	61089.6	45811.8	77915.4	71536.9	58850.6	79859.6	68250	62785.1	94965.9	71495.9	50627	3748.32	4961.85	7781.6		5319.64	1998.99	10738.5		14754.6		11042.1	25956		5497.26	3659.32	12746.6			79.1495	64837.8	77616.1	64868.7
79.5361	69511.5	82183.8	69579	67059.6	57749.3	45741.3	78827.6	65503.5	49477.8	81747	64519.6	47575.2	62566.3	46787.1	36771.5	68974.8	60541.1	45149.1	76907.1	70814.9	58458	79193.6	67565.2	62247.6	94433.1	70850.6	49905.2	3623.93	4756.3	7874.33		5492.33	2033.37	10577.5		14739.6		10831.3	25779.3		5418.19	3762.85	12658.6			79.5361	64093.4	76765.6	64160.8
79.9227	68866.8	81140.7	68809.9	66488.9	57355.8	45782	77948.4	64914.3	49041.4	80827.1	63597.8	47166.7	64765.6	48951	38465.4	68301.7	59881.8	45045.2	76252.7	70089.4	57865.4	78295.7	67192	61872.9	93230.2	70086.3	49471.6	3530.17	4735.35	7775.61		5307	1922.64	10460.9		14479.4		10977.7	25411.4		5347.04	3614.82	12470.2			79.9227	63519.8	75793.6	63462.9
80.3093	68177	79923.1	67455.9	66224.5	57010.7	45371.8	77304.6	64042.4	48733.1	79890.9	62854.9	46620.9	66116.4	50376	39849.4	67440	59300.3	44447	75142.5	69127.4	57265.3	77626.5	66324.9	61495.8	92106.6	69347.3	48804.5	3720.5	4710.74	7799.69		5225.77	1922.19	10641.3		14394.1		11098.4	25074		5410.31	3573.98	12517.7			80.3093	62766.7	74512.8	62045.5
80.6959	67390	78981.9	66684.8	65799.3	56527.2	45216.7	76390	63503.1	48431.4	78792.1	62019.4	46144.7	66860.6	51477.1	40687.3	67135	58546.1	44074.3	74295.8	68534.2	57007.4	76721.4	65430.6	60790.1	91198	68463.1	48551.1	3646.94	4539.93	7776.52		5239.79	1960.67	10271.2		14192.9		11076.5	24716.5		5321.13	3600.23	12232			80.6959	62068.9	73660.8	61363.7
81.0825	66521.7	78023.7	65813.6	65247.8	56137.4	44868	75650.5	62663.8	47949.6	77823.6	61243.2	45650.5	67325.7	51682.2	41183.9	66172.8	57926.3	43719	73245.8	67732.1	56333.1	75723.1	64835.5	60248.5	89946.8	67769.7	47886.2	3704.72	4663.29	7692.98		5132.43	1797.36	10361.1		14222.2		11284.7	24376.7		5353.66	3464.89	12291.6			81.0825	61168	72670	60459.9
81.4691	65624.8	76970.2	65005.8	64871	56121.9	45099.5	74662.2	62104.4	47374.9	76928.1	60361	45395.2	66971.1	51716	41221.1	65483.9	57244.8	43216.4	72269.2	66924.8	55957.4	74923	63868	59666.6	89274	66990.4	47631.7	3506.01	4664.92	7707.09		5241.37	2078.13	10367.2		14279.8		11141.8	24141.4		5292.67	3659.75	12323.5			81.4691	60332.1	71677.5	59713.2
81.8557	64727.6	76003.2	64113.4	64203.5	55373.3	44666.1	73988.3	61483.8	47092.2	75968.6	59642.2	44778.6	66553.2	51457.1	41106.9	64717.9	56493.1	42875.1	71608.1	66099.1	55225.1	73969.9	62948.3	59003	88114.9	66386.2	47223.4	3465.25	4710.75	7731.12		5096.86	1934.49	9882.79		14052.8		11195.2	23910.9		5302.37	3515.68	11967.8			81.8557	59425.2	70700.8	58811.1
82.2423	63694.3	75501.2	63247.6	63524.7	55022.9	44280.2	72987.3	60855.8	46693.6	74915	58747.7	44421.9	65961.2	51009.7	40830.3	63963	55761.8	42251.7	70746.9	65283.7	54858.7	73168.6	62169.6	58415.1	87070.6	65343.7	46531.2	3648.28	4614.97	7610.81		5090.34	1938.61	9870.07		14225.1		11215	23712.9		5291.35	3514.48	12047.6			82.2423	58402.9	70209.8	57956.2
82.6289	63126.8	73995.2	62188.5	62614.2	54295.9	44003	72089.6	60057.3	46123.8	74037.9	58028.5	43796	65294.3	50426.9	40336.2	63143.4	55156.3	41896.3	69626.5	64347.5	54257.6	72033.5	61408.2	57846.9	85795.5	64597.9	46093	3504.35	4624.75	7500.88		5054.33	1760.23	9698.97		13968		10580	23419		5209.99	3407.28	11833.5			82.6289	57916.8	68785.3	56978.5
83.0155	62339	72827.1	61449.2	62132.4	53874	43841.5	71346	59407.3	45849.7	72969	57144.9	43382.7	64850.6	49800	40000.2	62536.8	54486.6	41400.5	68691.6	63752.1	53732.6	70987.1	60658.4	57136.1	85094.9	63950.6	45444.4	3672.96	4456.81	7448.09		5046.47	1894.25	9905.19		13916.1		10601.2	22972.7		5192.62	3470.36	11910.7			83.0155	57146.3	67634.5	56256.6
83.4021	61169.1	71984.6	60726.1	61571	53319.1	43589	70451.9	58623.7	45530.9	72111.6	56384.4	43065	64273.2	49507.5	39837.2	62100.7	53847.3	41142.3	68051.2	63036.6	53205.4	70225.7	59947.3	56611	83916.5	63415.9	45099.4	3409.62	4359.72	7476.31		4868.65	1900.2	9654.83		13895		10657.8	22819.6		5081.88	3384.43	11774.9			83.4021	56087.2	66902.7	55644.2
83.7887	60363.9	70956.6	59711.7	60671.2	52651.9	42847.2	69692.3	58089	44742.6	71197.2	55778.8	42614.1	63533.8	48641.3	39247.8	61118.2	53311.8	40633.3	67270.7	62233.8	52782.7	69261.2	58980.2	56155.4	83013.1	62565.2	44493.4	3588.04	4438.65	7414.32		4797.3	1840.6	9704.49		13777.2		10492.1	22573.4		5147	3318.95	11740.8			83.7887	55216.9	65809.6	54564.7
84.1753	59445.4	70342.6	58974.6	60239	51960.6	42648.3	68869.8	57443.9	44255	70057.3	55018.6	42393.7	62716.2	48138.8	39034.6	60225.4	52597.1	40278.8	66224.6	61365.5	52200.2	68460.5	58375.7	55572	81925.8	61728.6	44172.8	3351.09	4461.78	7500.42		4936.82	1776.91	9472.78		13578.5		10299.3	22378.4		5104.43	3356.87	11525.6			84.1753	54341	65238.2	53870.2
84.5619	58756.8	69256.6	58303.4	59307.2	51547.6	42269.7	68053.3	56807.8	43918.9	69152.7	54248.2	41734.5	62074.9	47628.4	38554.2	59622.1	51930.3	39875.1	65443.1	60814.3	51827.7	67468.7	57558.6	54875.1	81196.3	61095.4	43584.4	3576.44	4389.68	7406.23		4754	1768.42	9572.57		13578.4		10345.6	22142.7		5124.12	3261.21	11575.5			84.5619	53632.6	64132.5	53179.3
84.9485	57905.4	68109.5	57091.7	58881.8	51165.6	42004.8	67200	56317.7	43440.7	68302.6	53394.4	41204	61372.2	47003.7	38155.5	59104.5	51416.4	39361.4	64619.7	59948	51200.2	66409.9	56984.4	54290.3	80212.4	60133.8	43060.8	3330.4	4300.79	7474.21		4665.06	1814.18	9279.95		13375.5		10236.6	21737.8		5035.13	3239.62	11327.7			84.9485	52870.3	63074.4	52056.6
85.3351	57255.9	67185.9	56309.2	58237.2	50883.3	41621.6	66094.8	55531.9	43116.4	67328.7	52529.2	40853.4	60536.4	46189.9	37643.1	58356.6	50636.7	38896.2	63896.6	59327	50686.4	65680.7	56146.8	53714.5	78827.9	59615.1	42526.9	3498.6	4373.67	7281.15		4756.92	1767.23	9170.88		13452.4		10329.6	21674.7		5051.14	3262.07	11311.6			85.3351	52204.8	62134.7	51258
85.7216	56418.2	66521.2	55642.6	57183.8	50189	41019.9	65228.5	55119.1	42579.5	66309.2	51756.1	40317.9	60000.7	45698	37017	57743	50143.7	38414	62840.7	58691	50203	64930.5	55420.8	53140.2	78032.7	58948.1	42067.6	3352.08	4124.66	7322.33		4794.3	1801.59	9301.52		13409.8		10138.8	21448.1		4933.02	3297.95	11355.7			85.7216	51485.2	61588.2	50709.5
86.1082	55686.5	65354.1	55050.6	56743.2	49708.1	40597	64579.4	54630.3	42159	65357.6	51054.6	39964.4	59217.3	45075.5	36752	56861.2	49265	38005.7	62088	57809.8	49775.9	64189.2	54649	52550.4	77247.8	58418	41600.6	3363.73	4262.9	7302.38		4892.38	1806.51	9279.58		13185.1		10174.4	21170.9		4976.34	3349.44	11232.3			86.1082	50710.2	60377.8	50074.2
86.4948	54821.9	64209.8	53828.3	55960.1	48858.7	40042	63635.2	53831.1	41825	64580.5	50410.3	39559.9	58472.9	44391.6	36348.9	56120	48589.6	37610.3	61349.2	57080.7	49181.7	62796.6	53832	51877.6	76129.4	57619.4	41040.9	3230.55	4239.91	7339.35		4795.19	1884.53	9283.66		13312.1		10100	20857.6		4936.6	3339.86	11297.9			86.4948	49885.3	59273.2	48891.7
86.8814	53917.3	63438.4	53051.3	54982.3	48148.7	39707.5	62379.1	53144.1	41000.2	63403.4	49428.6	38958.6	57676.1	43832.9	35878.3	55111.5	47909.5	37219.5	60451.6	56317.9	48427.3	61943.7	52861.5	51194.7	75003.9	56762.5	40473.1	3336.17	4295.09	7284.57		4463.99	1582.63	8988.57		12894.3		10140.7	20520.4		4971.94	3023.31	10941.4			86.8814	48945.4	58466.4	48079.3
87.268	52934.4	62422.4	52419.8	54238.2	47507.9	39355.2	61895.5	52566.8	40714.8	62557.3	48861.2	38555.4	57216.3	43150.3	35349.9	54684.7	47516.4	36943.5	59474.4	55792.7	48201.8	61152	52151	50543.3	74039.9	55953.9	40066	3189.13	4149.29	7222.11		4702.01	1830.15	8755.3		12953.2		9950.98	20311.8		4853.51	3266.08	10854.2			87.268	48080.8	57568.9	47566.3
[truncated: 20 more rows]
[truncated: 24 more columns]

## Sheet: 4E and EV3D -TCEP 180531
Temp /oC	c2052:ADP(2.5)	c2052:ADP(2.5)	c2052:ADP(2.5)	c2052:Apo	c2052:Apo	c2052:Apo	c2052:ATP(5)	c2052:ATP(5)	c2052:ATP(5)	c2219Ox:ADP(2.5)	c2219Ox:ADP(2.5)	c2219Ox:ADP(2.5)	c2219Ox:Apo	c2219Ox:Apo	c2219Ox:Apo	c2219Ox:ATP(5)	c2219Ox:ATP(5)	c2219Ox:ATP(5)	c2219Red:ADP(2.5)	c2219Red:ADP(2.5)	c2219Red:ADP(2.5)	c2219Red:Apo	c2219Red:Apo	c2219Red:Apo	c2219Red:ATP(5)	c2219Red:ATP(5)	c2219Red:ATP(5)		NPC:ADP(2.5)	NPC:ADP(2.5)	NPC:Apo	NPC:Apo			NPC:ATP(5)	NPC:ATP(5)		NPC:ADP(2.5)	NPC:Apo	NPC:ATP(5)		Apo	ADP	ATP			Temp /oC	c2052:ADP(2.5)	c2052:ADP(2.5)
[truncated: 208 more rows]
[truncated: 25 more columns]

[truncated: 2 more sheets: Collated ind repeats, Tms]
