# Supplementary material for: An oligomeric state‐dependent switch in the ER enzyme FICD regulates AMPylation and deAMPylation of BiP
Source: EMBO J. 2019 Sep 18;38(21):e102177. doi: 10.15252/embj.2019102177 (PMC6826200; doi:10.15252/embj.2019102177)
Supplement: Supplementary file 10 — Source Data for Figure 4 [file EMBJ-38-e102177-s008.zip › 4F.xlsx]

## Sheet: 4F EV3E 180522 Raw
Temp /oC	c1481:ADP(2.5)	c1481:ADP(2.5)	c1481:ADP(2.5)	c1481:Apo	c1481:Apo	c1481:Apo	c1481:ATP(2.5)	c1481:ATP(2.5)	c1481:ATP(2.5)	c2052:ADP(2.5)	c2052:ADP(2.5)	c2052:ADP(2.5)	c2052:Apo	c2052:Apo	c2052:Apo	c2052:ATP(10)	c2052:ATP(10)	c2052:ATP(10)	c2052:ATP(2.5)	c2052:ATP(2.5)	c2052:ATP(2.5)	c2052:ATP(20)	c2052:ATP(20)	c2052:ATP(20)	c2052:ATP(5)	c2052:ATP(5)	c2052:ATP(5)	c2091:ADP(2.5)	c2091:ADP(2.5)	c2091:ADP(2.5)	c2091:Apo	c2091:Apo	c2091:Apo	c2091:ATP(10)	c2091:ATP(10)	c2091:ATP(10)	c2091:ATP(2.5)	c2091:ATP(2.5)	c2091:ATP(2.5)	c2091:ATP(20)	c2091:ATP(20)	c2091:ATP(20)	c2091:ATP(5)	c2091:ATP(5)	c2091:ATP(5)	c2092:ADP(2.5)	c2092:ADP(2.5)	c2092:ADP(2.5)	c2092:Apo
20	12888	11003	21309	10065	9821	24463	11636	15088	24885	10494	10917	11583	8408	9523	12935	122689	5415	24219	9601	16958	13508	19991	8966	14766	8847	10040	11464	6465	10195	7949	9168	7285	13255	9360	14410	18530	15612	9611	14636	11911	9047	15845	8888	12332	16394	10838	9532	14843	23263
20.3769	12611	10909	21202	9962	9423	24185	11515	14882	24846	10165	11117	11558	8242	9617	12780	123410	5139	24362	9756	17039	13278	20130	8959	14719	8722	9948	11479	6574	10081	8006	9112	7213	13111	9164	14329	18440	15959	9644	14675	12077	8897	15774	8750	12424	16338	10859	9558	14922	23088
20.7538	12143	10473	20739	9754	9317	23913	11316	14748	24606	10272	10839	11458	8282	9352	12859	125171	5029	24392	9727	17078	13267	20470	9211	14647	8658	9897	11425	6421	10093	7825	8979	7224	13006	9058	14173	18330	15744	9526	14433	11894	8904	15705	8642	12391	16253	10754	9504	14741	23026
21.1307	11956	10297	20574	9584	9118	23637	11211	13298	24361	10051	10732	11363	8050	9320	12494	123831	4908	24092	9528	16923	13042	20365	9059	14588	8444	9783	11204	6504	10043	7807	8581	7126	12762	8914	14195	18169	15620	9452	14237	11799	8607	15695	8603	12152	16244	10524	9337	14492	22711
21.5075	11848	10270	20273	9215	9154	22929	10972	13148	23872	9928	10536	11170	8049	9224	12518	123657	4918	24136	9411	16912	12805	20533	9023	14537	8296	9716	10976	6358	9896	7577	8460	7003	12589	8825	14038	18139	15670	9408	14046	11540	8465	15292	9121	12021	15977	10374	9162	14433	22734
21.8844	11556	9941	20035	9310	9113	22909	10967	13049	23748	9937	10469	11149	7980	9250	12398	122677	4785	24094	9519	16904	12671	20774	9017	14278	8368	9496	11133	6169	9858	7455	8382	6985	12216	8689	14247	17805	15620	9351	13940	11508	8424	15267	9064	11980	15848	10368	9338	14234	23128
22.2613	11522	9844	19818	9148	9023	22387	10789	12928	23442	9916	10225	10962	7994	9060	12301	120697	4755	24119	9523	16835	12506	21098	9060	14178	8120	9542	10868	6157	9695	7399	8202	7029	12252	8664	14154	17747	15702	9417	13821	11471	8401	15060	8922	11496	15803	10331	9016	14150	22989
22.6382	11188	9725	19604	8956	8751	22224	10603	12787	23073	9778	10273	10861	7920	9127	12186	117808	4784	24023	9168	16952	12487	21482	8925	13973	7895	9457	10704	6098	9688	7479	8212	6858	11974	8585	13992	17473	15617	9262	13625	11406	8368	15069	8790	11525	15621	10158	8969	14159	22990
23.0151	11213	9721	19434	8990	8723	21923	10480	12781	22964	9586	10010	10874	7893	9094	12110	113517	4757	24115	9161	16909	12359	21574	8942	14016	7929	9516	10725	6094	9545	7449	8040	6768	11899	8644	13793	17452	15354	9442	13703	11233	8246	14894	8728	11377	15595	10151	9071	14258	23146
23.392	11154	9566	19146	8640	8732	21641	10506	12522	22616	9595	9879	10763	7598	9046	11843	108562	4678	24147	9156	16767	12131	21713	8909	13715	7870	9409	10495	5928	9510	7219	7947	6853	11734	8392	13893	17248	15237	9429	13625	11168	8003	14555	8487	11313	15481	10039	8943	14027	22973
23.7688	11011	9488	19020	8609	8742	21586	10321	12341	22483	9519	9824	10687	7630	8991	11902	103558	4649	24145	9094	16815	12100	22081	8880	13783	7803	9422	10549	5948	9284	7143	7957	6668	11679	8344	13697	17079	14974	9377	13254	11176	7858	14580	8549	11071	15388	10016	8881	13830	22896
24.1457	10908	9407	18777	8570	8668	21412	10321	12308	22326	9395	9777	10557	7667	9163	11719	99343	4569	24086	9121	16750	12047	22180	8901	13735	7661	9490	10425	5997	9433	7144	7682	6691	11609	8250	13764	17061	14696	9204	13199	11034	7982	14504	8489	11161	15292	10135	8843	13889	22825
24.5226	10811	9463	18471	8475	8569	21163	10207	12307	22195	9231	9626	10490	7697	9065	11575	94819	4533	24003	8901	16810	11843	22217	8915	13409	7621	9292	10402	5956	9265	7219	7699	6709	11629	8118	13681	16982	14507	9290	13211	11160	7813	14434	8467	11172	15169	10097	8682	13656	22797
24.8995	10835	9227	18449	8385	8524	21039	9946	12214	21944	9165	9547	10257	7597	8961	11565	91457	4372	24055	9127	16822	11802	22568	8832	13363	7556	9129	10352	5953	9212	7010	7428	6587	11588	8295	13553	16668	14364	9161	13123	10865	7764	14273	8355	11049	14769	9930	8559	13645	22824
25.2764	10607	8983	18224	8359	8483	20926	9897	12039	21647	9255	9521	10282	7718	8946	11478	86825	4340	24156	8872	16729	11704	22827	8955	13295	7584	9117	10046	5897	9377	7149	7338	6676	11411	8220	13480	16742	14075	9025	13054	10897	7783	14076	8319	10934	14827	10037	8835	13548	22948
25.6533	10612	8951	18027	8341	8512	20754	9912	12005	21426	9263	9389	10059	7723	8924	11473	83803	4305	24144	8881	16522	11688	23073	9006	13287	7516	9094	10046	5710	9119	6943	7469	6549	11453	8065	13383	16506	14045	9050	13065	10784	7712	14175	8261	10875	14911	9970	8563	13443	22763
26.0302	10501	8982	18014	8418	8269	20715	9936	11955	21305	9176	9194	10251	7741	8912	11187	72600	4524	24119	9013	16677	11467	23437	8895	12838	7510	9052	9999	5703	9045	7117	7395	6588	11333	7897	13229	16443	13868	8875	12993	10814	7369	13987	8152	10783	14591	10012	8661	13395	22764
26.407	10327	8927	17832	8468	8383	20654	9945	11933	21373	9115	9262	9964	7824	8907	11163	64082	4502	24195	8827	16563	11354	23542	8991	12905	7519	8917	10014	5764	9039	7039	7447	6517	11288	7928	12989	16208	13697	8883	12939	10641	7610	13812	8329	10690	14474	10003	8526	13372	22757
26.7839	10462	9043	17534	8269	8330	20596	9822	11949	21153	9032	9299	9929	7672	9013	10972	58794	4413	24073	8866	16498	11326	23814	8953	12702	7459	8787	9911	5732	9117	6983	7451	6435	11412	8024	12936	16297	13604	8835	12738	10605	7517	13870	8102	10664	14463	9950	8537	13505	22686
27.1608	10354	9002	17352	8450	8412	20239	9687	11807	20886	8862	9177	9823	7813	8932	10960	54693	4379	23910	8812	16541	11343	24145	9131	12669	7400	8880	9974	5628	8889	6918	7393	6349	11179	7794	12845	16174	13733	8837	12878	10675	7497	13713	8240	10599	14368	10129	8435	13216	22810
27.5377	10427	8711	17218	8549	8411	20219	9534	11797	20768	8984	9211	9838	7882	9083	11119	48121	4462	24071	8951	16563	11106	24558	9072	12583	7347	8979	9739	5442	8942	7024	7393	6563	11363	7734	13131	16154	13645	8745	12648	10548	7466	13648	8043	10443	14189	10080	8587	13177	22667
27.9146	10365	8907	17101	8474	8579	20343	9635	11877	20682	8832	9351	9616	7944	8989	11053	44723	4428	23943	8916	16638	10993	24723	9039	12556	7267	8799	9740	5584	8867	6771	7204	6527	11402	7912	12950	15977	13680	8823	12743	10556	7453	13648	7953	10513	14099	9818	8462	13217	22595
28.2915	10125	8781	16976	8350	8463	20149	9549	11809	20586	8804	8971	9531	7845	8981	11133	42454	4383	24136	8796	16684	10931	25127	8990	12273	7360	8805	9577	5659	8861	6966	7278	6417	11535	7704	12882	15923	13526	8585	12606	10715	7411	13498	8048	10435	13873	9833	8427	13150	22491
28.6683	10168	8579	16827	8465	8408	20196	9715	11762	20387	8924	8956	9591	7868	8961	10939	38224	4487	24074	8894	16451	10844	25329	9088	12294	7439	8820	9544	5567	8914	7002	7306	6339	11272	7602	12722	15764	13693	8656	12680	10467	7400	13538	7888	10320	13748	9985	8347	13049	22371
29.0452	10253	8860	16608	8667	8446	20153	9720	11747	20176	8801	8839	9431	7888	8997	11000	35933	4533	24022	8977	16628	10847	25569	9079	12419	7299	8739	9417	5576	8753	7012	7417	6354	11354	7547	12732	15760	13716	8723	12460	10595	7410	13428	7856	10393	13793	9841	8321	12881	22378
29.4221	10184	8644	16608	8535	8408	20113	9740	11679	20115	8919	8887	9447	7924	8890	10769	34567	4318	24150	9057	16832	10885	25931	9171	12245	7436	8581	9322	5534	8797	7006	7420	6364	11441	7524	12739	15558	13757	8765	12556	10491	7171	13370	7927	10479	13517	10148	8452	13053	22173
29.799	10182	8594	16382	8606	8595	19993	9727	11755	19901	9000	8891	9295	8165	9004	10932	35564	4348	24089	9109	16775	10633	25772	9206	12291	7360	8855	9447	5664	8734	7043	7407	6458	11438	7622	12664	16025	13979	8752	12329	10612	7091	13365	7955	10323	13697	10038	8385	12934	22346
30.1759	10149	8684	16269	8832	8573	19939	9860	11522	19807	8873	8736	9101	8139	9100	10818	35278	4588	24096	9147	16718	10716	25910	9322	12322	7415	8667	9508	5350	8813	6810	7320	6338	11582	7473	12628	15713	14019	8766	12225	10503	7286	13299	7874	10360	13629	10035	8411	12828	22109
30.5528	10156	8619	16137	8661	8471	20016	9760	11819	19740	8981	8776	9231	8086	9089	10951	34531	4587	24215	9168	17009	10602	25881	9221	12185	7557	8534	9242	5586	8778	7044	7602	6385	11219	7606	12682	15579	13977	8927	12445	10580	7375	13183	7910	10348	13560	9853	8386	12695	22181
30.9296	10262	8693	16109	8834	8579	20183	9787	11700	19759	9027	8801	9128	8274	9095	10789	35876	4726	24231	9173	16849	10561	25723	9265	12202	7569	8702	9264	5557	8709	7065	7454	6388	11354	7632	12744	15643	14233	8766	12289	10744	7339	13214	8005	10332	13612	10073	8461	12708	22047
31.3065	10338	8724	16099	8841	8713	20073	9981	11815	19565	9089	8835	9049	8498	9350	10696	36045	4742	24342	9196	16949	10509	25506	9287	11971	7642	8725	9111	5524	8630	6929	7627	6546	11488	7357	12862	15488	14343	8777	12391	10551	7237	13065	7930	10473	13503	10080	8370	12549	21942
31.6834	10336	8648	15772	8832	8687	19969	10066	11737	19597	8917	8849	9120	8515	9289	10880	35546	4847	24515	9233	16820	10535	25261	9598	12064	7739	8742	9098	5577	8806	7130	7709	6556	11522	7573	12745	15510	14353	8977	12218	10510	7383	13142	8040	10330	13524	10015	8460	12642	21993
32.0603	10268	8781	15624	9098	8819	19979	10083	11869	19235	9093	8888	8927	8559	9392	10858	36089	4842	24647	9282	17204	10503	25251	9579	12038	7753	8682	9139	5514	8734	6962	7658	6450	11453	7427	12720	15553	14602	8846	12417	10716	7057	13085	8082	10283	13419	10041	8486	12614	22071
32.4372	10218	8900	15707	9223	8802	20184	10056	11843	19192	9296	8897	9091	8526	9377	10801	36776	4963	24515	9459	17100	10395	25040	9553	12086	7742	8700	9106	5688	8688	6998	7663	6342	11511	7651	12868	15487	14887	8961	12301	10915	7223	13023	7953	10430	13416	10202	8282	12698	22047
32.8141	10274	8904	15498	9292	8952	20017	10226	12002	19315	9376	8951	8954	8708	9572	10672	37788	4904	24665	9518	17129	10547	24901	9562	11921	7980	8946	9047	5635	8675	6994	7755	6561	11227	7513	12855	15294	15071	9033	12322	10856	7277	12954	8195	10334	13419	10238	8431	12489	21875
33.191	10395	8895	15482	9463	9045	20092	10121	11955	19093	9309	8912	8945	8788	9473	10800	39298	5007	24964	9489	17316	10399	24636	9609	11958	8049	8894	8888	5569	8713	6995	7917	6537	11544	7529	12894	15582	15311	9062	12351	10678	7290	12920	8053	10303	13493	10147	8342	12495	21846
33.5678	10526	8844	15373	9301	8926	20030	10476	12156	19032	9397	9058	8908	8914	9517	10771	41282	5013	24955	9541	17476	10396	24591	9497	11953	8060	8882	8880	5537	8629	6952	8171	6610	11531	7515	13141	15383	15517	9149	12416	10802	7268	12841	8194	10252	13401	10486	8679	12386	21743
33.9447	10626	8994	15298	9462	8948	20074	10517	12090	18928	9455	9026	8930	9203	9662	10827	43517	5210	25264	9640	17629	10447	24447	9735	11943	8084	9046	8909	5719	8741	7220	8173	6585	11772	7632	13088	15408	15839	9211	12310	10934	7343	12876	8159	10428	13381	10316	8502	12330	21713
34.3216	10659	9144	15328	9552	9307	20211	10751	12111	18814	9615	9096	8964	9297	9765	10787	44437	5408	25433	9747	17730	10362	24327	9654	12025	8317	9119	8949	5768	8706	7038	8177	6694	11530	7508	13198	15319	16199	9337	12353	10980	7439	12830	8187	10357	13400	10433	8496	12328	21740
34.6985	10622	9180	15297	9805	9147	20065	10716	12204	18829	9628	9179	8861	9345	9754	10860	46816	5282	25638	9850	17966	10317	24099	9897	11823	8296	9125	8998	5649	8671	7124	8440	6614	11772	7659	13390	15405	16527	9245	12309	10930	7657	12693	8204	10473	13316	10453	8556	12275	21714
35.0754	10754	9142	15217	9942	9280	20055	10772	12321	18898	9789	9368	9033	9495	9620	10765	47490	5508	25963	10245	18190	10408	23880	9799	11815	8211	9008	8947	5600	8780	7124	8516	6608	11706	7630	13434	15272	16876	9311	12291	11049	7633	12613	8371	10501	13441	10380	8626	12340	21722
35.4523	10789	9280	14894	9933	9352	19994	11207	12509	18612	9631	9254	8862	9579	10087	10956	46412	5538	26263	10121	18122	10316	23550	9801	11934	8322	9208	8978	5887	8786	7263	8500	6587	11667	7593	13596	15328	17250	9427	12283	11100	7638	12797	8454	10606	13312	10636	8693	12455	21660
35.8291	10731	9273	14810	10144	9378	20379	11178	12529	18733	9785	9290	8814	9865	10175	10882	43265	5577	26617	10166	18255	10249	23543	9918	11958	8450	9294	9067	5803	8854	7140	8716	6734	11692	7669	13742	15273	17564	9526	12264	11196	7698	12838	8630	10615	13337	10618	8541	12136	21627
36.206	10936	9319	14873	10212	9454	20289	11588	12601	18602	9788	9411	8922	9835	10005	11012	40055	5856	26807	10448	18171	10242	23484	10045	11872	8555	9198	8989	5693	8829	7325	8763	6690	11857	7808	14097	15379	17787	9611	12253	11231	7850	12617	8524	10640	13244	10619	8577	12337	21428
36.5829	10977	9405	14823	10321	9594	20219	11517	12730	18473	9910	9471	8942	10060	10259	11119	35928	5914	27167	10416	18262	10403	23267	10120	11881	8576	9622	8934	5938	8793	7149	8925	6676	11680	7587	14172	15243	17832	9521	12298	11305	7893	12680	8568	10753	13344	10958	8777	12366	21611
36.9598	11201	9551	14820	10280	9677	20373	11641	12671	18479	9887	9605	8855	10235	10447	11170	36545	5964	27315	10529	18357	10254	23114	10169	11953	8692	9532	9101	5929	8757	7310	8862	6772	11795	7853	14319	15361	17995	9590	12260	11314	7873	12693	8824	10801	13433	10860	8791	12318	21513
37.3367	11216	9640	14669	10540	9782	20199	11898	12890	18544	10081	9571	8872	10250	10622	11246	40034	6044	27541	10722	18225	10393	22818	10383	11810	8859	9612	8960	5909	8843	7504	8937	6823	11713	7889	14418	15327	18408	9710	12377	11445	7900	12710	8874	10802	13273	10815	8878	12255	21562
37.7136	11388	9698	14753	10586	9813	20244	12250	13074	18517	10263	9680	8925	10400	10549	11291	40788	6215	27710	10956	18478	10478	23090	10259	11871	8987	9740	9005	6059	8873	7586	9275	6814	11727	7924	14687	15415	18300	9953	12422	11445	8156	12845	9027	10863	13279	10883	8966	12209	21487
38.0905	11280	9771	14593	10792	9985	20360	12479	13319	18350	10230	9570	9033	10585	10891	11152	40514	6257	28274	11114	18476	10530	22810	10330	11987	8853	9871	8986	6089	8836	7495	9421	6886	11808	8049	14831	15428	18362	9703	12230	11603	8265	12776	9151	11166	13413	11076	9039	12013	21525
38.4673	11613	9888	14703	10876	9896	20349	12698	13340	18046	10330	9919	9045	10643	10766	11353	40742	6443	28566	11162	18539	10477	22845	10410	11965	9154	9964	9045	6205	8822	7695	9263	6895	11865	8071	14888	15486	18422	9849	12280	11842	8249	12700	9172	11012	13383	11165	9009	12323	21650
38.8442	11663	9873	14614	10959	10273	20463	13132	13792	18302	10550	9916	8953	10948	10889	11387	41128	6546	28848	11302	18662	10520	22798	10504	11871	9324	10108	9093	6289	8878	7543	9540	6873	11808	8319	15100	15379	18505	10167	12464	11743	8320	12736	9301	11324	13484	11178	8943	12242	21527
39.2211	11852	10037	14551	11053	10123	20478	13583	14067	18539	10678	10013	9064	11100	11045	11498	41605	6669	29163	11456	18655	10562	22553	10518	12033	9324	10152	9192	6403	8845	7474	9707	6780	11741	8213	15330	15472	18688	10058	12345	11847	8456	12704	9412	11304	13498	11376	9103	12255	21534
39.598	11791	10280	14665	11204	10288	20526	14240	14336	18568	10833	10095	9114	11258	11226	11408	43178	6812	29340	11661	18832	10438	22635	10635	12133	9430	10486	9134	6549	8875	7766	9604	6972	12063	8273	15303	15481	18884	10132	12525	11847	8591	12838	9679	11397	13431	11491	9098	12203	21774
39.9749	11762	9964	14860	11267	10393	20558	14773	14718	18690	10878	10283	9163	11364	11375	11552	45079	6758	29359	11668	18650	10650	22595	10680	12008	9721	10546	9236	6528	8915	7790	9684	7087	12022	8456	15430	15580	18876	10173	12430	12093	8747	12728	9743	11476	13392	11509	9133	12256	21733
40.3518	11883	10232	14671	11299	10530	20581	15251	15039	18665	10945	10313	9190	11519	11549	11569	48733	6771	29682	11805	18979	10781	22536	10839	12195	9522	10714	9163	6369	9005	7723	9998	7053	11940	8368	15630	15287	19106	10196	12354	12285	8754	12733	9717	11598	13687	11573	9148	12195	21830
40.7286	12069	10493	14494	11421	10476	20607	15355	15291	18782	11097	10460	9334	11756	11686	11558	52519	7132	29792	12046	19106	10709	22521	10952	12112	9668	10741	9334	6864	8942	7826	9916	7141	12088	8589	15887	15380	19009	10272	12403	12172	8957	12728	9760	11642	13642	11754	9285	12317	22123
41.1055	12309	10455	14569	11652	10688	20617	15657	15614	18865	11172	10571	9048	11764	11837	11722	55713	7098	30160	12024	19139	10651	22532	10879	12082	9813	10913	9360	6688	9045	7777	10084	7149	12053	8577	15811	15392	19169	10429	12348	12358	9191	12883	9855	11868	13729	11695	9373	12327	22155
41.4824	12350	10547	14723	11674	10786	20696	15902	15714	18818	11236	10634	9241	11832	11844	11735	59466	7195	30297	12139	19302	10822	22433	11210	12171	9751	11128	9521	6684	9275	7787	10201	7068	12029	8806	15972	15618	19085	10439	12507	12447	9231	13046	10046	11928	13724	11877	9430	12420	22486
41.8593	12498	10756	14650	11644	10683	20759	16450	15882	18655	11368	10719	9326	12106	12012	11821	62247	7313	30317	12335	19242	10720	22393	11069	12068	9952	11203	9461	6737	9207	7999	10222	7164	12070	8770	16249	15664	19157	10365	12589	12488	9353	12858	10202	12059	13824	11832	9288	12387	22750
42.2362	12453	10680	14507	11953	10808	20848	16742	15946	18821	11488	10778	9211	12066	12043	11747	65133	7373	30554	12532	19449	10956	22466	10853	12275	10166	11326	9463	6956	9124	8035	10281	7366	12058	8900	16273	15499	19168	10493	12682	12523	9196	12963	10321	11818	13790	12104	9532	12413	22994
42.6131	12423	11021	14680	11852	11051	20647	16748	16200	18738	11479	10923	9115	12135	12141	11867	67432	7470	30806	12560	19464	10876	22531	11019	12231	10313	11396	9629	6941	9243	8045	10261	7268	12225	8961	16318	15544	19459	10596	12670	12632	9628	12900	10333	12163	13896	12178	9602	12330	23586
42.9899	12701	10839	14809	12096	10917	20734	16950	16319	18774	11654	11009	9222	12369	12128	11926	71526	7525	30928	12743	19448	10804	22405	10968	12213	10442	11372	9569	7037	9314	8223	10412	7432	12377	9080	16549	15476	19387	10620	12694	12725	9370	13064	10533	12161	13934	12222	9629	12434	23943
43.3668	12665	10936	14643	12037	11041	20771	17069	16317	18811	11806	11155	9454	12340	12232	11853	73024	7615	31192	12946	19572	10922	22425	10969	12206	10447	11611	9628	6986	9329	8240	10522	7408	12123	9080	16638	15730	19464	10879	12701	12748	9565	12965	10649	12244	13902	12435	9635	12467	24539
43.7437	12821	10923	14819	12296	11031	20892	17316	16556	18814	11984	11036	9345	12592	12363	11983	77661	7722	31112	12945	19769	10997	22511	11280	12253	10595	11816	9570	7069	9284	8269	10607	7453	12211	9296	16689	15746	19368	10926	12625	12908	9676	13001	10698	12491	14006	12402	9916	12576	25375
44.1206	12923	11169	14575	12122	11270	20780	17430	16439	18865	11987	11119	9519	12655	12526	12144	80592	7806	31268	13094	19714	11015	22500	11367	12419	10690	11879	9614	7132	9408	8247	10634	7556	12323	9326	16974	15694	19472	10863	12766	12988	9903	13100	10614	12531	14013	12554	9981	12536	26084
44.4975	13051	11210	14877	12396	11359	20874	17445	16543	18600	12143	11219	9281	12827	12535	12081	82923	7905	31543	13299	20065	11157	22437	11412	12334	10876	11905	9698	7147	9374	8366	10791	7716	12393	9351	16774	15862	19523	11042	12828	13148	10075	13212	10891	12571	14077	12589	9842	12626	27166
44.8744	13251	11421	14684	12468	11360	20759	17390	16495	18729	12124	11388	9469	12938	12517	12145	82363	7825	31534	13487	20001	10924	22320	11232	12568	10848	12151	9683	7221	9233	8422	10845	7802	12518	9338	17001	15897	19492	11015	12711	13127	10126	13041	10948	12777	14242	12652	9981	12763	28274
45.2513	13127	11451	14841	12436	11457	20934	17343	16626	18675	12305	11400	9431	13120	12665	12251	78909	7856	31799	13747	20012	11297	22412	11264	12548	10843	12241	9762	7295	9383	8552	10911	7902	12742	9542	17063	16056	19805	11134	12936	13357	10142	12980	11146	12768	14478	12830	10026	12837	29511
45.6281	13282	11491	14819	12591	11583	21181	17549	16797	18675	12368	11452	9599	13233	12750	12391	75862	8078	31854	13683	20015	11237	22209	11261	12627	10916	12207	9854	7267	9220	8708	11113	7875	12674	9574	17243	15911	19683	11176	13159	13297	10222	12966	11366	12994	14364	12849	10158	12906	30861
46.005	13504	11526	14916	12651	11569	20866	17477	16631	18899	12583	11671	9566	13308	12961	12184	70573	8180	31881	14123	20124	11347	22260	11481	12621	11189	12533	9778	7403	9466	8556	11140	8068	12805	9763	17360	16091	19670	11348	12913	13730	10460	13090	11341	12982	14495	13029	10199	12641	32900
46.3819	13657	11583	14860	12741	11841	21005	17619	16787	18503	12578	11714	9645	13197	13149	12361	66488	8249	31976	14223	20165	11344	22314	11506	12716	11243	12568	9874	7349	9529	8626	11305	8266	12808	9832	17374	15909	19712	11476	13053	13550	10425	13237	11627	13335	14553	12896	10261	12789	34706
46.7588	13532	11825	14801	12930	11709	20983	17546	16628	18578	12685	11820	9749	13358	12974	12400	67342	8390	31917	14618	20471	11572	22421	11404	12859	11354	12607	9928	7357	9523	8628	11324	8348	13055	10027	17603	16116	19847	11690	13288	13814	10590	13151	11685	13364	14812	12920	10230	12869	36876
47.1357	13638	11881	14919	12998	11843	21011	17601	16877	18546	12657	11827	9834	13389	12913	12415	68712	8451	32220	14819	20540	11769	22383	11600	12974	11493	12761	9949	7559	9667	8777	11771	8552	13186	10095	17580	16126	19906	11844	13277	13890	10790	13308	12037	13470	14711	13075	10377	13073	39213
47.5126	13743	11870	15011	13134	12003	20902	17529	16801	18704	12788	11851	9731	13595	12972	12582	67257	8338	32330	14892	20822	11823	22260	11571	12944	11704	12917	9905	7594	9527	8757	12072	8812	13312	10156	17917	16160	20076	12029	13463	14013	11096	13220	12034	13484	14945	13153	10416	13039	41466
47.8894	13657	12036	15014	13240	12066	20933	17661	16886	18669	12953	11916	10063	13810	13162	12531	71437	8400	32257	15250	20871	11784	22157	11548	12989	11753	12952	10031	7781	9744	8794	12303	9094	13655	10448	17828	16512	20314	12267	13622	14314	11289	13434	12450	13872	15062	13084	10517	13056	43699
48.2663	13760	11927	15108	13197	12201	20906	17724	16857	18604	13040	11904	9808	13637	13332	12676	71800	8466	32258	15440	21047	11905	22254	11762	13069	12032	13329	10122	7797	9718	8836	12572	9355	13963	10618	18123	16487	20419	12492	13771	14322	11350	13272	12706	14036	15137	13309	10388	13053	46214
48.6432	13976	12130	14881	13353	12380	21053	17805	16877	18695	13184	12037	9767	13787	13310	12607	71725	8477	32446	15495	21136	11952	22107	11656	12967	12047	13274	10190	7648	9647	8899	13086	9723	14168	10668	18141	16575	20659	12925	13851	14576	11443	13684	13068	14448	15576	13296	10414	12926	48568
49.0201	13845	12054	15012	13410	12416	21046	17673	16770	18424	13043	12279	9964	14027	13176	12765	77100	8411	32262	15711	21331	12030	22279	11661	13212	12224	13509	10170	7694	9764	9036	13515	10395	14575	10810	18477	16667	20983	13249	14237	14728	11948	13635	13240	14862	15573	13306	10449	13145	50753
49.397	14033	12408	15053	13428	12436	21060	17746	16649	18374	13337	12014	9688	14123	13348	12737	76038	8490	32482	15879	21362	12239	22266	11448	13275	12240	13634	10238	7861	9710	8829	14115	10670	15040	11103	18626	16730	21341	13629	14496	15131	12160	13800	13768	15243	15908	13228	10521	13044	52875
49.7739	14107	12334	15038	13750	12577	21203	17686	16717	18523	13212	12195	9916	14010	13390	12802	77666	8531	32457	15939	21353	12248	22303	11769	13268	12460	13803	10279	7721	9819	8928	14849	11574	15669	11435	18932	17032	21832	14377	14938	15175	12446	13886	14244	15516	16082	13264	10593	13100	54618
50.1508	14157	12124	15013	13817	12796	21099	17407	16762	18562	13366	12102	9942	14102	13531	12822	78551	8561	32164	16066	21588	12121	22114	11719	13310	12501	13898	10313	7820	9816	9054	15526	12252	16353	11819	19377	17389	22248	14859	15367	15677	12764	14039	15000	16148	16558	13381	10595	12974	56225
50.5276	14172	12234	14894	14024	12889	21258	17419	16648	18380	13424	12240	9829	14088	13562	12870	77911	8446	32496	16039	21444	12195	22027	11741	13228	12565	14009	10555	7818	9890	8946	16581	13200	16903	12271	19717	17386	22934	15426	15521	16317	13233	14353	15663	16913	16987	13306	10603	13105	57488
50.9045	14222	12393	15128	14086	12935	21088	17299	16584	18291	13640	12146	9886	14430	13790	12912	74277	8675	32330	16040	21638	12374	21959	11636	13359	12820	14058	10431	7828	9693	9045	17532	14020	17841	12716	20234	17814	23475	16473	16245	16612	13811	14508	16531	17647	17356	13346	10387	13021	58424
51.2814	14154	12420	14877	14373	13047	21436	17323	16591	18449	13492	12099	9774	14390	13764	13044	69628	8501	32401	16121	21620	12379	22056	11517	13315	12704	14141	10394	7903	9813	8932	18518	15148	18720	13075	20636	18187	24221	17387	16881	17118	14437	14693	17511	18377	17833	13327	10634	13102	59394
51.6583	14133	12331	15047	14465	13494	21217	17320	16528	18524	13366	12425	9859	14415	13908	13007	66508	8650	32336	16117	21530	12498	21900	11614	13293	12850	14305	10510	7878	9774	9013	19883	16424	19828	13714	21225	18526	24888	18309	17466	17925	15080	15000	18495	19435	18449	13505	10654	12805	59824
52.0352	14073	12395	15010	14630	13565	21502	17304	16542	18373	13369	12271	9779	14483	13796	13028	64658	8560	32322	16267	21473	12545	21916	11705	13403	13063	14396	10615	7921	9748	9068	21162	17673	21017	14543	22151	18951	25804	19397	18148	18326	15846	15476	19808	20505	19265	13506	10574	13013	60447
52.4121	14061	12312	14885	14964	13767	21531	17105	16599	18232	13499	12418	9955	14584	13773	13035	64131	8567	32085	16313	21621	12548	22011	11555	13319	13128	14332	10464	7882	9861	9052	22263	19179	22016	15179	22939	19573	26687	20400	18944	19456	17014	15990	21248	21749	20025	13394	10739	12825	60593
52.7889	14109	12394	15031	15250	14043	21526	16994	16358	18244	13411	12332	9889	14616	13848	13112	62993	8617	32227	16361	21616	12285	22004	11402	13319	13019	14305	10554	8006	9738	9084	23821	20650	23397	16167	23812	20184	27723	21899	19757	20362	18094	16545	22725	23307	20816	13424	10664	12923	60728
53.1658	14357	12376	14832	15571	14363	21751	16842	16358	18094	13491	12258	9782	14764	13863	13115	61522	8565	32191	16199	21570	12466	21824	11521	13210	13049	14655	10719	7753	9928	9020	24950	21879	24818	17211	25021	20861	28890	23242	20663	21630	19319	17054	24381	24897	21821	13216	10607	12941	60683
53.5427	14107	12314	14886	15862	14669	21999	16730	16349	18158	13657	12114	9825	14786	13939	13165	60979	8595	32107	16175	21636	12463	21925	11402	13255	13067	14475	10556	7810	9846	9054	26421	23221	26040	18160	26137	21677	30172	24891	21678	22748	20744	17883	26386	26445	22839	13215	10690	12834	60830
53.9196	14279	12442	15037	16309	15085	22123	16866	16219	17986	13602	12239	9950	14929	13932	13267	60316	8480	32109	16215	21501	12558	21705	11519	13220	13399	14479	10675	7822	9889	9092	27645	24713	27192	19382	27585	22454	31330	26504	22857	24059	22295	18463	28302	28418	23938	13396	10455	12855	60575
54.2965	14162	12008	14877	16771	15494	22251	16821	16193	18036	13503	12233	9862	14794	14036	13291	59200	8639	31894	16372	21432	12464	21629	11455	13102	13327	14553	10656	7983	9879	9086	28649	25887	28230	20639	28889	23475	32661	28159	23821	25460	23860	19241	30253	30340	25081	13215	10566	12892	60293
54.6734	14334	12085	14768	17395	16026	22508	16838	16187	18038	13449	12321	9710	14870	14018	13234	58595	8587	31420	16241	21486	12513	21560	11355	13074	13286	14470	10626	7997	9910	9136	29638	27048	29217	22048	30585	24560	33950	29811	24836	27155	25771	20291	32633	32564	26278	13320	10702	13033	60111
55.0503	14252	12151	14817	18073	16632	22793	16836	16136	17938	13401	12131	9805	15054	13956	13372	57379	8461	31333	16192	21330	12492	21686	11286	13200	13336	14613	10659	8014	9795	9094	30596	28095	30335	23460	31993	25563	35508	31618	26258	28847	27487	21236	35043	34926	27553	13263	10574	12931	59875
55.4271	14116	12098	14821	18793	17328	22933	16448	16013	18100	13392	12146	9781	15270	14194	13283	55851	8650	31082	16285	21346	12629	21549	11322	13246	13242	14635	10721	8019	9925	9376	31203	28905	31193	25196	33703	26688	36637	33511	27534	30555	29915	22098	37370	37090	28730	13491	10754	12938	59683
55.804	13848	12052	14750	19767	18119	23516	16603	16183	17939	13296	12105	9717	15211	14338	13399	54075	8674	30969	16416	21276	12596	21569	11260	13197	13252	14606	10775	8068	10006	9221	31689	29520	31778	26565	35480	28007	37798	35235	28816	32241	32147	23452	39865	39513	30150	13340	10478	12966	59382
56.1809	13811	11907	14825	20456	19026	23844	16279	15981	18054	13151	11992	9841	15296	14234	13418	52649	8757	30870	16426	21186	12496	21311	11244	13029	13212	14574	10568	8208	10025	9339	32098	29811	32309	28206	37246	29115	39027	36815	29912	33990	34652	24513	41990	41964	31319	13211	10592	13047	58890
56.5578	13728	11926	14815	21635	19911	24213	16313	16103	17785	13467	11980	9865	15576	14326	13362	51102	8531	30611	16364	21186	12425	21418	11279	13114	13288	14722	10699	8207	10021	9543	32447	30355	32616	29618	39174	30438	40366	38347	30912	36094	37026	25774	44166	44199	32773	13274	10616	12857	58572
56.9347	13651	12009	14843	22616	21175	24614	16262	15980	17585	13066	12130	9722	15702	14391	13525	49847	8640	30574	16372	21383	12747	21208	11134	12992	13356	14767	10651	8282	9929	9444	32603	30544	32995	31499	41157	31665	41343	39871	31691	37833	39494	26986	46434	46735	34322	13304	10704	12929	58212
57.3116	13666	11990	14713	24077	22504	25308	16106	15833	17739	12969	12007	9607	15891	14684	13618	49780	8656	30411	16423	21168	12664	21212	11211	12985	13345	14700	10711	8397	10383	9583	32720	30852	33118	33037	43129	32993	42137	41157	32843	39802	42006	28075	48161	48749	35481	13355	10797	13050	57769
57.6884	13646	11971	14609	25446	23748	25862	15986	15943	17602	13068	12092	9670	15925	14839	13746	49038	8617	30272	16457	21027	12539	21141	10968	13011	13307	14705	10685	8528	10341	9659	32775	30847	33315	34607	45407	34169	43074	42264	33361	41502	44258	29247	49832	50518	36684	13552	10897	13019	57440
58.0653	13486	11774	14540	26896	25025	26772	16069	15723	17572	13018	11920	9668	16279	14762	13968	48999	8613	30041	16407	21171	12539	21142	11046	12958	13330	14609	10744	8728	10441	9616	32648	31095	33414	36243	47626	35328	43508	43286	34057	43258	46145	30285	51046	52197	37873	13623	10799	13164	57051
58.4422	13359	11818	14711	28476	26560	27530	16042	15851	17457	12936	11927	9835	16444	15104	13874	48718	8461	30066	16487	21102	12679	20985	11067	12899	13492	14617	10631	8786	10701	10045	32699	31076	33755	37651	49703	36554	44044	43886	34734	44869	47569	31561	52083	53666	38730	13679	10893	13122	56769
58.8191	13504	11881	14753	30126	27880	28257	15906	15856	17602	12705	11784	9710	16837	15365	14082	48040	8669	29780	16476	21248	12661	20933	11073	12932	13266	14829	10729	9126	10780	10303	32565	30986	33553	38750	51843	37456	44314	44317	34982	46242	48620	32320	52497	54600	39639	13746	10821	13208	56100
59.196	13246	11777	14659	31585	29464	29009	15786	15596	17373	12650	11695	9659	17366	15790	14500	47905	8532	29596	16558	21078	12769	20910	11082	12938	13425	14744	10681	9698	11246	10565	32587	30932	33634	39877	54019	38372	44452	44753	35156	47663	49872	33484	53344	55587	40253	13817	11250	13293	55590
59.5729	13334	11713	14733	33090	30861	29744	15712	15662	17542	12555	11817	9841	17617	16353	14611	47992	8569	29519	16590	21295	12678	20784	11122	13017	13622	14796	10779	10172	11343	10636	32222	30995	33548	41045	55626	39111	44621	44777	35356	48922	50915	34335	53613	56088	40760	14082	11305	13414	55120
59.9497	13299	11769	14630	34608	32269	30314	15705	15572	17338	12611	11786	9638	18249	16811	14881	47544	8600	29278	16812	21168	12840	20744	10994	12992	13608	14910	10865	10561	11879	11235	32198	30793	33618	41566	56748	39759	44826	45196	35523	49864	52123	35034	53756	56711	41033	14476	11616	13574	54690
60.3266	13214	11818	14709	35886	33476	31030	15630	15562	17427	12363	11693	9774	19029	17194	15278	47234	8550	29243	16773	21132	12778	20757	11037	12823	13432	14887	10986	11223	12334	11886	31855	30640	33482	42174	57440	40159	44757	45025	35469	50557	52976	35693	53729	56638	41234	14962	11854	13814	54071
60.7035	12980	11778	14730	36870	34348	31657	15631	15474	17353	12537	11528	9565	19925	18038	15623	47342	8509	29116	16770	21125	12951	20745	10897	13032	13708	14896	10865	12166	13140	12620	31800	30633	33265	42678	57664	40622	44594	44816	35543	51247	53965	36143	53655	56718	41406	15323	12138	13963	53582
61.0804	13194	11707	14426	37646	35235	32153	15500	15708	17491	12518	11658	9631	20968	18985	16373	47759	8742	28974	16941	21356	12873	20623	10901	12736	13681	15079	11036	13175	13895	13459	31690	30638	33250	42911	57648	40978	44609	44893	35440	51678	54677	36479	53547	56719	41552	15823	12749	14135	53173
61.4573	13059	11603	14563	38697	35854	32472	15430	15673	17287	12437	11577	9776	22223	20048	17005	48706	8786	28856	16971	21292	12929	20553	10933	12747	13824	15207	10958	14443	14927	14541	31172	30269	33295	43138	57402	41283	44434	44675	35783	52031	55119	36769	53210	56505	41556	16725	13257	14559	52450
61.8342	13022	11606	14651	39112	36386	32769	15450	15512	17154	12360	11435	9765	23683	21089	17661	49715	8898	28860	17310	21425	13383	20509	10933	12932	13822	15215	11176	15866	16090	15740	31081	30115	33016	43106	57078	41488	44215	44579	35489	52167	55927	37074	52822	56414	41874	17568	14168	15029	52110
62.2111	12945	11552	14479	39684	36951	32993	15419	15474	17127	12284	11369	9724	25092	22489	18695	50906	9008	28801	17439	21711	13377	20571	11093	12893	14020	15445	11330	17616	17458	17022	30812	29991	33064	43255	56572	41372	43980	44563	35423	52299	55962	37156	52627	55874	41525	18609	14993	15717	51546
62.5879	12881	11484	14566	40141	37453	33186	15350	15593	17043	12219	11466	9657	26751	24242	19581	51706	9143	28751	17605	21748	13414	20632	11207	13101	14194	15724	11277	19150	18793	18427	30627	29827	32895	43186	56098	41246	43964	44397	35471	52022	56194	37193	52260	55831	41456	19950	16150	16304	51163
62.9648	12793	11348	14431	40441	37758	33373	15243	15602	17243	12095	11373	9731	28737	25817	20699	52767	9340	28824	18034	22140	13677	20569	11256	13103	14487	15888	11453	20867	20378	20035	30422	29601	32645	43249	55661	41273	43602	44009	35126	51964	56189	37230	51812	55354	41110	21383	17552	17159	50617
63.3417	12930	11368	14387	40715	38133	33435	15204	15645	17242	12188	11501	9687	30641	27338	21913	53489	9624	28858	18346	22427	13981	20802	11445	13166	14967	16290	11708	22776	21872	21712	30065	29301	32207	42921	55181	41070	43163	43593	35105	51584	55989	36994	51048	54816	41260	23086	19216	18126	49903
63.7186	12673	11530	14581	40930	38148	33691	15224	15614	17160	12077	11454	9608	32755	29518	23056	53933	10010	28904	18867	22725	14412	20913	11519	13331	15206	16414	11879	24465	23498	23164	29873	29275	32290	42693	54782	40600	43031	43466	34962	51555	56089	36957	50730	54264	41049	25340	20966	19040	49396
64.0955	12710	11358	14491	41125	38389	33792	15332	15624	17175	11932	11484	9729	34633	31328	24411	55369	10468	29021	19506	23287	14696	21296	11828	13461	15683	17038	12256	26007	24783	25018	29752	29144	32006	42518	54218	40605	42721	43210	34918	51080	55889	36876	50099	53811	40826	27636	22863	20326	49012
64.4724	12706	11427	14417	41278	38725	33718	15329	15552	17265	12035	11346	9617	36579	33147	25621	56116	11114	29146	20189	23816	15065	21503	12037	13767	16188	17571	12640	27152	26199	26263	29455	28862	32027	42396	53961	40400	42502	42960	34509	51114	55584	36890	49549	53284	40560	29960	25036	21545	48447
64.8492	12748	11389	14462	41462	38768	34025	15215	15689	17036	11927	11242	9811	38108	34821	26820	57104	11581	29260	21017	24600	15402	21874	12651	14195	16917	18349	12896	28265	27220	27158	29129	28550	31827	42191	53488	40442	42256	42580	34442	50746	55327	36832	49103	52739	40370	32218	27108	22806	48105
65.2261	12481	11237	14350	41868	38999	34309	15351	15720	17232	11875	11361	9651	39547	36035	27708	58221	12537	29657	21893	25414	15856	22441	13264	14555	17539	18836	13603	29087	27924	28262	28706	28291	31655	41986	52806	40074	41991	42245	34278	50215	54990	36619	48550	52148	40134	34569	29069	23924	47316
65.603	12563	11228	14480	41896	39187	34369	15270	15866	17238	11935	11461	9827	40519	37137	28599	58242	13647	30408	22755	26107	16392	23292	13865	15131	18403	19824	14021	29493	28454	28919	28708	28186	31309	41822	52564	39844	41609	41924	34239	49859	54429	36304	47952	51796	40125	36679	30970	24931	46938
65.9799	12655	11472	14352	42119	39596	34406	15426	16041	17407	12090	11643	9795	41417	38231	29215	58395	14717	30974	23594	26871	17083	24205	14939	15810	19388	20838	14709	29996	28799	29408	28514	27983	31279	41547	52045	39810	41440	41608	33988	49655	53902	36335	47789	51189	39869	38449	32402	25796	46481
66.3568	12650	11107	14431	42571	39685	34643	15676	16016	17368	12075	11500	9960	42077	38820	29972	58581	15949	31444	24437	27504	17658	25448	15864	16730	20345	21794	15137	30248	29124	29530	28149	27702	31074	41270	51277	39419	40970	41212	33713	49201	53415	36015	46910	50800	39483	39717	33558	26613	45738
66.7337	12623	11324	14471	42932	39933	34837	15782	16306	17722	12225	11610	10141	42196	38998	30141	59111	17452	32097	25090	28305	18240	26635	17163	17636	21157	22720	15885	30400	29311	29627	27867	27333	30707	40921	50929	39320	40859	40967	33628	48765	52779	36005	46575	50149	39299	40870	34738	27146	45293
67.1106	12538	11424	14469	42899	39965	34808	15969	16629	17707	12596	11854	10180	42407	39116	30502	59720	19002	32926	25742	28621	18718	27906	18683	18939	22091	23697	16384	30305	29431	29653	27660	27117	30597	40436	50219	38959	40542	40657	33202	48172	52337	35667	45721	49474	39066	41359	35291	27389	44877
67.4874	12625	11605	14430	43347	40451	34967	16244	16808	17959	12736	12010	10335	42682	39396	30827	60861	20443	33943	26216	29102	18933	29795	20147	20263	22799	24532	16964	30111	29225	29666	27428	26884	30176	40338	49924	38843	40022	40085	33132	47791	51462	35449	45093	48980	38642	42043	35835	27817	44227
67.8643	12600	11617	14522	43571	40481	35001	16684	17172	18252	12958	12236	10619	42869	39825	30824	62648	21895	34596	26451	29693	19379	31095	21647	21585	23439	25123	17569	29952	29210	29746	27103	26627	30215	40013	49468	38573	39795	39855	33000	47310	50819	35348	44682	48257	38620	41970	35955	27934	43694
68.2412	12835	11730	14713	43920	40794	35195	17303	17718	18701	13411	12551	10823	42668	40025	31176	63965	23242	35409	26946	29858	19614	32659	22962	22720	23932	25754	17965	29853	29266	29701	26837	26307	29816	39618	49110	38417	39535	39368	32743	47153	50344	35230	44468	48016	38330	42115	35803	27750	43339
68.6181	12884	11912	14755	43984	41150	35338	17904	18102	19009	13931	13039	11194	42835	40178	31141	65925	24129	36107	27143	30093	19837	33553	24367	23762	24066	26068	18223	29773	29190	29495	26655	26289	29482	39354	48647	38057	39233	39108	32428	46657	49622	35067	43548	47595	37971	41955	35776	27717	42643
68.995	13068	12047	14634	44472	41375	35461	18618	18993	19422	14594	13674	11671	42925	40097	31492	67193	24945	36525	27265	30438	20085	34577	25290	24494	24494	26366	18406	29543	29016	29413	26422	25961	29494	39023	48180	38056	38649	38751	32140	46009	49185	34943	43139	46758	37719	41832	35610	27901	42368
69.3719	13240	12108	15022	44335	41609	35529	19230	19501	19997	15660	14456	12354	42924	40021	31401	69336	25137	37023	27535	30655	20282	35024	26091	25273	24586	26712	18800	29381	28936	29361	26209	25582	29172	38650	48013	37708	38445	38266	32038	45561	48559	34642	42800	46361	37267	41551	35450	27894	41717
69.7487	13441	12510	15394	44451	41789	35673	20020	20216	20319	16797	15505	13012	43142	40315	31655	69948	25555	36946	27763	30906	20448	35222	26427	25613	24879	26798	18867	29123	28727	29029	25903	25457	28916	38418	47515	37393	38108	38058	31952	45330	47990	34397	42171	45935	37259	41158	35387	27527	41393
70.1256	13930	12978	15366	44645	41998	35550	20813	20970	20761	18252	16885	13906	43108	40254	31739	71169	25614	36980	27684	30816	20601	35246	26615	25827	25033	26843	18863	28846	28569	28914	25677	25047	28684	37779	46976	37305	37740	37670	31544	44590	47603	34279	41771	45260	36998	40874	34853	27441	40673
70.5025	14477	13603	15896	44699	42053	35618	21694	21512	21307	19911	18238	14954	43254	40528	31865	71976	25754	37198	28062	31016	20571	35324	26760	26119	25145	27278	19030	28795	28393	28694	25455	24967	28514	37823	46566	36958	37683	37275	31340	44187	47108	33793	41115	44687	36599	40635	34601	27311	40263
70.8794	15049	14067	16419	44804	41927	35459	22283	22353	21793	21714	19992	16128	43233	40482	32171	72177	25690	37102	28373	31262	20966	35085	26674	26092	25490	27408	19413	28398	28358	28561	25222	24667	28356	37195	45999	36974	37133	37116	31068	43678	46707	33808	40934	44110	36280	40118	34528	26941	39730
71.2563	15855	14933	16825	44502	41748	35396	23202	22915	22321	23792	22022	17510	43302	40605	32085	72800	25670	37140	28609	31274	21002	34976	26574	26034	25450	27684	19508	28390	28050	28347	25019	24404	28195	37025	45748	36567	36791	36631	30791	43365	45889	33514	40198	43841	36120	39832	34038	26953	39412
71.6332	16758	15893	17650	44126	41589	35258	23876	23627	22641	25610	23738	19098	43390	40809	32152	72996	25715	37262	28794	31419	21425	34820	26553	25882	25450	27671	19529	27948	27563	28102	24788	24064	28015	36654	45320	36241	36581	36295	30591	42755	45532	33304	39642	43302	35984	39540	33764	26704	38533
72.0101	17853	16827	18099	44086	41314	35119	24423	24022	23069	27553	25589	20416	43463	40749	32430	73049	25660	37171	29104	31761	21528	34510	26504	25857	25605	27682	19715	27656	27596	27759	24424	24003	27598	36330	44504	35994	36361	35664	30355	42249	44996	33104	39373	42629	35599	38852	33294	26558	38196
72.3869	19152	18079	19094	43740	41156	34686	25058	24790	23314	28967	27027	21372	43480	41050	32448	74901	25684	37090	29222	31875	21736	34263	26310	25727	25987	27911	19878	27420	27327	27624	24326	23750	27463	35940	44178	35806	36029	35312	30188	41864	44422	33053	38979	42265	35170	38329	33006	26586	37796
72.7638	20716	19554	19899	43378	40988	34627	25632	25068	23655	30016	28244	22279	43498	40969	32592	77012	25597	37138	29773	32273	22006	34177	26214	25662	25950	28015	19986	27312	27106	27399	24162	23369	27144	35570	43899	35404	35494	34861	29955	41111	44035	32777	38210	41759	34817	37996	32636	26003	37100
73.1407	22085	20853	20927	43067	40583	34535	26228	25722	24110	30634	28996	23177	43586	41019	32716	78212	25560	37140	29887	32301	22192	33996	26153	25617	26181	28272	20237	26884	26916	27147	23881	23291	26885	35241	43282	35261	35195	34844	29783	40764	43563	32476	37820	41474	34793	37441	32303	25991	36980
73.5176	23679	22315	22093	42680	40192	34167	26770	26072	24224	31147	29674	23492	43659	41109	32794	79212	25671	37102	30213	32707	22520	33748	25864	25355	26332	28561	20417	26638	27084	26937	23592	22968	26737	34929	42841	35022	34827	34248	29528	40356	42824	32301	37158	40789	34644	37082	31925	25712	36346
73.8945	24929	23712	22797	42335	39801	34000	27100	26577	24596	31421	29946	23930	43666	40971	32850	80226	25448	36956	30604	33112	22652	33359	25815	25212	26523	28716	20596	26222	26570	26791	23200	22752	26586	34430	42434	34755	34304	33795	29123	39946	42332	31900	37067	40369	34143	36570	31600	25585	36184
74.2714	26312	24861	23409	41978	39415	33879	27594	26870	25063	31546	30008	24021	43497	40982	32773	82408	25486	36796	30777	33388	22962	32948	25509	25185	26890	28937	20879	25935	26255	26558	23022	22660	26222	34108	41940	34648	34243	33631	28863	39368	41605	31771	36488	40106	34028	36041	31430	25374	35610
74.6482	27078	25610	23867	41360	39149	33529	27952	27308	25180	31458	30278	24219	43358	40813	32706	83560	25454	36835	31372	33523	23209	32889	25367	25029	27037	29077	21068	25659	26065	26194	22622	22212	26177	33641	41358	34208	33704	33249	28819	38848	41025	31585	35856	39374	33717	35658	30917	25278	35059
75.0251	27591	26068	24348	41058	38536	33083	28332	27702	25471	31296	30104	24229	42918	40748	32712	82938	25407	36763	31823	34031	23455	32718	25275	24707	27066	29383	21301	25411	25845	26010	22588	22027	25891	33496	40943	34005	33677	32940	28653	38393	40675	31331	35553	38922	33421	35064	30468	24907	34549
75.402	28000	26460	24638	40419	38057	32795	28739	28137	25546	31367	30186	24037	42851	40439	32519	83858	25346	36857	32325	34480	23921	32336	24990	24640	27543	29677	21339	25039	25699	25614	22260	21782	25951	33057	40470	33765	33266	32615	28350	37993	40008	31234	35151	38458	32868	34582	30072	24783	34070
75.7789	28489	26804	24674	40224	37725	32556	28999	28378	25726	31262	30059	24292	42523	40318	32482	83846	25203	36643	32634	34800	24035	31970	24844	24506	27809	30008	21768	24856	25632	25444	22131	21726	25453	32825	39980	33587	32809	32140	28173	37852	39631	30960	34810	37917	32746	34030	29615	24371	33816
76.1558	28505	26846	24986	39482	37371	32318	29684	28522	26162	31071	30016	24244	42233	40077	32266	85108	25406	36784	32992	35091	24283	31678	24537	24324	28000	30271	21953	24597	25356	25143	21904	21335	25284	32389	39537	33390	32701	31746	27982	37513	39051	30860	34318	37543	32720	33769	29410	24235	33381
76.5327	28673	26949	24913	38960	36919	32185	29954	28770	26357	30901	30027	24176	41795	39779	32143	85871	25131	36697	33372	35668	24643	31267	24424	24221	28432	30612	22148	24143	25013	24819	21599	21117	25149	32186	38962	33193	32267	31410	27767	37084	38729	30664	33816	36867	32422	33319	28876	24090	32990
76.9095	28740	27167	24962	38482	36084	31957	30296	29342	26375	30744	29765	24228	41333	39333	31907	85248	25086	36501	33556	35628	24805	30814	24096	23969	28374	30709	22079	24062	24749	24782	21514	20973	24783	31724	38808	32822	32023	31112	27544	36746	38206	30475	33297	36584	32191	32829	28736	23795	32361
77.2864	28711	27225	25086	38111	35675	31519	30655	29694	26611	30645	29978	24242	41014	39114	31592	85911	25028	36300	33778	35846	24903	30741	23792	23828	28752	30875	22478	23788	24659	24227	21375	20830	24631	31444	38296	32642	31690	30740	27321	36322	37587	29982	32916	35975	31861	32347	28197	23589	32056
77.6633	28763	27334	25225	37525	35293	31178	31141	29986	26948	30677	29853	24242	40628	38538	31561	86714	24776	36360	34033	36068	25183	30149	23616	23484	28790	30946	22491	23637	24391	24214	20976	20483	24380	31325	37738	32450	31555	30348	27106	36189	37206	29903	32438	35644	31744	31844	27932	23317	31673
78.0402	28790	27285	25141	37083	34663	30908	31166	29979	26721	30426	29842	24179	40172	38421	31285	87385	24819	36116	34247	36076	25098	29911	23608	23318	28763	31286	22726	23318	24158	23859	20851	20280	24320	31033	37438	32137	31341	29957	27002	35867	36778	29634	32208	35236	31332	31515	27427	23120	31238
78.4171	28836	27501	25423	36698	34300	30675	31637	30555	26932	30533	29590	24062	39616	37965	30831	86886	24637	35984	34000	36222	25234	29743	23215	23109	28677	31221	22723	22818	24006	23625	20612	20130	24152	30831	36974	31645	30995	29811	26702	35460	36267	28808	31710	34767	30960	30821	27230	23015	30694
78.794	28735	27551	25382	36219	33575	30296	31803	30746	27045	30144	29341	23861	39012	37475	30589	87674	24487	35763	33828	36201	25355	29213	23054	22852	28799	31180	22780	22551	23661	23376	20301	19995	23791	30705	36385	31703	30405	29202	26337	34777	35780	28654	31433	34118	30817	30416	26542	22783	30382
79.1709	28699	27543	25397	35696	33413	30039	31921	30908	27086	29925	29394	23906	38711	37234	30326	88320	24379	35403	33979	35929	25385	29057	22662	22683	28772	31096	22622	22390	23509	23385	20233	19514	23715	30500	35996	31562	30371	29033	26294	34554	35500	28426	31007	33714	30725	30100	26584	22510	30134
79.5477	28853	27563	25252	35197	32954	29761	32062	31055	26911	29867	29251	23858	38054	36615	30184	87894	24036	35370	33787	35749	24966	28535	22477	22503	28722	31150	22793	22213	23296	23295	20019	19407	23538	30392	35683	31188	30219	28747	26117	34178	34854	28336	30976	33111	30380	29826	26331	22407	29616
79.9246	28794	27582	25376	34751	32738	29447	32042	30871	27080	29630	28919	23686	37759	36244	29967	88096	23889	35127	33422	35848	25073	28348	22350	22264	28386	30730	22639	21667	22953	23320	19633	19467	23322	30071	35304	31074	29724	28504	25810	33875	34748	28033	30566	33019	30250	29319	26011	22064	29140
80.3015	28681	27465	25396	34231	32555	29147	32201	30994	26919	29417	28801	23723	37186	35939	29493	88194	23504	34876	33024	35563	24726	28070	21907	22026	28359	30806	22307	21660	22830	22965	19491	19013	23008	29770	34891	30734	29408	27985	25447	33480	34192	27863	30189	32463	29878	28849	25325	21848	28819
80.6784	28688	27554	25487	33827	32144	28836	32028	31292	26752	29165	28738	23486	36804	35541	29290	87888	23322	34466	32689	35272	24828	27604	21785	21806	28107	30440	22274	21402	22593	22527	19356	18737	22955	29602	34338	30262	29107	27732	25445	33317	33834	27386	29721	32166	29633	28467	25028	21821	28396
81.0553	28685	27495	25341	33465	31722	28624	31798	31040	26570	28801	28525	23306	36327	35100	28867	89699	23138	34194	32642	34759	24412	27399	21556	21578	28032	30191	22248	21159	22277	22437	19208	18559	22692	29037	34192	30207	28731	27318	25349	32983	33448	27143	29365	31774	29363	28232	24770	21535	28258
81.4322	28520	27720	25277	32980	31405	28223	31705	30781	26333	28849	28468	23208	35754	34551	28777	87216	22741	33989	32242	34609	24349	27150	21382	21563	27573	30083	21978	21127	22156	22088	19055	18411	22336	28812	33860	30041	28490	26995	25105	32952	33089	26854	29138	31453	29256	27755	24376	21327	27594
81.809	28655	27731	25240	32554	31228	27900	31446	30600	26145	28411	28087	23188	35469	34276	28166	91847	22547	33679	31939	34088	24150	26894	21100	21226	27532	29858	21872	20757	21803	22113	18775	18262	22257	28467	33421	29786	28247	26753	24963	32556	32593	26803	28803	30910	28836	27291	23986	21183	27579
82.1859	28643	27777	25174	32107	30817	27710	31181	30213	25793	28152	27717	23143	34976	33843	27875	83738	22426	33382	31414	33844	23916	26365	20838	20934	27115	29497	21813	20629	21748	21808	18552	18004	22057	28298	32994	29388	27981	26431	24751	32126	32423	26697	28301	30565	28840	26904	23753	20857	27077
82.5628	28501	27600	25143	31665	30518	27356	30789	29957	25648	27798	27752	22836	34445	33342	27722	81930	21949	33077	31005	33385	23773	26191	20562	20888	26759	28873	21532	20232	21503	21547	18276	17798	21763	28036	32727	29319	27555	26144	24442	31659	31760	26226	28046	30215	28450	26565	23504	20951	26691
82.9397	28437	27627	25075	31238	29987	27206	30562	29428	25447	27613	27211	22639	34004	33170	27504	81086	21610	32766	30717	33113	23547	25653	20429	20503	26446	28889	21135	20174	21158	21402	18251	17636	21773	27662	32489	29068	27304	25930	24198	31477	31540	26080	27614	29815	28297	26021	23185	20486	26390
83.3166	28399	27680	24866	30851	29569	26766	30118	29160	25079	27269	26992	22290	33553	32639	27063	83963	21432	32537	30185	32605	23244	25388	20302	20406	26348	28491	20933	19842	21024	21204	18284	17515	21544	27393	32155	28638	27027	25645	24168	30865	31175	25841	27130	29611	28000	25992	22932	20563	25917
83.6935	28198	27416	24984	30395	29275	26549	29622	28793	24787	26918	26668	22087	33299	32248	26825	83735	21085	32170	29817	32371	22994	25090	20012	20177	25885	28233	20829	19686	20661	21213	18145	17348	21447	27148	31638	28362	26655	25384	23948	30545	30775	25690	27057	29041	27838	25588	22552	20273	25716
84.0704	28044	27332	24734	30152	28763	26152	29386	28578	24400	26705	26331	22004	32708	31861	26599	80146	20832	31850	29608	31871	22868	24844	19752	19989	25558	27825	20638	19591	20601	20911	17825	17061	21245	26765	31433	28202	26347	24996	23729	30306	30198	25506	26769	28809	27599	25274	22353	20096	25265
84.4472	27769	27206	24691	29589	28256	25771	28996	28516	24405	26290	26136	21704	32233	31444	26249	80353	20680	31599	29177	31464	22524	24506	19558	19695	25246	27419	20259	19413	20230	20756	17501	16844	21021	26407	30944	28077	25947	24928	23625	30125	29743	25148	26245	28545	27356	24942	22087	19846	25107
84.8241	27808	27073	24542	29266	27856	25590	28655	28368	23972	26050	25957	21561	32126	31366	25891	82710	20433	31283	28722	31121	22413	24092	19216	19468	24993	27209	20269	19141	20258	20796	17272	16733	20854	26284	30945	27975	25781	24650	23302	29823	29472	24768	25783	28233	27224	24426	21793	19507	24691
85.201	27538	27036	24402	28961	27489	25466	28189	28056	23752	25585	25540	21307	31401	30882	25484	81750	20073	30849	28474	30823	22317	23690	19101	19247	24810	27041	19910	18861	19908	20541	17014	16516	20742	26071	30535	28080	25750	24225	23083	29546	29034	24605	25631	27918	26940	24336	21649	19522	24477
85.5779	27229	26730	24230	28588	27082	25040	27882	27672	23352	25324	25162	21005	31046	30432	25229	81542	19841	30612	28319	30374	21971	23392	18911	19198	24426	26708	19649	18808	19663	20305	16983	16503	20348	25676	30084	27666	25195	24062	22963	29219	28654	24395	25370	27603	26843	24020	21254	19534	23978
85.9548	26918	26406	23968	28234	26921	24679	27638	27334	23150	25150	25043	20920	30760	30272	25063	79917	19598	30207	27661	30070	21749	23144	18743	18913	24280	26384	19429	18536	19631	19999	16824	16185	20270	25507	30007	27294	24868	24035	22656	28978	28280	24105	24874	27282	26572	23604	21099	19230	23848
86.3317	26880	26272	23646	28042	26688	24439	27473	27200	22738	24833	24770	20671	30363	29716	24805	75226	19436	30249	27334	29647	21676	22976	18495	18474	24079	26082	19232	18382	19543	19849	16778	16115	20113	25189	29513	27161	24726	23625	22324	28686	28041	24092	24796	26908	26322	23389	20675	19049	23526
86.7085	26411	26022	23432	27591	26561	24236	26905	27123	22750	24620	24463	20530	30034	29442	24523	77614	19110	29971	26903	29401	21513	22588	18290	18584	23768	25815	19061	18047	19200	19798	16422	15887	20052	25030	29328	27006	24483	23514	22039	27998	27587	23646	24524	26706	26066	23111	20618	18832	23223
87.0854	26081	25679	23413	27157	25997	23942	26691	26967	22235	24160	24169	20102	29752	29012	24343	71296	18928	29381	26720	29141	21130	22135	18211	18253	23562	25296	18785	17728	18836	19606	16310	15700	19882	24623	29109	26619	24229	23319	21792	27643	27108	23355	24469	26424	25993	22610	20337	18763	22900
87.4623	25878	25358	23116	26966	25843	23675	26221	26640	21918	23824	23933	19979	29290	28854	24120	73658	18545	29262	26389	28645	20805	22006	17779	18159	23085	25001	18605	17737	18595	19189	16143	15469	19536	24433	28833	26450	23768	23155	21727	27664	26964	23265	24184	26324	25676	22708	20060	18384	22674
87.8392	25775	25280	23037	26469	25675	23582	26027	26459	21719	23661	23728	19989	28920	28494	23634	75184	18514	28834	25887	28487	20575	21734	17679	17951	22975	24761	18333	17435	18586	19194	15963	15379	19272	24092	28715	25971	23576	22925	21451	27306	26662	22956	23847	25980	25666	22342	20008	18343	22370
88.2161	25227	24789	22574	26248	25294	23103	25540	26201	21385	23451	23377	19580	28575	28095	23531	75277	18043	28576	25632	27979	20310	21545	17566	17803	22717	24620	18103	17269	18265	18821	15658	15396	19222	23944	28309	25843	23310	22491	21117	26821	26325	22700	23634	25638	25369	22148	19875	18189	22070
88.593	25030	24538	22306	26028	25021	22767	25283	25927	21137	23259	23132	19236	28292	27741	23155	72714	17828	28293	25406	27524	20147	21122	17427	17323	22429	24224	18047	17045	18176	18704	15578	15277	19093	23718	28229	25631	23036	22207	20949	26556	25996	22548	23295	25508	25332	21830	19463	17962	21819
88.9698	24743	24340	22019	25645	24937	22320	25133	25731	21066	22834	22797	19209	27829	27636	23574	69286	17587	27825	24977	27214	19972	20708	17172	17286	22338	24041	17623	16807	18032	18237	15345	14863	18756	23324	27935	25432	22858	22213	20844	26471	25746	22287	23317	24967	25215	21499	19142	17752	21721
89.3467	24275	23967	22134	25376	24437	22433	24739	25571	20613	22639	22667	19112	27423	27277	23015	70439	17451	27638	24678	27066	19845	20594	16975	17135	21910	23844	17589	16645	17852	18225	15168	14738	18717	23080	27550	25359	22551	21895	20618	26088	25610	22096	22913	24835	24679	21324	19071	17671	21355
89.7236	24283	23617	21855	25018	24183	22140	24406	25428	20429	22401	22494	18816	27245	27061	22647	67899	17330	27313	24420	26501	19628	20303	16807	16974	21751	23565	17429	16480	17868	17772	15095	14630	18424	22918	26998	25139	22238	21671	20200	25568	25259	21667	22773	24411	24528	20999	18662	17546	21062
90.1005	23968	23460	21573	24733	23674	21840	24353	25213	20150	22350	22225	18491	26839	26571	22387	64397	16905	27266	23992	26301	19479	20309	16475	16759	21404	23305	17132	16107	17672	17949	14970	14625	18421	22651	26930	24792	21919	21502	20278	25329	25160	21573	22624	24375	24328	20845	18637	17408	20746
90.4774	23693	23199	21673	24522	23492	21568	23870	25066	20020	21938	21949	18338	26524	26456	22004	65630	16856	26886	23466	26014	19260	19873	16567	16628	21138	23059	16760	15986	17445	17700	14739	14343	17913	22331	26636	24590	21635	21239	20022	25108	24796	21239	22250	24109	24197	20508	18337	17368	20410
90.8543	23444	22648	21535	24161	23272	21026	23620	24903	19840	21521	21646	18119	26317	25859	21843	67907	16532	26668	23658	25691	18994	19577	16246	16181	20859	22676	16628	15800	17223	17365	14579	14013	17834	22050	26398	24203	21386	21088	19994	24719	24480	21050	22187	23539	24120	20229	17956	16922	20232
91.2312	23193	22603	21175	24025	23203	20906	23231	24773	19544	21318	21404	17962	25799	25696	21693	68577	16455	26534	23153	25395	18979	19339	16136	16136	20791	22566	16363	15680	16871	17240	14450	13949	17676	21546	26100	23922	21240	20944	19732	24505	24309	20863	21836	23480	23716	19851	17706	16671	19982
91.608	22833	22235	20837	23637	23069	20554	23085	24560	19318	21074	21266	17845	25535	25542	21294	68560	16124	26074	22992	25177	18610	19029	15882	15888	20685	22239	16253	15323	16780	16972	14307	13776	17648	21367	26006	23900	21091	20589	19370	23954	23978	20636	21444	23182	23574	19873	17632	16746	19905
91.9849	22441	22117	20752	23377	22669	20268	22845	24234	19139	20774	20836	17612	25279	25352	21066	61911	16123	25700	22590	24677	18503	18999	15684	15842	20340	21783	15989	15353	16656	16872	14194	13687	17464	21103	25601	23496	20742	20338	19094	24006	23593	20491	21444	22937	23188	19502	17394	16420	19482
92.3618	22280	22003	20543	23049	22324	20224	22765	24101	18933	20628	20781	17524	25080	24976	20890	64089	15839	25501	22292	24596	18361	18536	15461	15724	20135	21634	15848	15019	16491	16675	13945	13455	17133	20905	25443	23341	20516	20091	18927	23811	23261	20253	20837	22524	23211	19145	17257	16080	19368
92.7387	22051	21496	20600	22982	22180	19810	22443	24255	18778	20438	20624	17395	24853	24860	20724	63740	15732	25274	22195	24271	18110	18282	15415	15456	20061	21502	15739	14864	16338	16512	13818	13316	16932	20736	25034	23064	20170	19741	18814	23361	23156	20016	20850	22430	22854	19236	17114	15957	19134
93.1156	21866	21335	20287	22683	21730	19513	22121	23983	18647	20349	20358	17124	24357	24497	20411	61794	15657	24989	21773	23808	17935	18041	15180	15168	19710	21128	15458	14779	16296	16206	13663	13227	16794	20465	24917	22577	20020	19624	18648	23319	22857	19767	20460	22050	22561	18768	16996	15810	19006
93.4925	21692	20810	19903	22380	21295	19424	21907	23783	18435	19890	20309	16780	24189	24217	20262	61486	15181	24762	21566	23419	17602	17754	15003	15003	19316	20941	15501	14640	16009	16126	13329	13040	16561	20210	24588	22548	19684	19327	18578	22843	22490	19439	20134	21838	22286	18526	16652	15760	18632
93.8693	21185	20822	19730	22289	21295	19241	21709	23585	18133	19679	20355	16708	23856	24033	20241	61134	15048	24511	21234	23317	17548	17543	14879	14945	19167	20645	15149	14492	16017	15941	13276	12946	16457	19986	24219	22502	19570	19081	18214	22497	22342	19498	20041	21479	22075	18505	16522	15465	18253
94.2462	21153	20496	19684	22020	21066	18771	21398	23497	17947	19461	20017	16479	23912	23752	19885	57736	15117	24365	20981	23142	17022	17282	14619	14778	19151	20516	14770	14310	15581	15761	13134	12610	16140	19525	24105	22043	19317	19061	17887	22319	21975	19177	19957	21396	21914	18053	16255	15318	18136
94.6231	20697	20279	19235	21646	20651	18568	21218	23219	17796	19301	19854	16388	23667	23471	19610	59411	14812	24035	20583	22779	17082	17173	14581	14595	18938	20208	14667	14244	15563	15503	12901	12610	15770	19417	23867	22054	19104	18631	17833	22025	21663	18836	19451	21065	21510	18018	16019	15158	17887
95	20533	20120	19184	21529	20376	18439	20968	23061	17548	19084	19766	16146	23558	23186	19538	59078	14688	23748	20413	22348	16940	16854	14341	14508	18743	19928	14425	14235	15404	15253	12837	12504	15685	19184	23459	21669	18883	18701	17558	21880	21463	18714	19211	20774	21206	17718	15884	14856	17733
[truncated: 12 more columns]

## Sheet: 4F EV3E 180523 Raw
Temp /oC	c1481:ADP(2.5)	c1481:ADP(2.5)	c1481:ADP(2.5)	c1481:Apo	c1481:Apo	c1481:Apo	c1481:ATP(2.5)	c1481:ATP(2.5)	c1481:ATP(2.5)	c2052:ADP(2.5)	c2052:ADP(2.5)	c2052:ADP(2.5)	c2052:Apo	c2052:Apo	c2052:Apo	c2052:ATP(10)	c2052:ATP(10)	c2052:ATP(10)	c2052:ATP(2.5)	c2052:ATP(2.5)	c2052:ATP(2.5)	c2052:ATP(20)	c2052:ATP(20)	c2052:ATP(20)	c2052:ATP(5)	c2052:ATP(5)	c2052:ATP(5)	c2091:ADP(2.5)	c2091:ADP(2.5)	c2091:ADP(2.5)	c2091:Apo	c2091:Apo	c2091:Apo	c2091:ATP(10)	c2091:ATP(10)	c2091:ATP(10)	c2091:ATP(2.5)	c2091:ATP(2.5)	c2091:ATP(2.5)	c2091:ATP(20)	c2091:ATP(20)	c2091:ATP(20)	c2091:ATP(5)	c2091:ATP(5)	c2091:ATP(5)	c2092:ADP(2.5)	c2092:ADP(2.5)	c2092:ADP(2.5)	c2092:Apo
20	18173	13215	18690	17026	11620	22432	11500	14980	26678	10415	11334	14790	13320	10918	16432	5567	7410	12739	7470	7701	13776	9864	16470	14101	5663	8317	14086	7973	6862	10880	16895	6892	9560	9612	11038	22049	27111	12386	13829	20187	13417	17722	6833	9021	22448	8150	9101	10213	24175
20.3906	18022	12803	18470	16829	11454	22386	11416	15019	26301	10247	11032	14785	13305	10783	16372	5537	7200	12696	7440	7675	13916	9883	16241	14142	5532	8274	14257	7906	6780	10550	17057	7099	9589	9493	10904	22094	27349	12466	13834	20197	13312	17777	6654	9003	22408	8148	9083	9948	24069
20.7812	17738	12670	18226	16741	11254	22120	11008	14751	26182	10025	10760	14760	13233	10662	16473	5349	6990	12588	7447	7743	13423	9844	16111	14009	5638	8147	14311	7822	6705	10527	17160	6929	9554	9389	10956	22005	27412	12374	13799	19980	13321	17771	6921	9006	22287	7929	8922	10080	23894
21.1719	17479	12580	17968	16346	11149	21989	10990	14598	25806	10031	10798	14534	13179	10443	16418	5320	6712	12469	7226	7621	13343	9748	15914	14004	5494	7870	14219	7813	6510	10340	17135	6822	9268	9264	10721	21957	27318	12300	13855	19527	12983	17706	6698	8729	22181	7835	8859	9861	23685
21.5625	16976	12450	17723	16036	10980	21516	10805	14414	25339	9841	10612	14289	13008	10428	16281	5414	6857	12477	7109	7359	13390	9665	15775	13884	5295	7737	14042	7726	6479	10288	17205	6686	9220	9343	10503	21764	27034	12305	13506	19106	12689	17360	6646	8721	21849	7785	8819	9487	23359
21.9531	16714	12085	17378	15783	10866	21353	10575	14217	25012	9838	10586	13936	12985	10382	16070	5324	6782	12215	7199	7408	12955	9718	15493	13599	5421	7636	13617	7648	6314	9930	17634	6582	9038	9332	10398	21702	26944	12148	13377	18697	12493	17359	6714	8646	21573	7551	8510	9462	23360
22.3438	16530	12022	17030	15319	10616	21199	10406	13917	24859	9862	10364	13981	12871	10485	15970	5365	6527	11945	6981	7200	12810	9575	15352	13451	5163	7625	13676	7728	6180	9983	17779	6562	9115	9167	10410	21228	26902	11479	13293	18641	12280	16997	6709	8542	21304	7435	8379	9542	23290
22.7344	16239	11798	16676	15188	10470	20846	10204	13684	24327	9685	10428	13548	12915	10206	15824	5164	6550	11876	6914	7169	12619	9315	15096	13390	5158	7460	13528	7693	6054	9864	17886	6330	8990	9167	10207	21262	26947	11294	13026	18475	12293	16802	6468	8348	21098	7567	8292	9236	23102
23.125	15935	11703	16704	14909	10353	20520	10141	13737	24103	9651	10116	13572	12948	10246	15892	5003	6460	11615	6744	7042	12530	9466	15141	13181	5133	7276	13399	7753	6092	9694	17959	6465	8889	9205	10141	21217	26917	11068	13025	18296	12039	16583	6487	8209	20965	7353	8142	9175	22945
23.5156	15766	11348	16263	14522	10325	20499	9863	13581	23893	9581	10122	13203	13060	10031	15748	5257	6427	11667	6767	7188	12504	9399	14998	13026	4989	7124	13184	7595	6042	9446	18222	6271	8823	8928	10038	20820	26972	11073	12724	18267	11958	16252	6454	8164	20842	7112	8191	9026	22989
23.9062	15409	11318	16103	14540	9936	20228	9876	13386	23467	9693	9863	12967	13057	10220	15442	5270	6268	11449	6847	6809	12161	9327	14746	12995	5137	7155	13254	7648	6060	9414	18165	6355	8662	8969	9785	20652	26917	10896	12523	18104	11779	16360	6362	8130	20572	7123	8025	8783	22804
24.2969	15259	11384	15980	14400	9888	20074	9759	13220	23262	9752	9968	12787	13189	9935	15552	5166	6246	11340	6685	6776	12095	9147	14768	12873	5045	7185	13113	7699	6009	9237	18214	6293	8418	9143	9713	20414	26709	11067	12564	18187	11692	15920	6339	8012	20344	7103	7888	8967	22809
24.6875	15205	11006	15751	14040	9798	19939	9546	12972	22794	9671	9881	12621	13349	9786	15275	4963	6000	11257	6620	6947	12042	9094	14618	12853	4868	7054	12865	7544	5882	9163	18208	6276	8335	9069	9734	20250	26824	10740	12389	18056	11675	15829	6395	7963	20206	7047	7843	8807	22746
25.0781	15143	10943	15451	13900	9767	19425	9467	13017	22639	9737	9871	12482	13446	9619	15080	5009	5977	11035	6777	6733	11873	9139	14655	12576	5054	7112	12769	7616	5712	9083	18073	6234	8220	8908	9547	19950	26898	10835	12082	18152	11327	15723	6304	7818	19975	6962	7694	8633	22801
25.4688	14724	11021	15298	13768	9492	19394	9373	12771	22335	9580	9782	12323	13635	9612	15109	5009	5923	10975	6583	6670	11743	9124	14620	12615	5062	7127	12726	7562	5900	9043	18075	6243	8278	9069	9427	19752	26869	10895	12093	18250	11367	15474	6369	7772	19896	7013	7779	8463	22690
25.8594	14552	10856	15152	13742	9586	19239	9360	12582	22075	9750	9659	11832	13522	9559	14868	5001	5944	10689	6772	6654	11560	9081	14423	12588	5056	7012	12546	7602	5824	8840	17901	6089	8198	9091	9308	19392	26723	10846	11916	18288	11129	15521	6289	7602	19872	7036	7645	8372	22629
26.25	14509	10838	14836	13488	9320	19031	9290	12601	21820	9811	9725	11965	13671	9687	14749	5014	5850	10696	6775	6640	11490	9057	14334	12262	4932	7177	12500	7642	5768	8813	17921	6289	8213	8944	9270	19008	26951	10998	11823	18508	11222	15242	6337	7747	19528	6921	7492	8341	22549
26.6406	14269	10609	14819	13264	9445	18781	9179	12496	21796	9818	9589	11619	13812	9681	14657	4864	5825	10535	6752	6594	11400	9032	14382	12127	5021	6848	12498	7478	5815	8771	17544	6183	8073	9022	9131	19029	26790	11011	11615	18468	10971	15138	6235	7495	19271	6913	7587	8116	22766
27.0312	14141	10876	14597	13167	9272	18912	9006	12522	21313	10045	9541	11315	14023	9667	14442	4913	5817	10537	6905	6598	11243	8959	14254	12145	4925	6788	12300	7667	5611	8665	17579	6077	8057	9108	9067	18856	26577	10957	11511	18763	10756	14978	6232	7449	19221	6955	7649	8308	22618
27.4219	14000	10582	14398	12993	9221	18632	9168	12254	21150	9842	9460	11388	14282	9597	14575	4911	5703	10320	6827	6516	11173	8923	14216	12081	4967	6978	12246	7520	5678	8465	17246	6210	8045	9088	9079	18759	26529	11243	11395	18766	10769	14948	6337	7438	19162	6732	7241	8122	22504
27.8125	13923	10745	14263	13102	9088	18464	8903	12400	21131	10009	9706	11093	14337	9531	14321	5111	5674	10257	6766	6580	11046	8999	14064	11880	4861	6793	12084	7471	5709	8448	17001	6178	7846	9082	8995	18489	26595	11359	11343	18829	10741	14761	6429	7404	19010	6820	7513	8010	22407
28.2031	13740	10640	14148	12891	9050	18280	8923	12143	20687	10049	9551	11049	14562	9569	14118	5003	5673	10164	6784	6537	10964	8985	14346	11828	5043	6658	12097	7511	5633	8463	16997	6091	7901	8975	9042	18441	26342	11595	11378	18917	10756	14867	6438	7446	18796	6797	7381	7935	22442
28.5938	13883	10632	13942	12733	9171	18135	8967	12181	20614	10016	9679	10872	14611	9538	14064	5098	5774	10022	6964	6353	10798	8956	14320	11606	4883	6844	11714	7583	5742	8360	16920	6283	7874	9148	9044	18236	26316	11615	11257	19026	10657	14537	6335	7435	18771	6907	7258	7921	22515
28.9844	13870	10634	13874	12673	8947	17900	8739	12084	20467	10177	9530	10672	14823	9529	13858	5053	5641	10100	6943	6466	10685	8838	14291	11726	4982	6809	11858	7452	5821	8311	16654	6167	7811	9065	8645	18263	26339	11710	11187	19365	10703	14522	6338	7293	18475	6841	7221	7812	22574
29.375	13523	10856	13712	12608	9130	17723	8983	12153	20178	10383	9709	10628	14977	9818	13863	5006	5773	10024	6943	6424	10684	8906	14389	11614	4863	7006	11809	7574	5794	8341	16428	6029	7760	9109	8610	18166	26066	11677	11189	19288	10628	14416	6475	7267	18560	7016	7121	7807	22526
29.7656	13431	10782	13503	12515	9088	17609	8900	12196	20144	10302	9826	10613	15082	9662	13714	5160	5801	9857	6916	6591	10556	8942	14362	11430	5053	6859	11681	7441	5874	8247	16249	6126	7620	9151	8801	17972	26173	11747	10945	19382	10492	14474	6409	7282	18413	6951	7344	7730	22585
30.1562	13582	10720	13594	12495	9016	17408	8914	12135	19819	10301	9505	10472	15308	9755	13733	5064	5732	9691	6954	6535	10462	8948	14338	11462	4966	6788	11625	7372	5799	8259	15951	6173	7819	9225	8526	17892	26131	11807	10974	19612	10421	14147	6626	7362	18268	6880	7121	7746	22695
30.5469	13724	10726	13260	12397	8886	17308	9017	12203	19788	10172	9802	10260	15496	9887	13586	5207	5795	9682	7221	6281	10363	9090	14472	11200	4840	6856	11665	7545	5954	8158	16071	6098	7535	9412	8675	17654	26009	11996	10902	19759	10414	14040	6503	7191	18195	6973	7287	7644	22720
30.9375	13607	10908	13291	12330	9045	17246	8833	12223	19827	10451	9883	10381	15703	9806	13616	5173	5593	9602	7165	6540	10254	8953	14402	11262	4992	6933	11699	7529	5802	8193	15801	6248	7705	9229	8644	17714	25920	11984	10980	19923	10451	14059	6585	7170	18023	7141	7058	7641	22399
31.3281	13582	10856	13107	12450	9051	17150	8922	12152	19614	10756	10031	10251	15658	9916	13507	5181	5998	9488	7269	6449	10248	9217	14602	11127	5054	6951	11562	7637	6030	8100	15702	6489	7606	9275	8605	17599	25747	12020	10765	19854	10384	14084	6508	7155	18035	7069	7232	7558	22605
31.7188	13714	10852	13068	12451	8931	17019	8883	12305	19657	10545	10118	10115	15887	10026	13203	5225	5772	9428	7471	6372	10129	9182	14461	11133	5198	6775	11462	7603	5880	8202	15503	6402	7545	9569	8728	17545	25744	12396	10863	19957	10389	14004	6550	7230	17871	7189	7152	7358	22642
32.1094	13654	10866	12945	12391	8946	16748	8867	12284	19442	10737	10161	10008	16025	10103	13367	5307	6033	9404	7299	6574	10061	9282	14590	11032	5171	6944	11401	7716	6007	8158	15581	6579	7436	9309	8595	17458	25543	12369	10852	20197	10515	13920	6616	7311	17978	7257	7063	7248	22961
32.5	14065	11105	12911	12437	8940	16753	9025	12437	19401	10822	10015	9954	16139	10047	13144	5286	5809	9370	7575	6549	10004	9154	14748	11002	5194	6929	11376	7719	6076	7942	15332	6566	7462	9601	8598	17434	25521	12675	10809	20223	10420	13961	6849	7088	17758	7241	7155	7358	23016
32.8906	13814	11230	12773	12404	9091	16662	9095	12296	19366	10942	10193	10000	16362	10293	13201	5396	6198	9251	7629	6693	10111	9467	14867	10990	5445	6909	11355	7935	6211	7831	15199	6785	7501	9473	8729	17371	25340	12723	10860	20335	10332	13747	7011	7058	17647	7133	7223	7463	22853
33.2812	13824	11341	12683	12306	9117	16534	9145	12526	19385	11246	10429	10178	16360	10192	13171	5272	5970	9135	7807	6634	10033	9463	14866	10921	5297	7205	11244	7782	6317	7842	15212	6846	7449	9606	8745	17381	25353	13051	10710	20320	10440	13874	6781	7088	17535	7364	7136	7338	23157
33.6719	13808	11100	12588	12269	9216	16424	9389	12647	19459	11349	10451	9916	16645	10385	12977	5341	6125	9168	7961	6731	10075	9495	14995	10909	5444	7279	11404	7824	6279	7965	15208	6815	7479	9684	8684	17423	25299	13376	10660	20421	10484	13756	7150	7317	17480	7489	7121	7393	23141
34.0625	14007	11238	12438	12367	9173	16415	9414	12788	19335	11408	10688	10030	16813	10698	13002	5393	6349	8945	7964	6836	9991	9370	15122	10765	5508	7121	11392	7825	6316	7951	15003	6903	7330	9829	8677	17473	25244	13482	10617	20552	10459	13769	7291	7170	17466	7404	7196	7245	23145
34.4531	14333	11546	12451	12762	9283	16154	9364	12974	19211	11398	10698	9959	17134	10521	13009	5602	6305	9028	8217	7002	10026	9596	15249	10738	5601	7355	11225	7757	6399	7986	15157	6935	7353	9967	8726	17339	25116	13898	10731	20760	10594	13757	6985	7165	17328	7546	7141	7213	23025
34.8438	14164	11686	12482	12525	9285	16046	9542	12873	19542	11690	10887	9918	17231	10623	12718	5589	6389	8997	8183	6996	10031	9604	15667	10833	5640	7486	11210	8012	6659	7721	15044	7322	7360	9972	8586	17411	25275	14064	10741	20727	10620	13733	7265	7284	17526	7626	7257	7275	23283
35.2344	14488	11647	12379	12697	9404	15925	9792	12986	19487	11765	10961	10075	17364	10803	12840	5695	6506	8898	8289	7082	10004	9638	15571	10913	5883	7394	11059	7962	6661	7831	15014	7378	7459	9797	8657	17538	25241	14400	10694	20949	10602	13738	7315	7477	17401	7851	7310	7339	23100
35.625	14456	11857	12330	12616	9403	15888	9831	13312	19523	12105	11079	9961	17495	10906	12646	5850	6717	8869	8486	7231	9957	9793	15804	10894	5948	7525	11208	8072	6644	7786	15101	7471	7335	10147	8770	17464	25170	14746	10810	21000	10674	13723	7529	7413	17230	7905	7373	7224	23243
36.0156	14803	11893	12224	12758	9524	15660	10088	13334	19539	12044	11319	10053	17635	11089	12580	5780	6670	8893	8763	7380	10126	9847	16026	10841	6099	7650	11052	7976	6837	7727	15166	7692	7402	10282	8534	17463	25214	14965	10807	20968	10765	13581	7709	7508	17271	7877	7335	7366	23113
36.4062	14869	12077	12328	12765	9538	15778	9955	13333	19501	12194	11303	10050	17658	11239	12429	5805	6902	8652	8987	7434	10047	10040	16083	10716	6084	7640	11011	8213	6866	7719	15160	7784	7365	10334	8704	17559	25106	15321	10845	21100	10825	13713	7699	7486	17161	7913	7357	7242	23199
36.7969	14876	12297	12314	12727	9692	15807	10215	13596	19606	12499	11586	9957	17844	11231	12591	6158	6966	8814	9023	7631	10290	10136	16290	10710	6363	7861	11194	8161	6980	7702	15012	8056	7387	10406	8649	17649	25108	15457	10856	21225	10999	13584	7823	7462	17241	7992	7495	7126	23300
37.1875	15019	12409	12378	12959	9738	15778	10286	13637	19609	12534	11737	10063	18060	11293	12329	6238	7023	8509	9173	7625	10119	10032	16526	10748	6416	7883	11143	8180	7101	7799	15307	8045	7448	10450	8805	17806	25324	15821	10957	21361	11113	13743	8011	7557	17082	7914	7319	7184	23501
37.5781	15140	12533	12362	12916	9853	15546	10642	13932	19736	12729	11832	10239	18301	11534	12398	6406	7127	8429	9351	7772	10186	10341	16464	10755	6486	8142	11232	8382	7151	7743	15309	8123	7511	10615	8860	17661	25174	15950	10935	21354	11135	13721	8146	7809	17150	8205	7465	7346	23477
37.9688	15310	12754	12327	13121	9912	15538	10955	14052	19642	12842	11851	9978	18144	11503	12394	6432	7249	8401	9469	8036	10185	10243	16727	10798	6788	8213	11152	8372	7305	7845	15498	8353	7383	10646	8967	17668	25162	16104	10776	21534	11357	13589	8266	7686	17095	8324	7504	7210	23438
38.3594	15503	13121	12340	13079	9960	15635	11029	14217	19983	13203	12222	10160	18459	11773	12386	6467	7392	8345	9565	8143	10306	10459	16898	10800	6889	8350	11135	8507	7303	7770	15576	8426	7502	10827	8926	17635	25483	16304	10953	21679	11414	13618	8519	7885	16950	8373	7664	7380	23472
38.75	15613	13092	12220	13118	10079	15405	11618	14500	19863	13332	12359	10152	18591	11724	12197	6618	7524	8395	9849	8286	10478	10588	17035	10855	7126	8429	11138	8748	7246	7720	15833	8389	7405	10953	8960	17827	25251	16656	10812	21876	11402	13663	8733	8076	17058	8364	7803	7250	23531
39.1406	15721	13265	12427	13208	10011	15340	12051	14871	20182	13453	12416	10283	18826	11985	12336	6854	7860	8184	9936	8417	10377	10534	16986	10819	7127	8389	11080	8690	7441	7837	16027	8642	7392	11179	8858	17968	25362	16557	10994	21868	11437	13674	8760	7999	17010	8607	7611	7230	23682
39.5312	15770	13415	12479	13359	10078	15196	12493	15425	20239	13538	12790	10343	18768	12023	12200	7074	7851	8233	10182	8705	10477	10593	17222	10807	7295	8616	11000	8715	7596	7573	16146	8656	7393	11125	8808	17889	25511	16751	10945	21965	11606	13598	8858	8124	16860	8608	7785	7306	23703
39.9219	16017	13572	12388	13477	10123	15190	13052	15901	20233	13827	12736	10271	19060	12026	12254	6925	7854	8155	10259	8735	10540	10563	17426	10995	7298	8613	11159	8979	7658	7762	16438	8673	7483	11392	9024	17853	25458	16913	10939	22101	11867	13562	9029	8239	16871	8853	7869	7180	23897
40.3125	16132	13679	12486	13665	10249	15219	13592	16161	20504	14038	12902	10272	19066	12262	12351	7119	8095	7961	10441	8961	10645	10705	17505	11093	7576	8912	11272	9080	7845	7838	16485	8705	7335	11367	9077	17942	25520	17198	10977	22185	12044	13462	9278	8438	16781	8729	7793	7198	24067
40.7031	16285	13844	12384	13735	10448	15263	14044	16545	20505	14021	12953	10493	19247	12317	12188	7233	8114	7975	10650	8968	10566	10975	17613	11131	7682	9079	11202	9127	7922	7756	16700	9045	7457	11689	9159	17792	25501	17296	11135	22571	12092	13510	9363	8405	16956	8957	7980	7420	24165
41.0938	16382	13906	12431	13826	10565	15260	14504	16840	20643	14285	13248	10286	19138	12379	12194	7168	8128	8052	10658	9223	10722	11019	17505	11151	7841	8920	11141	9290	7966	7771	16990	9086	7402	11728	9088	17820	25703	17230	11004	22508	12283	13355	9630	8599	16794	8804	7888	7421	24368
41.4844	16380	14055	12283	13812	10525	15169	14727	17230	20670	14341	13339	10351	19353	12504	12104	7290	8313	7990	10835	9474	10792	11102	17777	11180	7965	9148	11167	9271	7996	7782	17190	9165	7439	11903	9047	17976	25887	17474	10971	22856	12413	13324	9787	8651	16615	9099	7946	7405	24454
41.875	16625	14058	12553	14259	10510	15041	14906	17076	20682	14598	13492	10275	19488	12669	12189	7548	8431	7885	11119	9549	10782	11155	17777	11268	7963	9364	11228	9425	8156	7962	17307	9177	7396	12088	9018	17961	26027	17460	10924	22855	12226	13157	9792	8840	16730	9297	8146	7362	24856
42.2656	16875	14157	12490	14208	10620	15085	15003	17341	20921	14569	13758	10433	19615	12723	12300	7541	8486	7865	11186	9795	10902	11112	17772	11355	8390	9311	11167	9424	8242	7837	17386	9435	7557	12211	9225	17959	25835	17500	11020	22861	12412	13092	9984	9035	16484	9437	8198	7365	25262
42.6562	16820	14436	12516	14179	10684	15099	15245	17503	20871	14811	13944	10617	19397	12811	12346	7545	8733	7851	11414	9813	10953	11114	17868	11122	8318	9673	11238	9558	8500	7999	17582	9329	7510	12334	9183	18047	26046	17643	11026	23055	12620	12946	10160	9076	16529	9446	8061	7595	25523
43.0469	17143	14580	12650	14497	10684	15100	15371	17749	20859	15071	13974	10536	19615	12973	12209	7498	8776	7944	11436	9758	10906	11227	17928	11229	8456	9675	11262	9440	8458	7832	17865	9505	7544	12654	9513	18002	26408	17701	11159	23336	12679	12951	10291	9217	16551	9425	8272	7630	25954
43.4375	17348	14488	12744	14477	10854	15037	15553	17624	20742	15093	14146	10630	19746	13068	12113	7746	8858	8060	11640	10109	11087	11197	18057	11290	8608	9931	11440	9775	8530	7856	17985	9566	7599	12552	9306	17987	26257	17867	11140	23478	12908	12743	10463	9275	16389	9547	8303	7494	26620
43.8281	17415	14783	12553	14653	10905	15132	15735	17851	20771	15163	14173	10691	19744	13004	12029	7819	8932	7850	11747	10151	10956	11368	18027	11541	8538	10042	11260	9890	8751	7849	18206	9599	7430	12845	9466	17897	26368	17899	11333	23563	12809	12854	10466	9541	16476	9862	8390	7588	27213
44.2188	17531	15017	12565	14850	10921	14959	15760	17914	20761	15357	14323	10677	20028	13157	12109	7899	9096	7943	11782	10192	11129	11369	18110	11432	8736	10231	11343	9738	8757	7860	18295	9865	7516	12996	9587	18052	26640	18016	11217	23782	13115	12802	10874	9571	16270	9838	8434	7457	27999
44.6094	17638	15044	12631	14950	10958	15210	15379	17713	20846	15520	14410	10651	19903	13200	11930	7909	9123	7955	11973	10250	11081	11450	17922	11605	8763	10198	11489	9765	8798	7701	18513	10002	7577	12900	9408	18024	26619	18040	11256	23853	13099	12528	11034	9741	16252	9823	8389	7736	29258
45	17835	15045	12650	15251	11184	15151	15628	17810	20835	15591	14392	10901	19933	13263	11980	7872	8989	7961	12128	10614	11423	11539	18117	11575	8679	10440	11424	9945	8724	7901	18639	10021	7679	12976	9373	18126	26892	18100	11267	24073	13036	12608	11137	9805	16220	9969	8485	7893	30195
45.3906	17925	15140	12582	15185	11270	15119	15672	17865	20664	15592	14596	10718	19934	13279	11949	8077	9294	7880	12379	10855	11241	11564	18114	11355	8965	10608	11362	9841	9109	7944	18783	10060	7707	13372	9559	18296	26936	18327	11448	24040	13148	12503	11325	9928	16084	10000	8747	7811	31718
45.7812	17864	15202	12777	15381	11264	15191	15615	17816	20643	15634	14560	10773	20002	13449	11937	7945	9429	7973	12493	11135	11405	11593	17987	11619	9082	10654	11365	10027	9060	7985	18901	10303	7911	13442	9678	18265	27370	18485	11201	24255	13270	12542	11765	10257	16076	9983	8726	7794	33054
46.1719	18070	15161	12922	15593	11273	14999	15726	17962	20621	15793	14525	10937	20160	13486	11829	8125	9378	8008	12672	11308	11402	11605	18134	11674	9222	10676	11585	10028	9201	8000	19278	10531	7893	13510	9685	18290	27186	18590	11515	24183	13411	12528	11821	10306	16204	10215	8823	7926	34481
46.5625	18213	15455	12758	15698	11542	15236	15631	17905	20774	15752	14805	10968	20191	13579	12051	8227	9424	7915	13132	11617	11701	11674	18126	11637	9121	10643	11533	9942	9257	7898	19691	10834	7908	13763	9896	18524	27504	18666	11618	24579	13382	12299	12003	10353	15993	10352	8801	7881	36398
46.9531	18326	15544	12906	15857	11485	15075	15745	17895	20759	15864	14830	11017	20226	13864	12034	8267	9598	7934	13387	11788	11519	11608	18073	11644	9425	10898	11596	9998	9171	8230	19893	11033	8008	13881	10047	18492	27725	19167	11657	24585	13637	12425	12414	10801	15962	10387	8887	8010	38342
47.3438	18406	15556	13032	15992	11506	15298	15806	18131	20817	15955	14935	11009	20110	13704	12155	8221	9529	7854	13588	11981	11622	11735	18118	11806	9538	10998	11625	10178	9225	7949	20190	11485	8170	14271	10009	18703	27950	19280	11780	25057	13765	12456	12531	10970	15999	10322	8857	7880	40427
47.7344	18502	15650	12868	16197	11616	15217	15902	18114	20724	15877	15053	11082	20058	13840	12164	8386	9659	7817	13840	12075	11838	11960	18189	11685	9675	10900	11840	10179	9349	8067	20626	11625	8361	14300	10361	18795	28312	19537	11956	25041	13864	12494	12889	11250	16119	10532	8918	8067	42393
48.125	18568	15575	13017	16116	11668	15426	15916	18187	20841	15939	15133	11067	20144	14023	12102	8471	9687	7966	13998	12460	11765	11832	18199	11610	9866	11247	11676	10273	9411	8067	21220	12085	8579	14603	10336	18763	28913	19896	12225	25417	13845	12549	13143	11356	16033	10536	9017	7972	44608
48.5156	18468	15731	13083	16374	11931	15320	15924	18107	20755	15993	15207	11279	20335	14160	12086	8345	9719	7909	14123	12499	12003	11854	18179	11714	9842	11336	11714	10150	9400	8205	21794	12684	8770	14915	10667	19093	29264	20323	12244	25666	14155	12595	13628	11601	16078	10569	8931	8205	46744
48.9062	18644	15870	13138	16534	12018	15380	15739	18012	20657	15915	14917	11153	20434	13954	12067	8511	9828	7906	14298	12676	12008	11901	18009	11871	10038	11403	11994	10356	9420	8162	22239	13310	9062	15158	10829	19226	29798	20949	12476	25978	14536	12568	14171	12232	16093	10507	9092	8227	48885
49.2969	18654	15771	13040	16640	11938	15447	15879	17995	20670	16020	15157	11251	20229	14154	12261	8436	9898	8017	14513	12940	12251	11915	18198	11755	10086	11467	11845	10290	9649	8066	23146	14119	9377	15630	11048	19271	30607	21577	12643	26327	14602	12752	14880	12536	16362	10490	9046	8117	50683
49.6875	18595	15881	13200	16862	12142	15456	16104	18202	20574	16062	15183	11447	20302	14215	12108	8619	9852	8033	14683	12869	12180	11990	18130	11731	10366	11579	11990	10286	9513	8230	23930	14829	9728	15965	11225	19431	31151	22223	12958	26667	14853	12818	15439	13266	16465	10655	9201	8191	52689
50.0781	18695	15767	13137	17122	12225	15473	16018	17865	20580	15860	14974	11161	20452	14343	12154	8553	9879	7922	14628	13086	12213	12065	18167	11864	10512	11649	12101	10333	9521	8500	25058	15978	10177	16494	11479	19684	31955	23197	13305	27108	15246	12930	16408	13938	16480	10667	9106	8201	53844
50.4688	18777	15824	13286	17284	12341	15620	15879	17909	20707	15836	15265	11225	20353	14557	12165	8446	9954	7999	14721	13143	12286	12100	18067	11836	10478	11844	11978	10267	9520	8356	26175	17087	10825	17189	12055	19733	32914	24143	13700	27530	15511	12997	17259	14593	16717	10751	9225	8034	55226
50.8594	18862	15849	13200	17236	12526	15673	15883	18253	20584	15858	15379	11551	20455	14482	12273	8495	9974	8027	14882	13324	12345	11960	17931	11783	10473	11865	11929	10262	9674	8297	27524	18456	11343	18126	12315	20159	33949	25086	14223	28340	15805	13220	18355	15479	17175	10755	9145	8375	56338
51.25	18874	15992	13187	17509	12680	15947	15984	18013	20562	15912	15406	11368	20333	14541	12243	8476	9993	8050	14887	13266	12544	11924	17889	11725	10546	11952	12142	10303	9622	8281	28815	19772	12072	19021	13110	20423	35387	26587	14798	28954	16384	13518	19595	16604	17329	10664	9284	8391	56939
51.6406	18747	16018	13097	17850	12802	15934	15716	17904	20310	15730	15295	11435	20356	14453	12413	8553	9940	7958	14889	13419	12425	12040	17862	11725	10596	12196	12007	10313	9685	8375	30497	21419	13016	19955	13700	20669	36645	27937	15442	29773	17051	13780	21049	17549	18002	10815	9278	8400	57535
52.0312	19033	15910	13231	18075	13092	16154	15805	18023	20667	15825	15213	11279	20336	14580	12352	8498	9951	8064	14947	13374	12518	12148	17967	11707	10431	12285	12167	10244	9507	8387	31910	23204	13739	21074	14330	21047	38180	29693	16148	30767	17535	13936	22393	19041	18412	10847	9281	8219	57905
52.4219	18810	15815	13041	18350	13266	16189	15841	18000	20426	15716	15153	11486	20247	14798	12166	8498	9955	8029	14848	13276	12607	12116	17904	11642	10747	12201	12264	10317	9593	8421	33720	25042	14787	22422	15346	21328	39917	31544	16794	31837	18513	14464	24127	20504	18758	10777	9324	8175	58172
52.8125	18954	15952	13191	18677	13367	16246	15792	17974	20383	15553	15163	11506	20375	14864	12366	8492	10090	7898	15125	13425	12546	12042	17938	11683	10708	12245	12224	10314	9635	8407	35380	26803	15917	24023	16313	22092	41558	33491	17612	33018	19382	14620	26206	22033	19703	10694	9416	8450	58387
53.2031	18744	15810	13180	18994	13668	16584	15748	17857	20331	15489	15012	11236	20485	14708	12295	8671	10099	7964	14828	13472	12694	12154	17693	11552	10666	12484	12326	10321	9610	8535	36731	28612	16693	25565	17461	22582	43261	35643	18540	34384	20422	15426	27988	23814	20157	10813	9384	8340	58342
53.5938	18603	15704	13172	19513	13926	16792	15779	17493	20259	15404	15173	11329	20473	14938	12380	8463	10105	8066	14819	13480	12685	12247	17672	11635	10697	12381	12271	10263	9719	8475	38253	30286	17866	27473	18729	23125	45362	38162	19555	35874	21519	15916	30394	25612	20770	10822	9336	8362	58501
53.9844	18890	15869	13155	19871	14225	16907	15404	17369	20298	15330	15013	11271	20618	14964	12345	8580	9978	8071	14778	13637	12699	12296	17713	11575	10696	12477	12281	10275	9720	8640	39685	31949	18722	29354	20136	23782	47642	40557	20438	37411	22806	16500	32596	27750	21764	10865	9486	8560	57994
54.375	18804	15947	13076	20445	14816	17175	15419	17500	20282	15461	14793	11294	20544	15015	12451	8527	9904	7904	14816	13527	12667	12214	17620	11671	10607	12537	12377	10340	9600	8248	40720	33219	19564	31500	21719	24616	49669	43001	21534	39367	24215	17285	34891	30203	22687	10855	9454	8443	57802
54.7656	18680	15647	13168	21029	15194	17841	15423	17260	20259	15301	14865	11217	20554	14959	12358	8494	9993	7979	14644	13572	12582	12241	17547	11536	10613	12539	12386	10321	9680	8270	41520	34477	20465	33710	23487	25376	51755	45406	22588	41157	25696	18044	37376	32250	23590	10877	9387	8578	57764
55.1562	18699	15636	13129	21630	15855	17926	15285	17288	20083	15277	14686	11447	20608	14899	12533	8542	9856	8164	14662	13698	12739	12268	17521	11638	10620	12485	12410	10478	9655	8311	42228	35589	21240	35875	25091	26118	53926	47937	23723	43100	27387	19056	39975	34444	24580	11018	9516	8660	57223
55.5469	18504	15714	13075	22398	16436	18502	15344	17339	20106	15031	14614	11209	20514	15035	12559	8560	10023	7980	14654	13510	12657	12361	17373	11589	10630	12627	12455	10316	9871	8349	42822	35920	21817	38508	26910	27343	55908	50368	24976	45273	29053	19935	42553	36957	25670	10959	9551	8625	57019
55.9375	18431	15649	13055	23255	17098	18892	15240	17307	19989	14989	14710	11357	20692	15094	12438	8366	10064	7965	14635	13689	12751	12366	17474	11635	10681	12585	12602	10463	9719	8344	43193	37009	22254	40733	28853	28281	57909	52820	25993	47218	30973	21001	45034	39494	26672	10940	9479	8649	56964
56.3281	18288	15380	13014	24192	17678	19400	15288	17208	19997	14970	14464	11233	20682	15201	12673	8348	10074	8030	14623	13621	12755	12266	17366	11499	10442	12149	12389	10492	9837	8291	43385	37184	22585	43032	30687	29307	59744	55112	27089	49371	32919	22345	47221	41928	27786	11037	9657	8626	56729
56.7188	18370	15428	12993	25459	18551	19980	15013	17251	19865	14871	14431	11089	20695	15163	12687	8374	9907	8068	14643	13524	12759	12363	17246	11496	10648	12084	12408	10720	9819	8590	43798	37527	22898	45183	32676	30340	61273	57270	28255	51476	34784	23237	49525	44070	28834	10956	9575	8823	56230
57.1094	18238	15264	13067	26354	19370	20938	15081	17187	19839	14672	14165	11300	20813	15425	12638	8380	9859	8085	14524	13480	12796	12396	17337	11489	10537	12166	12462	10778	10185	8617	43775	37622	23167	47550	34585	31230	62704	58843	29046	53805	36564	24289	51483	46266	29767	11235	9695	8847	55899
57.5	18358	15322	12989	27752	20658	21644	14791	17056	19799	14510	14261	11226	20956	15606	12762	8379	9950	7908	14377	13417	12877	12328	17155	11464	10563	12033	12512	10995	10309	8831	43737	37584	23339	49769	36467	32487	63705	60232	29895	55562	38509	25322	53325	48212	30776	11013	9663	8640	55292
57.8906	18076	15192	13218	29194	21777	22515	14927	17223	19737	14450	14064	11168	21153	15795	12972	8414	9954	8083	14440	13446	12670	12345	17259	11386	10455	12161	12513	11329	10437	8849	43583	37530	23338	51768	38209	33370	64721	61411	30743	57735	40461	26447	55049	50221	31740	11308	9747	8938	55020
58.2812	17960	15260	12935	30652	23168	23424	14730	17053	19582	14416	14010	11026	21484	15944	13001	8253	9897	7955	14568	13516	12891	12323	17127	11532	10513	12186	12627	11730	10764	9002	43617	37354	23436	53621	39970	34321	65241	62337	31313	59641	42210	27581	56294	51680	32574	11432	9874	8919	54293
58.6719	17846	15057	12862	32085	24472	24307	14613	16963	19797	14211	13907	11013	21511	16301	13312	8304	9877	8059	14526	13474	12928	12398	17108	11470	10457	12176	12391	12022	11322	9133	43232	37257	23271	55582	41446	35190	65676	62640	31700	61113	43948	28448	57182	52947	33358	11574	10003	9071	54107
59.0625	17867	15052	12917	33785	25931	25412	14784	16857	19712	14138	13716	11171	22126	16778	13270	8195	10000	8097	14500	13569	12745	12572	17015	11306	10463	12080	12510	12548	11851	9644	43106	37216	23319	56725	42700	35967	65535	63037	31940	62815	45640	29499	58086	53848	33846	11749	10259	9092	53697
59.4531	17598	15087	12614	35341	27229	26143	14573	16874	19581	14048	13569	11214	22529	17028	13505	8322	9885	8012	14546	13562	12866	12406	16903	11504	10518	12158	12692	13226	12456	9805	42782	37048	23420	57761	43846	36530	65793	63096	32440	64230	46928	30571	58513	54812	34278	11849	10379	9339	53096
59.8438	17722	14478	12747	36893	28783	27229	14549	16938	19296	13914	13530	11105	23119	17429	13656	8309	9905	7921	14593	13655	12896	12416	16850	11432	10663	12110	12625	14235	13339	10205	42556	36738	23269	58640	44690	37252	65693	63189	32475	65349	48212	31059	58737	55007	34631	12032	10523	9488	52662
60.2344	17474	14348	12815	38214	30017	28126	14442	16875	19383	13728	13423	10882	24014	18015	13947	8402	9845	8058	14601	13670	12903	12631	16911	11394	10543	12157	12730	15217	14259	10797	42533	36642	23341	59129	45619	37586	65698	62793	32710	66312	49212	31888	58941	55352	34730	12424	10914	9939	52212
60.625	17150	14399	12807	39380	30885	28835	14393	16834	19388	13575	13221	10987	24733	18936	14379	8288	9997	7993	14620	13930	13158	12448	16745	11394	10649	12226	12653	16644	15566	11544	42007	36503	23222	59391	46347	37914	65220	62348	32521	67044	50186	32357	58647	55418	34880	12928	11304	10141	51718
61.0156	17299	14381	12850	40509	31804	29591	14504	16743	19377	13624	13021	10996	25714	19719	14782	8632	9825	7976	14865	13832	13139	12546	16724	11412	10732	12382	12819	18208	17256	12088	41787	36125	23229	59512	46486	38168	64806	61939	32627	67845	50818	33061	58651	55533	34972	13600	11612	10653	51331
61.4062	17104	14160	12596	41303	32587	30163	14168	16755	19139	13381	13021	10942	26730	20857	15290	8521	10098	8139	14855	14085	13113	12630	16623	11403	10864	12449	12863	19827	18821	13091	41532	35891	23013	59597	47056	38414	64595	61564	32743	68285	51604	33471	58499	55508	35132	14333	12369	10838	50839
61.7969	17059	14042	12642	41980	33381	30490	14142	16700	19398	13244	13067	10852	28167	22083	15829	8492	9984	8249	15175	14269	13199	12640	16580	11415	10912	12522	12780	21802	20607	14074	40992	35409	22995	59446	46823	38516	64300	61001	32463	68466	51771	33795	57939	54941	34762	15239	12912	11530	50156
62.1875	16899	14116	12700	42509	33950	30986	14326	16723	19228	13174	12810	10969	29811	23632	16626	8738	10211	8234	15389	14628	13499	12854	16710	11392	11061	12715	13052	24009	22883	15239	40734	35137	22873	59084	46711	38104	63666	60085	32466	68370	51974	33777	57499	54672	34751	16302	13799	12083	49591
62.5781	16868	14058	12728	42763	34222	31096	14069	16758	18913	13054	12688	10850	31368	25200	17478	8947	10369	8401	15851	14711	13577	13153	16745	11446	11360	13062	13136	26087	25324	16450	40292	34869	22703	58797	46695	38228	63442	59698	32276	68513	52188	34145	57196	54396	34658	17755	15059	13236	49144
62.9688	16429	13621	12602	43282	34660	31442	14121	16723	19039	13131	12538	10798	33194	27046	18499	9196	10634	8329	16016	15065	13632	13222	16894	11255	11660	13114	13267	28169	27671	17772	40048	34656	22669	58393	46346	38102	62819	58861	32050	68389	51886	34147	56707	54093	34399	19290	16347	14070	48636
63.3594	16324	13803	12649	43465	34890	31722	14025	16850	19046	12854	12592	10938	35002	28918	19391	9299	10917	8573	16516	15566	13982	13364	16838	11506	11997	13685	13512	29777	29563	19086	39615	33952	22546	57876	46153	38111	62456	58187	31815	68100	52038	34331	56013	53488	34244	21171	17917	15417	48010
63.75	16111	13746	12496	43634	35283	31738	14002	16965	19149	12802	12468	10867	36801	30915	20565	9652	11205	8696	17110	16174	14312	13572	16812	11648	12390	13958	13722	31468	31668	20515	39169	33865	22198	57528	46005	37973	62085	57572	31816	68092	52011	34176	55531	52666	34069	23153	19551	16759	47370
64.1406	16045	13628	12397	43619	35434	31983	14138	16826	18891	12739	12352	10906	38808	32713	21583	10296	11598	8832	17950	16780	14601	13988	16914	11945	12845	14442	13948	32645	33432	21662	38764	33423	22179	56947	45456	37673	61540	57047	31780	67725	51691	34213	55065	51311	33861	25496	21261	18106	47197
64.5312	15882	13522	12397	43934	35678	32236	13979	16795	18976	12819	12392	11008	40211	34627	22771	10690	12198	9238	18713	17599	15020	14295	17471	11906	13290	15043	14323	33783	34577	22612	38320	32833	21938	56488	45080	37445	61106	56367	31454	67595	51357	34122	54322	50202	33772	27701	22942	19666	46379
64.9219	15666	13572	12426	44023	35712	32590	14054	17064	19193	12584	12117	10833	41772	36111	23694	11358	12909	9525	19517	18165	15525	14886	17931	12256	14190	15761	14666	34301	35594	23466	37867	32621	21959	55921	44706	37299	60506	55589	31375	67016	51238	33948	53719	49599	33449	29895	24805	20856	45991
65.3125	15730	13480	12376	44207	36104	32592	13983	16904	19001	12684	12204	11005	42644	37357	24488	12404	13888	9977	20109	19347	16259	15526	18295	12586	14964	16604	15356	34785	36238	24056	37451	32459	21721	55282	44168	37266	59925	54798	31240	66475	50835	33862	53188	49123	33199	31766	26582	22179	45221
65.7031	15609	13350	12461	44594	36264	32673	14202	17198	19092	12610	12071	10888	43477	38573	25325	13474	14717	10570	21037	20350	16734	16135	18761	12834	15679	17449	15697	34785	36542	24287	37246	31963	21446	54702	43760	36790	59525	54259	30878	65863	50613	33857	52772	48909	32985	33664	28010	23416	44802
66.0938	15641	13261	12562	44403	36649	33028	14196	17200	18914	12780	12245	10968	44105	39261	25735	14598	15878	10998	21852	21003	17394	17034	19716	13239	16708	18311	16489	34960	36570	24523	36678	31433	21345	54283	43339	36706	58798	53412	30752	65341	50150	33565	51931	48358	32813	34843	29236	24502	43980
66.4844	15816	13295	12520	44864	37018	33103	14338	17337	19204	12877	12250	10980	44305	39707	26308	15589	17085	11615	22593	21940	17844	18055	20541	13909	17625	19377	17294	34900	36921	24738	36337	31228	21263	53747	43023	36418	58398	53051	30417	64971	49670	33273	51568	48409	32462	36105	30187	25279	43688
66.875	15582	13270	12523	45151	37241	33425	14454	17494	19234	13133	12428	11204	44768	40077	26407	17111	18644	12500	23165	22599	18483	19436	21859	14767	18507	20358	17752	34789	36995	24807	36155	30729	21079	53155	42551	36388	57647	52093	30352	64568	49212	33216	50985	47945	32390	36660	30718	25688	43157
67.2656	15529	13202	12537	45644	37524	33615	14767	17856	19613	13230	12643	11282	44816	40464	26719	18425	20113	13450	23625	23209	18981	20821	23086	15402	19040	21286	18277	34654	36671	25047	35714	30461	20770	52477	41951	36203	57159	51469	30346	63602	48731	32770	50202	47744	32215	37274	31280	26094	42610
67.6562	15663	13284	12522	45654	37794	33990	15191	18141	19530	13816	12937	11696	45119	40363	26988	19604	21375	14268	23955	23643	19209	21880	24429	16131	19681	21900	18942	34347	36798	25108	35304	30243	20785	52031	41642	35975	56482	50896	29941	63073	48077	32590	49654	47191	31957	37349	31418	26258	42033
68.0469	15589	13339	12506	45929	38237	34256	15471	18645	19886	14269	13252	11752	45270	40763	27241	20565	22608	15090	24171	23866	19474	23282	25705	16911	20107	22396	19218	34220	36597	24969	34946	29760	20675	51488	41320	35700	56061	50209	29576	62434	47650	32296	49315	46800	31919	37239	31669	26259	41525
68.4375	15668	13410	12710	46383	38489	34368	16088	19137	20145	15029	13847	12182	45217	40772	27361	21446	23562	15613	24425	24106	19772	24372	26812	17763	20542	22954	19688	34061	36339	24966	34674	29289	20391	50927	40801	35458	55501	49523	29544	61849	47119	31920	48745	46262	31503	37307	31490	26314	40989
68.8281	15834	13518	12689	46403	38619	34433	16569	19899	20528	16136	14602	12657	45351	40814	27414	21783	24105	16159	24631	24334	19961	25095	27762	18365	20441	23138	20144	33473	35820	24738	34154	28957	20315	50024	40317	35376	54871	48883	29237	61048	46546	31840	47978	45663	31308	37320	31501	26181	40482
69.2188	16022	13732	13151	46561	38896	34699	17306	20414	20946	17348	15872	13294	45384	40883	27416	22535	24713	16566	24745	24506	20017	25868	28507	18650	20835	23332	19958	33237	35238	24543	33743	28591	19950	49680	39958	35051	54211	48193	28914	60452	45980	31584	47355	45123	31039	36864	31171	26177	39717
69.6094	16454	14016	13152	46925	39006	34839	18290	21128	21265	18921	16966	13774	45287	41063	27591	22502	25015	16682	24921	24733	20214	26016	28948	19160	21032	23522	20303	32866	34787	24427	33426	28438	19981	49039	39374	35136	53746	47402	28669	59789	45652	31111	46861	44368	30806	36659	30947	25930	39325
70	16741	14286	13428	46943	39295	34779	18938	21795	21832	20886	18592	14844	45285	41094	27619	22741	25159	16857	25195	25077	20426	26248	28980	19436	21090	23727	20337	32550	34593	24394	32953	27962	19632	48444	39092	34562	53111	46791	28544	58994	44961	30941	46117	43797	30587	36200	30892	25901	38890
70.3906	17227	14605	13729	47067	39152	35074	19733	22492	22272	22990	20590	16129	45349	40907	27833	22636	25266	17027	25294	25057	20505	26286	28868	19342	21031	23988	20332	32089	33877	24102	32555	27732	19555	47843	38660	34247	52310	46239	28309	58394	44493	30547	45633	43344	30495	35810	30578	25726	38358
70.7812	17978	15209	14176	47088	39349	34945	20650	23396	22690	25169	22817	17522	45206	40893	27869	22726	25237	17058	25604	25351	20658	26297	28955	19308	21258	24140	20654	31728	33464	24017	32068	27276	19495	47250	37999	34137	51712	45834	28022	57692	43597	30307	44932	42777	30360	35282	30170	25624	37623
71.1719	18779	15930	14846	46895	39163	34690	21218	24178	23220	27590	24903	18604	45524	40944	28005	22493	25198	17048	25739	25309	20828	26177	28982	19566	21238	23983	20838	31375	33164	23734	31668	26898	19289	46829	37868	34038	51021	44884	28043	56871	43350	30125	44354	41952	29961	35006	30062	25276	37158
71.5625	19868	17008	15407	46745	38979	34773	22065	24853	23737	29794	27201	20232	45692	41160	28094	22740	25176	17185	25789	25777	20962	26205	28940	19509	21381	24196	20981	30992	32811	23657	31367	26736	19103	46162	37220	33759	50416	44217	27713	56314	42740	29675	43751	41437	29685	34716	29778	25113	36735
71.9531	21152	18043	16210	46370	38757	34699	22674	25646	23932	31511	29194	21449	45713	41211	28195	22700	25274	17146	26210	25916	21345	26088	28634	19361	21563	24257	21025	30613	32580	23545	31019	26278	19029	45659	36912	33484	49798	43885	27541	55324	42162	29560	43433	40858	29581	34156	29459	24940	36281
72.3438	22591	19313	17195	45993	38671	34412	23275	25865	24370	32951	30670	22734	45555	41160	28221	22600	25282	16967	26507	26045	21486	26082	28497	19355	21585	24231	21196	30289	32273	23281	30514	25861	18720	44730	36202	33227	48851	42974	27177	54726	41526	29165	42732	40207	29159	33744	29150	24542	35842
72.7344	24379	20672	18110	45670	38331	34335	23830	26763	24826	33779	31573	23960	45601	41199	28392	22494	25419	17253	26861	26481	21497	26072	28564	19087	21903	24604	21402	29984	31663	23359	30363	25640	18532	44730	35974	33069	48209	42376	27119	54205	41112	28888	42256	39627	29038	33275	28897	24394	35473
73.125	26000	22084	19478	45462	37875	33913	24481	27049	25109	34081	32450	24403	45553	41269	28484	22527	25283	17303	27112	26708	21802	25677	28173	18965	21958	24690	21494	29697	31334	23039	29962	25236	18386	43708	35584	32717	47233	41709	26746	53365	40616	28716	41399	39218	28786	32899	28497	24118	34752
73.5156	27541	23620	20223	45122	37716	33776	25058	27509	25455	34572	32819	24888	45472	41299	28544	22494	25345	17265	27206	27083	21960	25732	27953	19164	22092	24968	21610	29193	30882	22901	29619	25021	18056	42990	35075	32429	46760	41065	26512	52529	40032	28555	40544	38424	28783	32400	28252	23886	34339
73.9062	29021	25001	21207	44517	37333	33500	25390	27924	25628	34399	32875	25061	45534	41226	28434	22239	25281	17127	27836	27302	22299	25473	27634	18878	22426	25148	21832	28743	30525	22719	29293	24648	18101	42536	34719	32125	45989	40724	26274	51960	39469	28087	39927	37921	28613	31902	27947	23704	33932
74.2969	30443	26079	22160	44141	36974	33130	25791	28293	25903	34483	32932	25136	45382	41104	28580	22393	25216	17049	28195	27751	22549	25525	27609	18908	22456	25386	22029	28329	30014	22393	28970	24426	17633	42113	34420	32007	45456	40138	26070	51486	39032	27727	39443	37324	28175	31606	27516	23440	33403
74.6875	31369	26981	22728	43777	36434	33026	26195	28830	26138	34508	33031	25234	45246	40815	28335	22434	25261	17097	28669	28352	22808	25028	27356	18685	22822	25671	22057	28017	29725	22306	28746	24011	17684	41452	33910	31695	44851	39389	25992	50732	38647	27256	38863	36877	28062	31061	27225	23130	32867
75.0781	32017	27673	23347	43351	36236	32568	26669	29166	26317	34446	32859	25398	44890	40728	28415	22283	25204	16942	29206	28442	23219	24787	27010	18559	23033	25886	22295	27551	29111	22044	28102	23796	17502	40924	33585	31657	44333	38903	25602	50038	38177	27079	38641	36391	27878	30617	26846	22771	32364
75.4688	32274	28077	23880	42819	35734	32256	27056	29669	26772	34144	32847	25309	44552	40415	28387	22416	25318	17016	29515	28845	23360	24785	26866	18395	23213	25961	22541	27215	28732	21923	27549	23441	17263	40501	33347	31228	43886	38327	25296	49426	37685	27139	38150	35833	27861	30279	26550	22743	31903
75.8594	32673	28390	24040	42397	35371	31637	27509	29973	26943	33915	32548	25285	44188	40280	28156	22037	25239	16989	29852	29537	23656	24627	26606	18364	23551	26390	22675	26651	28246	21756	27285	23064	17218	39893	32705	31296	43121	37792	25254	48743	37129	26675	37781	35336	27464	29706	26068	22346	31509
76.25	32802	28546	24341	41866	34775	31297	27580	30368	27412	33889	32643	25367	43853	40036	28276	22228	25186	16990	30436	29837	23996	24315	26365	18329	23730	26721	22820	26457	27844	21436	26951	22606	17193	39252	32516	30910	42509	37255	24923	48048	36522	26577	37401	34808	27260	29120	25845	22220	30944
76.6406	33158	28708	24478	41558	34349	31215	28194	30791	27481	33658	32282	25296	43568	39386	27966	22188	25262	16932	30725	30307	24112	24102	26269	18113	24069	26768	22765	25953	27555	21405	26597	22675	16977	38787	32081	30644	41761	36720	24901	47439	36114	26302	36966	34352	27172	28848	25528	21952	30674
77.0312	33117	28968	24539	40928	34009	30746	28484	31021	27614	33398	32108	25303	42961	39091	27755	22205	25072	16848	31071	30533	24278	23870	25933	18071	24178	27026	23050	25695	26989	21315	26312	22421	16764	38243	31621	30230	41161	36313	24644	46990	35676	26049	36529	33832	27006	28245	25183	21584	30250
77.4219	33024	28824	24824	40748	33547	30314	28686	31410	27800	33415	32066	25135	42437	38764	27568	21880	25058	16888	31154	30590	24423	23809	25579	17758	24362	27380	23202	25208	26756	20967	26048	22050	16637	37646	31244	30092	40508	35864	24470	46185	35223	25832	36282	33417	26691	27987	24852	21526	29716
77.8125	33350	28714	24617	40101	33092	29999	28978	31633	27951	33279	31885	24882	41995	38295	27379	21607	24833	16739	31370	30787	24499	23581	25320	17621	24406	27386	23388	24946	26371	20775	25843	21742	16413	37205	31189	29839	40136	35396	24105	45679	34827	25518	35738	33055	26527	27521	24580	21344	29531
78.2031	33283	29026	24703	39522	32750	29623	29354	31801	28269	33004	31672	24916	41442	37858	27112	21634	24612	16644	31283	30927	24498	23295	25047	17511	24372	27513	23380	24663	25827	20693	25481	21323	16385	36777	30627	29626	39593	34580	23834	45001	34226	25174	35320	32506	26372	27021	24248	20813	29112
78.5938	33172	28871	24730	38985	32191	29273	29647	32143	28559	32606	31341	24973	40950	37303	27171	21425	24659	16570	31108	30821	24522	22939	24849	17293	24435	27403	23413	24175	25604	20445	25108	20981	16087	36313	30326	29381	38780	34283	23796	44445	33848	25046	34708	32038	26089	26555	23873	20791	28459
78.9844	33131	28986	24806	38549	31993	28715	29891	32330	28720	32437	31315	24898	40515	36956	26667	21220	24497	16276	31133	30644	24563	23058	24756	17246	24468	27689	23363	23877	25259	20140	24924	20858	15951	35715	30043	29087	38437	33593	23706	44012	33529	24962	34221	31659	25985	26226	23378	20706	28219
79.375	33325	29031	24708	38155	31335	28495	30154	32490	28670	32196	31090	24704	40051	36403	26467	20951	24419	16308	31088	30683	24571	22790	24295	17002	24360	27353	23357	23509	24892	20110	24697	20617	15766	35386	29573	28726	37793	33131	23214	43498	32901	24521	33729	31228	25813	26009	23353	20441	27692
79.7656	33001	28709	24837	37859	31133	28135	30188	32606	28593	31926	30679	24523	39591	35876	26247	20831	24061	16133	30717	30377	24453	22650	24184	16941	23988	27197	23346	23245	24504	19943	24379	20339	15902	34924	29328	28794	37207	32749	23223	42889	32440	24282	33118	30829	25650	25585	23080	20029	27511
80.1562	32983	28873	24691	37370	30451	27745	30010	32535	28686	31612	30566	24425	39152	35639	25993	20534	23900	15951	30445	30150	24161	22422	23968	16875	23960	27094	23145	22829	24136	19608	23927	20101	15594	34381	29139	28211	36455	32169	22976	42336	31978	24450	32814	30392	25272	25058	22673	19930	27051
80.5469	33024	28802	24985	36933	30283	27251	29721	32409	28767	31561	30100	24283	38381	35022	25764	20402	23647	15821	30137	29899	24010	22294	23662	16628	23788	26850	22880	22421	23683	19237	23610	19940	15366	33936	28750	28022	35823	31710	22839	41576	31745	24229	32081	30049	25118	24761	22448	19671	26663
80.9375	32770	28755	24853	36320	29887	26774	29743	32103	28516	31033	29920	24215	37997	34577	25575	20093	23315	15679	29910	29546	23781	22078	23298	16614	23183	26476	22849	22383	23537	19434	23187	19664	15299	33313	28592	27636	35099	31465	22515	41070	31601	23828	31456	29547	24865	24371	22030	19317	26292
81.3281	32610	28582	24888	35889	29410	26510	29459	31970	28530	30795	29732	24075	37509	34210	25332	19781	23057	15574	29462	29301	23646	21698	23038	16222	23094	26289	22563	21943	23029	19107	22872	19404	15083	32888	27993	27657	34764	30911	22350	40658	31066	23481	30956	29143	24686	23977	21905	19135	25937
81.7188	32461	28658	24868	35537	29002	26127	29088	31822	28357	30569	29271	23719	36874	33602	24999	19542	22945	15589	29267	28759	23515	21483	22720	16143	23007	26117	22506	21535	22833	18855	22591	19132	15081	32475	27588	27533	34204	30492	22208	40041	30794	23281	30424	28916	24674	23666	21725	18824	25625
82.1094	32512	28596	24726	35105	28713	25651	28885	31518	28232	29949	29032	23668	36519	33424	24541	19204	22573	15195	28616	28653	23295	21344	22424	15878	22624	25724	22301	21371	22579	18614	22380	18868	14789	32232	27084	27178	33643	29918	22029	39463	30538	23060	29901	28582	24446	23291	21345	18916	25253
82.5	32380	28372	24630	34847	28536	25268	28614	31199	28130	29853	28696	23431	36074	32894	24421	19059	22529	14965	28524	28090	23095	21189	22241	15891	22409	25558	22173	21062	22184	18626	22172	18688	14639	31705	27104	27056	33377	29358	21722	39071	30161	23145	29440	28005	24092	23103	21006	18671	24927
82.8906	31919	28483	24607	34266	27929	24849	28199	30702	27886	29402	28185	23247	35495	32267	24212	18871	22047	14844	28151	28026	22774	21129	22034	15717	22236	25174	21857	20769	21984	18404	21979	18504	14554	31319	26822	26732	32751	29145	21564	38461	29838	22878	29215	27812	24012	22553	20916	18431	24545
83.2812	32114	28104	24587	33847	27736	24553	27837	30470	27694	28942	27780	22906	35203	31941	23978	18763	21729	14693	27887	27626	22655	20770	21847	15535	21907	24894	21779	20526	21423	18049	21669	18285	14564	30868	26474	26166	32573	28842	21435	38149	29466	22837	29172	27528	23629	22367	20599	18241	24398
83.6719	31932	28132	24282	33354	27299	23926	27665	30043	27426	28554	27505	22572	34736	31631	23740	18417	21635	14546	27337	27220	22411	20523	21416	15436	21768	24494	21534	20153	21389	17897	21376	17771	14376	30628	26164	26372	32248	28330	21120	37863	29195	22410	28612	27254	23474	22037	20194	18095	24027
84.0625	31684	28039	24237	32985	27161	24003	27213	29713	27211	28367	27057	22515	34375	31121	23590	18170	21369	14377	27052	26842	22089	20363	21350	15339	21377	24311	21313	19812	20931	17765	21247	17757	14362	30004	25808	25969	31765	27910	21115	37390	28758	22191	28400	26714	23264	21913	20078	17896	23603
84.4531	31308	27486	23983	32540	26836	23759	27090	29407	27198	28027	26839	22161	33737	30895	23184	17900	21113	14136	26743	26395	22033	20133	21185	15056	21118	23878	20945	19714	20797	17593	21012	17567	13878	29856	25516	25649	31072	27779	20922	37243	28469	22013	27961	26534	22949	21384	19913	17693	23535
84.8438	31197	27471	23965	32169	26575	23204	26635	29121	26812	27584	26636	22125	33484	30508	23079	17728	20984	14091	26628	26056	21782	20163	20742	14962	20893	23872	20910	19300	20456	17501	20730	17429	14046	29772	25410	25448	31016	27249	20581	36722	28267	21650	28075	26203	22878	21149	19750	17724	23169
85.2344	30913	27295	23952	32020	26317	22720	26381	28868	26726	27179	26144	21980	33021	30039	22805	17475	20550	13871	26189	25717	21552	20012	20428	14636	20732	23548	20523	19274	20378	17210	20399	17058	13742	28986	25016	25195	30455	26726	20446	36209	27617	21490	27316	26090	22679	20899	19584	17354	23067
85.625	30465	26928	23432	31443	25938	22368	25887	28567	26530	26726	25843	21597	32708	29455	22445	17014	20405	13676	25768	25485	21125	19549	20212	14508	20500	23193	20287	18842	19845	17000	19925	16990	13628	28649	24659	24943	30171	26440	19977	35958	27097	21174	27047	25571	22415	20559	19029	17363	22554
86.0156	30111	26685	23212	31377	25797	22050	25518	28071	26371	26650	25421	21385	32226	29501	22173	16861	20147	13603	25454	25228	20854	19537	19943	14438	20152	22827	20004	18717	19649	17009	19700	16664	13468	28315	24310	24533	29867	26287	19974	35512	26997	21119	26743	25277	22323	20339	18907	17186	22340
86.4062	29693	26299	23007	30827	25727	21686	25434	27975	25992	26316	25115	21194	31740	28875	22104	16669	19989	13516	25110	24999	20865	19219	19859	14130	19866	22473	19954	18461	19448	16652	19482	16473	13300	27984	24089	24283	29333	26135	19825	35025	26762	20882	26590	25230	21912	20022	18805	16887	22054
86.7969	29315	26112	22567	30385	25352	21238	24836	27487	25690	25799	24698	20863	31305	28631	21745	16615	19833	13401	24592	24643	20506	19273	19635	13890	19719	22386	19738	18201	19194	16504	19140	16335	13171	27640	23943	24339	28921	25650	19411	34676	26413	20476	25841	24700	21858	19846	18554	16839	21714
87.1875	29256	25922	22555	30194	24941	21111	24782	27082	25565	25586	24498	20667	31118	28244	21543	16365	19422	12948	24568	24401	20183	18936	19360	13910	19469	22160	19621	17940	19037	16327	18951	16250	13051	27329	23444	23938	28675	25250	19189	34432	26009	20323	25390	24350	21744	19536	18253	16515	21587
87.5781	28908	25454	22306	29914	24496	20605	24527	26814	25456	25109	24227	20631	30638	27830	21441	16039	19298	12875	24140	24197	20140	19010	19259	13703	19220	21861	19460	17645	18831	16211	18814	16052	12855	26973	23318	23657	28540	25252	18889	33993	25955	20091	25308	24084	21250	19282	18129	16585	21315
87.9688	28503	25174	22064	29428	24500	20114	24213	26535	25181	24692	23886	20361	30376	27596	21046	15886	19217	12680	23675	23785	19699	18816	19038	13509	18888	21639	19090	17591	18484	15787	18619	15891	12772	26848	22971	23402	28036	24881	18774	33606	25594	19770	24937	23918	21090	18966	17973	16190	21076
88.3594	28261	24885	21607	29279	24133	19908	23867	26286	24785	24706	23360	19992	29857	27340	20769	15700	18826	12454	23551	23537	19534	18584	18784	13307	18956	21346	19013	17409	18396	15820	18322	15639	12794	26307	22806	23459	27808	24627	18588	33103	25242	19538	24770	23626	20820	18671	17663	16211	20936
88.75	27762	24642	21430	29023	23926	19773	23775	25955	24568	24246	23173	19881	29707	26874	20615	15300	18782	12470	23350	23200	19182	18349	18643	13276	18584	20973	18689	17009	18084	15681	18228	15571	12540	25866	22525	23048	27564	24459	18385	32705	24700	19404	24549	23361	20745	18719	17556	15897	20571
89.1406	27552	24391	21112	28825	23554	19561	23424	25650	24442	23766	23178	19686	29374	26542	20645	15213	18636	12218	22940	22943	19094	18397	18440	13002	18333	20836	18362	16956	17993	15525	17854	15369	12476	25485	22331	22923	27672	24122	18251	32244	24556	19055	24031	23085	20405	18170	17183	15921	20354
89.5312	27212	24076	20996	28286	23413	19178	23216	25532	24089	23719	22665	19375	28926	26333	20062	15210	18057	12045	22805	22552	19016	18153	18139	12914	18049	20694	18220	16710	17624	15496	17667	15097	12051	25173	22049	22699	27266	23822	18266	31964	24369	18961	23955	22901	20061	18060	16992	15676	20170
89.9219	26932	23851	20660	27917	23181	19072	22993	25096	23815	23320	22476	19340	28663	25914	19996	14895	18088	11705	22387	22203	18825	17972	18104	12710	18043	20348	18226	16468	17350	15102	17345	14995	12015	25078	21742	22428	26938	23586	18094	31617	24159	18659	23720	22546	19697	17883	17032	15677	19814
90.3125	26521	23636	20490	27670	22916	18855	22759	25325	23679	22995	22016	18948	28403	25761	19576	14801	17705	11801	22357	21988	18357	17888	17761	12474	17740	20156	17987	16131	17236	15219	17091	14952	11948	25243	21523	22151	26892	23546	17779	31456	23860	18377	23668	21983	19657	17648	16835	15414	19499
90.7031	26394	23257	20081	27258	22643	18799	22593	24979	23203	22855	21920	18757	28121	25377	19670	14492	17629	11464	21974	21803	18317	17660	17558	12564	17591	19948	17711	16137	17001	14778	16812	14602	11927	24858	21335	21948	26746	23052	17619	30980	23539	18153	23292	22036	19513	17458	16751	15343	19433
91.0938	26159	23100	19923	27069	22426	18431	22312	24236	23067	22596	21517	18584	27790	25084	19302	14444	17312	11488	21726	21450	18051	17562	17253	12305	17426	19638	17533	15918	16910	14761	16612	14399	11709	24901	20968	21744	26319	22883	17436	30285	23223	18036	23145	21884	19276	17427	16331	15084	19085
91.4844	25798	22768	19715	26733	22103	18178	21998	23677	22805	22278	21097	18152	27545	24847	19172	14275	17190	11359	21441	21092	17951	17462	17301	12008	17192	19468	17434	15504	16823	14645	16424	14176	11456	24492	20823	21455	26133	22554	17247	30119	22975	17842	22617	21524	19047	16978	16482	14924	18891
91.875	25497	22492	19570	26641	21801	17972	21837	23787	22571	22112	21142	18227	27163	24617	18944	14134	17056	11146	21127	21257	17766	17349	17018	12003	16982	19081	17032	15551	16429	14434	16346	14092	11404	23868	20676	21108	26012	22561	16936	29703	22669	17590	22377	21379	18899	16709	16168	14729	18787
92.2656	25176	22330	19249	26201	21621	17804	21552	23184	22268	21717	20806	17882	26947	24275	18569	13976	16836	10882	21029	20835	17453	17242	16592	11806	16695	18909	16880	15232	16213	14294	16021	13860	11161	23859	20380	20835	26087	22298	16850	29292	22294	17302	21964	21053	18518	16593	16026	14838	18456
92.6562	24955	22042	18960	25991	21356	17258	21450	23087	22125	21564	20503	17574	26487	24123	18501	13587	16631	10744	20791	20594	17012	17006	16514	11621	16809	18899	16597	15103	16039	14023	16053	13846	11257	23773	20122	20602	25777	21949	16690	28815	21935	17060	21614	20933	18325	16332	15749	14583	18258
93.0469	24801	21864	18583	25669	21288	16954	21385	23089	22015	21281	20292	17511	26256	23663	18144	13532	16463	10726	20446	20192	17121	17042	16188	11400	16494	18468	16460	14749	15805	14044	15525	13642	10950	23420	19810	20353	25541	21672	16623	28598	21487	16754	21513	20641	18038	16169	15602	14182	17951
93.4375	24230	21512	18424	25351	20846	16919	21161	22799	21934	21072	20131	17211	25928	23484	17886	13402	16308	10474	20282	19983	16773	16794	16104	11229	16439	18209	16244	14640	15535	13854	15342	13617	10773	23138	19577	19891	25481	21355	16209	28011	21191	16641	21391	20328	17905	15957	15292	14288	17675
93.8281	24119	21281	18148	25055	20706	16624	20844	22726	21466	20802	19969	17128	25841	23236	17784	13192	16079	10418	20080	19692	16702	16731	15969	11074	16373	18095	16134	14453	15449	13644	15194	13180	10682	22763	19469	19715	26218	21012	16241	27602	21252	16595	21168	20222	17464	15879	15290	14076	17486
94.2188	23799	20868	17965	24665	20234	16502	20626	22483	21116	20655	19553	16995	25139	22724	17648	13086	15899	10227	19728	19608	16295	16498	15874	11142	15980	17831	15937	14275	15315	13413	14904	13236	10524	22384	19233	19497	25801	20867	15881	27497	20886	16353	20701	19984	17368	15599	15011	13947	17307
94.6094	23464	20783	17821	24434	20026	16193	20468	22108	21039	20140	19248	16642	25121	22666	17428	13014	15822	10068	19588	19233	16162	16393	15640	10801	15898	17688	15766	13963	15175	13313	14646	12941	10482	22007	19044	19357	26074	20410	15661	27151	20788	16152	20622	19965	17269	15281	14852	13725	16996
95	23255	20451	17663	24315	19979	15991	20408	21931	20847	20306	19123	16608	24831	22264	17100	12713	15595	9872	19328	18999	15960	16189	15353	10838	15692	17540	15376	13976	14999	13142	14397	12753	10342	21831	18901	19218	25809	20281	15510	27006	20451	15940	20480	19465	17168	15310	14714	13696	16714
[truncated: 12 more columns]

## Sheet: 4F EV3E 180524 Raw
Temp /oC	c1481:ADP(2.5)	c1481:ADP(2.5)	c1481:ADP(2.5)	c1481:Apo	c1481:Apo	c1481:Apo	c1481:ATP(2.5)	c1481:ATP(2.5)	c1481:ATP(2.5)	c2052:ADP(2.5)	c2052:ADP(2.5)	c2052:ADP(2.5)	c2052:Apo	c2052:Apo	c2052:Apo	c2052:ATP(10)	c2052:ATP(10)	c2052:ATP(10)	c2052:ATP(2.5)	c2052:ATP(2.5)	c2052:ATP(2.5)	c2052:ATP(20)	c2052:ATP(20)	c2052:ATP(20)	c2052:ATP(5)	c2052:ATP(5)	c2052:ATP(5)	c2091:ADP(2.5)	c2091:ADP(2.5)	c2091:ADP(2.5)	c2091:Apo	c2091:Apo	c2091:Apo	c2091:ATP(10)	c2091:ATP(10)	c2091:ATP(10)	c2091:ATP(2.5)	c2091:ATP(2.5)	c2091:ATP(2.5)	c2091:ATP(20)	c2091:ATP(20)	c2091:ATP(20)	c2091:ATP(5)	c2091:ATP(5)	c2091:ATP(5)	c2092:ADP(2.5)	c2092:ADP(2.5)	c2092:ADP(2.5)	c2092:Apo
20	19569	14754	16168	22011	13457	15702	13646	17917	28520	14949	17708	22536	16397	13164	35213	5384	7533	7758	9018	9361	16497	7944	18124	10705	15506	8782	15292	9875	5910	9284	17667	8223	10008	10891	11554	24392	19127	19028	18528	28952	15990	19485	8396	8001	20289	8753	8805	11464	13814
20.3788	19270	14318	15865	21593	13285	15516	13289	17431	28250	14899	17607	22511	16415	13214	34890	5365	7477	7739	9028	9103	16445	7812	18076	10728	15623	8694	15251	9547	5955	9265	17657	8147	9918	10740	11387	24461	18803	19186	18673	28967	15839	19426	8213	7935	20138	8731	8623	11350	13837
20.7576	18929	14162	15827	21443	12896	15287	12911	17503	27877	14679	17450	22259	16104	12999	34725	5260	7558	7687	8886	9133	16306	7684	18227	10583	15888	8599	15124	9538	5880	8892	17622	8120	9691	10515	11052	24538	18799	19278	18405	28765	15615	19535	8078	7832	20187	8625	8640	11202	13590
21.1364	18454	13717	15531	21209	12704	15151	12548	17120	27568	14730	17133	22375	16269	12729	34338	5176	7525	7602	8859	8915	16089	7769	18262	10635	15513	8529	14904	9640	5665	8814	17563	8026	9786	10496	11125	24357	18438	19052	18486	28219	15593	19401	8006	7844	20035	8436	8601	11231	13708
21.5152	18315	13424	15126	21021	12465	14976	12317	17029	27057	14845	17104	22062	16149	12657	34095	5235	7185	7468	8809	8891	15928	7644	18223	10485	15348	8330	14802	9460	5617	8903	17356	7906	9671	10285	10988	23960	18303	18943	18206	27670	15200	19124	7941	7726	19801	8522	8414	10853	13365
21.8939	17903	13265	15075	20892	12234	14769	12102	16497	26920	14506	16656	21814	16224	12412	34159	5103	7192	7634	8844	8784	15700	7606	18439	10519	15441	8153	14750	9493	5583	8777	17443	7762	9499	10199	10690	24011	18192	18793	17994	27295	15119	18790	7853	7502	19673	8579	8249	10866	13295
22.2727	17665	13190	14816	20692	12175	14718	11946	16405	26647	14429	16495	21562	16256	12234	33784	5076	7165	7323	8795	8623	15495	7612	18445	10288	15125	8041	14542	9332	5464	8748	17431	7713	9399	9951	10554	23780	17927	18513	17813	26795	14878	18607	7758	7403	19445	8498	8353	10626	13351
22.6515	17485	12905	14743	20606	12072	14516	11712	16267	26532	14359	16365	21264	16436	12105	33570	5163	7262	7192	8762	8570	15309	7588	18749	10270	15082	8075	14544	9299	5571	8574	17629	7538	9427	9763	10477	23685	17995	18292	17720	26496	14903	18384	7481	7347	19236	8356	8308	10594	13260
23.0303	17232	12708	14551	20514	11816	14258	11756	16225	26125	14243	16162	21149	16124	12061	33629	5113	7115	7104	9022	8677	15136	7513	18946	10297	14900	7923	14223	9290	5315	8358	17711	7479	9217	9933	10513	23337	17713	18112	17502	26137	14756	18237	7415	7086	18898	8552	8174	10539	13508
23.4091	16884	12470	14320	20254	11715	14393	11801	16027	25704	14369	16072	20991	16167	11859	33553	5055	7110	7009	8790	8667	15068	7527	19194	10240	14945	7953	14166	9200	5379	8446	17872	7525	9208	9770	10234	23240	17776	17713	17324	25783	14871	18291	7499	7177	18910	8316	8239	10601	13342
23.7879	16686	12424	14178	20229	11606	14132	11494	16026	25482	14133	15834	20877	16372	11828	33507	5214	7048	7253	8949	8369	14957	7539	19252	10105	14762	7991	13910	9276	5264	8249	17693	7406	9244	9631	10197	23165	17612	17421	17297	25473	14597	17903	7520	7108	18655	8408	8160	10366	13431
24.1667	16353	12282	13946	19986	11557	14144	11649	15932	25310	14189	15816	20633	16192	11646	33299	5166	6979	6966	8890	8563	14751	7428	19400	10134	14565	7627	13850	9048	5414	8365	17804	7471	9171	9601	10097	23089	17484	17224	17008	25237	14755	17899	7336	6920	18545	8389	8095	10475	13400
24.5455	16320	12205	13872	19958	11528	13763	11431	15712	25149	13922	15678	20341	16135	11820	33393	5129	7001	7018	8875	8493	14713	7579	19578	10267	14651	7713	13754	9242	5276	8184	18026	7371	9042	9541	10000	22795	17351	17027	16753	24842	14487	17780	7299	6796	18424	8438	8071	10329	13449
24.9242	15909	12096	13708	19880	11436	13691	11565	15672	25082	14016	15545	20191	16331	11658	33065	5097	6900	6900	8931	8384	14663	7491	19983	10200	14484	7549	13596	9203	5127	8227	18056	7347	9186	9434	9687	22640	17381	16808	16674	24733	14372	17510	7211	6783	18243	8533	7939	10175	13377
25.303	16029	12004	13487	19808	11334	13748	11318	15668	24708	14083	15481	19990	16249	11693	33163	5267	6983	6832	8943	8591	14435	7526	20011	10003	14574	7601	13632	9111	5239	8071	18277	7351	8935	9484	9710	22310	17252	16664	16521	24420	14368	17444	7392	6771	18052	8566	7961	10164	13629
25.6818	15942	11880	13532	19544	11402	13506	11412	15602	24510	13858	15326	19797	16103	11497	33185	5194	7105	6753	8907	8399	14400	7578	20336	10047	14478	7585	13552	9068	5150	7992	18093	7230	8865	9192	9652	22176	17291	16399	16376	24203	14168	17144	7135	6754	18073	8652	8091	10024	13520
26.0606	15758	11838	13429	19632	11187	13243	11278	15522	24399	13806	15292	19681	16137	11529	32998	5169	6975	6723	8973	8596	14405	7627	20510	9872	14431	7517	13433	9096	5187	8010	18210	7338	9173	9274	9455	21969	17223	16343	16342	24108	14084	17239	7061	6502	17963	8520	7990	9908	13684
26.4394	15746	11849	13315	19661	11176	13398	11359	15520	24283	13929	15130	19408	16129	11383	32928	5232	7061	6864	9109	8505	14361	7470	20562	9982	14551	7704	13319	9099	5064	8018	18153	7371	8903	9078	9508	21798	17256	16360	16221	23752	13973	16769	7099	6629	17828	8626	7949	9728	13894
26.8182	15806	11848	13207	19606	11171	13331	11329	15447	24279	13824	15101	19233	16215	11282	32812	5179	7046	6520	9220	8596	14283	7618	20927	9989	14460	7616	13118	9079	5084	7944	18121	7313	8913	9258	9496	21660	17178	16271	16180	23789	14061	16759	7044	6732	17726	8633	7811	9687	13784
27.197	15655	11623	13137	19462	11184	13236	11401	15547	24002	13680	15203	19275	16347	11223	32869	5265	7082	6826	9218	8668	14131	7603	21024	10089	14274	7587	13240	9017	5048	7942	18221	7403	8981	9076	9296	21507	17221	16207	16024	23315	13924	16676	7015	6567	17602	8630	7918	9652	13859
27.5758	15478	11715	12966	19379	11211	13009	11220	15470	23944	13691	15080	19009	16345	11264	32849	5342	6981	6762	9130	8623	14029	7561	21237	10093	14446	7620	13071	9130	5033	7757	18182	7375	8669	9087	9192	21507	17212	16185	15836	23471	13883	16539	6996	6682	17610	8576	7928	9483	14033
27.9545	15667	11685	12936	19536	11052	12852	11432	15572	23837	13724	15099	18848	16173	11334	32866	5299	7141	6650	9167	8727	13980	7663	21536	9972	14390	7755	13048	9131	5228	7810	18021	7392	8817	9050	9346	21503	16952	16189	15839	23346	13830	16585	7094	6493	17494	8803	7953	9552	14054
28.3333	15578	11723	12855	19480	10986	12882	11423	15448	23761	13620	15042	18743	16379	11355	32713	5371	7092	6600	9419	8612	13982	7662	21498	9951	14313	7457	12965	9110	4956	7860	18122	7482	8679	9125	9093	21381	17210	16292	15709	23143	13819	16494	6924	6359	17472	8825	7837	9445	14016
28.7121	15711	11704	12957	19401	11074	12876	11311	15446	23650	13672	15011	18587	16435	11284	32469	5266	7013	6549	9298	8708	13851	7541	21778	10070	14425	7617	13049	9200	4965	7634	18155	7376	8720	9123	9112	21433	17254	16451	15748	23032	13797	16103	6888	6291	17322	8827	7879	9565	14217
29.0909	15658	11721	12637	19524	11021	12556	11263	15383	23747	13474	14984	18477	16406	11274	32558	5435	7178	6500	9334	8727	13648	7542	21837	9946	14351	7567	12805	9109	4902	7780	18048	7615	8654	9024	9174	21152	17187	16336	15505	22945	13959	16030	7041	6389	17141	8876	7939	9347	14269
29.4697	15786	11773	12618	19505	10883	12815	11407	15400	23625	13557	15201	18487	16254	11186	32437	5402	7034	6432	9533	8765	13746	7498	21951	10044	14264	7600	12647	9033	5034	7809	18137	7416	8607	8867	8971	21131	17017	16339	15632	22785	13664	15948	6991	6364	17140	8877	7829	9376	14166
29.8485	15758	11902	12586	19528	10885	12657	11467	15430	23589	13547	15043	18250	16479	11282	32495	5511	7125	6485	9390	8851	13839	7641	22229	9973	14238	7772	12573	9156	4934	7698	18182	7568	8632	8909	8930	21035	17018	16634	15477	22715	13676	15986	6910	6543	17070	8811	7811	9280	14439
30.2273	15944	11808	12529	19348	11030	12560	11376	15342	23590	13382	15003	18223	16404	11357	32482	5486	7260	6371	9406	8801	13650	7606	22416	9976	14316	7712	12424	9071	5043	7812	18141	7601	8597	8990	8987	21136	16864	16685	15399	22619	13738	15821	6998	6394	17072	8995	7785	9376	14422
30.6061	16110	11810	12404	19539	10896	12466	11633	15401	23542	13548	15090	18095	16400	11253	32440	5562	7080	6400	9749	8973	13714	7603	22484	10006	14423	7839	12515	9151	4922	7563	18259	7661	8603	9028	8931	21147	17097	16726	15340	22707	13706	15947	7000	6430	16985	8896	7805	9218	14532
30.9848	15971	11768	12427	19699	10840	12488	11596	15466	23467	13300	15094	17923	16472	11274	32458	5616	7249	6416	9568	8847	13649	7588	22628	10130	14425	7732	12573	9172	5053	7501	18160	7808	8512	8933	8876	21270	16974	16913	15237	22725	13684	15754	7157	6304	16832	8986	7753	9124	14623
31.3636	16256	11955	12332	19514	10890	12263	11620	15631	23504	13303	15006	17787	16416	11129	32231	5609	7304	6436	9640	8945	13614	7699	22675	10232	14401	7736	12475	9157	5001	7593	18163	7886	8480	9065	8919	21031	16826	16639	15362	22568	13827	15679	7065	6311	16781	9098	7799	9081	14649
31.7424	16292	11955	12274	19668	10919	12432	11656	15541	23630	13420	14970	17650	16588	11357	32351	5655	7272	6329	9745	8856	13668	7679	22715	10127	14309	7777	12472	9236	4912	7472	18106	7948	8658	8952	8915	21220	17069	16738	15284	22527	13789	15586	7081	6361	16757	9228	7888	9053	14695
32.1212	16298	11890	12362	19753	11033	12133	11917	15502	23572	13283	15187	17795	16636	11419	32163	5825	7418	6357	9769	9163	13485	7739	22780	9975	14413	8006	12579	9192	4963	7464	18227	8078	8365	8930	9012	21171	17101	16773	15222	22606	13847	15523	7404	6381	16648	9278	7654	9066	14886
32.5	16281	12022	12220	19876	10919	12259	11865	15551	23748	13376	15098	17629	16732	11452	32411	5516	7473	6451	9866	9066	13649	7787	22872	10006	14605	7996	12491	9139	5125	7469	18329	8144	8447	9014	8951	21251	17102	16907	15280	22692	13795	15532	7260	6345	16700	9076	7866	8972	14821
32.8788	16365	11904	12180	19890	10810	12282	12048	15596	23907	13263	15162	17517	16776	11388	32205	5773	7513	6388	10047	9165	13494	7756	22845	10190	14616	8201	12422	9377	5080	7565	18296	8328	8518	8972	8948	21213	16845	16933	15201	22614	13838	15481	7259	6141	16617	9313	7934	8929	14848
33.2576	16530	12089	12298	20018	11016	12024	12033	15565	23958	13338	15106	17399	16880	11312	32281	5835	7636	6451	10150	9130	13569	7693	22879	10323	14640	8133	12296	9318	5014	7393	18406	8194	8405	9066	8992	21107	16961	17012	15314	22592	13926	15314	7218	6466	16393	9310	7917	8943	14876
33.6364	16596	12210	12089	20000	11070	11981	12243	15816	23854	13239	15310	17270	16926	11473	32165	5952	7719	6456	10040	9417	13574	7705	23029	10045	14724	8202	12310	9206	5145	7581	18316	8513	8443	9142	8958	21230	16889	16979	15028	22551	13983	15303	7303	6382	16538	9397	7893	8870	14857
34.0152	16727	12155	11964	20256	11046	12010	12217	15867	23943	13337	15181	17226	16874	11589	32292	5928	7731	6352	10120	9478	13571	7748	22929	10257	14909	8402	12350	9453	5220	7526	18586	8403	8376	9229	8854	21116	16882	16947	14973	22732	13960	15291	7341	6325	16559	9439	7956	8884	15017
34.3939	16966	12128	11938	20290	11114	12056	12574	16002	23789	13352	15358	17322	16876	11509	32306	5985	7723	6247	10295	9594	13472	7731	22823	10145	15061	8577	12256	9434	5231	7458	18539	8620	8386	9279	9009	21188	17083	17093	14986	22709	13941	15256	7321	6553	16412	9606	7826	8788	15145
34.7727	17181	12200	12101	20180	11160	12005	12605	16013	23930	13485	15402	17087	16952	11592	31926	6263	7691	6386	10455	9514	13541	7843	22832	10292	15020	8466	12342	9600	5328	7499	18580	8598	8431	9237	9029	21061	17202	17121	15093	22658	14177	15088	7497	6281	16402	9662	8067	8768	15119
35.1515	17111	12023	12085	20432	11083	11980	12759	16072	23982	13178	15306	16804	17075	11560	32185	6160	7859	6314	10631	9732	13517	7849	22796	10156	15153	8697	12437	9455	5281	7465	18749	8876	8448	9344	8857	21148	17243	17114	14933	22786	14136	15199	7463	6394	16500	9875	7949	8688	15199
35.5303	17427	12241	11978	20507	11005	11820	12974	16143	23916	13518	15363	16832	17117	11671	32190	6071	7864	6459	10711	9711	13463	7849	22832	10402	15146	8848	12314	9534	5428	7384	18638	8740	8459	9283	9058	21089	17203	17145	14751	22897	14083	15292	7648	6505	16240	9914	7912	8738	15275
35.9091	17535	12405	12109	20768	11096	11900	13067	16389	23976	13482	15477	16624	17156	11579	31963	6236	7991	6312	10757	9903	13600	7961	22904	10233	15221	8860	12284	9518	5348	7512	18687	8744	8306	9177	9076	21230	17265	17205	14849	23055	14186	15042	7659	6543	16377	10007	8065	8675	15531
36.2879	17653	12333	11919	20691	11134	11720	13490	16407	23920	13561	15357	16518	17179	11701	32010	6448	8136	6433	10741	9907	13454	7997	22708	10348	15243	8984	12327	9593	5359	7465	18890	8768	8382	9468	9164	21237	17336	17197	14802	22998	14374	15027	7687	6562	16175	10040	7999	8735	15504
36.6667	17785	12266	11999	20831	10881	11734	13678	16478	23952	13584	15621	16399	17322	11775	31829	6453	8416	6312	10917	10035	13601	7984	22690	10378	15376	9077	12445	9780	5339	7281	18964	8778	8242	9629	9077	21005	17394	17379	14622	22924	14367	14932	7722	6785	16380	10153	8122	8623	15502
37.0455	17804	12359	11950	21012	11271	11776	13842	16462	24127	13584	15593	16253	17371	11725	31849	6497	8508	6410	11111	10066	13630	8050	22745	10439	15525	9078	12317	9828	5395	7483	19259	8892	8317	9501	9060	21068	17323	17341	14741	23168	14446	14958	7790	6776	16185	10161	8151	8670	15523
37.4242	18129	12519	11938	21155	11054	11723	13941	16774	24130	13612	15696	16174	17317	11901	31800	6677	8333	6467	11411	10258	13707	8123	22725	10558	15448	9304	12288	9698	5533	7517	19252	9061	8330	9730	9237	21175	17423	17394	14657	23188	14346	14918	7929	6695	16093	10315	8241	8732	15682
37.803	18268	12575	12091	21035	11069	11723	14369	16843	23941	13719	15637	16163	17477	11833	31631	6686	8355	6546	11461	10366	13758	8182	22500	10445	15654	9469	12364	9852	5457	7499	19125	8929	8352	9710	9065	21345	17425	17516	14712	23216	14525	14888	8112	6839	16103	10527	8194	8739	15672
38.1818	18376	12505	12082	21147	11184	11709	14778	17049	24088	13784	15692	16039	17487	11871	31481	6840	8490	6448	11501	10400	13666	8237	22615	10559	15827	9505	12264	9872	5802	7451	19344	8910	8207	9883	9300	21231	17583	17541	14822	23404	14421	14765	8198	6846	15964	10642	8277	8624	15743
38.5606	18614	12628	12042	21156	11208	11746	15469	17198	24239	13728	15774	16014	17449	11893	31569	6930	8508	6478	11703	10551	13657	8070	22517	10499	15925	9552	12370	10131	5693	7477	19420	9199	8257	9935	9207	21146	17503	17760	14576	23413	14596	14909	8290	6846	16019	10873	8371	8633	16012
38.9394	18743	12748	12088	21413	11288	11629	16256	17661	24364	13824	15856	15922	17588	12058	31439	6999	8841	6619	11989	10636	13572	8249	22524	10520	15889	9562	12415	9960	5817	7676	19296	9282	8200	9805	9289	20981	17567	17829	14659	23653	14674	14713	8309	6854	16016	11059	8352	8628	16131
39.3182	18846	12765	12138	21392	11235	11764	17082	18074	24511	13684	15603	15859	17709	12187	31327	6950	8668	6538	12106	10801	13552	8370	22355	10529	16047	9793	12516	10297	5875	7472	19529	9359	8332	10131	9403	21206	17575	18030	14811	23722	14936	14614	8352	6844	16063	11041	8499	8496	16157
39.697	19070	12752	12057	21475	11192	11492	17472	18446	24503	13764	15904	15964	17778	12308	31137	7153	8897	6663	12299	10910	13750	8312	22278	10793	16140	9672	12612	10094	5934	7443	19611	9455	8312	10018	9501	21220	17652	18465	14689	23777	14947	14576	8426	7096	16070	11240	8461	8692	16363
40.0758	19082	12828	12007	21471	11311	11575	18151	18648	24583	14051	15828	15656	17702	12152	31050	7398	8833	6577	12460	10984	13786	8366	22293	10493	16312	9981	12605	10128	5972	7464	19725	9384	8293	10031	9416	21106	17696	18518	14577	23999	14880	14570	8542	7223	15956	11217	8734	8625	16449
40.4545	19295	13039	12034	21492	11415	11590	18711	18964	24548	13912	15734	15793	17770	12259	31052	7324	9002	6661	12519	11072	13642	8418	22023	10606	16355	10015	12493	10257	6075	7531	19738	9643	8283	10277	9555	20934	17840	18658	14539	24107	14872	14726	8758	7163	15860	11522	8550	8696	16638
40.8333	19410	13082	12062	21583	11381	11546	19225	19128	24839	14099	15814	15715	17717	12354	30800	7208	9372	6630	12613	11228	13744	8394	22116	10634	16483	10351	12573	10286	6252	7609	19811	9645	8347	10154	9601	21131	17944	18772	14633	24113	15261	14536	8775	7112	15924	11549	8823	8778	16823
41.2121	19622	13052	12002	21791	11356	11483	19546	19438	24829	14134	15931	15624	17729	12417	30850	7386	9228	6565	12730	11304	13856	8437	22115	10650	16487	10217	12643	10416	6280	7526	19867	9756	8433	10298	9646	21275	18100	18946	14501	24435	15209	14433	8835	7296	15859	11614	8726	8692	17110
41.5909	19823	13165	12137	21819	11390	11452	19678	19561	24909	14135	16000	15741	17972	12388	30750	7570	9265	6761	12876	11423	13833	8423	21899	10758	16585	10572	12790	10500	6348	7540	20091	9662	8300	10617	9807	21140	17966	19133	14581	24481	15329	14415	8869	7346	15898	11772	8901	8836	17468
41.9697	20110	13272	12196	21758	11427	11399	19970	19651	24917	14162	16039	15568	17961	12504	30749	7553	9482	6831	12995	11606	13818	8522	21949	10875	16546	10453	12695	10518	6541	7629	20174	9689	8316	10560	9832	21167	18228	19294	14616	24449	15415	14348	9277	7397	15649	12006	8802	8603	17899
42.3485	20105	13442	12273	21974	11284	11457	20103	19717	25048	14197	16014	15450	17752	12504	30530	7663	9733	6886	13371	11580	13754	8641	21674	10758	16778	10614	12846	10574	6614	7523	20148	9767	8335	10640	9797	21198	18303	19299	14646	24811	15573	14319	9173	7547	15765	12018	8871	8793	18578
42.7273	20462	13284	12228	22010	11556	11552	20203	19868	24902	14296	16029	15418	18034	12679	30558	7734	9732	6731	13276	11844	13758	8627	21786	10738	16819	10655	12721	10642	6498	7722	20144	9822	8367	10761	9898	20971	18238	19150	14678	24829	15640	14216	9306	7771	15756	12049	8945	8805	19221
43.1061	20374	13269	12091	21973	11703	11409	20256	19994	24845	14426	16198	15529	17980	12461	30346	7748	9784	6866	13475	11729	13924	8672	21635	10814	16963	10932	12727	10680	6569	7801	20433	9855	8335	10914	9893	21010	18320	19398	14627	24913	15526	14327	9231	7711	15970	12279	9169	8725	19821
43.4848	20558	13469	12209	22009	11486	11531	20368	19875	24681	14393	16017	15406	18103	12604	30046	7970	9760	7037	13662	11914	13928	8690	21790	10761	16870	10888	12727	10854	6754	7795	20511	10075	8455	11019	10265	21050	18399	19510	14687	25121	15644	14282	9384	7774	15820	12330	9222	8703	20754
43.8636	20753	13572	12493	22051	11520	11499	20359	19817	24733	14310	16026	15463	18184	12619	29994	7937	9928	6942	13838	12057	13748	8689	21434	10781	17061	11131	12863	10785	6835	7801	20528	10055	8366	10941	10186	21222	18557	19549	14766	25220	15634	14201	9658	7975	15682	12489	9334	8848	21692
44.2424	20872	13683	12249	22061	11812	11538	20451	19929	24945	14365	16108	15137	18088	12552	30117	7992	10019	6786	13814	12185	13769	8626	21571	10854	17201	11124	12847	10764	6999	7815	20651	10076	8383	11057	10123	21238	18717	19483	14626	25396	15656	14065	9531	7990	15828	12530	9353	8918	22886
44.6212	20994	13787	12343	22221	11586	11373	20498	19953	24544	14480	15995	15292	18029	12668	30026	7928	9941	6873	14038	12219	13926	8630	21508	10970	17229	11127	12828	10915	7067	7825	20773	10077	8300	11136	10428	21359	18679	19507	14551	25491	15938	14046	9718	8050	15757	12531	9233	8772	24296
45	21128	13580	12442	22250	11647	11380	20480	19833	24495	14542	16134	15285	18137	12828	29899	8157	10198	6967	14231	12397	13817	8798	21426	10840	17357	11203	12926	10940	7024	7901	20818	10309	8437	10988	10322	21033	18737	19774	14716	25660	15864	14314	9894	8164	15657	12715	9464	8942	25781
45.3788	21365	13875	12250	22395	11711	11439	20490	20048	24542	14511	16068	15295	18335	12800	29789	8163	10374	6909	14674	12477	14017	8695	21307	10828	17310	11241	13003	11085	7141	7771	21016	10241	8593	11342	10441	21170	18782	19663	14787	25682	15891	14113	10035	8239	15794	12803	9444	8930	27814
45.7576	21518	13826	12340	22351	11811	11459	20539	19975	24478	14555	16109	15192	18246	13016	29733	8376	10428	7034	14854	12573	13916	8845	21141	10989	17437	11179	13010	11023	7154	7982	20973	10378	8592	11257	10655	21185	18963	19757	14704	25956	15873	14092	10121	8445	15880	12759	9539	8803	29585
46.1364	21419	13976	12500	22405	11994	11514	20539	20098	24584	14514	15972	15147	18260	12700	29671	8312	10521	7124	15113	12795	14026	8823	21074	10928	17708	11482	12920	10962	7142	7991	21235	10431	8654	11422	10568	21162	19197	20015	14693	26120	15959	13991	10184	8346	15930	12870	9585	9036	32126
46.5152	21605	14003	12663	22484	11850	11556	20318	20128	24607	14630	16029	15113	18231	12936	29425	8291	10610	7194	15592	12891	14138	8852	21167	10894	17611	11426	12970	10983	7296	8058	21383	10565	8747	11618	10743	21209	19206	20106	15020	26232	15974	14121	10463	8553	15925	13137	9671	9111	34383
46.8939	21744	14112	12438	22569	12148	11686	20408	20145	24401	14576	16048	14943	18403	12943	29379	8407	10504	7203	15778	13128	14065	8854	21060	10998	17600	11647	12957	11043	7306	8007	21622	10819	8674	11835	10838	21253	19433	20135	14842	26455	16109	14082	10633	8803	15841	13121	9511	9057	37045
47.2727	21957	14092	12549	22732	11994	11583	20492	20085	24422	14522	16102	15072	18443	13048	29528	8420	10605	7146	16175	13295	14083	8919	21073	11099	17833	11668	13086	11062	7325	8019	21980	10930	8896	11748	11085	21333	19465	20444	14953	26667	16107	13878	10722	9077	15897	13098	9637	9016	39445
47.6515	22032	14245	12411	22624	12108	11632	20434	20030	24376	14617	15871	15000	18283	13037	29242	8396	10714	7081	16287	13470	14118	8880	21065	10923	17974	11666	13139	11258	7475	8126	22369	11421	9090	11753	11161	21408	19880	20425	14941	26767	16244	14156	10867	9120	16067	12975	9821	9001	42302
48.0303	21906	14108	12474	22793	12118	11693	20367	20054	24291	14464	16074	15010	18249	13005	29255	8410	10631	7236	16661	13907	14087	8780	20918	11074	18255	11797	13196	11219	7267	8159	22791	11450	9425	12304	11389	21493	20027	20532	15276	26992	16453	14236	11287	9307	16105	13220	9662	9175	45085
48.4091	22136	14177	12577	22955	12216	11645	20306	19979	24317	14377	16115	15002	18219	13096	29070	8438	10846	7159	16757	14053	14316	8863	20862	11124	18379	12034	13004	11324	7492	8074	23252	11949	9447	12536	11517	21361	20593	20866	15194	27136	16399	14344	11532	9493	16142	13264	9694	9103	47833
48.7879	22352	14330	12605	23119	12395	11756	20144	19817	24211	14378	16049	15049	18425	13128	29205	8311	10851	7293	16902	14100	14333	8913	20689	11030	18592	12057	13114	11184	7713	8215	23680	12361	9661	12726	11749	21719	20716	21080	15364	27685	16780	14407	12016	9809	16311	13218	10052	9098	50498
49.1667	22123	14291	12552	23147	12333	12038	20232	19996	24268	14449	15919	14876	18454	12982	29162	8375	10891	7293	16876	14286	14289	8947	20947	11069	18564	12286	13206	11318	7668	8119	24510	12807	10026	13001	11962	21576	21086	21507	15593	27997	16977	14173	12300	10301	16509	13237	9972	9004	52765
49.5455	22179	14368	12515	23253	12578	11790	20162	19993	24187	14392	15952	15030	18499	12995	28854	8536	10984	7232	16997	14434	14613	8869	20789	11110	18786	12550	13233	11296	7666	8161	25305	13227	10496	13297	12082	21692	21665	22135	15921	28128	17179	14389	12747	10698	16659	13304	10032	9150	55196
49.9242	22368	14371	12471	23609	12536	11943	20089	20013	24087	14486	15932	14944	18271	13186	28794	8399	11033	7247	17162	14628	14399	8998	20583	10952	18906	12401	13222	11330	7624	8262	26245	14029	10852	13640	12397	21927	22436	22495	16274	28661	17554	14531	13380	11121	16927	13217	10103	9267	56863
50.303	22328	14477	12500	23468	12694	11909	20024	19840	24172	14557	15801	14928	18463	13056	28902	8376	11026	7233	17189	14766	14489	9003	20515	11071	18990	12497	13436	11361	7557	8354	27268	14936	11536	14155	12867	22121	23058	23137	16456	29138	17733	14556	14006	11646	17002	13460	10058	9322	58522
50.6818	22294	14585	12755	23754	12829	12123	20107	19893	24076	14381	15844	14909	18429	13042	28650	8292	10932	7392	17315	14742	14397	8944	20436	10962	19074	12542	13291	11368	7636	8205	28548	15862	12074	14763	13381	22078	23822	24006	16868	29775	18046	14805	14968	12395	17601	13383	10072	9248	59734
51.0606	22523	14498	12523	24022	12935	12203	19884	19856	23795	14277	15798	14661	18391	13156	28229	8453	11032	7288	17206	14742	14399	8830	20344	11066	19264	12741	13292	11243	7678	8240	29983	16864	12545	15490	13726	22420	24738	24972	17317	30376	18482	14990	15940	12932	17821	13302	9969	9249	60550
51.4394	22429	14400	12754	24139	12967	12214	20053	19868	23925	14328	15683	14717	18365	12944	28417	8457	10965	7342	17188	14893	14506	8901	20379	10946	19289	12607	13618	11272	7574	8439	31395	17863	13488	16166	14248	22644	25923	25983	17914	31205	18991	15287	16819	13533	18199	13342	10038	9208	61257
51.8182	22393	14358	12554	24522	13213	12466	20080	19851	24023	14293	15724	14786	18343	13172	28244	8234	10823	7318	17299	15012	14528	8918	20272	11004	19471	12691	13495	11408	7518	8390	33169	18951	14325	17202	15104	22949	27101	27027	18446	32125	19666	15546	17982	14743	18795	13262	10084	9302	61885
52.197	22503	14487	12563	24887	13510	12421	19905	19696	23738	14152	15622	14695	18504	13234	28226	8237	10812	7231	17286	14974	14556	8895	20361	10995	19595	12705	13542	11426	7548	8356	34964	20432	15158	18083	15745	23482	28305	28548	19125	33017	20450	15980	19553	15860	19487	13366	10036	9308	62282
52.5758	22320	14367	12701	25255	13723	12781	19817	19759	23879	14172	15626	14594	18494	13146	28036	8330	10856	7156	17268	14967	14446	8931	20206	10835	19612	12763	13441	11301	7700	8552	36776	21824	16310	19316	16707	23902	29735	30034	19742	34201	20996	16485	20869	16884	19793	13354	10019	9220	62075
52.9545	22491	14493	12713	25666	13805	12843	19750	19574	23735	14201	15687	14577	18322	13160	27961	8253	10877	7198	17094	15163	14379	8693	20133	11004	19584	12645	13502	11394	7651	8390	38245	23102	17265	20666	17593	24374	31075	31436	20638	35368	21905	16931	22422	18173	20644	13225	10040	9292	62362
53.3333	22482	14623	12680	26168	14208	12958	19742	19484	23853	13957	15387	14490	18261	13217	28068	8386	10857	7273	17330	15034	14501	8870	19990	10932	19630	12816	13422	11288	7542	8351	39924	24511	18198	22255	18674	24915	32715	33183	21524	36820	23037	17505	24420	19375	21442	13485	10075	9350	62130
53.7121	22376	14373	12609	26746	14750	13099	19532	19510	23507	13904	15289	14391	18448	13054	27929	8314	10802	7288	17238	15065	14619	8685	19811	10923	19571	12909	13514	11328	7702	8353	41466	25660	19269	23807	19877	25594	34467	34899	22445	38221	24266	18173	26094	20819	22238	13307	10232	9265	62205
54.0909	22173	14408	12724	27273	14950	13265	19277	19514	23620	13918	15229	14443	18465	13221	27720	8180	10908	7195	17048	15202	14535	8757	19918	10704	19610	12706	13409	11361	7716	8475	43016	26718	20156	25566	21143	26342	36102	36733	23549	40063	25473	18741	28153	22556	23140	13434	10019	9260	61686
54.4697	22397	14389	12717	28135	15635	13488	19302	19334	23629	13767	15221	14487	18262	13182	27594	8003	10730	7370	16999	14990	14342	8668	19702	11045	19509	13005	13347	11573	7832	8357	44112	27606	20969	27481	22584	26976	37896	38819	24700	41585	26766	19572	30239	24075	24068	13270	10049	9282	61624
54.8485	22209	14269	12646	28968	15964	13969	19346	19447	23388	13716	15225	14275	18315	13131	27676	8176	10811	7299	17102	15147	14418	8661	19734	10956	19763	12953	13427	11217	7851	8562	44973	28493	21737	29321	23983	27799	39710	40925	25522	43522	28215	20293	32523	25855	25072	13233	10134	9254	61519
55.2273	22185	14300	12780	29742	16745	14405	19139	19220	23305	13810	15175	14289	18488	13213	27456	8063	10561	7199	17080	14951	14433	8765	19551	10774	19716	12855	13338	11281	7729	8460	45562	29545	22427	31397	25333	28662	41520	43114	26777	45075	29620	21474	34786	27611	26159	13369	10080	9353	61194
55.6061	22082	14403	12456	30843	17262	14743	19332	19306	23269	13571	15153	14219	18518	13231	27333	7907	10513	7077	17115	14968	14336	8598	19512	10811	19713	12934	13394	11543	7814	8524	46267	29835	22827	33412	26640	29386	42867	45028	27983	47379	31250	21975	37010	29676	27146	13359	10096	9212	60843
55.9848	22052	14218	12541	31999	17961	15271	19278	19298	23239	13505	15013	14158	18480	13038	27363	8049	10523	7125	16898	15079	14237	8537	19287	10752	19538	12983	13424	11483	7971	8519	46284	30349	23418	35715	28273	30343	44684	46820	28933	49109	32868	22981	39256	31563	28269	13477	10134	9311	60411
56.3636	21871	14111	12521	32760	18856	15665	19007	19150	23125	13340	14969	14128	18649	13423	27043	7972	10603	6981	16886	14928	14390	8440	19120	10748	19524	13059	13424	11536	8160	8571	46612	30645	23586	37680	29818	31229	46066	48627	29968	50881	34337	23942	41337	33476	29393	13227	10282	9482	59994
56.7424	21810	14214	12483	34380	19845	16494	18977	19203	23163	13298	15070	13960	18551	13171	26970	7973	10499	7013	17025	15042	14314	8499	19111	10758	19724	12897	13536	11604	7973	8837	46635	30878	23895	39993	31321	32106	47389	50398	30851	52658	35734	25015	43680	35329	30341	13441	10175	9444	59699
57.1212	21668	13913	12481	35657	21037	17176	18964	18983	22899	13310	14843	14056	18573	13372	27079	7864	10527	7091	16868	14890	14270	8538	18978	10724	19515	13002	13427	11809	8136	8785	46458	30894	23891	42064	32846	33390	48531	51792	31861	54823	37285	25972	45447	37124	31498	13401	10169	9449	59403
57.5	21439	14027	12574	37344	22114	17767	18403	18988	22941	13271	14800	14055	18943	13400	26848	7987	10576	7058	16749	14905	14234	8401	19018	10788	19521	12881	13454	11998	8414	8983	46290	31043	24373	44053	34296	34172	49362	52911	32656	56361	38666	26869	47057	38825	32491	13502	10315	9759	58988
57.8788	21455	13532	12441	39245	23395	18608	18352	18968	22770	13188	14592	13816	18852	13430	26931	7950	10556	7039	16776	15046	14272	8359	18728	10637	19654	12962	13192	12303	8556	8896	46177	31028	24382	45599	36006	35037	50061	53997	33368	58092	40106	27899	48698	40317	33312	13628	10332	9594	58371
58.2576	21328	13558	12405	41297	24712	19446	18215	18700	22752	13066	14608	13852	19142	13682	26708	7767	10348	7152	16798	15034	14288	8296	18638	10570	19479	12849	13467	12512	8753	9167	45839	30917	24239	47300	37283	35913	50469	54692	33772	59656	41217	28802	49889	41607	34222	13745	10167	9579	57952
58.6364	21210	13487	12306	43469	26159	20526	18204	18843	22700	12944	14578	13900	19234	13876	26689	7967	10515	7143	16828	15047	14242	8271	18572	10464	19496	12970	13350	12970	8948	9476	45580	30994	24428	48654	38665	36881	51006	55144	34198	61119	42620	29741	50799	42817	34965	13854	10490	9837	57275
59.0152	21041	13409	12463	45537	27782	21409	17944	18697	22673	12997	14358	13840	19457	14157	26768	7911	10370	7101	16889	14989	14297	8322	18465	10688	19483	12857	13438	13524	9537	9829	45271	31042	24436	49691	39703	37592	51402	55579	34635	62431	43416	30329	51614	43580	35571	14098	10621	10035	56852
59.3939	20918	13289	12285	47644	29120	22350	17790	18510	22429	12992	14390	13512	19960	14376	26706	7741	10416	7046	16864	15125	14319	8257	18317	10644	19442	12873	13385	14186	9956	10122	44838	30778	24370	50497	40838	38275	51350	55477	34764	63357	44674	31261	52239	44350	36048	14307	10733	10085	56193
59.7727	20753	13167	12172	49309	30455	23244	17744	18503	22467	12639	14310	13587	20226	14545	26745	7926	10465	7072	16912	15049	14339	8318	18377	10607	19456	12941	13367	15216	10769	10508	44434	30815	24279	51110	41637	38934	51458	55417	34762	64259	45434	31889	52412	44547	36348	14699	11071	10192	55765
60.1515	20452	13232	12345	50868	31772	24189	17713	18355	22429	12722	14253	13541	21108	15009	27018	7943	10386	7132	16939	15246	14353	8199	18228	10591	19745	12865	13406	16303	11485	11210	43987	30565	24136	51649	42588	39496	51484	55312	34925	64846	46258	32463	52572	45049	36805	15194	11411	10327	55292
60.5303	20411	13147	12036	52135	33076	24896	17567	18158	22437	12658	14249	13408	21540	15433	27055	7881	10391	7112	17067	15361	14345	8162	18113	10575	19595	12860	13471	17458	12317	11774	43573	30588	24196	52100	42944	39777	51216	55211	35027	65251	46772	33100	52541	45440	36880	15862	11746	10569	54734
60.9091	20076	13205	12190	53032	33909	25390	17532	18228	22132	12541	14069	13452	22288	16040	27402	7897	10451	7100	17042	15519	14310	8311	18248	10620	19739	12975	13372	19069	13428	12731	43211	30366	24108	52363	43295	40127	50938	54760	35069	65524	47350	33413	52371	45258	36959	16641	12415	11026	54256
61.2879	20018	13121	12099	53792	34529	26098	17563	18201	22067	12595	14017	13527	23377	16585	27526	7915	10431	7104	17167	15592	14438	8230	18035	10612	19693	13107	13457	20656	14991	13552	42771	30204	24158	52539	43351	40195	50417	54511	34925	65698	47455	33432	52159	45285	36894	17503	12870	11221	53668
61.6667	19914	13099	12039	54294	35252	26458	17464	18195	22111	12379	13954	13432	24436	17457	28142	8027	10518	7166	17458	15588	14406	8347	17994	10735	19805	13137	13711	22698	16497	14790	42245	29887	23916	52215	43068	40293	50114	53997	34879	65348	47352	33631	51918	44929	36764	18704	13859	11759	52975
62.0455	19722	12981	12045	54947	35826	26784	17224	18019	22084	12185	14053	13314	25588	18399	28545	8185	10642	7338	17771	15924	14531	8337	17939	10685	19911	13148	13552	24481	18279	16161	41803	29819	23740	52076	43075	40226	49833	53394	34732	65094	47637	33790	51442	44493	36566	20138	14776	12465	52476
62.4242	19365	12771	12069	55338	36144	27183	17359	17789	21846	12091	13681	13333	27313	19636	29111	8438	10898	7210	18093	16158	14651	8589	17933	10530	20297	13490	13750	26729	20033	17414	41352	29579	23764	52053	43029	40212	49521	53082	34648	64987	47663	33815	51017	44376	36945	21936	15825	13224	52145
62.803	19316	12949	11933	55852	36479	27357	17107	17875	21789	12042	13787	13124	28748	20675	29751	8427	11011	7518	18286	16415	14838	8601	17875	10807	20519	13704	13892	28667	22075	18943	40948	29364	23599	51807	43061	40214	49254	52601	34595	64856	47498	33647	50616	44230	36638	24070	17252	14227	51503
63.1818	19277	12756	12080	55921	36719	27745	17126	17906	21841	12405	13779	13172	30343	22089	30798	8663	11172	7420	18863	16809	14966	8710	18021	10876	20792	14026	14119	30709	23682	20474	40534	29138	23631	51710	42519	40307	48717	52204	34375	63998	47259	33792	50182	43907	36438	26308	18943	15209	50800
63.5606	18970	12501	12030	56025	37012	27888	16927	17724	21781	12025	13654	13229	32137	23468	31628	9078	11460	7823	19447	17317	15248	8946	18160	10846	21217	14196	14270	32361	25501	22008	40166	28797	23241	51272	42297	40065	48318	51669	34416	63894	47192	33797	49745	43684	36318	28958	20736	16476	50351
63.9394	18887	12679	12024	56231	37300	28008	17041	17707	21591	11933	13752	13219	33664	24744	32335	9509	11945	7905	19883	17885	15364	9281	18290	11180	21614	14588	14543	33535	26832	23141	39695	28654	23209	50697	41923	39740	47768	51053	34014	63155	46725	33472	49074	43286	36157	31703	22793	17775	49661
64.3182	19050	12612	11923	56510	37484	28295	16834	17965	21666	11972	13594	13045	35115	25981	33435	10113	12478	8284	20781	18567	15677	9599	18389	11435	22165	15361	14855	34823	28230	24275	39363	28555	22836	50518	41598	39836	47721	50665	33954	62787	46438	33235	48797	43031	35821	34730	24878	19091	49083
64.697	18896	12456	12050	56976	37778	28544	16977	17738	21585	11851	13690	13156	36599	27318	34102	10821	13019	8449	21522	19345	16383	10067	18721	11610	22809	15967	15178	35463	29211	25327	38948	28400	22835	50026	41373	39520	47177	50067	33962	62490	46374	33122	48301	42511	35783	37567	27105	20516	48609
65.0758	18801	12410	11890	57071	37995	28661	16805	17811	21664	12086	13579	13091	37685	28455	34611	11258	13518	9065	22460	20179	16688	10817	19145	11866	23602	16615	15399	35845	29935	25948	38690	27936	22730	49628	41002	39397	46898	49774	33551	61767	45791	32989	47895	42073	35414	40017	29197	21726	48162
65.4545	18470	12464	11895	57425	38191	29081	16848	17947	21682	11903	13657	13030	38610	29189	35518	12472	14524	9552	23411	21216	17084	11409	19700	12523	24544	17318	16243	36005	30189	26207	38012	27770	22556	49309	40694	39271	46395	49183	33613	61205	45454	32822	47294	41754	35181	42407	30943	23025	47398
65.8333	18575	12599	11915	58010	38377	29086	17129	17770	21756	12099	13540	12986	39117	29795	35936	13646	15576	10142	24330	21939	17659	12331	20371	13010	25500	18431	16642	36178	30744	26851	37713	27641	22513	48759	40402	38961	46063	48623	33258	60678	45105	32754	46643	41283	35261	44170	32536	24051	46991
66.2121	18384	12464	11882	58179	38941	29516	17126	18078	21749	12125	13672	13158	39579	30406	36560	14827	16820	10952	25318	23046	18261	13363	21491	13652	26558	19477	17280	36232	30613	27031	37231	27337	22222	48138	39852	38671	45554	48260	33327	59960	44681	32467	46228	41129	34823	45539	33735	25137	46440
66.5909	18228	12490	11880	58499	39247	29724	17394	18116	21859	12052	13703	13188	39832	30777	36719	16170	18421	11657	25936	23869	18751	14740	22491	14545	27818	20413	17795	36109	30699	27152	36994	27229	22146	47624	39434	38662	45403	47793	33073	59588	44297	32278	45581	40455	34558	46659	34679	25567	45844
66.9697	18202	12523	11885	58743	39389	29792	17668	18467	21973	12256	13770	13401	40208	31231	36955	17576	19738	12679	26440	24490	19090	16102	23907	15546	28730	21518	18539	35844	30661	27077	36405	26874	22094	47111	39291	38178	44788	47087	32923	59031	43907	31880	45277	40261	34509	47511	35290	25849	45230
67.3485	18125	12424	11888	59338	39655	30315	17843	18584	21888	12485	13947	13337	40207	31178	37092	18915	21290	13584	26918	25044	19515	17532	25075	16596	29516	22252	19240	35797	30330	26980	36202	26539	21823	46645	38720	37874	44170	46623	32536	58193	43376	31830	44489	39695	34300	47508	35653	26153	44459
67.7273	18077	12416	12098	59723	39998	30659	18257	18788	22120	12655	14115	13356	40366	31399	37009	20292	22802	14440	27153	25498	19697	18799	26573	17748	30438	23095	19666	35229	30327	26975	35885	26292	21557	46146	38249	37663	43832	46305	32560	57705	43176	31406	44053	39387	34158	47712	35856	26501	44081
68.1061	18119	12419	12069	59884	40165	30844	18685	19213	22666	13146	14434	13680	40369	31606	36892	21349	24138	15328	27513	25993	20157	20310	27642	18794	30911	23429	20213	35136	30121	26990	35367	26172	21486	45662	37802	37304	43463	45848	32284	57204	42838	31314	43513	38935	33840	47619	35840	26394	43538
68.4848	18381	12457	12213	59896	40427	31010	19343	19776	22866	13797	14837	13958	40445	31642	37047	22200	25336	16167	27615	26017	20273	21203	28740	19652	31349	23886	20530	34785	29827	26699	34968	25648	21234	44699	37537	37051	43088	45279	32029	56122	42297	31028	42949	38371	33651	47075	35642	26272	42959
68.8636	18376	12691	12253	60391	40817	31185	19950	20352	23286	14480	15346	14270	40419	31827	36842	22521	26048	16970	27844	26276	20438	22044	29758	20506	31540	24169	20754	34489	29614	26560	34653	25548	21120	44364	37049	36902	42338	44779	31624	55643	41911	30952	42334	37993	33246	46633	35503	26245	42324
69.2424	18550	12931	12389	60667	40796	31371	20879	20890	23805	15637	16007	14673	40380	31510	36839	22984	26427	17271	28023	26491	20532	22557	30063	20951	31999	24510	20858	34124	29551	26337	34072	25371	21026	43873	36606	36582	41822	43986	31530	54918	41489	30596	41976	37567	32878	46189	35321	26198	41766
69.6212	18979	13195	12687	60878	41494	31473	21720	21603	24164	16782	16731	15276	40413	31874	36897	23249	26797	17695	28190	26824	20612	22788	30536	21328	32185	24624	21236	33758	29439	26475	33781	24930	20719	43360	36483	36268	41429	43767	31174	54381	41294	30281	41468	37003	32844	45881	35061	26056	41147
70	19200	13497	13004	60871	41920	31736	22680	22226	24822	18284	18001	16039	40673	31822	36897	23334	27098	17782	28485	26815	20732	22754	30656	21608	32346	24723	21304	33315	29143	26291	33310	24830	20628	42913	35900	36154	41190	43057	30995	53747	40569	29981	41134	36743	32617	45577	34819	25858	40801
70.3788	19954	14079	13350	61076	41935	31695	23842	23181	25438	19995	19177	16939	40471	31915	37149	23455	27027	17907	28524	26981	20829	22773	30563	21701	32496	25030	21300	33069	28736	26016	32918	24593	20310	42380	35767	35739	40707	42631	30803	53254	40390	30056	40525	36647	32230	45003	34507	25966	40247
70.7576	20761	14554	13727	60508	41631	31787	24593	23806	26011	21604	20638	18048	40700	31991	37059	23473	27127	18006	28767	27257	20852	22716	30443	21474	32559	25120	21427	32600	28550	25758	32382	24388	20155	41669	35075	35568	40095	42042	30547	52543	39873	29551	40079	36408	31858	44305	34220	25609	39601
71.1364	21667	15289	14381	60258	41587	31863	25464	24540	26569	23524	22078	19022	40462	32114	36848	23500	27189	18025	28972	27441	21120	22709	30288	21638	32811	25318	21564	32329	28077	25603	31940	24067	19828	41200	34538	35298	39737	41581	30067	51846	39375	29297	39470	35970	31743	43748	33643	25409	39000
71.5152	22914	16040	15090	60011	41400	31863	26493	25212	27044	25153	23526	20025	40680	32223	37087	23386	27176	18139	29055	27654	21216	22659	30263	21653	32715	25426	21899	31942	27834	25639	31622	23791	19974	40794	34384	35412	39177	41144	30047	51310	39126	29132	38826	35601	31661	43271	33468	25307	38544
71.8939	24387	17241	16030	59812	40930	31708	27401	25823	27653	26577	24835	21331	40818	32089	36920	23420	27193	18089	29487	27726	21489	22612	30173	21683	32855	25518	21763	31589	27627	25237	31350	23657	19682	40323	33856	35006	38699	40644	29775	50497	38767	28924	38198	35274	31639	42679	33233	24962	37945
72.2727	26164	18598	16841	59266	40760	31650	27944	26454	27961	27609	25679	22131	40826	32156	37122	23504	27191	18231	29604	27975	21754	22345	29758	21554	33037	25614	22100	31091	27390	25106	30940	23549	19491	39848	33631	34620	38414	40182	29606	50095	38447	28724	37472	34740	31156	42201	32780	24888	37577
72.6515	27971	19699	17782	58579	40525	31460	28743	27098	28379	28193	26589	22694	40884	32286	36939	23477	27154	18224	29908	28267	21828	22234	29803	21463	33197	25754	22135	30816	27100	24995	30696	23208	19398	39143	33240	34097	37857	39705	29366	49552	37877	28362	37399	34431	30731	41539	32325	24617	37107
73.0303	30074	21269	19116	58138	40420	31399	29386	27438	28759	28602	27047	23292	40887	32289	36986	23560	27036	18118	30347	28600	22007	22030	29415	21393	33340	25968	22134	30671	26651	24612	30238	22873	19139	38950	32908	33949	37492	39198	29085	48711	37472	28137	36809	33776	30290	40971	31923	24392	36706
73.4091	31829	22762	20065	57825	40143	31275	30081	28069	29203	29009	27451	23570	40819	32320	37096	23546	27229	18378	30614	28932	22245	21841	29435	21424	33529	26252	22331	30235	26633	24608	29794	22635	19186	38455	32548	33740	37023	38734	28930	48422	37265	28012	36634	33480	30383	40475	31685	24121	36224
73.7879	33527	23978	21001	57155	39755	30890	30678	28680	29596	28947	27514	23730	40701	32380	36917	23399	27090	18199	30985	29227	22508	21579	29183	21260	33589	26466	22424	29582	26210	24493	29419	22383	18918	37979	32142	33679	36595	38526	28699	47572	36654	27742	36148	32926	30035	39805	31193	24029	35694
74.1667	35173	25001	22215	56444	39426	30636	31391	29008	29960	29101	27505	23792	40437	32332	36750	23408	27102	18445	31524	29679	22634	21362	28966	21043	33738	26685	22703	29221	25947	24082	29098	22095	18859	37397	31910	33478	36131	38001	28323	47239	36289	27671	35925	32824	30059	39248	30886	23706	35135
74.5455	36253	26116	22630	55754	39088	30540	32161	29581	30398	29172	27599	23917	40546	32128	36627	23301	26968	18581	32002	29962	22831	21127	28879	21091	33964	26883	22874	28804	25695	23834	28526	22000	18655	36984	31632	33178	35975	37719	28274	46649	35682	27339	35367	32223	29621	38608	30523	23664	34697
74.9242	37182	26727	23293	55272	38696	30362	32932	29901	30680	29053	27550	24026	40316	32073	36656	23382	26975	18464	32365	30219	22917	21166	28508	20907	33975	27134	22955	28493	25354	23740	28436	21698	18429	36677	31158	33279	35528	37251	27904	46031	35410	27218	34981	31953	29640	38239	29902	23181	34289
75.303	37591	27020	23530	54464	38385	30078	33383	30283	30855	29089	27370	23931	39772	31910	36496	23421	26872	18458	32686	30811	23337	20765	28195	20606	34107	27473	22982	28047	24943	23430	28127	21420	18301	35947	30824	32967	34988	36893	27707	45408	35140	26779	34327	31718	29519	37321	29555	23028	33789
75.6818	38207	27584	23924	54029	37925	29811	34061	30658	31181	28671	27398	23887	39840	31827	36204	23383	26948	18457	33168	31062	23526	20647	27915	20628	34352	27709	23115	27714	24821	23319	27678	21166	18202	35579	30557	32952	34583	36687	27383	44861	34792	26558	34106	31296	29267	36787	29181	22709	33534
76.0606	38550	27686	24245	53185	37515	29594	34762	31226	31468	28867	27195	23803	39200	31653	35892	23524	26714	18600	33617	31520	23797	20293	27440	20399	34247	27849	23419	27330	24542	23158	27398	21090	17967	35051	30141	32646	34162	36385	27387	44379	34566	26439	33846	31103	29220	36425	28881	22572	32972
76.4394	38506	27929	24398	52484	37088	29559	35038	31547	31948	28679	27118	24002	39012	31430	35949	23328	26766	18441	33916	31839	23816	20237	27428	20365	34580	28079	23464	27018	24279	22840	27057	21001	17783	34713	29854	32449	33877	36015	27111	43747	34183	26202	33553	30795	28788	35794	28583	22167	32603
76.8182	38693	28029	24334	51952	36628	29138	35657	31798	31920	28518	27093	23706	38769	31242	35619	23139	26731	18544	33993	32327	24254	19956	27215	20064	34812	28358	23716	26663	24016	22506	26803	20661	17581	34296	29600	32210	33389	35443	27227	43184	33679	25977	32992	30447	28825	35287	27978	22257	32101
77.197	38955	28110	24639	51100	36189	28786	35953	32364	32464	28475	26790	23823	38253	30995	35344	23045	26657	18354	34444	32410	24362	19763	26955	20176	34887	28514	23810	26272	23685	22595	26601	20428	17497	33813	29229	32061	33084	35073	26770	42623	33491	25674	32542	29996	28434	34588	27703	21919	31732
77.5758	38702	28101	24623	50457	35592	28599	36563	32521	32594	28289	26778	23678	37925	30715	34958	23112	26221	18370	34578	32415	24365	19541	26633	19807	34864	28509	23783	25899	23417	22376	26226	20197	17304	33384	28861	31750	32529	34762	26391	42168	33088	25475	32312	29718	28340	34128	27209	21703	31373
77.9545	38822	28021	24721	50068	35298	28294	36800	32810	32894	28234	26630	23589	37203	30406	34706	23041	26184	18370	34401	32645	24461	19115	26415	19708	34852	28540	23964	25508	23149	22124	25807	20067	17090	32909	28605	31575	32252	34279	26341	41572	32805	25276	31770	29397	27944	33560	26804	21370	30833
78.3333	38902	28202	24632	49219	34778	28147	37039	33147	33067	28082	26407	23610	36791	30137	34463	22803	26153	18150	34415	32487	24529	19118	26124	19444	34632	28606	23840	25189	22805	21822	25479	19729	16998	32287	28234	31220	31945	33814	26070	41232	32186	25019	31785	29138	27936	32963	26556	21104	30520
78.7121	38764	28263	24814	48767	34430	27723	37447	33602	33774	27813	26462	23419	36548	29777	34016	22584	25879	18108	34356	32461	24529	18768	25915	19370	34718	28792	23962	24873	22653	21622	25282	19685	16761	32058	27975	31013	31686	33383	26030	40783	32144	24754	30983	28971	27606	32496	26389	20992	30083
79.0909	38713	28224	24755	48273	33957	27475	37822	33536	33530	27918	26212	23337	36004	29872	33813	22436	25747	17970	34030	32360	24589	18608	25287	19235	34519	28697	23856	24548	22433	21627	24884	19387	16591	31710	27604	30678	31240	33085	25798	40143	31816	24514	30178	28353	27325	31946	25919	20799	29756
79.4697	38687	28264	25066	47578	33267	27204	38027	33580	33663	27605	26090	23233	35651	29321	33380	22158	25446	17918	33652	31852	24359	18402	25326	19101	34265	28603	23802	24162	22104	21336	24570	19140	16669	31239	27361	30371	30847	32929	25617	39810	31453	24456	29650	28023	27071	31427	25518	20582	29243
79.8485	38647	28107	24888	46670	32867	26970	38094	33576	33698	27389	26006	23197	35241	29030	33020	22093	25083	17671	33537	31794	24055	17995	24987	19010	33886	28417	23818	23782	21972	21080	24343	19057	16430	30796	27006	30309	30458	32196	25349	39095	31059	24130	29086	27637	27018	30897	25098	20399	28932
80.2273	38318	28179	24846	46251	32325	26660	37837	33764	33624	27221	25635	22795	34795	28635	32683	21620	24973	17622	32898	31516	24066	17858	24771	18770	33872	28128	23440	23330	21671	20892	23986	18867	16291	30488	26874	29817	30011	31950	25173	38695	31058	23845	28914	27273	26744	30431	24740	20285	28519
80.6061	38553	27920	24793	45550	31949	26438	37670	33679	33534	26923	25567	22827	34486	28418	32534	21645	24858	17474	32947	31122	23911	17666	24445	18583	33475	28004	23375	23173	21270	20817	23848	18622	16053	30139	26418	29657	29906	31515	25240	38350	30601	23611	28408	27005	26509	30052	24671	19925	28123
80.9848	38322	27981	24841	44841	31516	26155	37605	33503	33508	26573	25363	22764	34048	28232	32022	21238	24605	17325	32523	30885	23810	17582	24209	18356	33260	27510	23219	22805	21098	20558	23568	18478	16013	29537	26269	29484	29448	30953	24842	37869	30202	23362	28248	26724	26265	29685	24190	19798	27838
81.3636	38313	27989	24799	44270	31197	26034	37241	33340	33423	26583	25225	22387	33445	27916	31825	21073	24222	17150	32197	30756	23427	17183	23942	18178	32898	27419	23054	22444	21732	20496	23089	18192	15876	29222	25947	29176	29082	30608	24655	37393	29781	23386	27784	26304	26135	28972	23817	19527	27484
81.7424	38111	28135	24848	43980	30763	25876	36900	32981	33338	26160	24787	22187	32973	27332	31485	20829	23909	16999	31520	30271	23245	17023	23469	17919	32643	27132	22961	22119	21062	20134	22879	18076	15644	28829	25768	28970	28744	30573	24396	36981	29359	22913	27635	26084	25919	28656	23567	19310	27231
82.1212	38062	27987	24733	43299	30358	25542	36505	32782	33107	26102	24518	22116	32729	27137	31170	20484	23791	16676	31273	29833	23203	16811	23276	17917	32445	26972	22689	21961	20646	20090	22760	17993	15587	28444	25512	28931	28417	30070	23993	36824	29237	22691	27493	25767	25539	28167	23189	19143	26835
82.5	37884	27876	24483	42416	29920	25215	36078	32539	32673	25629	24335	21862	32150	26918	30608	20250	23203	16591	30767	29329	22816	16545	23206	17623	32142	26381	22404	21542	20118	19850	22421	17743	15469	28003	24973	28476	27921	29754	23981	36378	28775	22450	27284	25638	25417	27670	23049	18973	26364
82.8788	37773	27736	24609	42129	29815	25456	35371	32160	32471	25378	24022	21692	31780	26584	30353	20180	23139	16317	30550	29047	22571	16309	22810	17643	31914	26169	22354	21497	20030	19601	22153	17545	15301	27840	24644	28334	27652	29418	23682	36124	28584	22098	26932	25220	25249	27182	22817	18911	26049
83.2576	37333	27605	24573	41791	29160	24974	35057	31646	32174	25163	23923	21619	31402	26493	30137	19687	22866	16127	30082	28873	22417	16207	22601	17365	31480	25844	22091	21007	19763	19458	21812	17366	14951	27336	24642	28114	27343	29190	23550	35715	28124	22016	26711	25012	25091	26877	22562	18525	25904
83.6364	37233	27431	24338	41048	28761	24613	34616	31312	31971	24856	23486	21193	30949	26095	29662	19523	22548	15992	29521	28361	22035	15897	22212	17180	31272	25653	21848	20752	19607	19302	21537	17123	15023	27036	25707	27885	27009	28976	23357	35336	27871	21771	26488	24666	24619	26406	22131	18368	25693
84.0152	36740	27255	24176	40128	28451	24434	34020	31050	31683	24515	23256	21107	30772	25894	29184	19272	22220	15635	29262	27924	21877	15651	21962	16971	30965	25045	21720	20333	19393	19173	21393	17067	14835	26605	24378	27495	26594	28708	22892	35134	27465	21537	26136	24418	24316	26029	21833	18029	25050
84.3939	36429	27268	23907	39770	28085	24236	33548	30654	31233	24246	23109	20714	30431	25629	29025	18945	21902	15530	28910	27507	21493	15434	21912	16802	30770	24723	21352	20102	19247	18864	21039	16899	14737	26104	23678	27137	26206	28223	22633	34594	27365	21230	25804	24050	24247	25650	21538	17945	24795
84.7727	36252	27006	24031	39416	27753	24129	33234	30435	30925	24110	23010	20493	29812	25343	28757	18717	21753	15458	28445	27291	21331	15342	21483	16676	30543	24677	21210	19926	19254	18788	20823	16703	14689	25903	23533	27065	25996	28010	22551	34176	26922	21177	25251	23822	24035	25263	21368	17748	24511
85.1515	35953	26660	23853	39070	27346	23721	32617	29917	30710	23676	22622	20335	29585	25256	28293	18535	21509	15418	28008	26947	21186	15079	21217	16534	30242	24192	21069	19718	19077	18479	20679	16596	14479	25593	23359	26796	25783	27585	22242	33700	26646	21024	24922	23606	23744	24963	20967	17634	24250
85.5303	35592	26367	23545	38606	27104	23650	32269	29716	30405	23434	22285	20061	29305	24838	27997	18145	21287	15097	27733	26677	20753	15012	20885	16226	29873	24027	20826	19462	18911	18425	20396	16343	14319	25551	23266	26661	25385	27272	21832	33309	26298	20781	24645	23252	23573	24715	20853	17640	24022
85.9091	35079	26135	23459	37885	26831	23479	31709	29273	30185	23154	22177	19797	28933	24424	27631	17915	21001	14864	27227	26227	20710	14760	20680	15973	29598	23587	20673	19269	18601	18437	20080	16214	14114	25004	23003	26280	25057	26808	21768	32929	25970	20471	24248	23016	23195	24192	20489	17282	23742
86.2879	34703	25968	23193	37690	26477	23249	31319	28985	29880	22933	21829	19621	28560	24387	27288	17819	20727	14790	26943	25965	20310	14631	20441	15978	29251	23371	20380	18845	18549	18229	19921	16017	14128	24824	22894	25829	24827	26548	21678	32485	25840	20320	23940	22795	23034	23781	20236	17113	23409
86.6667	34124	25652	22910	37073	26078	23114	30645	28505	29651	22504	21539	19246	28198	24031	26993	17433	20504	14466	26678	25642	20228	14560	20304	15794	29067	23104	20080	18637	18217	18029	19575	15845	13900	24333	22605	25743	24503	25934	21320	31831	25385	19953	23564	22433	22854	23389	20074	17146	23040
87.0455	33850	25497	22500	36586	25886	23079	30324	28196	29459	22224	21417	19170	28029	23672	26813	17203	20421	14391	26368	25075	19980	14209	19908	15630	28874	22754	19958	18558	18096	17773	19250	15798	13638	24027	22516	25433	24214	25639	21119	31548	25119	19796	23321	22180	22493	23000	19848	16510	22933
87.4242	33433	25090	22360	36183	25649	22723	29988	28071	29230	21999	21170	18933	27668	23503	26197	17189	20068	14315	25934	24937	19735	14034	19667	15392	28552	22530	19636	18256	17909	17642	19117	15492	13618	23816	22426	25045	23970	25418	20859	31200	24855	19638	23001	21859	22353	22803	19863	16662	22682
87.803	32919	24935	22178	35620	25078	22347	29740	27691	28991	21665	20823	18619	27335	23448	25961	16888	19714	14042	25695	24602	19617	13863	19422	15408	28402	22285	19498	18095	17705	17470	18834	15239	13605	23755	22303	24868	23784	25274	20584	31086	24574	19349	22869	21754	22120	22448	19402	16501	22518
88.1818	32577	24618	21943	35424	24916	22187	29277	27342	28779	21548	20692	18481	27060	23136	25534	16666	19654	13934	25263	24214	19320	13666	19231	15218	28147	21858	19152	17765	17371	17437	18700	15033	13404	23340	22046	24620	23382	24787	20235	30545	24393	19179	22486	21641	22030	22174	19195	16227	21918
88.5606	32174	24273	21638	34890	24648	22011	28851	27008	28580	21393	20329	18140	26696	22810	25360	16344	19377	13740	24939	24113	18914	13430	19057	14885	27951	21717	19027	17435	17163	17275	18386	14962	13171	23203	21869	24522	23135	24774	20146	30391	24037	19025	22148	21684	21656	21921	19038	16075	21865
88.9394	31686	24259	21288	34486	24436	21607	28418	26784	28311	21132	20129	18041	26456	22658	24872	16300	19201	13498	24698	23705	18764	13249	18824	14661	27673	21567	18849	17350	17039	16952	18181	14770	13222	22890	21639	24073	23104	24393	19824	29974	23726	18774	22087	21484	21328	21496	18676	15984	21581
89.3182	31328	24028	21121	34033	24138	21674	28108	26504	28150	20838	19859	17891	26142	22480	24723	16124	19061	13318	24506	23419	18495	13138	18711	14734	27237	21187	18646	17042	16859	16637	18067	14691	12850	22424	21419	23804	22776	24060	19661	29650	23463	18568	21828	21342	21244	21215	18631	15805	21194
89.697	31112	23901	20964	33565	23795	21309	27839	26105	27943	20719	19713	17751	25937	22104	24294	15912	18757	13231	23995	23252	18477	12904	18463	14447	27088	21123	18543	16941	16783	16691	17828	14470	12845	22318	21237	23617	22433	23666	19327	29287	23307	18386	21597	20984	20978	21169	18242	15518	20989
90.0758	30681	23518	20548	33311	23599	21306	27501	25851	27764	20404	19471	17270	25647	21966	24149	15535	18584	13025	23868	23050	18087	13001	18179	14313	26989	20724	18226	16866	16622	16540	17612	14517	12554	21951	21149	23376	22192	23674	19146	28988	23154	18242	21327	20737	20739	20705	18120	15521	20699
90.4545	30186	23221	20424	32795	23427	21030	27104	25584	27410	20191	19325	17061	25272	21844	23807	15434	18426	12944	23539	22629	17948	12637	17950	14062	26802	20390	18001	16649	16567	16468	17341	14283	12508	21803	20798	23077	21949	23405	18743	28674	22791	18030	21216	20465	20449	20536	17858	15263	20600
90.8333	29709	23044	20383	32414	23081	20811	26682	25395	27098	20030	19031	16889	25003	21450	23566	15088	18343	12748	23322	22380	17795	12525	17826	13819	26486	20414	17835	16229	16336	16162	17303	14124	12340	21471	20375	22886	21644	23109	18797	28348	22601	17600	20717	20131	20298	20073	17679	15210	20381
91.2121	29314	22847	20046	32211	22682	20531	26337	25030	26996	19638	18666	16644	24863	21301	23047	14997	18015	12426	22954	22091	17484	12345	17425	13733	26294	20196	17667	16119	16159	15943	17016	13943	12241	21228	20302	22487	21345	22899	18583	28000	22408	17417	20683	19724	20066	19987	17448	14881	20190
91.5909	28869	22769	19990	31701	22211	20351	26031	24621	26776	19404	18578	16569	24522	21147	22783	14816	17905	12404	22792	21744	17452	12366	17278	13573	26197	19762	17610	16017	16005	15706	16828	13742	12017	20908	20212	22361	21382	22556	18249	27632	22097	17187	20537	19833	19906	19686	17301	14926	19862
91.9697	28448	22573	19647	31373	22240	20086	25685	25537	26406	19320	18504	16140	24229	20999	22610	14631	17424	12095	22363	21434	16980	12224	17128	13393	25843	19674	17140	15833	15816	15719	16752	13490	12007	20551	19655	22090	20985	22367	18123	27166	21971	17724	20074	19517	19567	19389	17090	14666	19658
92.3485	28242	22151	19282	30914	21942	19996	25437	24021	26086	19038	18173	15924	24045	20638	22256	14573	17411	11999	22116	21087	16812	11878	16905	13175	25750	19457	16974	15499	15745	15517	16358	13388	11818	20450	19611	21835	20773	21988	17937	27047	21653	16762	19958	19150	19429	19087	16938	14458	19502
92.7273	27824	21875	19004	30651	21618	19592	24896	23505	25743	18780	17951	15934	23544	20339	21906	14136	17118	12031	21883	20986	16625	11803	16655	13096	25343	19169	16815	15197	15515	15258	16079	13355	11800	19999	19165	21462	20455	21792	17684	26658	21609	16621	19777	19030	19101	18824	16654	14297	19139
93.1061	27350	21903	18822	30340	21486	19343	24836	23215	25593	18805	17725	15625	23517	20210	21528	14056	16912	11891	21495	20682	16395	11781	16517	12917	25178	18952	16658	15125	15376	15225	15779	12976	11519	19800	18954	21320	20458	21486	17434	26193	21386	16331	19521	18655	18906	18432	16474	14226	19048
93.4848	27076	21697	18661	30106	21021	19306	24541	23009	25339	18482	17520	15362	22984	19940	21372	13889	16831	11695	21482	20454	16177	11609	16354	12742	25029	18753	16444	14937	15181	14906	15451	12964	11406	19620	18897	21051	20152	21361	17378	25989	20920	16179	19247	18569	18713	18298	16494	14177	18581
93.8636	26880	21374	18602	29772	20897	19039	24213	22801	25108	18331	17447	15080	23010	19869	21199	13791	16479	11474	21341	20313	15981	11480	16050	12624	24944	18563	16281	14958	15282	14819	15277	12847	11251	19295	18759	20811	19924	21090	17206	25648	20638	16214	19111	18333	18303	18000	16183	13996	18578
94.2424	26389	21084	18307	29578	20637	18873	24009	22502	24822	18157	17247	15111	22796	19698	20867	13686	16296	11397	20901	19944	15889	11272	15775	12508	24552	18401	16194	14685	14934	14631	15146	12806	11089	19047	18580	20570	19854	20739	17106	25390	20467	15726	18801	18044	18127	17723	15990	13836	18001
94.6212	26311	20762	17936	29269	20610	18648	23789	22278	24662	17753	16940	14631	22201	19422	20451	13249	16154	11222	20470	19561	15548	11063	15686	12326	24518	17996	15756	14606	14731	14344	14891	12523	10986	18868	18220	20309	19414	20553	16727	24982	20229	15693	18449	17795	17938	17590	15734	13876	17975
95	25479	20359	17496	28232	19647	18104	23239	21737	24173	17343	16307	14487	21949	19041	20053	12901	15656	10754	19929	18849	15047	10755	15378	11912	23884	17405	15427	13959	14294	13837	14494	12101	10566	18673	17595	19823	18776	19790	16291	24541	19722	15321	17985	17245	17357	16852	15262	13581	17239
[truncated: 14 more columns]

## Sheet: 4F EV3E Collated Melt Data
Temp /oC	c1481:ADP(2.5)	c1481:Apo	c1481:ATP(2.5)	c2052:ADP(2.5)	c2052:Apo	c2052:ATP(10)	c2052:ATP(2.5)	c2052:ATP(20)	c2052:ATP(5)	c2091:ADP(2.5)	c2091:Apo	c2091:ATP(10)	c2091:ATP(2.5)	c2091:ATP(20)	c2091:ATP(5)	c2092:ADP(2.5)	c2092:Apo	c2092:ATP(2.5)
20	0.130292	0.0626954	0.138508	0.0619487	0.0220141	0.00821485	0.0444705	0.00438771	0.0456294	0.0106117	0.00987127	0.0502086	0.0587866	0.104599	0.0500323	0.0256855	0.061281	0.0313389
20	0.193056	0.134917	0.226838	0.0798937	0.0586811	0.113243	0.0495519	0.0803485	0.0435695	0.0318994	0.0135549	0.0563024	0.0300776	0.0744096	0.0842806	0.0343265	0.071252	0.0516163
20	0.176001	0.0702553	0.215235	0.0317929	0.0131314	0.00641314	0.0286768	0.0242398	0.0242278	0.00339301	0.0225269	0.0238614	0.0193202	0.0219738	0.0205763	0.0207996	0.0277359	0.0613604
20.3769	0.169128	0.0614779	0.211302	0.0314742	0.0115715	0.006983	0.0287582	0.0277234	0.0233373	0.00531299	0.0203086	0.0214197	0.0249023	0.0223299	0.0205413	0.0243894	0.0273765	0.054532
20.3788	0.11714	0.058003	0.124681	0.0627271	0.0268773	0.0113949	0.0445385	0.00714292	0.0497969	0.0106765	0.0109318	0.0516027	0.0622867	0.10533	0.048695	0.0248428	0.0618521	0.0299993
20.3906	0.183595	0.133842	0.219824	0.0778634	0.0595385	0.113929	0.0560758	0.0839676	0.0502118	0.0279037	0.0218495	0.0578322	0.0351975	0.0770931	0.0850909	0.033284	0.0710458	0.0476269
20.7538	0.144484	0.0551758	0.201884	0.0292825	0.0121229	0.00826008	0.0311776	0.0393799	0.0230501	0.00318874	0.0192871	0.0194046	0.0199831	0.0214338	0.0198624	0.0211903	0.0252591	0.0562657
20.7576	0.11238	0.051522	0.115067	0.0552193	0.0192047	0.0128812	0.0427453	0.00241693	0.0523191	0.00624613	0.00841999	0.0500213	0.0608299	0.105414	0.0494301	0.0238225	0.0577341	0.0285621
20.7812	0.172618	0.127725	0.207781	0.0723451	0.0606803	0.10586	0.0478471	0.0781569	0.0529399	0.0269287	0.0218124	0.0571274	0.0354686	0.0765287	0.0855652	0.0322866	0.0706859	0.0431428
21.1307	0.143742	0.0524822	0.179644	0.0306219	0.00987039	0.00473093	0.0295149	0.0428429	0.0216293	0.00992683	0.0159849	0.0209065	0.0206676	0.0230584	0.0219223	0.0187083	0.0251439	0.0584511
21.1364	0.0923655	0.0458521	0.0970349	0.0463836	0.0164984	0.00929958	0.0344914	0.00652848	0.0408647	0.00368491	0.00844179	0.0477118	0.0569497	0.0990441	0.0467978	0.0224436	0.0568164	0.0247719
21.1719	0.166965	0.124765	0.199988	0.0733671	0.0611403	0.104235	0.0469157	0.0801828	0.0503532	0.0257823	0.0192642	0.0569011	0.0382383	0.073187	0.0837901	0.0312188	0.0656499	0.0427212
21.5075	0.139275	0.0393993	0.164637	0.02709	0.0125932	0.0117571	0.0278956	0.0500104	0.0186181	0.00693075	0.0144658	0.0215119	0.0215045	0.0175781	0.024184	0.0182515	0.0262787	0.0572102
21.5152	0.0834949	0.0436388	0.0865992	0.0562841	0.0178653	0.00906491	0.0358883	0.00594751	0.040057	0.00744033	0.00801829	0.0427887	0.0547469	0.091112	0.04579	0.0193031	0.0567786	0.0219982
21.5625	0.151991	0.113256	0.18083	0.0644837	0.0575065	0.109597	0.0439962	0.0731376	0.041925	0.0242965	0.0185198	0.0531777	0.0314036	0.0636328	0.0783644	0.0247079	0.060243	0.037424
21.8844	0.126396	0.0418914	0.163004	0.0289374	0.012635	0.0109963	0.0293928	0.0523216	0.0233784	0.00497565	0.0105348	0.0194886	0.0211436	0.0185054	0.0236618	0.0188738	0.0314751	0.0531204
21.8939	0.0755039	0.0379622	0.0734014	0.0337896	0.014868	0.011941	0.0303726	0.00735742	0.0387955	0.00627342	0.00468375	0.0408961	0.0499324	0.0829464	0.0420769	0.0189269	0.050957	0.0209782
21.9531	0.141865	0.112451	0.173292	0.0638191	0.0585773	0.108111	0.0434259	0.069317	0.0400018	0.0211578	0.0249304	0.0557777	0.0321395	0.0637952	0.0780568	0.0238334	0.0615635	0.0359586
22.2613	0.123547	0.032615	0.154301	0.0255659	0.0124163	0.0158424	0.0292094	0.0618139	0.0189798	0.00523442	0.0128228	0.0204024	0.0238212	0.0177637	0.0209879	0.0167775	0.0310872	0.0510655
22.2727	0.0728012	0.0396361	0.0705138	0.0348092	0.0170944	0.0114417	0.0295337	0.00818194	0.035058	0.0079867	0.00796842	0.0386872	0.0470075	0.07863	0.0414149	0.0203391	0.0527463	0.0207285
22.3438	0.132706	0.105092	0.164919	0.0647006	0.0588316	0.0997345	0.0376093	0.0629794	0.0404983	0.0239405	0.0303043	0.0492983	0.0280857	0.0580883	0.0744745	0.0245573	0.0611623	0.0326095
22.6382	0.110281	0.0252347	0.137888	0.0224409	0.0108581	0.0135341	0.0263877	0.0623397	0.0110349	0.00557079	0.00694029	0.0151659	0.0189711	0.0172226	0.0182467	0.0148243	0.0306892	0.0474256
22.6515	0.0614993	0.0333538	0.0601404	0.0257445	0.0156609	0.00867253	0.021554	0.00392037	0.0324101	0.0043129	0.00623204	0.033481	0.0427927	0.0714826	0.0344331	0.0164376	0.0445633	0.0174864
22.7344	0.121173	0.100121	0.147385	0.0589828	0.0573554	0.100674	0.036733	0.0579638	0.0395348	0.0238754	0.0306262	0.0509682	0.0261413	0.0570076	0.0710346	0.023506	0.0590048	0.0304715
23.0151	0.109979	0.0218629	0.136783	0.0194935	0.0114306	0.0194845	0.0262467	0.0691026	0.0162181	0.00573938	0.00524829	0.0159434	0.0211391	0.0146214	0.0181962	0.0207072	0.0338713	0.0472377
23.0303	0.0557295	0.0293965	0.054512	0.0217661	0.0129679	0.00885519	0.0261709	0.00869685	0.0251039	0.00157206	0.00643686	0.0326671	0.0385407	0.0682557	0.0297245	0.0190291	0.049308	0.0160309
23.125	0.120743	0.0944234	0.145882	0.0591559	0.0629249	0.0941123	0.035412	0.0610747	0.0383274	0.0255337	0.034665	0.052762	0.0271734	0.0533305	0.0707256	0.0220351	0.0537664	0.0275066
23.392	0.109623	0.0202912	0.13328	0.0244226	0.0106071	0.0286228	0.0281558	0.0749749	0.0180594	0.00762098	0.0100967	0.0171481	0.0247956	0.0131102	0.0194483	0.0211235	0.0340821	0.0466492
23.4091	0.0483488	0.032288	0.0472555	0.0293551	0.0140764	0.0119213	0.0274641	0.0143655	0.030936	0.00722895	0.0136226	0.0312086	0.0370292	0.0714264	0.034798	0.0231624	0.0517817	0.0196222
23.5156	0.103245	0.0913333	0.134738	0.0523852	0.0603441	0.101615	0.0385093	0.0539544	0.030227	0.0199957	0.0357073	0.0450087	0.0241576	0.0485533	0.0690896	0.0189652	0.0545062	0.0241917
23.7688	0.102637	0.019117	0.123784	0.0211501	0.0112754	0.028071	0.027606	0.0829434	0.0186104	0.00350224	0.00718564	0.013258	0.0166214	0.0126069	0.0171817	0.0163374	0.032904	0.0462984
23.7879	0.0447285	0.0288573	0.0408697	0.0184037	0.0190964	0.0216375	0.0254771	0.0133541	0.0255355	0.00573472	0.0131575	0.0303885	0.0344798	0.0621447	0.0322007	0.0209535	0.0506122	0.0178937
23.9062	0.0950299	0.0842248	0.120394	0.0470153	0.0576295	0.0943136	0.0288004	0.0487653	0.0364955	0.0214603	0.0340111	0.0415114	0.0205884	0.0486228	0.0646714	0.0141429	0.0508923	0.0230161
24.1457	0.0960429	0.0166334	0.121503	0.0186932	0.0123854	0.0272928	0.028387	0.0870574	0.0174036	0.00858973	0.00513429	0.0141877	0.0132236	0.012785	0.0176447	0.0204321	0.0325572	0.0445238
24.1667	0.0372533	0.0293594	0.0409716	0.0242072	0.015262	0.0177547	0.0260079	0.0163179	0.0205398	0.00987503	0.017251	0.0306862	0.029925	0.0644618	0.0301937	0.0248476	0.0496701	0.0166736
24.2969	0.0994633	0.0854379	0.119073	0.0525101	0.0640024	0.0986267	0.0320874	0.0529442	0.0404526	0.024372	0.0354179	0.0429799	0.0249968	0.0464184	0.0644333	0.0213547	0.0544732	0.023777
24.5226	0.089566	0.0116641	0.118547	0.0150846	0.0111408	0.0263123	0.0245901	0.0833898	0.0158952	0.00843015	0.00765494	0.012718	0.0136988	0.0129753	0.0173276	0.0154252	0.0333903	0.0453079
24.5455	0.0359637	0.024477	0.0330074	0.0148457	0.0194337	0.020717	0.0259662	0.0273141	0.0227119	0.00914842	0.0175351	0.0259685	0.0244798	0.0584257	0.0283217	0.0239193	0.047822	0.0183498
24.6875	0.0847166	0.0777173	0.0951265	0.0453767	0.0574229	0.0863498	0.0306727	0.0456793	0.0275874	0.0185708	0.0320416	0.0391038	0.0203061	0.043072	0.0610465	0.016096	0.0503912	0.0174856
24.8995	0.0889583	0.010139	0.108952	0.0110456	0.0109624	0.0275248	0.0293688	0.0907225	0.0144529	0.00708056	0.0043576	0.0111135	0.011741	0.00978875	0.0125486	0.0144958	0.0339763	0.0416412
24.9242	0.0251555	0.0217899	0.0319579	0.0128846	0.0193642	0.0159973	0.0238802	0.0224667	0.0141627	0.00748805	0.0201513	0.0197159	0.0216515	0.0521445	0.024811	0.0205062	0.0477229	0.0164764
25.0781	0.0780241	0.0695681	0.0925914	0.0453718	0.0547636	0.0825551	0.0284425	0.0410571	0.0314854	0.0180421	0.0297005	0.0332951	0.0183282	0.0407421	0.0569759	0.0122296	0.0504836	0.0172189
25.2764	0.0838772	0.0128672	0.105076	0.0195702	0.0154366	0.0378776	0.0298875	0.104357	0.015267	0.0168699	0.00765648	0.0150552	0.0114503	0.011623	0.0158939	0.0228312	0.0377971	0.0432565
25.303	0.0237046	0.0231972	0.0228842	0.0165293	0.0211731	0.0216137	0.0240495	0.0206991	0.0203867	0.0078907	0.0205256	0.0171738	0.01908	0.050862	0.0251097	0.0231461	0.0509367	0.0172239
25.4688	0.0766155	0.0697432	0.0860832	0.0451889	0.0621962	0.088474	0.0286951	0.0511382	0.0381826	0.0239376	0.0365497	0.0343181	0.0225119	0.0419011	0.0597266	0.016405	0.0505113	0.0187107
25.6533	0.0771724	0.0090859	0.0969189	0.0126017	0.0147825	0.0360717	0.0259379	0.108839	0.013336	0.00725761	0.00776775	0.00964176	0.0110973	0.0112324	0.0157066	0.0164278	0.0355662	0.0427927
25.6818	0.0229898	0.0192618	0.0193546	0.00718576	0.0156635	0.0220386	0.0219026	0.0254281	0.0184648	0.00630424	0.0169661	0.0133452	0.0160449	0.0436031	0.0243875	0.0239387	0.0465392	0.0175326
25.8594	0.0705976	0.0699175	0.0780139	0.0381516	0.0580579	0.0828107	0.0294065	0.0492446	0.0347982	0.0220233	0.0335981	0.0295292	0.0199592	0.0425071	0.0592551	0.0155007	0.0477697	0.0180214
26.0302	0.085343	0.0128882	0.102609	0.0203633	0.016071	0.0486369	0.033101	0.113127	0.0198374	0.0151598	0.0120554	0.0109017	0.012093	0.0111976	0.0147901	0.023725	0.0409788	0.0441277
26.0606	0.0221335	0.0166519	0.0182638	0.00979666	0.0202467	0.0235852	0.0292986	0.0260369	0.0184797	0.0106235	0.0291521	0.011629	0.0172542	0.0464262	0.0227616	0.022908	0.0455592	0.0171307
26.25	0.062116	0.0615494	0.069379	0.0426118	0.0586197	0.0819814	0.0279146	0.0360155	0.0343454	0.0215419	0.036286	0.0224847	0.0214713	0.0406214	0.0547972	0.0119265	0.0489388	0.0154809
26.407	0.0744522	0.0118994	0.102474	0.013059	0.0153018	0.0487821	0.0251683	0.116183	0.0167369	0.0133728	0.00983439	0.00554195	0.00855491	0.00820551	0.0131814	0.0202304	0.0371568	0.0387165
26.4394	0.0247047	0.0222101	0.02125	0.0136691	0.0207887	0.0339039	0.0333125	0.0314503	0.0250466	0.013045	0.0279453	0.0111123	0.0190076	0.0384466	0.0249709	0.0237035	0.0519291	0.0214979
26.6406	0.0563737	0.0582422	0.0678659	0.035742	0.0597007	0.0764548	0.0269881	0.0348271	0.0330221	0.0209917	0.0297789	0.0233361	0.0183592	0.0380292	0.0493098	0.0109345	0.0473192	0.0123988
26.7839	0.0701966	0.00849164	0.0939872	0.0117281	0.0122655	0.0429678	0.0240578	0.116099	0.0117598	0.0133734	0.010567	0.00712221	0.00439994	0.00806052	0.0112645	0.0224869	0.0390251	0.0350224
26.8182	0.0175783	0.0172565	0.0139715	0.00344708	0.0160347	0.0196694	0.0285622	0.0291095	0.0122004	0.00779077	0.0224561	0.00662775	0.0134097	0.0358649	0.0206774	0.0177295	0.0470184	0.0181283
27.0312	0.0568415	0.059755	0.0541153	0.0345245	0.0598122	0.0811351	0.0284123	0.0359121	0.0290233	0.0215256	0.0312902	0.0225117	0.0165223	0.0376269	0.0499328	0.0177978	0.0457221	0.0151595
27.1608	0.0695043	0.00804165	0.0883048	0.0109458	0.0162271	0.043061	0.0298073	0.13079	0.0192947	0.0123834	0.0099005	0.00609048	0.0113664	0.00951449	0.013568	0.0219288	0.040668	0.0423048
27.197	0.0187817	0.0202382	0.0178818	0.0126899	0.0234919	0.0368185	0.0336103	0.0421506	0.0206033	0.0129733	0.0330148	0.00637674	0.01629	0.0351296	0.022245	0.0241568	0.0471207	0.0172257
27.4219	0.0499807	0.0563619	0.0527747	0.0365442	0.0675535	0.0781038	0.029093	0.0388203	0.0361187	0.0204757	0.0323397	0.0237156	0.0188079	0.0399158	0.0521865	0.01068	0.0450006	0.0124463
27.5377	0.0660005	0.010843	0.0860673	0.0164321	0.0225681	0.0532435	0.0298736	0.139073	0.0177558	0.0148455	0.0176494	0.00914782	0.00851668	0.00916699	0.0106132	0.0249566	0.0412375	0.0383325
27.5758	0.0167436	0.0179605	0.0155232	0.0116824	0.0260492	0.0374505	0.0317184	0.0438946	0.0218	0.0129332	0.0281916	0.00695785	0.0146083	0.0352062	0.0245187	0.0225862	0.049362	0.0180535
27.8125	0.0480731	0.0532184	0.0503727	0.0358046	0.0625155	0.0787971	0.0263231	0.0299569	0.0275453	0.019834	0.0251427	0.0187593	0.0192291	0.0372733	0.0498741	0.0131687	0.0421453	0.0132561
27.9146	0.0682773	0.0163607	0.0894326	0.0146383	0.0230947	0.0514334	0.0309318	0.14418	0.0169876	0.0143748	0.017588	0.00886341	0.0127079	0.0106966	0.0108779	0.0240852	0.0390825	0.0401661
27.9545	0.0160614	0.0140096	0.0147397	0.010966	0.0230434	0.0346466	0.0303909	0.0402546	0.0203789	0.0146265	0.0279461	0.00683125	0.0110693	0.0332875	0.0208206	0.0244724	0.0445596	0.0183366
28.2031	0.0421514	0.0488791	0.0342961	0.0345709	0.0622126	0.075684	0.0254884	0.0356343	0.0301652	0.0208454	0.0264231	0.0185456	0.0199291	0.0402932	0.0473835	0.0110309	0.041938	0.0126154
28.2915	0.0616099	0.012102	0.0869703	0.0092074	0.0248086	0.0590841	0.0311145	0.147265	0.0171071	0.0198106	0.0208144	0.00714787	0.00867931	0.0109529	0.00960188	0.0244069	0.0390482	0.0390731
28.3333	0.0204128	0.0175159	0.0174706	0.0139094	0.0320368	0.040525	0.038041	0.0472895	0.0198294	0.0168493	0.0329823	0.00725495	0.0164619	0.0344012	0.0220442	0.0261265	0.0485432	0.0161767
28.5938	0.0444424	0.049639	0.0388223	0.0364657	0.0648498	0.0801755	0.0260893	0.0335615	0.0258899	0.0245136	0.0307397	0.0192754	0.0207066	0.0379915	0.0489754	0.0139942	0.0453603	0.011709
28.6683	0.055692	0.0140241	0.0829769	0.0124945	0.0224855	0.0600409	0.0276201	0.153802	0.0183734	0.020494	0.0169804	0.00346034	0.0124667	0.00984672	0.00657616	0.0234929	0.0383371	0.0403106
28.7121	0.0238719	0.0176439	0.0132018	0.0141983	0.0314601	0.0365741	0.0345106	0.0479538	0.0255056	0.0144052	0.0326611	0.00817752	0.0186925	0.0270997	0.0189514	0.0285561	0.0460414	0.0172337
28.9844	0.042362	0.0428177	0.0290599	0.0322239	0.0626992	0.0795698	0.0246461	0.0346966	0.0302652	0.022763	0.0250818	0.0156402	0.0203229	0.040175	0.0428822	0.0108288	0.0429488	0.0106854
29.0452	0.0602487	0.0182622	0.0808848	0.00964823	0.0264291	0.0635336	0.035101	0.165277	0.016356	0.0215322	0.0227902	0.00523382	0.0128313	0.0116142	0.00937119	0.0216442	0.0401795	0.0382213
29.0909	0.0164326	0.0131752	0.0140253	0.00774911	0.0306167	0.0402218	0.0299874	0.0435768	0.0178036	0.0147718	0.033218	0.00345304	0.0132988	0.0267011	0.0180412	0.0257909	0.0455702	0.0161863
29.375	0.0366752	0.0413398	0.0245327	0.036267	0.0671565	0.0784135	0.0241021	0.0340711	0.0301319	0.0244295	0.0200979	0.0141481	0.0179489	0.0375389	0.0449944	0.0112765	0.0399488	0.0117321
29.4221	0.0533612	0.0145391	0.0758455	0.0104819	0.0212018	0.0610115	0.0381449	0.167519	0.0121396	0.0200441	0.0227127	0.00148677	0.013716	0.00741374	0.00637446	0.0280573	0.0377934	0.0353836
29.4697	0.0203868	0.0166711	0.0146251	0.0191782	0.0274775	0.0380123	0.036837	0.0478982	0.015116	0.0172998	0.0322154	0.00125339	0.0148826	0.0226215	0.0185461	0.02637	0.0428287	0.0189517
29.7656	0.0324088	0.0404231	0.0266946	0.0393452	0.066144	0.0800139	0.0260464	0.0322888	0.0311008	0.0244735	0.0188014	0.0149248	0.0174521	0.0397216	0.0440415	0.0146872	0.0412495	0.0114696
29.799	0.052285	0.0183445	0.0762107	0.0134625	0.0300074	0.0650551	0.0375068	0.171855	0.0226766	0.0253842	0.0276542	0.0105332	0.0160537	0.0105309	0.0100839	0.0279702	0.041661	0.0388825
29.8485	0.0252423	0.0168317	0.0186136	0.0180504	0.0362093	0.0458302	0.0420015	0.0536889	0.0190468	0.0185255	0.0381829	0.00198219	0.0172443	0.0251529	0.020548	0.0265829	0.0457425	0.0170692
30.1562	0.0412111	0.0395831	0.0213442	0.0364495	0.0731296	0.0779262	0.0281066	0.0396925	0.0324104	0.0268112	0.0236959	0.0146241	0.0205833	0.0384936	0.0462096	0.0150173	0.0451346	0.0120147
30.1759	0.0510977	0.019706	0.0724376	0.00635715	0.0296589	0.0713513	0.0396638	0.177968	0.0231247	0.0201827	0.0277551	0.00553925	0.0157324	0.010593	0.00944508	0.0268343	0.036362	0.0393695
30.2273	0.0249085	0.0155679	0.0163898	0.0124344	0.0365659	0.0449744	0.037049	0.05302	0.0159307	0.0207251	0.0376257	0.00480002	0.0151319	0.0224898	0.0200631	0.0294664	0.0410465	0.0172465
30.5469	0.0322703	0.0337165	0.0194745	0.0319736	0.0713101	0.0774027	0.023472	0.0318876	0.0293877	0.0263015	0.0163102	0.0117548	0.0180973	0.0361882	0.0414006	0.0142093	0.0440448	0.0126649
30.5528	0.0502315	0.0211374	0.0774292	0.0140864	0.033006	0.0784159	0.0449164	0.176294	0.020514	0.0283788	0.0292011	0.00725525	0.0217697	0.0119636	0.0104062	0.0246601	0.039924	0.0358342
30.6061	0.0256066	0.0150557	0.0202188	0.0212118	0.0352515	0.0454665	0.0457556	0.0554299	0.0226036	0.0172864	0.0407937	0.00552224	0.0174943	0.0256365	0.0198059	0.0270969	0.0441994	0.0185019
30.9296	0.0510193	0.0261186	0.0751327	0.0118944	0.0316621	0.0806962	0.0406306	0.173176	0.0223461	0.0263102	0.0284009	0.00808551	0.0201003	0.0127813	0.010977	0.0269954	0.0369249	0.03632
30.9375	0.0397064	0.037242	0.024281	0.04336	0.0767524	0.0773348	0.0282744	0.0371834	0.0390872	0.0290471	0.0221685	0.0141611	0.0212473	0.0406146	0.0417301	0.0168008	0.0421903	0.013817
30.9848	0.0219351	0.0149744	0.0171575	0.012656	0.0357027	0.047357	0.0390097	0.0572526	0.0208589	0.0168628	0.0385163	0.00521304	0.0152288	0.0214387	0.0166301	0.0244879	0.0405885	0.0161869
31.3065	0.0541595	0.0262987	0.075126	0.0129857	0.0356636	0.0860339	0.0426583	0.166002	0.0216776	0.0239796	0.0355486	0.00530771	0.0236303	0.00939082	0.0108999	0.0239656	0.0354114	0.037668
31.3281	0.034065	0.0369559	0.0178432	0.0465351	0.0754223	0.0802505	0.0283587	0.0413955	0.0369713	0.0309634	0.0215719	0.0124124	0.0169628	0.0400645	0.0414104	0.0169973	0.0437993	0.0123508
31.3636	0.0278287	0.0114228	0.0221059	0.0111592	0.0325064	0.0495807	0.0411786	0.0650016	0.019349	0.0183172	0.0398551	0.00347519	0.0142645	0.0211124	0.0159277	0.0258999	0.0388811	0.0171679
31.6834	0.0465306	0.0256457	0.078891	0.0144909	0.0393308	0.0962178	0.0438872	0.171169	0.0253164	0.0319551	0.0389768	0.00800768	0.0246085	0.0123275	0.0120693	0.0281147	0.0381682	0.0394661
31.7188	0.0362587	0.0343249	0.0221927	0.0432523	0.0737004	0.0767675	0.0282788	0.0395343	0.0351839	0.0316951	0.0180234	0.0151	0.021279	0.0401591	0.0399886	0.0146619	0.041947	0.0131407
31.7424	0.0313073	0.0180768	0.0287493	0.0181206	0.0435067	0.0517258	0.04661	0.0659488	0.0228248	0.0194657	0.0469939	0.0083089	0.018821	0.0216871	0.0185818	0.0303664	0.0384391	0.0172206
32.0603	0.0454016	0.0306498	0.0716758	0.0151643	0.0414662	0.102049	0.0511732	0.171957	0.0272562	0.0291314	0.0373004	0.00797634	0.0298227	0.0119061	0.0116675	0.0294544	0.0389225	0.040527
32.1094	0.034543	0.030866	0.0169707	0.0456314	0.0802332	0.0837453	0.0288958	0.042996	0.0376788	0.034855	0.019982	0.0120389	0.0203378	0.0424614	0.0437985	0.0137787	0.0452272	0.0103133
32.1212	0.0324088	0.0155587	0.0298006	0.0217208	0.0458347	0.0572454	0.0463231	0.0626943	0.0302324	0.0196381	0.0445529	0.00842087	0.018603	0.0219752	0.0195353	0.0286097	0.0378819	0.0195566
32.4372	0.0488277	0.0356594	0.069532	0.0214201	0.0402269	0.100451	0.0495244	0.168699	0.0266169	0.0311205	0.0368099	0.0102674	0.0321717	0.0137415	0.0117663	0.0303831	0.0372289	0.0413141
32.5	0.0328124	0.018112	0.0360038	0.0229959	0.0492723	0.0568474	0.0516057	0.0667042	0.0321394	0.022085	0.0492191	0.0106353	0.0214887	0.0231685	0.0198262	0.0287126	0.0376205	0.0207866
32.5	0.0452603	0.0319844	0.0214776	0.044511	0.0772566	0.0799853	0.031688	0.0443194	0.0382287	0.0324101	0.0183123	0.0141253	0.0219682	0.0430356	0.0405478	0.0173984	0.0441043	0.0145606
32.8141	0.047329	0.0364573	0.0817096	0.0232337	0.0436769	0.106904	0.0564725	0.165786	0.0348892	0.0324932	0.038926	0.00811055	0.036797	0.0142602	0.0142355	0.0305341	0.0372166	0.0393961
32.8788	0.034407	0.0196239	0.0463877	0.0259585	0.051267	0.0633354	0.0542237	0.076156	0.0368975	0.0282241	0.0554335	0.0118518	0.0202899	0.0243479	0.018916	0.0329454	0.0381918	0.0219971
32.8906	0.0404871	0.0321091	0.0197348	0.0496502	0.0832201	0.084606	0.0368724	0.0524213	0.0417349	0.0345286	0.0201284	0.0136974	0.0217813	0.0401388	0.0396938	0.0192329	0.0465666	0.0142349
33.191	0.0509932	0.0417326	0.0747363	0.0233755	0.0464579	0.12061	0.0576658	0.164585	0.0334932	0.0338006	0.0465818	0.0131984	0.04114	0.0135466	0.0148151	0.0302868	0.0376772	0.0421497
33.2576	0.0421654	0.0187631	0.0469938	0.0261095	0.0514618	0.0673607	0.0567556	0.0789038	0.0332467	0.0240976	0.0526537	0.0112245	0.0236986	0.0223171	0.0179194	0.0329314	0.0376717	0.0228061
33.2812	0.0403103	0.0294346	0.0245777	0.0601273	0.0816241	0.0751699	0.0366736	0.0499572	0.0410467	0.0340728	0.0198551	0.0148336	0.021715	0.0427627	0.0365921	0.0184161	0.0454712	0.0141429
33.5678	0.0504659	0.0387088	0.0820553	0.026933	0.0482093	0.12149	0.0615805	0.162928	0.0342909	0.0323415	0.0512709	0.0129484	0.0455525	0.0138571	0.0148938	0.036082	0.0368201	0.0405005
33.6364	0.0412515	0.0189469	0.0512665	0.0308099	0.0561427	0.0710943	0.0597425	0.0705804	0.0363882	0.0277849	0.0571025	0.0138456	0.018793	0.0227937	0.0203718	0.0325813	0.0345754	0.0195656
33.6719	0.0325222	0.0276278	0.0310412	0.0554269	0.0817714	0.0784629	0.0397528	0.0512168	0.0472587	0.035559	0.0192157	0.0148178	0.021943	0.0413999	0.0388381	0.019589	0.0473566	0.0130824
33.9447	0.0496658	0.0394553	0.0754432	0.0254725	0.0514394	0.1331	0.0639478	0.161316	0.0352277	0.0380894	0.0525709	0.0126178	0.0464456	0.0145774	0.0144912	0.0293737	0.0354929	0.0365115
34.0152	0.0357916	0.0188722	0.0505053	0.0252478	0.0550415	0.0650876	0.0580517	0.0748086	0.0392016	0.0279764	0.0543659	0.00950877	0.0154048	0.0215239	0.0184505	0.0314172	0.0305345	0.01844
34.0625	0.0449283	0.0346275	0.0411379	0.070164	0.0941487	0.0877563	0.0480677	0.0602082	0.0559529	0.0431051	0.0225522	0.0220845	0.0269336	0.0476559	0.0440424	0.024699	0.0525229	0.0185935
34.3216	0.0589927	0.0497965	0.0809658	0.0338334	0.0556659	0.147571	0.0693754	0.164757	0.0450682	0.0394729	0.0541865	0.0138068	0.0548304	0.0174875	0.0167282	0.0341749	0.037271	0.0384877
34.3939	0.0417685	0.0229854	0.0566819	0.0359872	0.0563701	0.0674749	0.0626993	0.0752338	0.0454996	0.0297983	0.0601435	0.0149537	0.0211598	0.0231345	0.0202989	0.0324336	0.0334449	0.0226472
34.4531	0.050391	0.0320793	0.0337273	0.0645938	0.092086	0.0873787	0.0498801	0.059294	0.051662	0.040224	0.0213331	0.0185967	0.0275257	0.0472456	0.0370976	0.0212986	0.0453795	0.015181
34.6985	0.0550391	0.0456883	0.0793281	0.0306845	0.0553687	0.148705	0.0708326	0.157186	0.0433968	0.0365199	0.0578774	0.0161882	0.0551325	0.0153398	0.015419	0.0319083	0.0381952	0.0425681
34.7727	0.049303	0.0218884	0.060913	0.0410896	0.0594843	0.0743801	0.0652873	0.0832962	0.0454926	0.0334593	0.061196	0.0128439	0.0241617	0.0223254	0.0191956	0.0351853	0.0322469	0.0185025
34.8438	0.0479013	0.0263383	0.0421372	0.0675233	0.0865406	0.0841406	0.0470864	0.0675503	0.0509885	0.0389006	0.0219754	0.0169952	0.0284999	0.0453943	0.0414403	0.0226151	0.0480261	0.0139028
35.0754	0.0553565	0.0485567	0.0851528	0.03996	0.0545639	0.164754	0.0816644	0.152295	0.0402517	0.0382381	0.058463	0.0150589	0.0595857	0.0154973	0.018633	0.0339762	0.0371051	0.0428081
35.1515	0.048092	0.0245781	0.0680566	0.0331834	0.0632781	0.0766758	0.0721965	0.0824666	0.0558847	0.0330508	0.0694372	0.0153584	0.0239706	0.0266045	0.0231214	0.0363436	0.0309547	0.0232939
35.2344	0.051381	0.0282317	0.0474303	0.0738313	0.0929449	0.0862847	0.0501903	0.0708754	0.0510875	0.0414193	0.0252964	0.0192371	0.0303919	0.0475299	0.0417366	0.0277846	0.0453037	0.0143447
35.4523	0.0518045	0.0496144	0.0876991	0.0347889	0.0639741	0.177283	0.0793393	0.151342	0.0475091	0.045661	0.0591766	0.0178625	0.0657792	0.0195802	0.019605	0.0413729	0.0377187	0.040506
35.5303	0.0524214	0.0212711	0.0686975	0.0429635	0.065493	0.0774891	0.070456	0.0894789	0.0537954	0.0335756	0.0657805	0.0151159	0.0203343	0.0276942	0.0208052	0.0363101	0.0321171	0.0244845
35.625	0.0557562	0.0284938	0.0568999	0.0793549	0.0932793	0.0941956	0.0556684	0.0809915	0.0602718	0.0434666	0.0266282	0.0226546	0.0349701	0.0495097	0.0410628	0.0290561	0.0480426	0.0194132
35.8291	0.0501149	0.0604298	0.0932261	0.0378516	0.0672036	0.190896	0.0818688	0.155261	0.0539558	0.0451434	0.0652242	0.0197479	0.0705476	0.022057	0.0219171	0.0342295	0.0400553	0.0403311
35.9091	0.0542909	0.0220968	0.0698728	0.0397204	0.0604002	0.0733609	0.0718742	0.0806702	0.0491426	0.0305919	0.0591632	0.0134977	0.0196288	0.0226022	0.0202247	0.034074	0.0270327	0.0195267
36.0156	0.0577969	0.0265489	0.0599255	0.0824745	0.0942006	0.0913953	0.0634601	0.0828072	0.0591295	0.0422498	0.0298845	0.0207234	0.0358944	0.047177	0.0427368	0.0296116	0.0462978	0.0164618
36.206	0.0507179	0.0566397	0.0904751	0.0376142	0.064299	0.198277	0.0797018	0.149397	0.0479992	0.042285	0.0641468	0.022397	0.0705753	0.0180036	0.0180652	0.0350852	0.0335119	0.0392258
36.2879	0.054392	0.0216909	0.0774618	0.0425308	0.0663033	0.0852674	0.0718158	0.0901897	0.0561254	0.0337604	0.0663278	0.0190396	0.0219938	0.0261899	0.0198708	0.0373511	0.028104	0.0264965
36.4062	0.0667197	0.0300756	0.0592318	0.0858897	0.0946004	0.0902464	0.0671401	0.085975	0.0599453	0.0466779	0.0316778	0.0251786	0.0389454	0.051607	0.0418612	0.0298126	0.047459	0.0198959
36.5829	0.0537283	0.0589861	0.0897995	0.0424636	0.0715099	0.21303	0.0858693	0.148998	0.0548571	0.0440288	0.0650191	0.0203552	0.0721341	0.0207687	0.0212972	0.0428716	0.0370983	0.0410886
36.6667	0.0608611	0.0230877	0.0858376	0.0566076	0.0735312	0.0908551	0.082928	0.0958469	0.0663288	0.0359178	0.0680557	0.0183927	0.0239186	0.0267437	0.0274373	0.0405972	0.0297019	0.0247388
36.7969	0.0702294	0.0318495	0.0704558	0.0915828	0.0994022	0.102505	0.0753696	0.0917815	0.0721925	0.0469848	0.0332363	0.0265844	0.0399987	0.0519018	0.0438477	0.030539	0.0506243	0.0182364
36.9598	0.0602814	0.0628321	0.09136	0.0428257	0.075901	0.219324	0.0860514	0.149099	0.0595027	0.0459607	0.0674573	0.0255841	0.0742092	0.021145	0.0246968	0.0415098	0.0378556	0.0429764
37.0455	0.0617693	0.0290435	0.0920868	0.0558425	0.0734402	0.0951323	0.0863279	0.0998382	0.0655344	0.0403112	0.0741828	0.0183754	0.0248656	0.0297918	0.0250189	0.0418548	0.0250268	0.0260628
37.1875	0.0766496	0.0345	0.0730175	0.096757	0.0976104	0.095676	0.074117	0.0970413	0.0727803	0.0507097	0.0382504	0.0309846	0.0458586	0.0563909	0.0433356	0.028929	0.053284	0.0204067
37.3367	0.0574854	0.0624713	0.100167	0.0451266	0.0786664	0.227996	0.0890701	0.143717	0.0596289	0.04948	0.0677186	0.0260815	0.0809711	0.0224478	0.0231187	0.0406236	0.0377825	0.0443814
37.4242	0.0710078	0.0288139	0.100851	0.0629732	0.0781306	0.0992677	0.0963911	0.108931	0.0694786	0.0429602	0.0787044	0.025043	0.0265861	0.0300316	0.0254914	0.0468959	0.0281984	0.0318529
37.5781	0.0814797	0.0324039	0.0881078	0.104977	0.104454	0.098946	0.0806812	0.103019	0.0811424	0.0533545	0.0412316	0.0309402	0.0457529	0.0568269	0.0476727	0.0374278	0.0481327	0.0214985
37.7136	0.0661285	0.0656408	0.109623	0.0523367	0.0812715	0.239254	0.0994762	0.150434	0.0663344	0.0546693	0.0736645	0.0306466	0.0839786	0.0270927	0.0257541	0.0430951	0.0379237	0.0422931
37.803	0.0746364	0.0265496	0.0993476	0.0611901	0.0777294	0.0990697	0.0972829	0.103847	0.0740609	0.0417165	0.0740925	0.0244954	0.0269168	0.0299141	0.0266988	0.0465071	0.0262733	0.0271501
37.9688	0.0815873	0.0313986	0.0856621	0.096983	0.0989124	0.0941974	0.0810644	0.101261	0.0795856	0.0528787	0.0391982	0.0292765	0.0415143	0.0550072	0.0437972	0.0330819	0.0474918	0.0236838
38.0905	0.0578265	0.0693339	0.108045	0.0498555	0.0824805	0.255256	0.0998834	0.145938	0.0630995	0.051035	0.0754505	0.0314532	0.0780347	0.026657	0.0289301	0.0396819	0.0405049	0.0436987
38.1818	0.0778953	0.0303986	0.114334	0.0685448	0.0811599	0.104431	0.0989473	0.113077	0.077925	0.0477137	0.0761075	0.0281972	0.032354	0.0304772	0.0272102	0.0486361	0.0302346	0.0350532
38.3594	0.0948049	0.0354058	0.104134	0.113045	0.106975	0.099483	0.089294	0.113385	0.0863894	0.0556296	0.0459372	0.0315575	0.0498493	0.0587167	0.0461962	0.0411388	0.0531996	0.0245443
38.4673	0.0700666	0.0701345	0.103512	0.058044	0.0856004	0.2701	0.101731	0.149077	0.0715039	0.0562293	0.075555	0.0336378	0.0815867	0.0282174	0.0284024	0.0476487	0.0412785	0.0433122
38.5606	0.0840989	0.032468	0.130285	0.0719118	0.0823925	0.108649	0.10464	0.108825	0.0844116	0.0511443	0.0831928	0.0275829	0.0308341	0.0356844	0.0297934	0.0529508	0.0316391	0.0303099
38.75	0.0955898	0.0349107	0.115929	0.118271	0.105819	0.10852	0.100377	0.123477	0.0936949	0.0585842	0.0483471	0.0368915	0.0493316	0.0618029	0.0519176	0.0424136	0.057146	0.0290891
38.8442	0.065144	0.0747708	0.121733	0.0567319	0.0883138	0.278624	0.103786	0.144841	0.0744824	0.0540049	0.0759719	0.0346616	0.0861244	0.0270189	0.0313895	0.043335	0.0400681	0.0446493
38.9394	0.0881036	0.0330267	0.148879	0.0763823	0.0877775	0.116866	0.106163	0.113535	0.0844163	0.05325	0.0812929	0.0243284	0.0328222	0.0346554	0.0295452	0.0536412	0.0313159	0.0369428
39.1406	0.10194	0.0319349	0.1345	0.120523	0.111076	0.107159	0.0982878	0.116108	0.0884703	0.0597487	0.0504695	0.037886	0.0506184	0.0605154	0.0490272	0.0397971	0.0565515	0.0236823
39.2211	0.0721979	0.0763937	0.142942	0.0646209	0.0943756	0.293959	0.108828	0.14696	0.0798403	0.0560847	0.0779089	0.0379753	0.0870634	0.0297015	0.0334714	0.049445	0.0421956	0.044535
39.3182	0.090505	0.0341746	0.168117	0.0640485	0.0924004	0.111587	0.108734	0.116766	0.0919469	0.0543418	0.0870446	0.0311762	0.0366895	0.0358696	0.0303004	0.0526708	0.0309164	0.0359221
39.5312	0.105621	0.0312157	0.150297	0.127057	0.107745	0.111307	0.106487	0.12047	0.0915896	0.0562054	0.0513588	0.0354504	0.0518663	0.0608998	0.0474798	0.0427299	0.0581196	0.0259448
39.598	0.078624	0.0804187	0.157494	0.0692315	0.0964027	0.302937	0.111672	0.152881	0.0849299	0.0625781	0.0838188	0.0385895	0.0923747	0.0325222	0.0353743	0.0496888	0.0470003	0.044762
39.697	0.092785	0.0312034	0.17954	0.0776078	0.0971965	0.122099	0.11843	0.125823	0.0952932	0.0533734	0.0899276	0.0323584	0.039943	0.0366679	0.0337944	0.0581015	0.0305865	0.037773
39.9219	0.111422	0.0336364	0.167177	0.129653	0.112585	0.108037	0.110413	0.132498	0.0970362	0.0643081	0.0577568	0.0392265	0.0531148	0.064049	0.0502774	0.0453204	0.0644284	0.0277801
39.9749	0.0758348	0.0809257	0.172068	0.0714726	0.0993895	0.300051	0.1113	0.147636	0.0899977	0.0614329	0.0839825	0.0411433	0.0899097	0.0328032	0.0348183	0.0495189	0.046622	0.0465311
40.0758	0.0910576	0.0322673	0.190206	0.0805005	0.0910127	0.120876	0.120064	0.114597	0.0996847	0.0529526	0.0881054	0.0285245	0.0377143	0.0362635	0.0327215	0.058291	0.0318684	0.0335663
40.3125	0.117017	0.0369341	0.187233	0.134165	0.116574	0.108332	0.117513	0.139486	0.108226	0.0684641	0.0553729	0.0406737	0.0557406	0.0643002	0.0514205	0.0430706	0.0637151	0.0305301
40.3518	0.078534	0.0839869	0.184607	0.0747141	0.103563	0.31206	0.121941	0.154796	0.0892028	0.0610196	0.0873925	0.0389357	0.0923266	0.035164	0.0395585	0.0502215	0.0507018	0.0465133
40.4545	0.103099	0.0369122	0.205773	0.079611	0.0982886	0.129161	0.123037	0.12589	0.103243	0.0604492	0.0956402	0.0321155	0.0428503	0.0427219	0.0353099	0.063432	0.037482	0.0403899
40.7031	0.117312	0.0388775	0.197142	0.137166	0.114135	0.108255	0.116557	0.144693	0.108252	0.0666152	0.0619617	0.0398512	0.0572916	0.0666382	0.053424	0.0498843	0.0657	0.0312315
40.7286	0.0796499	0.0842963	0.192514	0.0809022	0.106146	0.322219	0.124322	0.153387	0.094473	0.0668638	0.0887827	0.0433846	0.092009	0.0350138	0.0391431	0.055177	0.0559974	0.0517755
40.8333	0.104463	0.0356969	0.220161	0.0856201	0.0982643	0.130518	0.127161	0.124492	0.110122	0.0629865	0.0964686	0.03386	0.0452637	0.0424704	0.0351227	0.0669961	0.0405299	0.043789
41.0938	0.121607	0.0412817	0.213396	0.140631	0.114229	0.11056	0.123746	0.144689	0.1074	0.0695919	0.0650148	0.0402381	0.0568937	0.065742	0.0539357	0.0475295	0.0741395	0.032025
41.1055	0.0881274	0.0904106	0.207508	0.0802135	0.11165	0.335868	0.125756	0.15459	0.102032	0.0676254	0.0924646	0.0443174	0.0959199	0.0414573	0.0436743	0.0578819	0.0617281	0.0501579
41.2121	0.106288	0.0366668	0.229314	0.0914515	0.100496	0.130666	0.133044	0.127298	0.110946	0.0641848	0.100914	0.0382131	0.0466775	0.0433464	0.0366255	0.0656466	0.0447432	0.0444527
41.4824	0.0940763	0.0927688	0.210441	0.0855178	0.112219	0.341852	0.132739	0.159619	0.107271	0.0708591	0.0922211	0.0501334	0.0970507	0.0443379	0.0451656	0.0618301	0.0669816	0.0512662
41.4844	0.122291	0.0404326	0.225449	0.145316	0.117052	0.115592	0.132177	0.155049	0.115132	0.071158	0.0701742	0.0443649	0.0603399	0.0694686	0.0531757	0.0523703	0.0815966	0.0335244
41.5909	0.11389	0.0368784	0.234996	0.0939432	0.104315	0.138538	0.135754	0.130819	0.120896	0.0662828	0.0996865	0.04002	0.0483168	0.0446485	0.0379643	0.0713548	0.049361	0.0448395
41.8593	0.0989834	0.0934993	0.216593	0.0912153	0.118074	0.34601	0.132994	0.15538	0.110787	0.0741525	0.0950201	0.0529271	0.0988798	0.0434964	0.0488019	0.0598713	0.0738615	0.048913
41.875	0.134133	0.0432612	0.227583	0.15008	0.122515	0.119918	0.137598	0.160745	0.12116	0.0787544	0.0717676	0.0457918	0.061391	0.0662292	0.0571514	0.0572719	0.0898077	0.0354955
41.9697	0.119313	0.0351565	0.238504	0.094392	0.105547	0.141576	0.137698	0.135871	0.115109	0.0691321	0.100111	0.0394174	0.0517245	0.0433009	0.0367648	0.0672491	0.0576734	0.0470839
42.2362	0.0921915	0.0986221	0.226079	0.0907362	0.116525	0.354107	0.142733	0.156994	0.114905	0.0755723	0.0976264	0.0518342	0.100946	0.0437348	0.0472044	0.0652848	0.0845094	0.0508691
42.2656	0.139902	0.0457198	0.242481	0.157823	0.127518	0.121967	0.145558	0.165053	0.127117	0.0785348	0.0797522	0.0492056	0.0623632	0.0676353	0.0563745	0.0606546	0.0980372	0.04097
42.3485	0.12419	0.0364484	0.244795	0.09495	0.102136	0.14839	0.140392	0.135525	0.124557	0.0692545	0.101505	0.0404013	0.0531462	0.0472443	0.0391907	0.0715542	0.063979	0.0470089
42.6131	0.100542	0.0950933	0.226013	0.0895973	0.118979	0.362888	0.140461	0.158528	0.120442	0.0763085	0.0975103	0.0525648	0.103866	0.045942	0.0503	0.0641258	0.0953964	0.0525059
42.6562	0.14284	0.0454116	0.245296	0.165794	0.12619	0.123768	0.14851	0.157146	0.131698	0.084583	0.0788858	0.0501914	0.0642858	0.0675954	0.0577109	0.0617554	0.107869	0.0439444
42.7273	0.128759	0.0431849	0.248306	0.102432	0.113548	0.149728	0.146092	0.138862	0.126459	0.0744697	0.105861	0.0409594	0.0541921	0.0487282	0.0439826	0.0753737	0.0780131	0.0493973
42.9899	0.109526	0.100038	0.235614	0.0984419	0.123752	0.37123	0.143903	0.158472	0.123732	0.0835775	0.106058	0.0562504	0.105689	0.0488238	0.053697	0.0695003	0.106119	0.054452
43.0469	0.152017	0.0473943	0.248796	0.166485	0.126215	0.124871	0.145774	0.162024	0.132925	0.0786783	0.0834224	0.0535001	0.0687199	0.0691269	0.0590101	0.0637491	0.118491	0.0415952
43.1061	0.126839	0.0437592	0.251869	0.114238	0.109838	0.156098	0.153292	0.145499	0.13486	0.0787378	0.110724	0.0441762	0.0577068	0.0515794	0.0475474	0.079921	0.0944782	0.0509975
43.3668	0.107073	0.102181	0.23963	0.108356	0.12412	0.382621	0.151633	0.159839	0.129421	0.0842235	0.104333	0.0606338	0.109505	0.0495438	0.0552414	0.0731401	0.123772	0.0623687
43.4375	0.154561	0.0470935	0.24428	0.16978	0.125616	0.132438	0.155513	0.164404	0.142131	0.0826367	0.0854575	0.0501006	0.0675132	0.068027	0.0569549	0.0621355	0.13355	0.0436412
43.4848	0.132926	0.0422769	0.244703	0.104883	0.113325	0.160689	0.155661	0.141544	0.130696	0.0811021	0.114836	0.0476113	0.058847	0.0521011	0.0456055	0.0789788	0.106974	0.0506872
43.7437	0.111687	0.105082	0.244201	0.1047	0.128004	0.380026	0.154036	0.165025	0.130849	0.0831561	0.105478	0.0618975	0.106444	0.0507853	0.0573913	0.0764083	0.138481	0.0597752
43.8281	0.157935	0.0520642	0.253537	0.173875	0.124744	0.130331	0.15626	0.178021	0.140164	0.0874807	0.0864215	0.053027	0.0724801	0.0704746	0.0613187	0.0695432	0.152877	0.047034
43.8636	0.145269	0.0436999	0.24707	0.105208	0.116545	0.16244	0.156793	0.144532	0.141955	0.0828523	0.114691	0.05029	0.06309	0.052715	0.0482697	0.0852599	0.130047	0.0571143
44.1206	0.114594	0.106133	0.249676	0.112762	0.134616	0.390364	0.158602	0.173699	0.137451	0.0883202	0.11135	0.0655246	0.111099	0.0560876	0.0588744	0.0806114	0.161865	0.0589392
44.2188	0.161513	0.0497724	0.251886	0.175998	0.128828	0.13447	0.158909	0.172863	0.145721	0.0843069	0.0900608	0.0560869	0.0724522	0.0722568	0.0592403	0.0659506	0.173821	0.04933
44.2424	0.144587	0.0479931	0.256541	0.110698	0.114315	0.162249	0.15967	0.146678	0.14462	0.085626	0.117542	0.0515411	0.0626065	0.0528069	0.0503405	0.0877688	0.152775	0.0572779
44.4975	0.125127	0.110806	0.24239	0.111009	0.134946	0.400638	0.168784	0.170763	0.14179	0.0891497	0.1159	0.0660697	0.11368	0.0596499	0.0615489	0.0807054	0.186735	0.0628848
44.6094	0.167452	0.0564699	0.248322	0.180409	0.126164	0.137965	0.162821	0.179184	0.151451	0.0836726	0.0967638	0.0546948	0.0741231	0.0696649	0.0622199	0.0714138	0.202531	0.0511354
44.6212	0.142944	0.0400772	0.239841	0.102039	0.110455	0.15508	0.159936	0.142438	0.137568	0.0830456	0.111454	0.0524396	0.0568423	0.051399	0.0470004	0.0791563	0.172359	0.0580916
44.8744	0.125673	0.10868	0.244209	0.116427	0.136239	0.397964	0.16467	0.170101	0.1438	0.088174	0.118935	0.0676704	0.111101	0.057212	0.0649609	0.085141	0.215785	0.061712
45	0.151866	0.0464502	0.245359	0.118249	0.122181	0.172959	0.169669	0.152763	0.151436	0.0904211	0.124704	0.0506478	0.067578	0.0617067	0.0527206	0.0919617	0.209425	0.0602786
45	0.171691	0.0611317	0.253808	0.186621	0.128468	0.136177	0.17728	0.184545	0.152744	0.0890526	0.100912	0.0567912	0.0771977	0.0720973	0.0630847	0.0772587	0.228206	0.053934
45.2513	0.128479	0.112773	0.24389	0.118306	0.14076	0.40704	0.175691	0.171863	0.146715	0.0931455	0.124179	0.071942	0.118442	0.0582887	0.0689742	0.0888686	0.244322	0.0665739
45.3788	0.153243	0.0474396	0.247424	0.112285	0.123155	0.171677	0.178175	0.146544	0.150538	0.0895007	0.126772	0.0549	0.0665479	0.0573012	0.0548533	0.0904515	0.243939	0.0646071
45.3906	0.169798	0.0588703	0.246339	0.183028	0.125852	0.138066	0.176942	0.173214	0.154941	0.0903017	0.101135	0.0617708	0.0799603	0.0695549	0.0610584	0.0773283	0.25933	0.0536036
45.6281	0.131874	0.120722	0.250249	0.123992	0.144998	0.414255	0.174357	0.170556	0.150024	0.0929891	0.125926	0.0721179	0.121059	0.0585389	0.0711512	0.092503	0.282208	0.0652915
45.7576	0.160174	0.0508518	0.249157	0.119318	0.129022	0.182355	0.18252	0.160642	0.15556	0.0951047	0.131289	0.0589477	0.0701739	0.0613122	0.0606807	0.0916813	0.284334	0.0608264
45.7812	0.175426	0.0622909	0.244974	0.184835	0.12852	0.141935	0.186136	0.181239	0.158303	0.0932251	0.109622	0.0631837	0.081239	0.0728813	0.066272	0.0771695	0.298451	0.0552311
46.005	0.140768	0.116089	0.255764	0.131075	0.145807	0.419021	0.18516	0.17678	0.158358	0.0977158	0.131843	0.0778542	0.120115	0.0660242	0.0732101	0.0907499	0.329181	0.0724202
46.1364	0.167543	0.0555413	0.256511	0.116777	0.124605	0.187318	0.193288	0.161058	0.164032	0.0963607	0.138084	0.0606326	0.0759092	0.0633885	0.0625749	0.0987924	0.332736	0.0677741
46.1719	0.183816	0.0627559	0.250624	0.191498	0.129902	0.147915	0.19242	0.189288	0.168555	0.0965494	0.117557	0.065281	0.0861824	0.0744917	0.0703239	0.0846658	0.340412	0.0591854
46.3819	0.13875	0.119746	0.243603	0.130106	0.147075	0.420096	0.183847	0.176624	0.158514	0.0962819	0.133941	0.0744649	0.121484	0.0645588	0.0767292	0.090473	0.373496	0.0706565
46.5152	0.171435	0.053784	0.252597	0.118941	0.127199	0.187364	0.20034	0.157787	0.160618	0.0976177	0.14113	0.0628898	0.0802045	0.0648716	0.0647164	0.101393	0.377308	0.0677203
46.5625	0.188943	0.0715703	0.255336	0.196911	0.136651	0.149557	0.210136	0.191551	0.1671	0.095652	0.127068	0.0733021	0.0917318	0.0744217	0.0692054	0.0864281	0.388868	0.06367
46.7588	0.139504	0.12007	0.24304	0.13569	0.147642	0.421728	0.198407	0.180609	0.162313	0.0966984	0.139066	0.0807379	0.128278	0.0668238	0.0805308	0.0923366	0.423974	0.0713165
46.8939	0.173224	0.0612165	0.251596	0.121559	0.132618	0.190822	0.206317	0.164912	0.166192	0.0998488	0.14802	0.0679503	0.0816957	0.0690772	0.0684467	0.10069	0.431134	0.0713284
46.9531	0.19104	0.0668844	0.2512	0.195765	0.136279	0.148125	0.207698	0.18346	0.172514	0.0981161	0.1299	0.0723104	0.094761	0.0758803	0.071724	0.0866958	0.433636	0.0628965
47.1357	0.150389	0.125574	0.251722	0.141102	0.150197	0.437013	0.209864	0.190249	0.171007	0.106841	0.152307	0.0836587	0.132757	0.0730796	0.0846758	0.102998	0.478258	0.0758816
47.2727	0.176365	0.0583588	0.250479	0.11997	0.13431	0.189564	0.211765	0.168178	0.171227	0.0992661	0.156145	0.0698464	0.0851795	0.0663775	0.0711941	0.100065	0.479721	0.0727604
47.3438	0.200298	0.0748916	0.26267	0.201938	0.139074	0.149084	0.218783	0.198222	0.181087	0.0989013	0.144575	0.0802183	0.1015	0.082786	0.0766984	0.0868012	0.4895	0.0673677
47.5126	0.153029	0.125171	0.253061	0.139975	0.154145	0.436786	0.214945	0.185453	0.173961	0.103863	0.160196	0.0863766	0.13788	0.0742301	0.0867997	0.102513	0.53301	0.0764925
47.6515	0.177316	0.0596249	0.248123	0.115454	0.131516	0.18964	0.216334	0.161557	0.1748	0.105116	0.170589	0.071992	0.088878	0.0730284	0.0752818	0.101079	0.536969	0.0724309
47.7344	0.201733	0.0781464	0.263402	0.205905	0.14169	0.155367	0.229685	0.202449	0.189425	0.103952	0.156499	0.0860396	0.109795	0.0852136	0.0840476	0.0945452	0.546385	0.069662
47.8894	0.156667	0.128742	0.257432	0.151773	0.158373	0.437807	0.22103	0.186312	0.179871	0.111593	0.173003	0.093852	0.145839	0.0817339	0.0947562	0.1049	0.590166	0.0778967
48.0303	0.172904	0.0607659	0.243686	0.11578	0.128891	0.190308	0.223406	0.161852	0.180116	0.101388	0.180331	0.0783517	0.0951027	0.0767775	0.0792585	0.102964	0.59324	0.0731107
48.125	0.200611	0.0784088	0.263514	0.203771	0.140092	0.156885	0.231303	0.192043	0.188992	0.10248	0.168984	0.0848595	0.118516	0.0859734	0.0824809	0.0910899	0.601567	0.0707415
48.2663	0.156869	0.127616	0.253371	0.145723	0.159297	0.437176	0.226623	0.191132	0.189127	0.110355	0.1825	0.0961028	0.149661	0.0789785	0.0975727	0.10395	0.649636	0.0777846
48.4091	0.181858	0.0639014	0.245196	0.117786	0.132232	0.194701	0.234364	0.168884	0.183194	0.105857	0.194242	0.0807957	0.103433	0.0807261	0.0845719	0.104254	0.648516	0.0775198
48.5156	0.204274	0.0825514	0.260801	0.210535	0.143671	0.154607	0.239308	0.196913	0.191898	0.104205	0.186181	0.0952568	0.124804	0.0912047	0.0884131	0.0949297	0.655973	0.0754093
48.6432	0.15875	0.134447	0.259108	0.149941	0.160159	0.444608	0.230698	0.185743	0.191257	0.109201	0.197404	0.09844	0.157774	0.0876575	0.108612	0.102516	0.704443	0.0843932
48.7879	0.189248	0.069462	0.23954	0.117306	0.137586	0.197243	0.23831	0.168704	0.190559	0.110122	0.209347	0.0909153	0.109815	0.0902721	0.0938715	0.108669	0.708455	0.0815067
48.9062	0.212516	0.0870531	0.255494	0.204634	0.143418	0.161075	0.24536	0.20196	0.204708	0.107223	0.204769	0.101176	0.137327	0.0967154	0.0972149	0.0980216	0.713339	0.0774819
49.0201	0.161344	0.1366	0.249314	0.157422	0.164459	0.439381	0.239707	0.196568	0.198517	0.115016	0.218579	0.104417	0.170508	0.0926134	0.113679	0.108994	0.755734	0.0902382
49.1667	0.187157	0.0749111	0.247516	0.118072	0.137015	0.201423	0.24165	0.174057	0.198137	0.111568	0.233043	0.0942922	0.121886	0.0923982	0.104349	0.108183	0.757997	0.0837365
49.2969	0.208563	0.0882144	0.257615	0.211035	0.147091	0.164441	0.25657	0.201993	0.20259	0.107005	0.229565	0.10669	0.150173	0.102148	0.108131	0.0953583	0.762515	0.0780078
49.397	0.169762	0.136255	0.245244	0.150731	0.165732	0.446715	0.245314	0.192802	0.2007	0.112422	0.235136	0.108208	0.180243	0.0986351	0.123248	0.105976	0.806904	0.0924361
49.5455	0.18284	0.0709628	0.238881	0.111154	0.133917	0.198253	0.24761	0.166781	0.199966	0.107809	0.251257	0.0959103	0.13383	0.0951609	0.109706	0.107984	0.806268	0.0816491
49.6875	0.214967	0.0935919	0.262767	0.217155	0.146585	0.169142	0.257591	0.203144	0.213789	0.109683	0.253907	0.113631	0.164017	0.108092	0.119088	0.101458	0.810856	0.0861957
49.7739	0.169651	0.14341	0.250531	0.156523	0.166229	0.447046	0.246316	0.198818	0.207333	0.113859	0.264886	0.117337	0.198078	0.102149	0.130621	0.10847	0.849193	0.0917175
49.9242	0.191138	0.07978	0.242756	0.12093	0.138986	0.204016	0.2529	0.172917	0.206182	0.114302	0.283983	0.109362	0.153601	0.109201	0.12553	0.11475	0.850916	0.0851746
50.0781	0.210611	0.0955862	0.253846	0.204096	0.148469	0.161996	0.258334	0.206606	0.217434	0.11346	0.28558	0.121703	0.180371	0.114376	0.128512	0.0987507	0.847012	0.0857671
50.1508	0.165457	0.143405	0.247702	0.157052	0.168182	0.437552	0.248037	0.194565	0.209215	0.116141	0.291031	0.128055	0.211974	0.109769	0.145429	0.106474	0.885289	0.0925828
50.303	0.191317	0.0786791	0.239714	0.116573	0.138329	0.201492	0.255454	0.17501	0.212011	0.113961	0.318133	0.119459	0.166222	0.113709	0.134286	0.115879	0.886317	0.0905867
50.4688	0.220662	0.103293	0.261054	0.212334	0.152705	0.168675	0.265232	0.209545	0.220792	0.113007	0.325591	0.133989	0.201917	0.122285	0.144371	0.101337	0.887473	0.0910143
50.5276	0.168719	0.152106	0.244892	0.16126	0.171502	0.44966	0.250677	0.195785	0.22087	0.118892	0.327021	0.136758	0.228585	0.124106	0.162293	0.111574	0.918968	0.10026
50.6818	0.197421	0.0848542	0.238147	0.112241	0.136828	0.201608	0.253558	0.168762	0.209554	0.112074	0.353238	0.127476	0.186134	0.124816	0.155552	0.113614	0.91469	0.0910971
50.8594	0.219232	0.104949	0.261262	0.219819	0.154228	0.169464	0.269925	0.201075	0.218727	0.112676	0.364421	0.148105	0.223245	0.132515	0.164263	0.105252	0.916937	0.0945057
50.9045	0.177437	0.148945	0.23816	0.163028	0.176644	0.448221	0.256361	0.194567	0.221421	0.11654	0.361797	0.149302	0.252624	0.131745	0.177266	0.106977	0.941015	0.104933
51.0606	0.19559	0.0902229	0.229579	0.109948	0.139855	0.204908	0.254011	0.171296	0.216757	0.113019	0.391803	0.142542	0.210431	0.137415	0.171029	0.113088	0.935554	0.0981483
51.25	0.217035	0.110667	0.253544	0.213551	0.150073	0.165091	0.269835	0.1919	0.22214	0.109206	0.403814	0.162225	0.250338	0.14311	0.17974	0.103235	0.93473	0.0993212
51.2814	0.169266	0.159117	0.243158	0.15765	0.177665	0.446335	0.2568	0.193012	0.219678	0.117447	0.400585	0.159897	0.276791	0.142078	0.194541	0.110924	0.96086	0.104764
51.4394	0.201575	0.0940363	0.239022	0.112112	0.137874	0.20912	0.261915	0.173731	0.226931	0.118071	0.440885	0.158344	0.241208	0.155531	0.189969	0.116149	0.954977	0.100766
51.6406	0.221531	0.120124	0.248916	0.217844	0.158219	0.172001	0.276065	0.203913	0.231192	0.117436	0.464625	0.181332	0.282535	0.161671	0.210779	0.1107	0.952639	0.106144
51.6583	0.173331	0.160461	0.245629	0.16332	0.179344	0.448426	0.258727	0.192253	0.227538	0.118395	0.450248	0.174715	0.30037	0.157197	0.216403	0.107684	0.97321	0.113563
51.8182	0.196138	0.103159	0.241653	0.11255	0.142297	0.203242	0.265204	0.176217	0.22779	0.11821	0.489737	0.178741	0.268749	0.172836	0.216864	0.117646	0.972016	0.104982
52.0312	0.224572	0.126937	0.260192	0.212415	0.156162	0.171351	0.275797	0.203611	0.231116	0.113019	0.511168	0.19804	0.314696	0.172648	0.234522	0.105988	0.9671	0.108784
52.0352	0.169424	0.166399	0.237855	0.157128	0.17758	0.443489	0.258352	0.193715	0.231762	0.117294	0.497024	0.192867	0.32712	0.170383	0.241254	0.108961	0.985578	0.114592
52.197	0.20215	0.109588	0.232129	0.10796	0.14808	0.203404	0.267345	0.177897	0.233068	0.119881	0.545592	0.200995	0.30403	0.195092	0.248538	0.119566	0.984982	0.112214
52.4121	0.16707	0.173469	0.234234	0.166797	0.179782	0.438451	0.263318	0.19369	0.230667	0.120135	0.545807	0.213374	0.35738	0.194967	0.269938	0.107809	0.990323	0.123077
52.4219	0.213467	0.131021	0.251218	0.213341	0.153034	0.168695	0.274071	0.197759	0.235849	0.114373	0.570406	0.218815	0.348985	0.194259	0.260181	0.104111	0.97164	0.114573
52.5758	0.201597	0.120388	0.236682	0.109635	0.14671	0.204636	0.265152	0.174456	0.232571	0.123939	0.605469	0.226158	0.339304	0.21758	0.271159	0.118397	0.988234	0.118556
52.7889	0.173102	0.17836	0.229115	0.162854	0.181796	0.443897	0.258255	0.190921	0.230609	0.12015	0.603397	0.236209	0.392263	0.216472	0.300253	0.109099	0.994241	0.12608
52.8125	0.223358	0.137101	0.250568	0.213229	0.159839	0.168392	0.279526	0.200716	0.236537	0.115689	0.631037	0.249813	0.387181	0.211805	0.300159	0.110221	0.982714	0.124878
52.9545	0.206927	0.125685	0.230043	0.113249	0.14452	0.205435	0.264593	0.174657	0.23274	0.122449	0.65637	0.25222	0.377275	0.24231	0.305611	0.119337	0.994843	0.126179
53.1658	0.171847	0.188955	0.22275	0.161103	0.18355	0.442081	0.259742	0.187605	0.239964	0.119328	0.653536	0.263129	0.428761	0.241451	0.334775	0.107118	0.994267	0.135608
53.2031	0.21628	0.147896	0.245266	0.204071	0.157219	0.172386	0.278654	0.191719	0.240887	0.117055	0.679491	0.27628	0.427328	0.240035	0.33023	0.108412	0.984685	0.133064
53.3333	0.208974	0.1356	0.232258	0.0976247	0.145117	0.209476	0.269301	0.177727	0.234476	0.119859	0.710685	0.282877	0.420596	0.273219	0.341632	0.123177	0.99543	0.134078
53.5427	0.172229	0.201803	0.227163	0.165355	0.187345	0.443566	0.263545	0.192271	0.237432	0.121996	0.708854	0.291902	0.472515	0.272428	0.373072	0.108638	0.998297	0.147642
53.5938	0.219625	0.163508	0.246061	0.213119	0.166112	0.180934	0.28465	0.205388	0.245808	0.121678	0.742806	0.311509	0.478661	0.269266	0.371479	0.113564	0.991922	0.144616
53.7121	0.201213	0.14709	0.220739	0.0923256	0.14456	0.20735	0.270999	0.171753	0.236514	0.121785	0.76182	0.315811	0.464457	0.305368	0.376612	0.121643	0.998982	0.142658
53.9196	0.181008	0.211864	0.221148	0.168695	0.189793	0.440864	0.263689	0.189016	0.244623	0.123084	0.759192	0.323014	0.514582	0.300465	0.412836	0.107902	0.996901	0.159518
53.9844	0.226438	0.171792	0.239854	0.208864	0.167048	0.18099	0.286402	0.204952	0.247411	0.124785	0.793087	0.345459	0.524865	0.297797	0.416251	0.119224	0.988515	0.153416
54.0909	0.203315	0.156537	0.222534	0.0926203	0.149557	0.206363	0.269943	0.168153	0.233397	0.125389	0.81016	0.353327	0.512407	0.340405	0.419532	0.121353	0.992349	0.153189
54.2965	0.164521	0.220353	0.218588	0.162985	0.188302	0.434725	0.260172	0.18109	0.241619	0.122772	0.799341	0.355136	0.55436	0.330665	0.451837	0.106047	0.988909	0.170951
54.375	0.223961	0.187322	0.241019	0.207615	0.168523	0.172937	0.28437	0.204268	0.248839	0.116823	0.834248	0.385064	0.572226	0.332712	0.462289	0.116399	0.988646	0.171914
54.4697	0.208002	0.174641	0.222598	0.0909387	0.1469	0.20737	0.264221	0.180073	0.236918	0.129027	0.850678	0.392241	0.565042	0.378482	0.461662	0.122367	0.991729	0.16861
54.6734	0.169654	0.238477	0.22295	0.163753	0.19019	0.422135	0.263653	0.181412	0.242633	0.126905	0.843081	0.395692	0.598267	0.372334	0.499617	0.114258	0.985576	0.186667
54.7656	0.220529	0.208161	0.238095	0.206091	0.167174	0.177707	0.282043	0.200257	0.250452	0.118727	0.875103	0.426469	0.620123	0.36766	0.507345	0.118923	0.98534	0.186031
54.8485	0.205044	0.193263	0.221715	0.0931877	0.149032	0.212596	0.271993	0.180441	0.244745	0.130692	0.888427	0.433669	0.613413	0.419816	0.508851	0.124619	0.994963	0.185183
55.0503	0.168637	0.254436	0.216797	0.160535	0.19203	0.414823	0.258612	0.183423	0.244306	0.123361	0.8828	0.430217	0.648534	0.408459	0.546862	0.108754	0.982178	0.201302
55.1562	0.224514	0.225121	0.236143	0.211949	0.173664	0.187878	0.291206	0.209853	0.255059	0.124363	0.913483	0.46779	0.672473	0.410766	0.557419	0.126833	0.985768	0.203776
55.2273	0.205976	0.212	0.211446	0.0915934	0.152161	0.202923	0.267697	0.17448	0.238428	0.126773	0.919628	0.473726	0.665773	0.461868	0.553892	0.125264	0.985745	0.200407
55.4271	0.168871	0.272065	0.217943	0.162736	0.196692	0.413718	0.265362	0.185505	0.247329	0.131445	0.914901	0.473923	0.696023	0.450781	0.593249	0.115383	0.980544	0.224456
55.5469	0.224588	0.249559	0.241946	0.205703	0.176761	0.188448	0.289543	0.2108	0.261529	0.127624	0.937471	0.520434	0.723562	0.452344	0.610349	0.128322	0.988911	0.223817
55.6061	0.203872	0.233263	0.218549	0.089498	0.156373	0.201589	0.270033	0.176465	0.245234	0.134964	0.942131	0.514892	0.715076	0.505021	0.603543	0.12603	0.984464	0.221818
55.804	0.161796	0.299626	0.217702	0.159573	0.199259	0.4107	0.265268	0.183855	0.248339	0.131233	0.937109	0.515702	0.740734	0.496702	0.644089	0.111353	0.970861	0.252346
55.9375	0.222982	0.271435	0.237433	0.210352	0.177506	0.186635	0.29453	0.215965	0.266471	0.128433	0.962305	0.566048	0.770427	0.496163	0.660284	0.128377	0.985276	0.246609
55.9848	0.201503	0.256402	0.216387	0.0824236	0.151186	0.204312	0.265889	0.172067	0.243498	0.135595	0.959722	0.561699	0.760566	0.548585	0.650968	0.1286	0.977709	0.243413
56.1809	0.159556	0.319811	0.212311	0.157318	0.19852	0.408113	0.260869	0.173834	0.241546	0.133947	0.952517	0.556552	0.781538	0.540388	0.68905	0.112081	0.96119	0.275698
56.3281	0.212947	0.292921	0.234394	0.202497	0.181381	0.185983	0.291709	0.204396	0.248736	0.127397	0.971215	0.610748	0.814382	0.543883	0.707828	0.129699	0.982877	0.275438
56.3636	0.201603	0.279867	0.212874	0.0819245	0.16572	0.205761	0.272062	0.174847	0.249034	0.142692	0.974094	0.607435	0.806855	0.593728	0.70056	0.13437	0.971166	0.274021
56.5578	0.159558	0.346596	0.207492	0.163053	0.201785	0.396212	0.25971	0.179509	0.24872	0.13757	0.969015	0.600472	0.823207	0.589852	0.737247	0.110075	0.955607	0.301467
56.7188	0.21545	0.32374	0.227828	0.19867	0.182012	0.186074	0.291557	0.204708	0.252334	0.135876	0.986337	0.657631	0.857695	0.585629	0.754678	0.131725	0.976863	0.301876
56.7424	0.199299	0.312716	0.211811	0.0811849	0.156862	0.202525	0.270824	0.173841	0.249819	0.143488	0.981202	0.650679	0.845423	0.635473	0.744716	0.132528	0.967506	0.30114
56.9347	0.158018	0.373502	0.19604	0.154922	0.204545	0.395268	0.267549	0.168343	0.247248	0.13413	0.977163	0.646078	0.856028	0.634751	0.787724	0.11119	0.946912	0.338227
57.1094	0.21062	0.354818	0.225061	0.195488	0.183598	0.183902	0.288809	0.204605	0.251421	0.139481	0.991097	0.701573	0.889699	0.629115	0.796396	0.135309	0.96952	0.338452
57.1212	0.192544	0.344545	0.201636	0.0744585	0.161657	0.203274	0.26637	0.174052	0.245974	0.147093	0.979682	0.700555	0.882965	0.681453	0.789066	0.132419	0.958288	0.335034
57.3116	0.152399	0.411323	0.194523	0.147897	0.209318	0.388731	0.261683	0.167709	0.245903	0.143061	0.983034	0.689968	0.890257	0.680314	0.826465	0.113868	0.93843	0.370571
57.5	0.200478	0.381129	0.203606	0.0799807	0.173917	0.212004	0.270755	0.18068	0.251955	0.160646	0.994749	0.745332	0.916309	0.724418	0.832974	0.144801	0.955217	0.377811
57.5	0.215665	0.395232	0.221974	0.196563	0.191875	0.184235	0.291253	0.204025	0.255084	0.149942	0.996703	0.753091	0.920938	0.67295	0.840092	0.132012	0.961278	0.383221
57.6884	0.152693	0.448377	0.194133	0.154871	0.215005	0.386845	0.260416	0.16661	0.248042	0.147732	0.988927	0.737217	0.918793	0.725788	0.866015	0.118935	0.931724	0.419719
57.8788	0.190718	0.421634	0.199731	0.0726115	0.173998	0.212151	0.275026	0.176092	0.250136	0.165428	0.994701	0.787125	0.943413	0.768009	0.869649	0.144159	0.946034	0.419853
57.8906	0.215351	0.434791	0.225346	0.19263	0.200113	0.191415	0.28859	0.204714	0.256054	0.15587	0.994919	0.794518	0.949281	0.719161	0.880974	0.141661	0.956459	0.427813
58.0653	0.146551	0.492119	0.192471	0.152905	0.221377	0.380822	0.26325	0.168235	0.249706	0.152285	0.99294	0.783366	0.942653	0.766473	0.90062	0.12251	0.925324	0.464247
58.2576	0.191727	0.464563	0.196559	0.073236	0.186592	0.211902	0.278284	0.175615	0.255611	0.176445	0.989405	0.827202	0.960905	0.806247	0.903744	0.145075	0.935052	0.4764
58.2812	0.208363	0.477879	0.215584	0.189099	0.205693	0.184334	0.296301	0.207393	0.260753	0.166929	0.995912	0.836136	0.967886	0.762123	0.912916	0.144697	0.948175	0.480397
58.4422	0.152741	0.537148	0.193293	0.157515	0.226301	0.380818	0.268288	0.166997	0.251944	0.164728	0.999958	0.827813	0.964242	0.806642	0.929214	0.1252	0.920711	0.520138
58.6364	0.184527	0.509959	0.194923	0.0662278	0.190515	0.21475	0.275453	0.168571	0.252374	0.186849	0.989334	0.86382	0.974582	0.843665	0.929649	0.152175	0.924384	0.525392
58.6719	0.198968	0.517501	0.216683	0.182979	0.21376	0.185469	0.294028	0.203085	0.251449	0.176592	0.985456	0.873166	0.977722	0.796733	0.93894	0.148669	0.940071	0.529579
58.8191	0.155607	0.577325	0.194381	0.148321	0.234297	0.374669	0.268627	0.165251	0.25238	0.172553	0.993174	0.863736	0.973277	0.833573	0.948356	0.125585	0.903684	0.569998
59.0152	0.184995	0.555233	0.189618	0.0612007	0.200756	0.211487	0.277334	0.178227	0.25331	0.205821	0.987317	0.892691	0.98885	0.870576	0.950913	0.159256	0.915715	0.585547
59.0625	0.200487	0.566267	0.214801	0.18268	0.223529	0.18674	0.290949	0.198508	0.253038	0.197174	0.984515	0.902949	0.982527	0.836382	0.958809	0.154119	0.931286	0.589866
59.196	0.149611	0.621492	0.183919	0.147285	0.250366	0.368134	0.27132	0.167507	0.254554	0.192172	0.995568	0.902382	0.9823	0.869533	0.969348	0.134651	0.898657	0.626345
59.3939	0.180189	0.600131	0.181356	0.065179	0.216187	0.211001	0.281726	0.178125	0.254355	0.224616	0.980267	0.92163	0.991215	0.905699	0.9702	0.164793	0.904661	0.644048
59.4531	0.194714	0.609395	0.213513	0.184724	0.237863	0.190304	0.298346	0.20681	0.26473	0.217603	0.984979	0.930682	0.994998	0.874052	0.978033	0.164546	0.926344	0.651383
59.5729	0.151349	0.661891	0.188574	0.150861	0.259188	0.365821	0.272506	0.166866	0.259664	0.200076	0.990112	0.933494	0.98659	0.897185	0.98024	0.139792	0.884828	0.686376
59.7727	0.17324	0.639097	0.181391	0.0526183	0.22417	0.21476	0.281542	0.178132	0.254738	0.25137	0.97447	0.943788	0.991489	0.929283	0.977285	0.173123	0.89217	0.701503
59.8438	0.188816	0.656946	0.204094	0.179612	0.249714	0.186394	0.300012	0.202251	0.263689	0.244643	0.975565	0.954011	0.994811	0.898021	0.986224	0.170157	0.917352	0.710213
59.9497	0.153847	0.702865	0.185672	0.151121	0.275709	0.363255	0.280626	0.168224	0.267159	0.224743	0.991502	0.956833	0.997401	0.924109	0.990873	0.153862	0.880355	0.746132
60.1515	0.17652	0.67947	0.18006	0.0556491	0.251112	0.217502	0.286699	0.177066	0.260991	0.284398	0.965657	0.966897	0.994823	0.951898	0.990602	0.184542	0.887769	0.759067
60.2344	0.187481	0.69849	0.207687	0.173891	0.271681	0.195	0.303001	0.209918	0.268178	0.278047	0.978034	0.971766	0.997428	0.925847	0.993113	0.189021	0.909057	0.768176
60.3266	0.153515	0.738377	0.185363	0.147549	0.290844	0.359376	0.276803	0.163639	0.265416	0.247554	0.982095	0.971438	0.993405	0.943017	0.991652	0.164844	0.866942	0.7935
60.5303	0.173129	0.715848	0.180932	0.0598608	0.271526	0.221452	0.29425	0.181733	0.265613	0.31965	0.967071	0.981277	0.996441	0.973155	0.997747	0.201138	0.877817	0.812452
60.625	0.182043	0.729168	0.205434	0.170649	0.29523	0.192246	0.311217	0.202047	0.267951	0.320396	0.967523	0.98411	0.987529	0.944591	0.993785	0.202003	0.896522	0.822708
60.7035	0.14993	0.767825	0.181964	0.143546	0.311936	0.35475	0.280504	0.16605	0.267072	0.281923	0.978476	0.983561	0.991094	0.961074	0.993799	0.174846	0.856592	0.841718
60.9091	0.173018	0.738164	0.173555	0.0506511	0.297281	0.222113	0.294867	0.187072	0.266712	0.365284	0.958558	0.991911	0.990761	0.985449	0.996148	0.22212	0.869363	0.861308
61.0156	0.185167	0.761426	0.205354	0.1688	0.320027	0.194777	0.312643	0.203993	0.275738	0.365206	0.961341	0.989965	0.983219	0.965084	0.996163	0.22155	0.889559	0.868224
61.0804	0.142901	0.79221	0.187327	0.145796	0.340398	0.354418	0.28372	0.156488	0.272259	0.316921	0.976357	0.989555	0.990011	0.973193	0.994326	0.189564	0.848266	0.883634
61.2879	0.1715	0.762265	0.174484	0.0534731	0.329834	0.224823	0.302776	0.187725	0.272527	0.415966	0.954944	0.996458	0.983395	0.989695	0.995448	0.238929	0.860002	0.902691
61.4062	0.169708	0.784597	0.190328	0.162684	0.348968	0.199633	0.313132	0.199876	0.277423	0.415936	0.949896	0.997772	0.979609	0.978828	0.996451	0.240317	0.879705	0.905619
61.4573	0.141046	0.812429	0.177501	0.145	0.369694	0.350045	0.282873	0.154292	0.272849	0.36212	0.964658	0.992782	0.990051	0.981907	0.989748	0.211504	0.833981	0.916946
61.6667	0.167097	0.777728	0.172979	0.0439241	0.36568	0.227722	0.303909	0.19338	0.27915	0.474452	0.939495	0.992132	0.974827	0.988385	0.988104	0.267199	0.843517	0.930041
61.7969	0.170616	0.806039	0.200011	0.161782	0.386753	0.203754	0.323366	0.202735	0.279575	0.476067	0.940296	0.997708	0.970887	0.98734	0.984212	0.270076	0.873312	0.938975
61.8342	0.14473	0.82807	0.172804	0.143068	0.402831	0.354142	0.299796	0.159222	0.279291	0.415296	0.958785	0.993541	0.983886	0.993198	0.990762	0.24084	0.825075	0.944521
62.0455	0.166398	0.795519	0.170575	0.0460823	0.408414	0.239357	0.318012	0.195721	0.28068	0.539116	0.933595	0.992411	0.967399	0.993987	0.980398	0.302852	0.835032	0.954884
62.1875	0.172782	0.826148	0.19988	0.161517	0.43433	0.2133	0.338745	0.210974	0.293555	0.546819	0.93365	0.989228	0.961174	0.989093	0.980585	0.30332	0.860667	0.96131
62.2111	0.139459	0.843874	0.172616	0.141569	0.444318	0.356095	0.306873	0.163683	0.290134	0.476765	0.955607	0.990573	0.981331	0.996308	0.982309	0.275426	0.81477	0.965116
62.4242	0.158539	0.807433	0.162063	0.0311989	0.464516	0.24375	0.327239	0.196967	0.295323	0.603931	0.926	0.991452	0.960557	0.993685	0.981957	0.34101	0.82857	0.977162
62.5781	0.169289	0.831423	0.183701	0.153822	0.47909	0.221605	0.345022	0.215333	0.302784	0.615298	0.920502	0.98772	0.952792	0.99573	0.973858	0.352115	0.849513	0.978628
62.5879	0.142825	0.858352	0.174003	0.143229	0.490063	0.360112	0.312652	0.174134	0.297858	0.537653	0.950828	0.986405	0.982042	0.997602	0.979939	0.315687	0.807256	0.986691
62.803	0.160392	0.818714	0.161528	0.0360236	0.513293	0.254394	0.339344	0.209467	0.307138	0.674852	0.91774	0.991455	0.954869	0.989991	0.974768	0.391811	0.819581	0.986303
62.9648	0.135972	0.867906	0.179623	0.142111	0.538884	0.367152	0.329652	0.17434	0.308722	0.605689	0.942228	0.98441	0.970483	0.997866	0.969719	0.363314	0.796943	0.99598
62.9688	0.155865	0.848815	0.192121	0.154843	0.536836	0.232027	0.355976	0.217956	0.315249	0.68948	0.917704	0.982307	0.941222	0.994571	0.966453	0.401446	0.844088	0.993082
63.1818	0.161093	0.828251	0.16496	0.0471943	0.57199	0.259427	0.355064	0.216334	0.322175	0.741087	0.912174	0.988063	0.944174	0.984517	0.96691	0.445246	0.806325	0.992486
63.3417	0.135326	0.8738	0.177705	0.142772	0.586449	0.372561	0.342473	0.181234	0.325174	0.673945	0.926468	0.974472	0.960952	0.989544	0.961431	0.417082	0.781186	0.993767
63.3594	0.160396	0.858664	0.195051	0.156594	0.590972	0.248433	0.377792	0.230495	0.337027	0.752226	0.904633	0.97858	0.931686	0.997648	0.956536	0.465287	0.829562	0.997942
63.5606	0.153189	0.835005	0.159823	0.0345029	0.633543	0.280239	0.37615	0.223389	0.335588	0.805612	0.897632	0.979872	0.937716	0.984123	0.9611	0.507915	0.800865	0.996933
63.7186	0.1408	0.881954	0.176577	0.140302	0.6432	0.383767	0.363526	0.189689	0.335526	0.740887	0.925996	0.964452	0.957423	0.990261	0.953604	0.478666	0.770018	0.995472
63.75	0.148569	0.862249	0.195618	0.14981	0.647686	0.258533	0.396952	0.233656	0.348721	0.816114	0.888925	0.970978	0.922957	0.993159	0.943058	0.526832	0.821428	0.998296
63.9394	0.160024	0.844339	0.160991	0.0409278	0.690859	0.300454	0.395468	0.249599	0.358064	0.855497	0.894302	0.970159	0.924619	0.972244	0.953654	0.577157	0.788206	0.997508
64.0955	0.13739	0.888725	0.179991	0.142225	0.697105	0.398419	0.38663	0.205846	0.360442	0.805987	0.919636	0.959436	0.952076	0.984747	0.943968	0.549537	0.762549	0.992785
64.1406	0.148243	0.870807	0.192828	0.152387	0.707449	0.285751	0.425599	0.259763	0.373569	0.871795	0.883169	0.960731	0.917366	0.991445	0.930177	0.59947	0.815339	0.997366
64.3182	0.161517	0.854278	0.167495	0.040047	0.744363	0.328363	0.424181	0.270054	0.386655	0.90581	0.884656	0.969102	0.92186	0.964804	0.946249	0.647669	0.780409	0.99334
64.4724	0.137209	0.892274	0.182532	0.140015	0.749395	0.416972	0.411185	0.220588	0.384301	0.859488	0.913169	0.954309	0.942465	0.983548	0.933707	0.622204	0.750687	0.99715
64.5312	0.145293	0.881217	0.194234	0.157087	0.763346	0.316581	0.45575	0.277003	0.400123	0.914573	0.868318	0.951864	0.90557	0.987362	0.91734	0.671239	0.802609	0.992869
64.697	0.159592	0.864415	0.163406	0.0398475	0.798467	0.350424	0.45939	0.288554	0.411755	0.940668	0.878231	0.958375	0.912105	0.960186	0.937955	0.718161	0.769627	0.993209
64.8492	0.138919	0.900616	0.176204	0.141234	0.796229	0.430932	0.440313	0.247198	0.411497	0.901491	0.90254	0.949715	0.935885	0.97838	0.924722	0.693594	0.740418	0.98605
64.9219	0.144343	0.888614	0.20732	0.147743	0.81111	0.349339	0.484622	0.310019	0.434192	0.94695	0.862092	0.943331	0.895208	0.980616	0.904574	0.738754	0.795425	0.992563
65.0758	0.154826	0.869463	0.165378	0.0434227	0.8419	0.378519	0.488268	0.318214	0.437819	0.963516	0.868066	0.950498	0.901266	0.947671	0.926458	0.781003	0.760464	0.985974
65.2261	0.13179	0.913765	0.187716	0.141324	0.834736	0.466554	0.474861	0.278245	0.445302	0.939549	0.893382	0.939681	0.929515	0.970496	0.915181	0.763445	0.727992	0.98258
65.3125	0.141976	0.894103	0.197067	0.153102	0.846461	0.396243	0.522368	0.339271	0.475358	0.969272	0.850486	0.93386	0.88331	0.972401	0.893536	0.802926	0.781168	0.984223
65.4545	0.153905	0.881756	0.170773	0.0435891	0.875242	0.424295	0.523473	0.359099	0.483146	0.973953	0.857294	0.944729	0.894223	0.939114	0.9175	0.842214	0.747189	0.977685
65.603	0.140192	0.919201	0.192716	0.150054	0.8685	0.517357	0.50967	0.31976	0.483603	0.964114	0.889506	0.935266	0.924167	0.961451	0.909895	0.828505	0.721542	0.975462
65.7031	0.139632	0.900476	0.207288	0.147793	0.882154	0.446104	0.556721	0.367623	0.507176	0.976331	0.837375	0.919238	0.871255	0.966492	0.88574	0.861612	0.769403	0.976765
65.8333	0.157992	0.888094	0.173054	0.0451225	0.896855	0.47015	0.556815	0.400422	0.52145	0.992329	0.851645	0.933066	0.881158	0.930847	0.910283	0.890673	0.739841	0.973262
65.9799	0.138378	0.923408	0.19927	0.151241	0.893715	0.555039	0.542738	0.36558	0.523985	0.979833	0.88167	0.926823	0.914208	0.955079	0.899997	0.877066	0.70862	0.969018
66.0938	0.141419	0.908602	0.201919	0.154067	0.902972	0.497472	0.589665	0.41731	0.556042	0.983108	0.823729	0.911877	0.85844	0.955367	0.874111	0.908138	0.756258	0.96582
66.2121	0.155639	0.903349	0.180864	0.0537118	0.920108	0.526848	0.599167	0.453639	0.569084	0.996467	0.839633	0.920776	0.876561	0.918953	0.901431	0.934932	0.731635	0.964439
66.3568	0.135466	0.933439	0.201944	0.152966	0.91642	0.597139	0.57508	0.424644	0.561149	0.990202	0.871193	0.914275	0.90259	0.944464	0.887034	0.919697	0.695378	0.958196
66.4844	0.144947	0.918752	0.216619	0.156556	0.921009	0.554519	0.621575	0.47675	0.607409	0.990759	0.817013	0.90202	0.848674	0.945548	0.86693	0.947437	0.753334	0.957687
66.5909	0.155303	0.912691	0.188587	0.0541755	0.933262	0.586863	0.629386	0.52245	0.613277	0.9989	0.835311	0.913783	0.868263	0.910385	0.888193	0.96209	0.721066	0.956063
66.7337	0.138745	0.942212	0.218365	0.159592	0.921104	0.649323	0.606407	0.486802	0.601509	0.995669	0.857206	0.906921	0.897645	0.936299	0.877616	0.95458	0.685348	0.947197
66.875	0.138223	0.927207	0.218747	0.164432	0.929161	0.630235	0.648638	0.554095	0.644464	0.98963	0.804229	0.892358	0.834343	0.937161	0.857586	0.965033	0.738251	0.947391
66.9697	0.15679	0.917677	0.201287	0.063218	0.950241	0.650754	0.652047	0.594402	0.660199	0.995198	0.824451	0.901723	0.855287	0.897	0.884419	0.980959	0.709122	0.947617
67.1106	0.138367	0.941312	0.225024	0.168642	0.928939	0.708432	0.628545	0.56318	0.639059	0.996286	0.849967	0.892617	0.885524	0.924029	0.863975	0.970212	0.67495	0.938971
67.2656	0.141466	0.940879	0.246173	0.173991	0.942692	0.711818	0.676877	0.631622	0.684383	0.992577	0.793866	0.882705	0.82893	0.923103	0.851029	0.988932	0.729305	0.941843
67.3485	0.156221	0.933888	0.204974	0.0775572	0.950649	0.715269	0.676568	0.670917	0.700132	0.990804	0.814493	0.889485	0.841177	0.8863	0.872372	0.991433	0.702375	0.938969
67.4874	0.146178	0.955798	0.244286	0.179658	0.941127	0.775649	0.649585	0.655291	0.677453	0.993992	0.841113	0.890301	0.876659	0.914431	0.853153	0.994823	0.663077	0.927012
67.6562	0.148039	0.951962	0.257845	0.196268	0.951997	0.781966	0.694288	0.707225	0.723447	0.993912	0.789806	0.875586	0.815722	0.913695	0.841373	0.996679	0.721876	0.934447
67.7273	0.158124	0.944151	0.216899	0.0854575	0.956671	0.774769	0.68747	0.741876	0.733012	0.982974	0.801314	0.876933	0.834661	0.872878	0.863605	0.999824	0.691686	0.921706
67.8643	0.149055	0.959042	0.265974	0.192213	0.947156	0.827991	0.670989	0.733292	0.708725	0.993209	0.834665	0.880929	0.870779	0.905314	0.845142	0.998191	0.653115	0.922225
68.0469	0.143293	0.960841	0.276474	0.203853	0.95944	0.839483	0.702139	0.779584	0.740307	0.985033	0.775619	0.863002	0.800611	0.899814	0.833847	0.995918	0.708741	0.918325
68.1061	0.159741	0.950826	0.244221	0.111072	0.962298	0.831174	0.710439	0.819971	0.758968	0.980973	0.794303	0.864588	0.824361	0.865577	0.852381	0.998258	0.679869	0.920301
68.2412	0.162513	0.970404	0.299905	0.209158	0.95365	0.884841	0.686257	0.810828	0.73535	0.993859	0.82321	0.873954	0.861614	0.900476	0.839649	0.995826	0.644947	0.913295
68.4375	0.15501	0.972236	0.305931	0.233298	0.964227	0.891202	0.718327	0.856235	0.771312	0.983576	0.765223	0.853617	0.79357	0.888562	0.821939	0.998267	0.701378	0.912434
68.4848	0.1708	0.958501	0.269675	0.146443	0.967365	0.883728	0.718458	0.877805	0.782971	0.97208	0.781788	0.853556	0.81489	0.850441	0.843339	0.99253	0.669555	0.908956
68.6181	0.169241	0.978279	0.325906	0.232459	0.957067	0.927637	0.698232	0.87482	0.748865	0.990125	0.817171	0.864574	0.85288	0.890481	0.826881	0.994522	0.632274	0.898352
68.8281	0.158088	0.974303	0.33585	0.265893	0.96636	0.922185	0.727185	0.908045	0.783095	0.966911	0.753795	0.84206	0.77958	0.877329	0.809445	0.995738	0.688296	0.900212
68.8636	0.176341	0.969179	0.297135	0.182355	0.971319	0.91729	0.728931	0.930259	0.79561	0.964671	0.775583	0.844673	0.798152	0.842516	0.830356	0.987599	0.664117	0.896815
68.995	0.168046	0.9852	0.359918	0.258146	0.960431	0.955754	0.70765	0.922026	0.760672	0.981391	0.808279	0.856728	0.83815	0.879512	0.81396	0.993044	0.622389	0.887278
69.2188	0.178869	0.984825	0.371035	0.312996	0.969438	0.96102	0.73449	0.950531	0.790342	0.956878	0.740296	0.833445	0.766762	0.866831	0.798998	0.988767	0.677343	0.889323
69.2424	0.182151	0.971641	0.325876	0.231241	0.961407	0.932918	0.732649	0.955071	0.805793	0.95386	0.762495	0.829705	0.783318	0.825327	0.816895	0.978956	0.650012	0.876862
69.3719	0.182958	0.987708	0.394968	0.298351	0.958528	0.975931	0.718471	0.960689	0.77577	0.977597	0.796409	0.847918	0.830533	0.867992	0.803728	0.988495	0.61055	0.879184
69.6094	0.19135	0.99217	0.407438	0.357335	0.974238	0.970022	0.744556	0.980857	0.805734	0.946609	0.736406	0.826188	0.754966	0.853487	0.787385	0.980239	0.667676	0.877803
69.6212	0.204511	0.985454	0.361883	0.292742	0.974062	0.957586	0.746111	0.981112	0.824954	0.955015	0.752778	0.823566	0.776226	0.818279	0.811699	0.975434	0.643068	0.870937
69.7487	0.200764	0.991771	0.424988	0.340825	0.965604	0.980335	0.726563	0.975052	0.78066	0.965009	0.785828	0.837139	0.822768	0.858072	0.795208	0.974933	0.600329	0.866843
70	0.222582	0.995605	0.402789	0.378523	0.979981	0.968333	0.755326	0.993535	0.833466	0.946176	0.747452	0.815131	0.767568	0.80408	0.805759	0.969319	0.641704	0.859839
70	0.202193	0.991344	0.439778	0.420811	0.97174	0.976367	0.752895	0.988825	0.805741	0.937032	0.715615	0.808609	0.741711	0.837961	0.772677	0.970812	0.65396	0.867146
70.1256	0.22163	0.996767	0.468036	0.404096	0.96916	0.987977	0.73218	0.988907	0.78842	0.961671	0.77842	0.829194	0.813239	0.850936	0.787199	0.968419	0.590234	0.857543
70.3788	0.246932	0.994992	0.443976	0.460055	0.97635	0.969237	0.757653	0.994016	0.837001	0.9324	0.731934	0.80169	0.754994	0.79821	0.793393	0.961394	0.625569	0.845717
70.3906	0.225968	0.997865	0.479779	0.502034	0.97688	0.985782	0.758417	0.988383	0.811948	0.921641	0.709737	0.798132	0.73013	0.826401	0.766907	0.962203	0.648047	0.854114
70.5025	0.256477	0.999688	0.507089	0.468795	0.975383	0.998728	0.739892	1	0.800519	0.95599	0.772833	0.82274	0.806886	0.838499	0.774389	0.961218	0.581238	0.847573
70.7576	0.279757	0.993002	0.483489	0.558457	0.986676	0.979428	0.770184	0.992199	0.848452	0.925691	0.725855	0.79132	0.744628	0.784053	0.786458	0.951114	0.615765	0.832117
70.7812	0.258371	0.997837	0.519834	0.58629	0.975794	0.987385	0.76901	0.988682	0.8254	0.91153	0.698066	0.786852	0.71837	0.811134	0.75628	0.949431	0.637738	0.841461
70.8794	0.283812	0.993632	0.539729	0.5398	0.976844	0.990612	0.752224	0.989655	0.812318	0.945772	0.76114	0.811126	0.793829	0.830154	0.763645	0.945037	0.567624	0.831013
71.1364	0.319102	0.992503	0.52035	0.658634	0.985884	0.982244	0.782373	0.99888	0.859103	0.915531	0.711695	0.779317	0.730905	0.770875	0.777553	0.937865	0.607638	0.826143
71.1719	0.298332	0.989388	0.555814	0.664885	0.981223	0.981396	0.772973	0.994723	0.826399	0.898634	0.684815	0.781009	0.706695	0.800733	0.739866	0.938646	0.622983	0.829701
71.2563	0.325226	0.989814	0.580942	0.62849	0.978922	0.99385	0.758223	0.987357	0.819996	0.939982	0.754797	0.804024	0.783767	0.81966	0.755927	0.938772	0.560699	0.821905
71.5152	0.358594	0.985914	0.550049	0.744614	0.988597	0.978307	0.784011	0.992667	0.862622	0.905524	0.703795	0.773855	0.719001	0.759048	0.76616	0.927355	0.595065	0.814143
71.5625	0.353027	0.991072	0.601305	0.760201	0.990641	0.996364	0.787299	0.999892	0.841086	0.893413	0.680319	0.770113	0.695825	0.788743	0.731099	0.93337	0.618908	0.822352
71.6332	0.378615	0.982263	0.61163	0.710871	0.982592	0.99865	0.771365	0.980741	0.820244	0.923632	0.745004	0.793467	0.775885	0.80974	0.746649	0.927744	0.542451	0.806776
71.8939	0.42215	0.979895	0.589621	0.830337	0.991168	0.981893	0.800176	0.997069	0.866582	0.895897	0.69686	0.761545	0.708854	0.748828	0.761057	0.917049	0.58881	0.807712
71.9531	0.403415	0.979856	0.621265	0.827039	0.988747	0.988334	0.797053	0.977962	0.839404	0.880072	0.665342	0.75654	0.682842	0.772759	0.719962	0.91581	0.605797	0.808946
72.0101	0.426094	0.977698	0.640878	0.79297	0.987574	0.996156	0.783832	0.975347	0.828273	0.917014	0.734967	0.782382	0.765817	0.800412	0.73638	0.913925	0.538622	0.801372
72.2727	0.486233	0.973656	0.614291	0.886566	0.993228	0.98699	0.8117	0.986326	0.879184	0.886056	0.68805	0.750279	0.700318	0.740107	0.744848	0.907611	0.579846	0.797396
72.3438	0.473398	0.972213	0.649623	0.892068	0.98867	0.983406	0.80719	0.977559	0.845723	0.869968	0.65073	0.741794	0.665284	0.759199	0.705231	0.902375	0.596587	0.796549
72.3869	0.495618	0.964649	0.669667	0.853012	0.990942	0.994174	0.791358	0.964852	0.840622	0.908171	0.728672	0.774179	0.757072	0.792965	0.726189	0.906135	0.526786	0.785555
72.6515	0.549674	0.964105	0.645471	0.933425	0.997918	0.987169	0.821687	0.981749	0.885475	0.878809	0.680337	0.733975	0.688428	0.725796	0.736248	0.893777	0.571079	0.788377
72.7344	0.547469	0.964976	0.686928	0.939781	0.993364	0.994143	0.818204	0.970722	0.862243	0.862378	0.643684	0.737933	0.656009	0.749	0.696825	0.892399	0.589941	0.785377
72.7638	0.572813	0.961933	0.698012	0.907819	0.995112	0.998317	0.813657	0.965047	0.848183	0.90387	0.720579	0.766213	0.747175	0.783212	0.715336	0.890414	0.515563	0.782905
73.0303	0.632614	0.959124	0.668338	0.959947	0.998388	0.984869	0.835547	0.974447	0.890889	0.866362	0.666608	0.727436	0.676929	0.712473	0.720502	0.881484	0.563931	0.775414
73.125	0.628211	0.950465	0.708	0.962759	0.994223	0.992273	0.829409	0.949451	0.865052	0.8488	0.630874	0.721838	0.637659	0.736336	0.683665	0.877512	0.577382	0.77324
73.1407	0.642225	0.951793	0.728167	0.94328	0.99659	0.995077	0.817052	0.957042	0.858264	0.890201	0.710566	0.75561	0.740044	0.772083	0.709111	0.878981	0.510077	0.766412
73.4091	0.699608	0.951257	0.696059	0.982457	0.996768	0.991747	0.847126	0.968726	0.900711	0.860169	0.658555	0.71625	0.665549	0.705494	0.717407	0.86944	0.557625	0.769429
73.5156	0.697691	0.944329	0.735981	0.984647	0.995844	0.993076	0.839932	0.954552	0.875529	0.836971	0.619211	0.709285	0.62713	0.724742	0.673744	0.866268	0.566132	0.764158
73.5176	0.725498	0.937938	0.745618	0.96734	0.999644	0.996957	0.834551	0.942751	0.869103	0.887351	0.701274	0.746986	0.727966	0.762044	0.698272	0.86609	0.498366	0.753616
73.7879	0.762976	0.937056	0.723245	0.983638	0.996477	0.984274	0.862049	0.956954	0.907422	0.84667	0.6468	0.708483	0.656817	0.689618	0.704733	0.857784	0.543837	0.755913
73.8945	0.786459	0.926758	0.768101	0.982475	0.998154	0.985884	0.846645	0.929858	0.876412	0.871015	0.690272	0.735286	0.712036	0.749415	0.688166	0.853529	0.489365	0.743509
73.9062	0.767084	0.929671	0.751647	0.985998	0.992986	0.982242	0.857102	0.932433	0.88802	0.82428	0.611924	0.698219	0.61481	0.709297	0.663188	0.853431	0.556718	0.748821
74.1667	0.829403	0.925744	0.74761	0.989572	0.992141	0.99182	0.878378	0.945833	0.920939	0.834539	0.640016	0.699982	0.643616	0.683716	0.70372	0.845841	0.535699	0.744799
74.2714	0.847944	0.919509	0.7975	0.989386	0.99732	0.98427	0.861713	0.919527	0.893566	0.861505	0.683711	0.728884	0.708037	0.739758	0.682206	0.844239	0.47974	0.735793
74.2969	0.833827	0.918475	0.775288	0.99184	0.995215	0.984858	0.875282	0.937874	0.900014	0.810662	0.598926	0.692851	0.605478	0.699125	0.650411	0.842566	0.549754	0.73963
74.5455	0.875946	0.918706	0.781399	1	0.993314	0.99604	0.89647	0.946704	0.935647	0.826611	0.632736	0.692581	0.642126	0.671367	0.69115	0.839429	0.529303	0.732864
74.6482	0.883829	0.903634	0.811425	0.994845	0.992634	0.983388	0.874781	0.911163	0.900463	0.849061	0.671303	0.714166	0.697657	0.728646	0.66837	0.831572	0.46866	0.717307
74.6875	0.878479	0.908471	0.798128	0.996389	0.987189	0.989156	0.895421	0.917789	0.911751	0.803428	0.594041	0.680159	0.595401	0.68492	0.642536	0.828777	0.543237	0.731268
74.9242	0.909426	0.906552	0.799151	0.991563	0.985776	0.991636	0.902898	0.93782	0.938041	0.81536	0.62098	0.685584	0.626536	0.660319	0.684706	0.819471	0.52078	0.724191
75.0251	0.916735	0.888649	0.835832	0.993168	0.990193	0.983267	0.895856	0.902809	0.913308	0.842555	0.666835	0.709028	0.694343	0.721069	0.661199	0.815636	0.458222	0.704082
75.0781	0.915987	0.895558	0.816617	0.997203	0.984914	0.981473	0.912648	0.903002	0.924835	0.787619	0.581373	0.673818	0.582824	0.674522	0.635125	0.813729	0.531305	0.720041
75.303	0.92161	0.891146	0.811483	0.983042	0.970417	0.987464	0.921114	0.913085	0.942031	0.798428	0.60906	0.670185	0.613618	0.644183	0.674568	0.803735	0.508911	0.710673
75.402	0.933741	0.870233	0.846473	0.988105	0.981621	0.981286	0.915059	0.885732	0.921572	0.827402	0.657749	0.69664	0.680848	0.71033	0.647039	0.801052	0.44686	0.694011
75.4688	0.937654	0.879025	0.842129	0.989837	0.976629	0.985506	0.922973	0.891706	0.932861	0.776298	0.565153	0.661423	0.570084	0.666559	0.626953	0.804426	0.523264	0.702666
75.6818	0.952935	0.882649	0.838853	0.97874	0.973855	0.99327	0.939233	0.916937	0.957236	0.795528	0.603537	0.668129	0.606607	0.636718	0.668934	0.79377	0.502083	0.698491
75.7789	0.95518	0.864938	0.866518	0.995443	0.98073	0.977404	0.931377	0.880028	0.945208	0.826423	0.652829	0.692	0.673241	0.706209	0.642306	0.786795	0.441076	0.681458
75.8594	0.951361	0.860344	0.856979	0.981183	0.966292	0.975089	0.940989	0.880362	0.94615	0.760741	0.556172	0.652241	0.559097	0.650105	0.613706	0.784381	0.511564	0.69469
76.0606	0.9615	0.866159	0.858462	0.972309	0.955596	0.99079	0.952374	0.894364	0.960412	0.782161	0.591403	0.652726	0.597501	0.626291	0.662236	0.782269	0.490612	0.687316
76.1558	0.960053	0.847402	0.887274	0.987362	0.970209	0.982033	0.941453	0.86115	0.951715	0.811587	0.639516	0.6801	0.663459	0.696203	0.633903	0.775901	0.429101	0.670559
76.25	0.966148	0.845483	0.882002	0.986064	0.96486	0.980724	0.961743	0.872351	0.960221	0.750615	0.549288	0.642145	0.547406	0.640891	0.605834	0.775289	0.501901	0.684864
76.4394	0.971684	0.858158	0.8824	0.968493	0.950069	0.9883	0.963152	0.895574	0.972643	0.773131	0.585841	0.646526	0.589707	0.616319	0.653168	0.769504	0.486728	0.680203
76.5327	0.960034	0.834441	0.898682	0.981868	0.960444	0.971253	0.960302	0.847189	0.964953	0.794585	0.629454	0.670485	0.651791	0.687029	0.621197	0.760824	0.418246	0.664417
76.6406	0.9755	0.835366	0.89714	0.975132	0.948231	0.976734	0.971971	0.85628	0.962544	0.739797	0.539946	0.630198	0.536547	0.628554	0.597383	0.762248	0.493774	0.674732
76.8182	0.974053	0.843075	0.892167	0.9629	0.941592	0.98688	0.980418	0.877387	0.985399	0.76068	0.574612	0.637098	0.582132	0.603623	0.646742	0.760244	0.475181	0.675846
76.9095	0.968411	0.819388	0.915424	0.978826	0.950014	0.966148	0.967166	0.830169	0.965898	0.790673	0.622944	0.661687	0.644894	0.679506	0.613922	0.750133	0.408245	0.651225
77.0312	0.98488	0.821097	0.913678	0.973148	0.938363	0.976106	0.986205	0.849236	0.979298	0.73242	0.532933	0.618722	0.527544	0.620656	0.590581	0.748324	0.486633	0.668311
77.197	0.989124	0.829415	0.922352	0.956279	0.930163	0.983964	0.992718	0.880464	0.994629	0.756604	0.570989	0.630139	0.571689	0.595274	0.63631	0.748677	0.470273	0.665082
77.2864	0.97414	0.804741	0.935291	0.982335	0.941598	0.9601	0.976601	0.822466	0.984028	0.77953	0.618415	0.654047	0.636122	0.666388	0.603948	0.73634	0.399021	0.642167
77.4219	0.989622	0.808735	0.930302	0.970765	0.927714	0.973672	0.992463	0.832293	0.992846	0.719383	0.524851	0.610502	0.517786	0.609601	0.581806	0.741561	0.476388	0.662548
77.5758	0.986826	0.816727	0.936461	0.952479	0.91959	0.980573	0.995695	0.863648	0.995019	0.746979	0.561527	0.619541	0.559126	0.585862	0.631864	0.73704	0.462272	0.656473
77.6633	0.978804	0.788109	0.955481	0.979458	0.931215	0.954994	0.987381	0.799372	0.98431	0.772115	0.604272	0.645653	0.627346	0.660933	0.596148	0.721672	0.391178	0.630938
77.8125	0.985018	0.791084	0.93965	0.959252	0.913302	0.957423	0.996948	0.814598	0.995474	0.706999	0.512803	0.601823	0.505054	0.597149	0.571734	0.728117	0.46917	0.647002
77.9545	0.982586	0.80223	0.944754	0.938647	0.895534	0.972449	0.992772	0.841143	0.993047	0.730748	0.54594	0.606802	0.54775	0.57149	0.615778	0.718061	0.450258	0.641155
78.0402	0.980604	0.775786	0.953035	0.978182	0.924592	0.952102	0.991889	0.7954	0.997597	0.762789	0.602194	0.639064	0.622719	0.654071	0.588846	0.711777	0.38408	0.623333
78.2031	0.989359	0.774902	0.955749	0.952186	0.897336	0.949131	0.996067	0.79777	0.994774	0.695443	0.502473	0.590057	0.490662	0.582043	0.561831	0.708405	0.457193	0.640538
78.3333	0.985054	0.78862	0.957467	0.92758	0.882841	0.963764	0.992931	0.832566	0.988144	0.718687	0.536562	0.593326	0.537142	0.55926	0.613802	0.706369	0.445526	0.633781
78.4171	0.992637	0.764328	0.975261	0.973503	0.908808	0.943924	0.993838	0.781219	0.995326	0.750928	0.594867	0.627695	0.613712	0.636529	0.577758	0.700564	0.372051	0.61333
78.5938	0.985714	0.758458	0.974502	0.944066	0.88826	0.94401	0.993065	0.780011	0.994984	0.683164	0.488816	0.580815	0.481707	0.573646	0.55014	0.698348	0.449127	0.627782
78.7121	0.990182	0.776638	0.989479	0.924269	0.87246	0.957541	0.993738	0.822906	0.996738	0.711725	0.530964	0.587169	0.53186	0.552531	0.603038	0.700326	0.434947	0.625763
78.794	0.990371	0.745644	0.983903	0.960207	0.895199	0.93345	0.993732	0.762904	0.997567	0.738744	0.584	0.622873	0.597148	0.625821	0.569497	0.683883	0.362907	0.602907
78.9844	0.988968	0.743515	0.986182	0.94023	0.871202	0.928625	0.992096	0.778747	0.998609	0.670828	0.482847	0.570173	0.473407	0.567197	0.5429	0.68717	0.442123	0.618013
79.0909	0.986759	0.763982	0.985443	0.918049	0.864243	0.949517	0.989528	0.813036	0.989257	0.704968	0.518967	0.575335	0.521234	0.540359	0.5877	0.687073	0.428474	0.617183
79.1709	0.990401	0.734657	0.989734	0.959155	0.886673	0.919977	0.992347	0.750239	0.99277	0.734753	0.576161	0.616591	0.594905	0.619357	0.562747	0.676023	0.356492	0.593187
79.375	0.992517	0.730738	0.993189	0.932062	0.858915	0.926358	0.993948	0.758905	0.993874	0.663864	0.475664	0.559688	0.459196	0.553555	0.535169	0.681666	0.433589	0.611765
79.4697	0.996274	0.749379	0.9944	0.908433	0.848336	0.942341	0.975719	0.805856	0.985553	0.694146	0.515986	0.566304	0.515128	0.535127	0.578973	0.676685	0.420971	0.607575
79.5477	0.990515	0.721282	0.989741	0.956329	0.873618	0.912723	0.979664	0.734841	0.997703	0.728947	0.570474	0.609302	0.589107	0.611537	0.554892	0.669265	0.347473	0.589421
79.7656	0.986803	0.721155	0.994789	0.920939	0.846221	0.914899	0.984208	0.754162	0.987124	0.655036	0.473136	0.556578	0.453058	0.543347	0.526825	0.667994	0.427879	0.603978
79.8485	0.988553	0.734637	0.995297	0.89905	0.834515	0.930027	0.965582	0.79102	0.977329	0.683916	0.507382	0.558357	0.50104	0.520513	0.570689	0.664407	0.414606	0.59502
79.9246	0.990748	0.707512	0.989344	0.942639	0.862978	0.89959	0.976918	0.72166	0.981525	0.715435	0.561705	0.601	0.576282	0.603295	0.5488	0.652007	0.335285	0.578395
80.1562	0.986777	0.703873	0.995212	0.914452	0.835594	0.9027	0.972528	0.744826	0.981167	0.641238	0.460188	0.543154	0.440303	0.539206	0.516162	0.656331	0.417595	0.594688
80.2273	0.985545	0.721992	0.994323	0.883427	0.819025	0.921051	0.956046	0.780187	0.965025	0.673071	0.499195	0.547588	0.492756	0.513535	0.562941	0.655525	0.407959	0.584133
80.3015	0.989977	0.696811	0.990802	0.940673	0.849578	0.885486	0.962531	0.70635	0.976781	0.710298	0.551288	0.592188	0.564804	0.595379	0.539007	0.636866	0.326365	0.566643
80.5469	0.991758	0.689147	0.989862	0.903451	0.816664	0.890419	0.960888	0.725734	0.966657	0.624127	0.449187	0.53326	0.429507	0.528411	0.505888	0.64485	0.413099	0.584225
80.6061	0.984124	0.710401	0.990003	0.874492	0.809927	0.917692	0.949104	0.770076	0.95734	0.666321	0.491001	0.539015	0.49004	0.503733	0.554411	0.646536	0.397721	0.578792
80.6784	0.993204	0.682701	0.986924	0.93078	0.839029	0.867782	0.955506	0.690099	0.966669	0.696883	0.544771	0.580361	0.558994	0.585017	0.530464	0.628593	0.317266	0.559336
80.9375	0.985044	0.672482	0.978947	0.894218	0.805861	0.876876	0.949684	0.715642	0.952226	0.626694	0.441164	0.522723	0.418033	0.518776	0.495052	0.630367	0.400723	0.576359
80.9848	0.981674	0.695523	0.984202	0.856512	0.797125	0.903016	0.937453	0.758226	0.942206	0.655025	0.484096	0.529463	0.474123	0.491458	0.546447	0.635188	0.392965	0.565956
81.0553	0.993393	0.674669	0.979317	0.923233	0.827412	0.859819	0.94276	0.682506	0.965976	0.691392	0.540367	0.575992	0.553031	0.579041	0.524337	0.621192	0.316175	0.557153
81.3281	0.980994	0.659556	0.973758	0.886371	0.7933	0.864761	0.938472	0.690809	0.941405	0.610956	0.430987	0.515528	0.409732	0.507083	0.486491	0.621973	0.392513	0.568046
81.3636	0.98249	0.687307	0.977115	0.854275	0.781163	0.892889	0.924344	0.743463	0.933609	0.658793	0.474125	0.52035	0.466154	0.485436	0.53883	0.622142	0.38607	0.563705
81.4322	0.989257	0.657446	0.963076	0.918445	0.81405	0.841926	0.931767	0.671688	0.949155	0.682164	0.529431	0.567924	0.542603	0.571094	0.517887	0.605613	0.300167	0.541488
81.7188	0.981697	0.647311	0.963041	0.872103	0.776422	0.862083	0.928153	0.680697	0.938295	0.601346	0.426646	0.508769	0.401682	0.499202	0.482688	0.612816	0.387941	0.558394
81.7424	0.984926	0.679349	0.966944	0.830239	0.761706	0.882833	0.907665	0.732072	0.925293	0.642779	0.467163	0.513446	0.459689	0.471833	0.533627	0.614279	0.379068	0.554986
81.809	0.991425	0.646147	0.951463	0.907055	0.800632	0.82861	0.91675	0.655703	0.943765	0.673017	0.523437	0.55881	0.536463	0.564404	0.507249	0.59426	0.297693	0.534734
82.1094	0.975468	0.631062	0.9487	0.858204	0.76087	0.834849	0.911848	0.659827	0.918919	0.590745	0.413858	0.496157	0.389664	0.488927	0.472024	0.603718	0.379139	0.547351
82.1212	0.977049	0.663802	0.951122	0.81735	0.751655	0.866501	0.896436	0.723663	0.911582	0.633774	0.461894	0.506224	0.444975	0.464584	0.523105	0.601974	0.371434	0.549699
82.1859	0.988067	0.633317	0.928382	0.895483	0.78688	0.81476	0.900236	0.633311	0.929782	0.665005	0.513203	0.548244	0.526876	0.557587	0.50047	0.579858	0.283901	0.520913
82.5	0.970013	0.6495	0.933863	0.801477	0.738762	0.855247	0.877413	0.709512	0.894935	0.621069	0.454913	0.492364	0.43926	0.454721	0.520248	0.595428	0.364312	0.541443
82.5	0.96981	0.622273	0.93934	0.849785	0.750765	0.827114	0.901259	0.656989	0.912358	0.585193	0.408487	0.492428	0.380813	0.48599	0.460608	0.595033	0.371906	0.542
82.5628	0.985262	0.621661	0.917623	0.887531	0.776969	0.797704	0.887976	0.627648	0.912524	0.654951	0.505101	0.544618	0.5175	0.544797	0.493133	0.5778	0.277767	0.519697
82.8788	0.973004	0.652456	0.918979	0.789247	0.728323	0.851288	0.869325	0.708687	0.89172	0.61875	0.449702	0.488455	0.432059	0.448058	0.514267	0.590871	0.360126	0.532854
82.8906	0.965801	0.605031	0.920074	0.835309	0.736374	0.814697	0.890523	0.64822	0.897986	0.577179	0.40416	0.483661	0.373115	0.476611	0.457603	0.585535	0.36545	0.532686
82.9397	0.977291	0.606546	0.894194	0.868653	0.765408	0.775756	0.871396	0.601964	0.89484	0.643267	0.499322	0.53378	0.50674	0.537495	0.483239	0.555774	0.267683	0.50543
83.2576	0.95866	0.632601	0.893823	0.773562	0.715475	0.829974	0.852777	0.689743	0.869112	0.603686	0.432355	0.477629	0.421694	0.43578	0.50534	0.575226	0.353208	0.522922
83.2812	0.960065	0.593126	0.902971	0.815761	0.724558	0.800689	0.877905	0.629275	0.88484	0.560873	0.397142	0.468106	0.366887	0.470071	0.447877	0.574902	0.356809	0.526727
83.3166	0.975882	0.593135	0.87637	0.857006	0.752314	0.768349	0.854337	0.5968	0.886941	0.637221	0.497692	0.525557	0.503254	0.529064	0.476778	0.557	0.261961	0.497314
83.6364	0.954429	0.620856	0.883616	0.756944	0.702982	0.82508	0.835564	0.68115	0.862881	0.600401	0.431905	0.484844	0.417151	0.429938	0.496921	0.567726	0.34643	0.518528
83.6719	0.947171	0.572011	0.882094	0.798098	0.710433	0.785118	0.85807	0.608775	0.867619	0.551388	0.382576	0.465469	0.354895	0.45824	0.438351	0.561602	0.347963	0.51178
83.6935	0.976396	0.585087	0.859294	0.847158	0.745507	0.753455	0.844965	0.58603	0.878419	0.633135	0.495573	0.518423	0.496714	0.524105	0.472418	0.546145	0.253666	0.487922
84.0152	0.942838	0.608919	0.866598	0.741597	0.696552	0.809873	0.824553	0.668852	0.848344	0.592117	0.427053	0.463952	0.404758	0.421686	0.488631	0.556629	0.33907	0.505162
84.0625	0.944975	0.571091	0.868353	0.79221	0.70202	0.776295	0.846361	0.606843	0.857567	0.543518	0.383875	0.454619	0.35054	0.45078	0.43213	0.558565	0.34029	0.50991
84.0704	0.96268	0.568493	0.837426	0.835308	0.731849	0.735362	0.830043	0.570461	0.861482	0.624971	0.483224	0.510119	0.4856	0.514674	0.464838	0.535306	0.246895	0.479488
84.3939	0.933631	0.599825	0.843759	0.729886	0.685239	0.798387	0.806343	0.657658	0.832733	0.583308	0.419531	0.448315	0.393466	0.412057	0.482465	0.549257	0.329046	0.504509
84.4472	0.953152	0.550145	0.829453	0.81924	0.717733	0.722577	0.810173	0.552944	0.841485	0.613771	0.472109	0.500929	0.478513	0.504695	0.455783	0.522796	0.240362	0.46757
84.4531	0.925773	0.560982	0.863794	0.779699	0.687456	0.762359	0.837329	0.592418	0.84	0.539412	0.37115	0.447435	0.34238	0.446039	0.424011	0.549047	0.33663	0.501409
84.7727	0.931584	0.593537	0.830913	0.725339	0.669877	0.793257	0.796375	0.653316	0.827555	0.58178	0.415486	0.445642	0.389837	0.405256	0.474772	0.542457	0.327327	0.501335
84.8241	0.953381	0.543669	0.814592	0.815152	0.714127	0.712415	0.80185	0.540259	0.840101	0.615348	0.469307	0.501351	0.473122	0.498206	0.451313	0.511598	0.236065	0.46505
84.8438	0.922075	0.545152	0.839148	0.7698	0.678345	0.754545	0.825139	0.579026	0.834323	0.528703	0.368974	0.442254	0.332998	0.435113	0.420601	0.544115	0.333918	0.493235
85.1515	0.916796	0.58004	0.809075	0.699561	0.663156	0.784938	0.78256	0.64	0.812074	0.571728	0.407569	0.436722	0.378906	0.395938	0.465684	0.532992	0.319877	0.490449
85.201	0.938303	0.531257	0.79002	0.792556	0.694015	0.685519	0.787526	0.520365	0.822044	0.598837	0.457763	0.494841	0.462752	0.488185	0.44221	0.505196	0.225315	0.456003
85.2344	0.914482	0.533432	0.828994	0.755459	0.664166	0.736488	0.810499	0.558907	0.817465	0.522424	0.355458	0.430105	0.323313	0.424442	0.411894	0.533287	0.324803	0.484424
85.5303	0.902201	0.574123	0.795829	0.683983	0.650725	0.770405	0.767054	0.629715	0.800477	0.567331	0.399631	0.43446	0.367452	0.386975	0.45929	0.531066	0.313291	0.490028
85.5779	0.92544	0.516958	0.768976	0.778878	0.683993	0.674749	0.773282	0.512541	0.807768	0.59258	0.452942	0.483769	0.455042	0.481237	0.437882	0.499169	0.216955	0.44604
85.625	0.888152	0.518149	0.810412	0.737744	0.648206	0.719586	0.792717	0.541319	0.802215	0.507949	0.346721	0.420809	0.312109	0.413844	0.402	0.522342	0.310348	0.477666
85.9091	0.887913	0.562211	0.774936	0.670639	0.634066	0.755744	0.753015	0.612075	0.784973	0.560278	0.38911	0.420743	0.358457	0.374939	0.447851	0.51563	0.304664	0.479721
85.9548	0.909709	0.506406	0.755809	0.77458	0.678633	0.658372	0.757667	0.500781	0.797921	0.585832	0.447066	0.477971	0.448282	0.473925	0.429862	0.488553	0.213312	0.440952
86.0156	0.873162	0.510989	0.792396	0.726918	0.638931	0.71059	0.779696	0.533187	0.784309	0.504704	0.337648	0.409442	0.308658	0.409388	0.396589	0.515517	0.307643	0.474309
86.2879	0.879346	0.55682	0.763088	0.658924	0.63033	0.753584	0.741263	0.61447	0.774962	0.55533	0.389142	0.414285	0.355905	0.371076	0.444309	0.510137	0.301377	0.475742
86.3317	0.902406	0.500585	0.742829	0.764765	0.668524	0.660176	0.749359	0.488184	0.790213	0.583576	0.446297	0.471973	0.441089	0.47194	0.425712	0.481015	0.208637	0.43668
86.4062	0.855091	0.499307	0.77762	0.714841	0.626721	0.702005	0.772655	0.515228	0.773335	0.493236	0.329829	0.401604	0.301186	0.400901	0.388346	0.505877	0.298956	0.46197
86.6667	0.86205	0.547186	0.74372	0.639704	0.617698	0.738958	0.733818	0.608201	0.763159	0.547211	0.380223	0.40765	0.343443	0.35714	0.43698	0.506968	0.294466	0.46664
86.7085	0.883516	0.490704	0.733015	0.753545	0.658368	0.643346	0.736149	0.479028	0.777305	0.572661	0.437339	0.466715	0.433085	0.457146	0.418975	0.47251	0.202131	0.424243
86.7969	0.839653	0.486843	0.756548	0.699748	0.616289	0.699879	0.757505	0.508872	0.76859	0.488052	0.325127	0.40134	0.290989	0.392155	0.38154	0.50305	0.293289	0.456804
87.0455	0.84496	0.539753	0.728136	0.62569	0.605628	0.730509	0.715346	0.590702	0.750603	0.539397	0.369424	0.398322	0.333954	0.348716	0.426627	0.48925	0.288328	0.457172
87.0854	0.873711	0.476847	0.712911	0.735594	0.650099	0.622178	0.723434	0.463687	0.76246	0.561656	0.432267	0.457424	0.426294	0.448124	0.416487	0.464169	0.193877	0.418089
87.1875	0.832835	0.477181	0.742983	0.688552	0.60518	0.671728	0.745198	0.494915	0.756075	0.478588	0.317935	0.387697	0.282028	0.38393	0.373204	0.488801	0.288116	0.450755
87.4242	0.832372	0.53077	0.719277	0.614722	0.597775	0.726331	0.705272	0.581142	0.738049	0.533845	0.365942	0.391495	0.327646	0.34288	0.421278	0.492326	0.282299	0.453738
87.4623	0.860366	0.470614	0.694696	0.727812	0.643235	0.613248	0.707971	0.455471	0.750437	0.554805	0.42462	0.453247	0.42111	0.447728	0.411627	0.456721	0.191467	0.413716
87.5781	0.815303	0.462979	0.733683	0.67982	0.595788	0.664035	0.737813	0.489355	0.745534	0.472319	0.31178	0.381027	0.277476	0.3782	0.36349	0.487007	0.282545	0.445357
87.803	0.820577	0.516073	0.705703	0.595926	0.591753	0.712001	0.696837	0.578656	0.730614	0.527989	0.360534	0.387935	0.321378	0.335664	0.416813	0.482736	0.275552	0.448316
87.8392	0.845287	0.456628	0.672758	0.714783	0.624257	0.590256	0.686904	0.434954	0.731219	0.54415	0.411062	0.438622	0.40796	0.434316	0.40255	0.444963	0.181703	0.402164
87.9688	0.796643	0.449605	0.71424	0.663316	0.582318	0.651901	0.71587	0.472561	0.726157	0.459273	0.30501	0.372472	0.26854	0.367277	0.356484	0.473897	0.273109	0.43348
88.1818	0.802815	0.508772	0.686573	0.585133	0.578206	0.70247	0.677208	0.563478	0.710001	0.517708	0.35021	0.376739	0.306508	0.325401	0.41018	0.4717	0.271434	0.439763
88.2161	0.821657	0.44554	0.657685	0.703487	0.619292	0.577468	0.675627	0.43224	0.725659	0.536383	0.410834	0.435717	0.400223	0.427778	0.397892	0.442726	0.178062	0.395003
88.3594	0.781157	0.443757	0.697438	0.652489	0.57247	0.640171	0.711122	0.461779	0.725099	0.459899	0.302629	0.370767	0.26457	0.360049	0.351152	0.470164	0.269918	0.429527
88.5606	0.792804	0.504249	0.679225	0.57797	0.570676	0.696979	0.669425	0.554832	0.709964	0.514759	0.347824	0.377347	0.3076	0.323318	0.407052	0.470712	0.269284	0.43627
88.593	0.808343	0.435306	0.643402	0.691457	0.608835	0.565155	0.663819	0.412982	0.716055	0.531621	0.407456	0.431146	0.393405	0.422189	0.394791	0.431344	0.174316	0.391081
88.75	0.765653	0.4375	0.684946	0.642682	0.563966	0.634134	0.697356	0.454626	0.7064	0.450177	0.29632	0.359666	0.258947	0.351645	0.347116	0.464548	0.264602	0.422376
88.9394	0.774558	0.490395	0.659518	0.559451	0.560077	0.684156	0.654069	0.537325	0.695455	0.504211	0.340625	0.363097	0.296559	0.310618	0.397642	0.458965	0.260513	0.422925
88.9698	0.795354	0.424149	0.638976	0.682518	0.611328	0.547704	0.652661	0.403139	0.705218	0.522095	0.396436	0.424364	0.391787	0.41776	0.391044	0.422231	0.172731	0.380113
89.1406	0.748743	0.427303	0.669335	0.631543	0.55692	0.620272	0.685673	0.439747	0.690652	0.444645	0.287499	0.352789	0.254914	0.341553	0.335436	0.453213	0.254042	0.414208
89.3182	0.7636	0.485739	0.648676	0.544049	0.551692	0.676662	0.642881	0.538193	0.680404	0.49468	0.332248	0.354101	0.289067	0.303216	0.3941	0.454051	0.255448	0.419774
89.3467	0.784997	0.419454	0.61675	0.676097	0.596442	0.538992	0.644312	0.394666	0.695751	0.517269	0.392192	0.418527	0.38283	0.411428	0.381229	0.418197	0.16413	0.37278
89.5312	0.735337	0.414726	0.653325	0.617897	0.539556	0.605526	0.677335	0.426314	0.680627	0.437606	0.274134	0.344999	0.250011	0.336924	0.327915	0.445526	0.247593	0.404967
89.697	0.756708	0.474253	0.635494	0.537724	0.541276	0.668622	0.635963	0.523837	0.676391	0.494547	0.327948	0.349565	0.278474	0.297067	0.386442	0.445598	0.248337	0.414991
89.7236	0.770461	0.407356	0.602797	0.663298	0.5869	0.524988	0.62721	0.381869	0.685037	0.508429	0.384979	0.409731	0.371244	0.398813	0.375021	0.40699	0.157295	0.36173
89.9219	0.721294	0.408603	0.637208	0.611617	0.533178	0.592324	0.665439	0.418336	0.6778	0.426521	0.270389	0.338861	0.244545	0.329771	0.319113	0.445847	0.239888	0.403459
90.0758	0.736208	0.470671	0.623626	0.521919	0.533673	0.656395	0.622948	0.522517	0.662504	0.489882	0.321141	0.342558	0.273869	0.291457	0.379294	0.441051	0.246089	0.407938
90.1005	0.757741	0.395939	0.592702	0.654376	0.576464	0.516925	0.618205	0.374555	0.672249	0.505133	0.385186	0.403866	0.369118	0.396371	0.372653	0.404397	0.151888	0.351777
90.3125	0.706889	0.399929	0.63274	0.593422	0.521088	0.587611	0.65213	0.40146	0.664078	0.423533	0.26557	0.333707	0.2392	0.322133	0.314198	0.436317	0.234402	0.392621
90.4545	0.721241	0.460395	0.604894	0.510356	0.523844	0.649921	0.609856	0.503151	0.649023	0.485044	0.313634	0.332909	0.262678	0.281794	0.371473	0.4319	0.240581	0.396119
90.4774	0.755692	0.389435	0.583546	0.644693	0.569254	0.507221	0.606057	0.368771	0.659988	0.499436	0.37408	0.398169	0.362489	0.389593	0.368299	0.399525	0.147626	0.344611
90.7031	0.686995	0.3913	0.608166	0.585258	0.515258	0.568437	0.642781	0.394327	0.650191	0.412063	0.257234	0.325691	0.231787	0.312432	0.308966	0.430924	0.229736	0.38745
90.8333	0.716815	0.454319	0.594832	0.502894	0.51503	0.64472	0.605813	0.498473	0.646517	0.477082	0.312576	0.327041	0.261837	0.274301	0.366257	0.429284	0.237756	0.402707
90.8543	0.735017	0.371059	0.567915	0.626994	0.557316	0.489991	0.594994	0.34467	0.644587	0.486542	0.36428	0.38726	0.356155	0.380221	0.361357	0.380876	0.140395	0.331212
91.0938	0.678321	0.382338	0.590025	0.574424	0.503227	0.565133	0.630693	0.379354	0.640038	0.409392	0.249627	0.320522	0.225362	0.304535	0.303807	0.421876	0.223462	0.383322
91.2121	0.699325	0.443496	0.580733	0.478288	0.508082	0.629693	0.588774	0.48856	0.634982	0.469046	0.303803	0.31709	0.252928	0.265844	0.358194	0.419279	0.227119	0.391714
91.2312	0.718944	0.366118	0.549897	0.616536	0.548456	0.483067	0.583188	0.336414	0.635216	0.477184	0.358877	0.376477	0.349169	0.374418	0.353379	0.368492	0.1352	0.325654
91.4844	0.659337	0.370083	0.565667	0.554031	0.494249	0.553114	0.618189	0.364938	0.628793	0.39983	0.238193	0.310832	0.217676	0.297292	0.292845	0.414609	0.213652	0.376955
91.5909	0.693352	0.433682	0.567478	0.47166	0.500525	0.627139	0.584031	0.486334	0.62854	0.464112	0.296786	0.313316	0.246766	0.257965	0.356988	0.41763	0.224876	0.383877
91.608	0.699703	0.355783	0.539423	0.610453	0.540101	0.46317	0.571957	0.323045	0.628469	0.469074	0.35584	0.374884	0.340674	0.365878	0.347779	0.370783	0.132828	0.317219
91.875	0.652853	0.366793	0.564503	0.559259	0.488332	0.549043	0.617681	0.365144	0.615967	0.396991	0.240093	0.303694	0.215438	0.291775	0.291248	0.408993	0.209886	0.375795
91.9697	0.677302	0.427594	0.568452	0.467048	0.492314	0.610694	0.563837	0.476478	0.611202	0.46008	0.292588	0.301279	0.239676	0.261871	0.346171	0.408658	0.218247	0.370851
91.9849	0.689191	0.344221	0.525493	0.595468	0.532905	0.451456	0.557514	0.318476	0.611538	0.466362	0.35085	0.364629	0.331219	0.361904	0.341745	0.358043	0.12673	0.304518
92.2656	0.633911	0.356	0.537857	0.540241	0.473479	0.530499	0.601577	0.343459	0.601878	0.386281	0.226707	0.295155	0.211436	0.28023	0.278286	0.405383	0.201485	0.368415
92.3485	0.65898	0.419455	0.53298	0.447966	0.481078	0.606906	0.552143	0.459081	0.602371	0.451981	0.283006	0.295707	0.231413	0.242381	0.339975	0.400717	0.212747	0.363085
92.3618	0.682421	0.339475	0.519336	0.593735	0.526942	0.442173	0.552559	0.307033	0.606364	0.459399	0.342429	0.361449	0.326364	0.356655	0.336332	0.348589	0.123703	0.30187
92.6562	0.618542	0.342533	0.530293	0.52807	0.466269	0.516219	0.586035	0.331293	0.596353	0.37809	0.228815	0.288825	0.204395	0.270762	0.272037	0.394783	0.195704	0.362106
92.7273	0.649877	0.412601	0.517067	0.441801	0.471199	0.603802	0.550165	0.462595	0.595847	0.447094	0.285038	0.28673	0.227417	0.241241	0.336911	0.397657	0.209307	0.361811
92.7387	0.66894	0.327367	0.509238	0.583697	0.519796	0.429927	0.538831	0.292781	0.59846	0.450771	0.334216	0.35202	0.316501	0.347902	0.330378	0.34325	0.116525	0.294686
93.0469	0.607013	0.335894	0.529178	0.522958	0.454773	0.515544	0.581401	0.321518	0.584617	0.374206	0.216805	0.28173	0.201336	0.262897	0.266174	0.386632	0.191802	0.360658
93.1061	0.63616	0.402559	0.50359	0.430226	0.46484	0.592288	0.532445	0.450903	0.582531	0.440981	0.268079	0.278379	0.218412	0.228393	0.326686	0.388489	0.203671	0.352166
93.1156	0.654889	0.314846	0.496676	0.573344	0.507678	0.419556	0.523384	0.27849	0.582283	0.445128	0.329422	0.342812	0.311838	0.342444	0.321761	0.334605	0.114766	0.281715
93.4375	0.591149	0.32953	0.522037	0.514512	0.446934	0.506041	0.571599	0.313243	0.577327	0.368788	0.213036	0.272415	0.194284	0.256619	0.26257	0.384205	0.184688	0.352714
93.4848	0.622456	0.393587	0.487173	0.411075	0.447397	0.581026	0.521154	0.436541	0.569376	0.429292	0.259637	0.270228	0.211677	0.218071	0.319328	0.384606	0.19281	0.346345
93.4925	0.632946	0.306428	0.48394	0.559446	0.501449	0.402252	0.508222	0.2668	0.575129	0.43801	0.319664	0.33781	0.304889	0.33202	0.314893	0.327382	0.110505	0.273097
93.8281	0.573019	0.316942	0.495116	0.502668	0.437765	0.490449	0.559042	0.296624	0.566191	0.357917	0.200844	0.263328	0.195629	0.250825	0.249962	0.375731	0.175173	0.34372
93.8636	0.616186	0.387777	0.477377	0.408132	0.44865	0.572682	0.515863	0.432668	0.564748	0.431647	0.255845	0.264675	0.206668	0.215383	0.312142	0.377941	0.19416	0.343692
93.8693	0.622501	0.303601	0.471046	0.557816	0.497835	0.393663	0.503561	0.261999	0.563179	0.435495	0.317996	0.33374	0.29794	0.330294	0.310377	0.321508	0.10766	0.265849
94.2188	0.559087	0.307938	0.479778	0.494628	0.425068	0.482449	0.546877	0.296064	0.553655	0.352057	0.196743	0.25688	0.187328	0.24497	0.245158	0.368779	0.171819	0.340043
94.2424	0.601247	0.382916	0.465698	0.39998	0.443283	0.569432	0.506616	0.426265	0.557557	0.423581	0.253023	0.259039	0.203317	0.205799	0.306543	0.372799	0.188276	0.337848
94.2462	0.613112	0.288317	0.457095	0.543346	0.489292	0.388465	0.485142	0.247106	0.550777	0.422534	0.305967	0.321915	0.289421	0.321161	0.306391	0.309501	0.101603	0.259382
94.6094	0.550254	0.299541	0.470791	0.478206	0.421079	0.476435	0.538604	0.279447	0.547317	0.346239	0.190973	0.25146	0.184179	0.239717	0.24359	0.360673	0.166432	0.331699
94.6212	0.585206	0.37601	0.454009	0.377275	0.425886	0.555371	0.487263	0.412666	0.539575	0.41476	0.243442	0.249287	0.190956	0.199044	0.298352	0.368601	0.180104	0.334865
94.6231	0.589536	0.277114	0.445396	0.536896	0.480512	0.371424	0.476077	0.240439	0.541173	0.417909	0.297833	0.319339	0.282711	0.31228	0.295888	0.303236	0.0946293	0.244715
95	0.562675	0.353301	0.431257	0.350761	0.416812	0.537083	0.464318	0.395599	0.519134	0.397923	0.229453	0.237167	0.175012	0.187948	0.284591	0.355788	0.168003	0.316256
95	0.5369	0.2943	0.460389	0.477362	0.40764	0.460683	0.527477	0.270398	0.531502	0.341019	0.182934	0.24664	0.178677	0.232676	0.237269	0.358222	0.156847	0.327443
95	0.587089	0.273613	0.435861	0.531132	0.478066	0.363373	0.46794	0.232706	0.532654	0.414878	0.297244	0.31149	0.279577	0.310148	0.29047	0.295593	0.0965745	0.244173

## Sheet: 4F EV3E Tms
	c1481:ADP(2.5)	c1481:Apo	c1481:ATP(2.5)	c2052:ADP(2.5)	c2052:Apo	c2052:ATP(10)	c2052:ATP(2.5)	c2052:ATP(20)	c2052:ATP(5)	c2091:ADP(2.5)	c2091:Apo	c2091:ATP(10)	c2091:ATP(2.5)	c2091:ATP(20)	c2091:ATP(5)	c2092:ADP(2.5)	c2092:Apo	c2092:ATP(2.5)
1	72.95	58.63	70.31	71.07	63.53	66.92	65.41	67.3	66.17	62.78	52.98	56.75	54.86	56.37	55.62	64.28	47.7	59.01
2	72.93	58.87	70.59	70.59	63.55	66.68	65.51	67.07	65.9	62.38	52.62	56.13	54.57	56.52	55.35	64.34	47.93	59.26
3	72.84	58.45	70.57	70.57	63.37	66.78	65.27	67.16	66.02	62.23	52.39	56.17	54.66	55.8	55.42	64.13	47.46	59.2
	72.9067	58.65	70.49	70.7433	63.4833	66.7933	65.3967	67.1767	66.03	62.4633	52.6633	56.35	54.6967	56.23	55.4633	64.25	47.6967	59.1567
	0.0585947	0.210713	0.156205	0.283078	0.0986577	0.120554	0.120554	0.115902	0.135277	0.284312	0.297377	0.346987	0.148436	0.379868	0.140119	0.108167	0.235018	0.130512
	72.9067	58.65	70.49	70.7433	63.4833	66.7933	65.3967	67.1767	66.03	62.4633	52.6633	56.35	54.6967	56.23	55.4633	64.25	47.6967	59.1567
	0.0585947	0.210713	0.156205	0.283078	0.0986577	0.120554	0.120554	0.115902	0.135277	0.284312	0.297377	0.346987	0.148436	0.379868	0.140119	0.108167	0.235018	0.130512
	ATP	c2091	SE	c2052	SE
	0	52.6633	0.297377	63.4833	0.0986577
	2.5	54.6967	0.148436	65.3967	0.120554
	5	55.4633	0.140119	66.03	0.135277
	10	56.35	0.346987	66.7933	0.120554
	20	56.23	0.379868	67.1767	0.115902
Delta Tm	ATP	c2091	SE	c2052	SE
	0	0	0.297377	0	0.0986577
	2.5	2.03333	0.148436	1.91333	0.120554
	5	2.8	0.140119	2.54667	0.135277
	10	3.68667	0.346987	3.31	0.120554
	20	3.56667	0.379868	3.69333	0.115902
