# Supplementary material for: An oligomeric state‐dependent switch in the ER enzyme FICD regulates AMPylation and deAMPylation of BiP
Source: EMBO J. 2019 Sep 18;38(21):e102177. doi: 10.15252/embj.2019102177 (PMC6826200; doi:10.15252/embj.2019102177)
Supplement: Supplementary file 11 — Source Data for Figure 6 [file EMBJ-38-e102177-s009.zip]

Archive with 11 entries (10 files):
- 6A.xlsx
- 6B.xlsx
- 6E.xlsx
- 6F.xlsx
- 6G.xlsx
- __MACOSX/
- __MACOSX/._6A.xlsx
- __MACOSX/._6B.xlsx
- __MACOSX/._6E.xlsx
- __MACOSX/._6F.xlsx
- __MACOSX/._6G.xlsx
