# Supplementary material for: An oligomeric state‐dependent switch in the ER enzyme FICD regulates AMPylation and deAMPylation of BiP
Source: EMBO J. 2019 Sep 18;38(21):e102177. doi: 10.15252/embj.2019102177 (PMC6826200; doi:10.15252/embj.2019102177)
Supplement: Supplementary file 11 — Source Data for Figure 6 [file EMBJ-38-e102177-s009.zip › 6A.xlsx]

## Sheet: Figure 6A 180423
Time /s	A	B	C	D	E	F	G	H		Time /s	c2331:Apo c2093(250)	c2093:Apo	c2093:ATP(8)	c2093:ADP(2)	c2331:Apo c1954(250)	c1954:Apo	c1954:ATP(8)	c1954:ADP(2)
0	0.00259149	-0.00883989	-0.0025039	-0.00045989	-0.00273665	-0.00170998	-0.0163962	-0.0143542		0	0	0	0	0	0.00410449	0.00749143	0.00133692	0
0.1	0.00626094	-0.00382585	0.00761384	0.0053588	-0.00430495	-0.00795492	-0.0169158	-0.00480188		0.1	0.00366945	0.00501404	0.0101177	0.00581869	0.00253619	0.00124649	0.00081741	0.00955231
0.2	0.00584353	-0.00437294	0.00674014	0.00505732	-0.00489311	-0.00852391	-0.0172307	-0.00639799		0.2	0.00325204	0.00446695	0.00924404	0.00551721	0.00194803	0.0006775	0.00050246	0.0079562
0.3	0.00548391	-0.0041482	0.00648486	0.00550224	-0.0046844	-0.00920141	-0.0177332	-0.00557595		0.3	0.00289242	0.00469169	0.00898876	0.00596213	0.00215674	0	0	0.00877824
0.4	0.00497429	-0.00488158	0.0045276	0.00501633	-0.00468518	-0.00878905	-0.0165347	-0.00509892		0.4	0.0023828	0.00395831	0.0070315	0.00547622	0.00215596	0.00041236	0.00119845	0.00925527
0.5	0.00408876	-0.00402578	0.00522501	0.00494592	-0.005543	-0.00825855	-0.0169101	-0.00542643		0.5	0.00149727	0.00481411	0.00772891	0.00540581	0.00129814	0.00094286	0.0008231	0.00892776
0.6	0.00455562	-0.00531685	0.00491718	0.00515268	-0.00532698	-0.00801963	-0.0170666	-0.00663024		0.6	0.00196413	0.00352304	0.00742108	0.00561257	0.00151416	0.00118178	0.00066656	0.00772395
0.7	0.00454819	-0.00580022	0.00515758	0.00512531	-0.00684114	-0.00740883	-0.0162829	-0.0069565		0.7	0.0019567	0.00303967	0.00766148	0.0055852	0	0.00179258	0.00145023	0.00739769
0.8	0.00403684	-0.0047034	0.00642135	0.00511345	-0.00556161	-0.00706593	-0.0153086	-0.0072038		0.8	0.00144535	0.00413649	0.00892525	0.00557334	0.00127953	0.00213548	0.00242458	0.00715039
0.9	0.0036052	-0.00576232	0.00741024	0.00600216	-0.00577098	-0.00669408	-0.0156351	-0.00628521		0.9	0.00101371	0.00307757	0.00991414	0.00646205	0.00107016	0.00250733	0.0020981	0.00806898
1	0.0038231	-0.00751994	0.00743073	0.00552634	-0.00571403	-0.00669244	-0.0145713	-0.00665838		1	0.00123161	0.00131995	0.00993463	0.00598623	0.00112711	0.00250897	0.00316184	0.00769581
1.1	0.0041606	-0.00593686	0.00832312	0.00557556	-0.0049815	-0.00651214	-0.0146539	-0.00738644		1.1	0.00156911	0.00290303	0.010827	0.00603545	0.00185964	0.00268927	0.00307929	0.00696775
1.2	0.00465943	-0.00591363	0.00948496	0.00607978	-0.00367761	-0.00551776	-0.0133466	-0.00749311		1.2	0.00206794	0.00292626	0.0119889	0.00653967	0.00316353	0.00368365	0.00438658	0.00686108
1.3	0.00454547	-0.00659185	0.00811816	0.00536489	-0.00407383	-0.00493444	-0.0139265	-0.00529423		1.3	0.00195398	0.00224804	0.0106221	0.00582478	0.00276731	0.00426697	0.0038067	0.00905996
1.4	0.00535493	-0.00557531	0.00968706	0.00508146	-0.00438809	-0.00415743	-0.0123177	-0.0054298		1.4	0.00276344	0.00326458	0.012191	0.00554135	0.00245305	0.00504398	0.00541546	0.00892439
1.5	0.00559052	-0.00367766	0.00982752	0.00600673	-0.00301657	-0.00236472	-0.0110753	-0.00410293		1.5	0.00299903	0.00516223	0.0123314	0.00646662	0.00382457	0.00683669	0.00665786	0.0102513
1.6	0.00423923	-0.00300576	0.0101726	0.00480366	-0.00353566	-0.00245219	-0.0101761	-0.00434461		1.6	0.00164774	0.00583413	0.0126765	0.00526355	0.00330548	0.00674922	0.00755707	0.0100096
1.7	0.0035004	-0.00253031	0.0112259	0.0057711	-0.00353845	-0.00150957	-0.00863392	-0.00347524		1.7	0.00090891	0.00630958	0.0137298	0.00623099	0.00330269	0.00769184	0.00909924	0.0108789
1.8	0.00447728	-0.00072747	0.0124163	0.00587734	-0.00269486	0.00017969	-0.0104484	-0.00236335		1.8	0.00188579	0.00811242	0.0149202	0.00633723	0.00414628	0.0093811	0.00728479	0.0119908
1.9	0.00299038	-0.00032275	0.0097849	0.00610228	-0.00187935	0.00114756	-0.00796646	-0.00153532		1.9	0.00039889	0.00851714	0.0122888	0.00656217	0.00496179	0.010349	0.0097667	0.0128189
2	0.00553013	0.00098701	0.00958496	0.00563569	-0.00254233	0.0041874	-0.00614914	6.884e-05		2	0.00293864	0.0098269	0.0120889	0.00609558	0.00429881	0.0133888	0.011584	0.014423
2.1	0.00460415	0.00299272	0.0102469	0.00657561	-0.00130768	0.00466996	-0.00675665	9.48e-05		2.1	0.00201266	0.0118326	0.0127508	0.0070355	0.00553346	0.0138714	0.0109765	0.014449
2.2	0.00459132	0.00295363	0.00820505	0.00633974	-0.00094446	0.00526591	-0.00484437	0.00168487		2.2	0.00199983	0.0117935	0.010709	0.00679963	0.00589668	0.0144673	0.0128888	0.0160391
2.3	0.00542299	0.00551805	0.00846441	0.00622552	-0.00027788	0.00638136	-0.00489911	0.00442092		2.3	0.0028315	0.0143579	0.0109683	0.00668541	0.00656326	0.0155828	0.0128341	0.0187751
2.4	0.00578482	0.0064053	0.00803685	0.00624306	-0.00037237	0.00878211	-0.00189457	0.00488178		2.4	0.00319333	0.0152452	0.0105407	0.00670295	0.00646877	0.0179835	0.0158386	0.019236
2.5	0.00661486	0.0093306	0.00888724	0.00633052	0.00012745	0.0110043	-0.00178973	0.00698317		2.5	0.00402337	0.0181705	0.0113911	0.00679041	0.00696859	0.0202057	0.0159434	0.0213374
2.6	0.00783982	0.00914379	0.00884855	0.00686993	0.00153984	0.0128762	0.00019614	0.00773138		2.6	0.00524833	0.0179837	0.0113525	0.00732982	0.00838098	0.0220776	0.0179293	0.0220856
2.7	0.0082951	0.00977272	0.0102883	0.00727744	0.00098342	0.0148187	0.0014872	0.00960871		2.7	0.00570361	0.0186126	0.0127922	0.00773733	0.00782456	0.0240201	0.0192204	0.0239629
2.8	0.00681032	0.0115753	0.0114813	0.00743153	0.00377956	0.0163606	0.00204138	0.00992419		2.8	0.00421883	0.0204152	0.0139852	0.00789142	0.0106207	0.025562	0.0197745	0.0242784
2.9	0.00773225	0.0122545	0.0113984	0.00672029	0.00332576	0.0171487	0.00337699	0.0111047		2.9	0.00514076	0.0210944	0.0139023	0.00718018	0.0101669	0.0263501	0.0211102	0.0254589
3	0.00833948	0.0121094	0.0122376	0.00520848	0.00461203	0.0184212	0.00404319	0.0118886		3	0.00574799	0.0209493	0.0147415	0.00566837	0.0114532	0.0276226	0.0217763	0.0262428
3.1	0.00880185	0.0152664	0.0130661	0.00550191	0.00501136	0.0198179	0.00592931	0.010453		3.1	0.00621036	0.0241062	0.01557	0.0059618	0.0118525	0.0290193	0.0236625	0.0248072
3.2	0.00978781	0.0151118	0.0132247	0.0053391	0.00571273	0.0222797	0.00781428	0.0113366		3.2	0.00719632	0.0239516	0.0157286	0.00579899	0.0125539	0.0314811	0.0255474	0.0256908
3.3	0.00996808	0.0152409	0.0127475	0.00529911	0.00579409	0.0243031	0.00834884	0.0119794		3.3	0.00737659	0.0240808	0.0152514	0.005759	0.0126352	0.0335045	0.026082	0.0263336
3.4	0.0110822	0.0165862	0.0147525	0.00684615	0.00761824	0.025551	0.0105543	0.0108369		3.4	0.00849075	0.0254261	0.0172564	0.00730604	0.0144594	0.0347524	0.0282875	0.0251911
3.5	0.0115664	0.0167622	0.0148685	0.00677523	0.00983524	0.0270162	0.0102663	0.0121338		3.5	0.00897494	0.0256021	0.0173724	0.00723512	0.0166764	0.0362176	0.0279995	0.026488
3.6	0.0116077	0.0188873	0.0151201	0.00670693	0.00930663	0.0283524	0.0126825	0.0124817		3.6	0.00901621	0.0277272	0.017624	0.00716682	0.0161478	0.0375538	0.0304157	0.0268359
3.7	0.012204	0.0189836	0.0155199	0.00689498	0.00969377	0.0294663	0.0127053	0.0126766		3.7	0.00961253	0.0278235	0.0180238	0.00735487	0.0165349	0.0386677	0.0304384	0.0270308
3.8	0.0136668	0.0199476	0.0142619	0.00600732	0.0120929	0.0312639	0.0134813	0.0130157		3.8	0.0110753	0.0287875	0.0167658	0.00646721	0.018934	0.0404653	0.0312145	0.0273699
3.9	0.0138648	0.0199744	0.0139093	0.00663001	0.0119738	0.032955	0.0166722	0.0128387		3.9	0.0112733	0.0288143	0.0164132	0.0070899	0.018815	0.0421564	0.0344054	0.0271929
4	0.0152103	0.0212572	0.0153557	0.00635196	0.0123409	0.0346925	0.0163403	0.0135009		4	0.0126188	0.0300971	0.0178596	0.00681185	0.0191821	0.0438939	0.0340734	0.0278551
4.1	0.0151964	0.0235876	0.0140499	0.00706838	0.0133525	0.0362389	0.017633	0.0144627		4.1	0.0126049	0.0324274	0.0165538	0.00752827	0.0201936	0.0454403	0.0353662	0.0288169
4.2	0.0167093	0.0245061	0.0134214	0.00705728	0.0128921	0.0371229	0.0181779	0.0160129		4.2	0.0141178	0.033346	0.0159253	0.00751717	0.0197333	0.0463243	0.035911	0.0303671
4.3	0.0183503	0.0271663	0.0140823	0.00654033	0.0130042	0.0386534	0.0198396	0.0155273		4.3	0.0157588	0.0360062	0.0165862	0.00700022	0.0198454	0.0478548	0.0375727	0.0298815
4.4	0.0176275	0.0283429	0.0132387	0.00636798	0.0143259	0.0404694	0.0212377	0.0185744		4.4	0.015036	0.0371828	0.0157426	0.00682787	0.0211671	0.0496709	0.0389709	0.0329286
4.5	0.0187702	0.029217	0.0126876	0.00655946	0.0148907	0.0422179	0.021803	0.0204306		4.5	0.0161787	0.0380569	0.0151915	0.00701935	0.0217319	0.0514193	0.0395362	0.0347848
4.6	0.0175166	0.0297399	0.0138161	0.00776964	0.0150025	0.0434371	0.0238923	0.0214503		4.6	0.0149251	0.0385798	0.01632	0.00822953	0.0218436	0.0526385	0.0416255	0.0358045
4.7	0.0179529	0.0299627	0.0141283	0.00768348	0.0156003	0.0460098	0.0243752	0.0213563		4.7	0.0153614	0.0388026	0.0166322	0.00814337	0.0224415	0.0552113	0.0421083	0.0357105
4.8	0.0171152	0.0333774	0.0140448	0.00552889	0.0162954	0.0476884	0.0260074	0.0227063		4.8	0.0145238	0.0422173	0.0165487	0.00598878	0.0231366	0.0568898	0.0437406	0.0370605
4.9	0.0180445	0.0340907	0.0147864	0.0050862	0.015975	0.0480498	0.0273376	0.0238819		4.9	0.0154531	0.0429305	0.0172903	0.00554609	0.0228161	0.0572512	0.0450707	0.0382361
5	0.0180615	0.0326382	0.0157626	0.00696032	0.0174215	0.0508736	0.0293037	0.0256918		5	0.0154701	0.0414781	0.0182665	0.00742021	0.0242626	0.060075	0.0470369	0.040046
5.1	0.0184243	0.0355924	0.0159297	0.00775979	0.0165685	0.0522338	0.0325543	0.024801		5.1	0.0158329	0.0444323	0.0184336	0.00821968	0.0234096	0.0614352	0.0502875	0.0391552
5.2	0.0194245	0.0344428	0.0161763	0.00922691	0.0171425	0.0542405	0.0331482	0.026331		5.2	0.016833	0.0432827	0.0186802	0.0096868	0.0239836	0.0634419	0.0508814	0.0406852
5.3	0.0189532	0.0340339	0.0149526	0.0106683	0.018262	0.0569529	0.0338487	0.0269066		5.3	0.0163617	0.0428738	0.0174565	0.0111281	0.0251031	0.0661543	0.0515818	0.0412608
5.4	0.0198648	0.0343139	0.0153782	0.0110674	0.0202136	0.0590651	0.0339548	0.0285643		5.4	0.0172733	0.0431538	0.0178821	0.0115272	0.0270547	0.0682665	0.0516879	0.0429185
5.5	0.0213786	0.0356361	0.0172206	0.010983	0.0200889	0.0611909	0.0349826	0.0288894		5.5	0.0187871	0.044476	0.0197245	0.0114428	0.02693	0.0703923	0.0527157	0.0432436
5.6	0.0221958	0.0369008	0.0165098	0.0114321	0.0207287	0.0626052	0.038073	0.0291382		5.6	0.0196043	0.0457407	0.0190137	0.011892	0.0275698	0.0718066	0.0558061	0.0434924
5.7	0.0234126	0.0369519	0.0168675	0.010377	0.0207743	0.0645243	0.0381179	0.0292886		5.7	0.0208211	0.0457918	0.0193714	0.0108369	0.0276154	0.0737257	0.0558511	0.0436428
5.8	0.0245041	0.0378385	0.0175625	0.0119117	0.0232297	0.065953	0.0376625	0.0289429		5.8	0.0219126	0.0466784	0.0200664	0.0123715	0.0300708	0.0751545	0.0553957	0.0432971
5.9	0.0238432	0.0377285	0.017042	0.0114934	0.0225598	0.0673596	0.0403066	0.0291287		5.9	0.0212517	0.0465683	0.0195459	0.0119533	0.0294009	0.076561	0.0580398	0.0434829
6	0.0249083	0.0398372	0.0174802	0.0122054	0.0241135	0.069864	0.0399571	0.0300899		6	0.0223168	0.0486771	0.0199841	0.0126653	0.0309546	0.0790655	0.0576903	0.0444441
6.1	0.0258516	0.0427001	0.0173905	0.0119656	0.0225866	0.0713574	0.0412136	0.0308846		6.1	0.0232601	0.05154	0.0198944	0.0124255	0.0294278	0.0805588	0.0589468	0.0452388
6.2	0.0248852	0.0427271	0.0187112	0.0113932	0.0240471	0.0714893	0.0411024	0.0308967		6.2	0.0222937	0.051567	0.0212151	0.011853	0.0308883	0.0806907	0.0588356	0.0452509
6.3	0.0257562	0.0436655	0.0188367	0.0107333	0.0241946	0.072489	0.0413963	0.0308229		6.3	0.0231647	0.0525054	0.0213406	0.0111932	0.0310358	0.0816904	0.0591295	0.0451771
6.4	0.0242859	0.0446187	0.0185113	0.0100999	0.0254831	0.0722424	0.0403934	0.0324296		6.4	0.0216944	0.0534586	0.0210152	0.0105598	0.0323242	0.0814438	0.0581266	0.0467838
6.5	0.0258369	0.0451127	0.0181499	0.0110636	0.0256789	0.0744483	0.0412517	0.0317961		6.5	0.0232454	0.0539526	0.0206538	0.0115235	0.0325201	0.0836497	0.0589849	0.0461503
6.6	0.0249625	0.047087	0.0180885	0.0103722	0.0262072	0.0767029	0.0433547	0.033036		6.6	0.022371	0.0559269	0.0205924	0.010832	0.0330484	0.0859043	0.0610879	0.0473901
6.7	0.0258398	0.0470054	0.0193418	0.009687	0.0274753	0.0791986	0.0439632	0.0332482		6.7	0.0232483	0.0558452	0.0218457	0.0101469	0.0343165	0.0884	0.0616963	0.0476024
6.8	0.0259563	0.0478081	0.0188678	0.0083281	0.0273691	0.0790743	0.0450995	0.0350994		6.8	0.0233648	0.056648	0.0213717	0.00878799	0.0342103	0.0882757	0.0628327	0.0494536
6.9	0.0252237	0.0477563	0.0183569	0.00944672	0.028679	0.0807326	0.0457116	0.0344756		6.9	0.0226322	0.0565961	0.0208608	0.00990661	0.0355201	0.089934	0.0634448	0.0488298
7	0.0262436	0.0493648	0.0184502	0.00937229	0.0297057	0.0828879	0.0477304	0.036133		7	0.0236521	0.0582047	0.0209541	0.00983218	0.0365468	0.0920893	0.0654636	0.0504872
7.1	0.0253615	0.050354	0.0192622	0.00908899	0.0285987	0.0838203	0.0472904	0.036034		7.1	0.02277	0.0591939	0.0217661	0.00954888	0.0354399	0.0930217	0.0650235	0.0503882
7.2	0.0262403	0.0497744	0.0190784	0.00966801	0.0299863	0.0866051	0.0485927	0.0354044		7.2	0.0236489	0.0586143	0.0215823	0.0101279	0.0368275	0.0958065	0.0663259	0.0497586
7.3	0.0248746	0.0513984	0.0179356	0.010064	0.029878	0.0887643	0.0488037	0.0356552		7.3	0.0222831	0.0602382	0.0204395	0.0105239	0.0367192	0.0979657	0.0665369	0.0500094
7.4	0.0270243	0.0532467	0.0183073	0.00971548	0.0298821	0.0910927	0.0495906	0.0367861		7.4	0.0244328	0.0620866	0.0208112	0.0101754	0.0367232	0.100294	0.0673237	0.0511403
7.5	0.0287327	0.054208	0.0179494	0.0107136	0.0299003	0.0918969	0.0502506	0.0359669		7.5	0.0261412	0.0630479	0.0204533	0.0111735	0.0367414	0.101098	0.0679837	0.0503211
7.6	0.0274884	0.0546849	0.0176959	0.0111607	0.0305676	0.0930092	0.050871	0.0371729		7.6	0.0248969	0.0635248	0.0201998	0.0116206	0.0374087	0.102211	0.0686041	0.0515271
7.7	0.0291255	0.0556554	0.0179497	0.0109755	0.0304259	0.0957722	0.0521066	0.0373259		7.7	0.026534	0.0644953	0.0204536	0.0114354	0.037267	0.104974	0.0698398	0.0516801
7.8	0.0288041	0.0566018	0.0174023	0.010871	0.0320407	0.0971981	0.0513687	0.0370388		7.8	0.0262126	0.0654417	0.0199062	0.0113309	0.0388819	0.1064	0.0691018	0.0513929
7.9	0.030023	0.0571616	0.0166752	0.00993972	0.0320866	0.0987618	0.0535082	0.0380988		7.9	0.0274315	0.0660015	0.0191791	0.0103996	0.0389277	0.107963	0.0712414	0.052453
8	0.0310068	0.0595971	0.0178163	0.0102986	0.0326421	0.0997229	0.0530308	0.0392556		8	0.0284153	0.068437	0.0203202	0.0107585	0.0394832	0.108924	0.070764	0.0536098
8.1	0.0302603	0.0600824	0.0173466	0.0109888	0.031664	0.100584	0.0548662	0.038909		8.1	0.0276689	0.0689223	0.0198505	0.0114487	0.0385051	0.109786	0.0725994	0.0532632
8.2	0.0300417	0.0593789	0.0175597	0.012027	0.0340474	0.100654	0.0539061	0.0398314		8.2	0.0274502	0.0682188	0.0200636	0.0124869	0.0408885	0.109855	0.0716392	0.0541856
8.3	0.0314377	0.0603174	0.0189695	0.0108533	0.0322394	0.100003	0.0536583	0.039283		8.3	0.0288462	0.0691573	0.0214734	0.0113131	0.0390806	0.109205	0.0713915	0.0536371
8.4	0.0320659	0.0612927	0.0169093	0.0106717	0.0332934	0.101105	0.0556413	0.0395516		8.4	0.0294744	0.0701326	0.0194132	0.0111316	0.0401345	0.110306	0.0733745	0.0539058
8.5	0.0323762	0.061247	0.0175391	0.0118816	0.0340783	0.103844	0.0563734	0.0403982		8.5	0.0297847	0.0700869	0.020043	0.0123415	0.0409195	0.113045	0.0741065	0.0547524
8.6	0.0322369	0.0626971	0.0182574	0.0115179	0.0336644	0.104503	0.0586531	0.0416293		8.6	0.0296454	0.071537	0.0207613	0.0119778	0.0405056	0.113704	0.0763863	0.0559835
8.7	0.0330539	0.0632366	0.0193146	0.012356	0.0337552	0.105336	0.0590997	0.0424877		8.7	0.0304624	0.0720765	0.0218185	0.0128159	0.0405963	0.114537	0.0768329	0.0568418
8.8	0.0340092	0.0642976	0.0187684	0.0120681	0.0339442	0.105988	0.0602313	0.0422974		8.8	0.0314177	0.0731375	0.0212723	0.012528	0.0407854	0.11519	0.0779644	0.0566516
8.9	0.0335829	0.0654378	0.0194317	0.0131311	0.0346955	0.108074	0.0595554	0.0418551		8.9	0.0309914	0.0742777	0.0219356	0.013591	0.0415366	0.117275	0.0772886	0.0562093
9	0.0343602	0.0657649	0.0200242	0.0131658	0.0343164	0.108441	0.060839	0.0439636		9	0.0317687	0.0746048	0.0225281	0.0136256	0.0411575	0.117642	0.0785722	0.0583178
9.1	0.0336151	0.066169	0.0217973	0.0137548	0.0347817	0.109773	0.0614956	0.0431863		9.1	0.0310236	0.0750089	0.0243012	0.0142147	0.0416229	0.118974	0.0792288	0.0575405
9.2	0.035164	0.0671047	0.0206842	0.013762	0.0352133	0.111777	0.0642596	0.0425282		9.2	0.0325725	0.0759446	0.0231881	0.0142219	0.0420544	0.120978	0.0819928	0.0568824
9.3	0.0340427	0.0673836	0.0197065	0.0150568	0.0350063	0.11249	0.0642549	0.0435536		9.3	0.0314512	0.0762234	0.0222104	0.0155166	0.0418474	0.121692	0.0819881	0.0579078
9.4	0.0357384	0.0696122	0.0198676	0.0144427	0.0348922	0.114316	0.0648593	0.0443176		9.4	0.033147	0.0784521	0.0223715	0.0149026	0.0417334	0.123517	0.0825925	0.0586718
9.5	0.0357932	0.0693621	0.0198949	0.0154321	0.0363645	0.115027	0.0649724	0.0432246		9.5	0.0332017	0.078202	0.0223988	0.015892	0.0432057	0.124228	0.0827056	0.0575788
9.6	0.0354546	0.0692169	0.019649	0.0145506	0.0355266	0.117203	0.0654632	0.0446027		9.6	0.0328631	0.0780568	0.0221529	0.0150104	0.0423678	0.126405	0.0831964	0.0589569
9.7	0.0374671	0.0699114	0.0191963	0.0132253	0.0372878	0.118854	0.0668279	0.0444088		9.7	0.0348757	0.0787513	0.0217002	0.0136852	0.044129	0.128055	0.084561	0.058763
9.8	0.0365119	0.0712921	0.0193745	0.0123435	0.0377316	0.11922	0.066568	0.0448793		9.8	0.0339204	0.080132	0.0218784	0.0128033	0.0445727	0.128421	0.0843012	0.0592335
9.9	0.0370508	0.0714612	0.0188178	0.0120094	0.0387737	0.120837	0.0674955	0.0453514		9.9	0.0344593	0.080301	0.0213217	0.0124693	0.0456148	0.130039	0.0852287	0.0597056
10	0.0362662	0.0720237	0.0194618	0.0116566	0.0390676	0.120997	0.0686102	0.0457061		10	0.0336747	0.0808636	0.0219657	0.0121165	0.0459087	0.130198	0.0863433	0.0600603
10.1	0.0355856	0.0720161	0.0201561	0.0121191	0.0392133	0.122468	0.0682501	0.0453009		10.1	0.0329941	0.080856	0.02266	0.012579	0.0460545	0.131669	0.0859833	0.0596551
10.2	0.0358453	0.0715781	0.020724	0.00969823	0.0400688	0.122363	0.0678233	0.044898		10.2	0.0332538	0.080418	0.0232279	0.0101581	0.04691	0.131565	0.0855564	0.0592522
10.3	0.0369798	0.0718132	0.0210894	0.00854136	0.0402667	0.12414	0.0674202	0.0449367		10.3	0.0343883	0.0806531	0.0235933	0.00900125	0.0471079	0.133342	0.0851534	0.0592909
10.4	0.0369997	0.0723545	0.02147	0.00914223	0.0406042	0.126063	0.0697719	0.0450102		10.4	0.0344082	0.0811944	0.0239739	0.00960212	0.0474453	0.135264	0.087505	0.0593644
10.5	0.0357667	0.0736366	0.020977	0.00925075	0.0408936	0.12702	0.0690182	0.0452976		10.5	0.0331752	0.0824765	0.0234809	0.00971064	0.0477348	0.136222	0.0867513	0.0596518
10.6	0.0358662	0.0754418	0.0203759	0.00895706	0.0409807	0.128627	0.0704371	0.0455598		10.6	0.0332747	0.0842817	0.0228798	0.00941695	0.0478218	0.137828	0.0881702	0.059914
10.7	0.0365236	0.0771388	0.0207531	0.00994483	0.0408312	0.1296	0.0703747	0.0460236		10.7	0.0339321	0.0859787	0.023257	0.0104047	0.0476723	0.138801	0.0881078	0.0603778
10.8	0.0363245	0.0766122	0.0209257	0.00922876	0.0412397	0.129956	0.0702911	0.0457367		10.8	0.033733	0.0854521	0.0234296	0.00968865	0.0480809	0.139157	0.0880242	0.0600909
10.9	0.0363234	0.0768869	0.0207102	0.0111789	0.0418266	0.131673	0.0703434	0.0460817		10.9	0.0337319	0.0857268	0.0232141	0.0116387	0.0486678	0.140875	0.0880766	0.0604358
11	0.0373887	0.0789726	0.0206473	0.0112997	0.0417356	0.132578	0.0735188	0.047828		11	0.0347972	0.0878125	0.0231512	0.0117596	0.0485768	0.141779	0.091252	0.0621822
11.1	0.0372169	0.080892	0.0202454	0.0110418	0.0422766	0.133025	0.0731292	0.0470264		11.1	0.0346254	0.0897319	0.0227493	0.0115017	0.0491178	0.142226	0.0908623	0.0613806
11.2	0.0368972	0.0812527	0.01858	0.0117953	0.0419394	0.134796	0.077021	0.0479956		11.2	0.0343057	0.0900926	0.0210839	0.0122552	0.0487806	0.143998	0.0947541	0.0623498
11.3	0.0370769	0.0823886	0.0198775	0.0135672	0.0409792	0.135376	0.0754329	0.0489866		11.3	0.0344854	0.0912284	0.0223814	0.0140271	0.0478204	0.144578	0.093166	0.0633408
11.4	0.0377051	0.0845035	0.0195898	0.012835	0.040137	0.136398	0.0772598	0.0481371		11.4	0.0351136	0.0933434	0.0220937	0.0132949	0.0469781	0.145599	0.0949929	0.0624913
11.5	0.0390699	0.0845654	0.0188636	0.0131434	0.041391	0.137353	0.0772843	0.0484758		11.5	0.0364784	0.0934053	0.0213675	0.0136033	0.0482321	0.146554	0.0950174	0.06283
11.6	0.0394657	0.0865079	0.0196752	0.0132175	0.0397169	0.138634	0.0779969	0.0506204		11.6	0.0368742	0.0953478	0.0221791	0.0136773	0.0465581	0.147836	0.0957301	0.0649746
11.7	0.0402468	0.0884796	0.0202287	0.0137255	0.04061	0.139136	0.0799055	0.0499832		11.7	0.0376553	0.0973195	0.0227326	0.0141853	0.0474512	0.148338	0.0976387	0.0643374
11.8	0.0393789	0.0892998	0.0202495	0.0145549	0.0392736	0.140921	0.0805211	0.0511734		11.8	0.0367874	0.0981397	0.0227534	0.0150148	0.0461148	0.150123	0.0982543	0.0655276
11.9	0.0412824	0.0895334	0.0208637	0.0138737	0.0401137	0.142423	0.080558	0.0516394		11.9	0.0386909	0.0983733	0.0233676	0.0143336	0.0469548	0.151624	0.0982912	0.0659935
12	0.0414859	0.0908622	0.0228525	0.0140008	0.0391119	0.141279	0.0806645	0.0508871		12	0.0388944	0.0997021	0.0253564	0.0144607	0.045953	0.150481	0.0983977	0.0652413
12.1	0.0419038	0.0899693	0.0225484	0.0128579	0.0400955	0.142976	0.080476	0.0505599		12.1	0.0393123	0.0988092	0.0250523	0.0133178	0.0469367	0.152177	0.0982091	0.0649141
12.2	0.0431112	0.0924859	0.0212993	0.0126113	0.041268	0.144662	0.0815512	0.0508755		12.2	0.0405197	0.101326	0.0238032	0.0130712	0.0481091	0.153864	0.0992844	0.0652297
12.3	0.0443416	0.0911897	0.022197	0.0144609	0.0410059	0.146125	0.0815028	0.0515932		12.3	0.0417501	0.10003	0.0247009	0.0149208	0.047847	0.155326	0.099236	0.0659474
12.4	0.0446853	0.0925333	0.0225777	0.0134801	0.0404959	0.146106	0.0823612	0.051835		12.4	0.0420938	0.101373	0.0250816	0.01394	0.047337	0.155308	0.100094	0.0661892
12.5	0.0437795	0.094578	0.0203244	0.014048	0.0424623	0.146399	0.080733	0.0512159		12.5	0.041188	0.103418	0.0228283	0.0145079	0.0493035	0.1556	0.0984661	0.0655701
12.6	0.0441628	0.0936883	0.0220094	0.0154805	0.0417676	0.148607	0.0826158	0.0514737		12.6	0.0415713	0.102528	0.0245133	0.0159404	0.0486087	0.157809	0.100349	0.0658279
12.7	0.0455454	0.0937104	0.0213965	0.0138834	0.0429279	0.148517	0.0819531	0.0521733		12.7	0.0429539	0.10255	0.0239004	0.0143433	0.0497691	0.157718	0.0996863	0.0665275
12.8	0.0449659	0.0937184	0.0216358	0.0137784	0.0424734	0.14935	0.0821061	0.0518514		12.8	0.0423745	0.102558	0.0241397	0.0142383	0.0493145	0.158551	0.0998393	0.0662056
12.9	0.0449113	0.0945334	0.0217123	0.0147526	0.0433979	0.151937	0.0830461	0.0518502		12.9	0.0423198	0.103373	0.0242162	0.0152125	0.0502391	0.161138	0.100779	0.0662044
13	0.0444899	0.0947749	0.0206312	0.0136215	0.0443814	0.15169	0.0837176	0.0522531		13	0.0418984	0.103615	0.0231351	0.0140813	0.0512226	0.160892	0.101451	0.0666073
13.1	0.0438432	0.0953715	0.0200928	0.0131424	0.0442736	0.152375	0.0823507	0.0532296		13.1	0.0412517	0.104211	0.0225967	0.0136023	0.0511147	0.161577	0.100084	0.0675837
13.2	0.0442987	0.094642	0.0208743	0.0130681	0.0442928	0.153109	0.0839194	0.0530937		13.2	0.0417072	0.103482	0.0233782	0.013528	0.051134	0.162311	0.101653	0.0674479
13.3	0.0448452	0.0939851	0.0197024	0.0134892	0.0444066	0.153351	0.0825816	0.0537253		13.3	0.0422537	0.102825	0.0222063	0.0139491	0.0512478	0.162552	0.100315	0.0680795
13.4	0.04556	0.0958322	0.0196967	0.0126168	0.0465048	0.154059	0.0845236	0.0529397		13.4	0.0429685	0.104672	0.0222006	0.0130767	0.053346	0.16326	0.102257	0.0672939
13.5	0.0468839	0.0968779	0.020479	0.0131333	0.0460347	0.154	0.0845881	0.0544683		13.5	0.0442924	0.105718	0.0229829	0.0135932	0.0528759	0.163201	0.102321	0.0688225
13.6	0.0469259	0.0972211	0.0187228	0.0137184	0.0455599	0.156012	0.0856735	0.0539895		13.6	0.0443344	0.106061	0.0212267	0.0141783	0.052401	0.165214	0.103407	0.0683437
13.7	0.046432	0.0970842	0.019272	0.0139877	0.0458315	0.157441	0.0866659	0.053125		13.7	0.0438405	0.105924	0.0217759	0.0144476	0.0526726	0.166642	0.104399	0.0674792
13.8	0.0467034	0.0969809	0.0209391	0.0148994	0.0460493	0.157532	0.0858086	0.0534681		13.8	0.0441119	0.105821	0.023443	0.0153592	0.0528904	0.166733	0.103542	0.0678222
13.9	0.0486169	0.0975476	0.021112	0.0136768	0.0469169	0.157138	0.0859277	0.0532595		13.9	0.0460255	0.106388	0.0236159	0.0141367	0.053758	0.166339	0.103661	0.0676137
14	0.0475674	0.0980693	0.0216508	0.0145151	0.0457896	0.157338	0.0862132	0.0532129		14	0.0449759	0.106909	0.0241547	0.014975	0.0526308	0.16654	0.103946	0.0675671
14.1	0.049148	0.0986595	0.0211354	0.0143337	0.0473436	0.159264	0.0881807	0.0537087		14.1	0.0465565	0.107499	0.0236393	0.0147936	0.0541847	0.168466	0.105914	0.0680629
14.2	0.0484948	0.100966	0.0208414	0.0150728	0.0461776	0.161098	0.0882969	0.0549393		14.2	0.0459033	0.109806	0.0233453	0.0155327	0.0530187	0.1703	0.10603	0.0692934
14.3	0.0495155	0.0997055	0.022634	0.0158759	0.0460755	0.160803	0.089189	0.0533729		14.3	0.046924	0.108545	0.0251379	0.0163358	0.0529166	0.170005	0.106922	0.0677271
14.4	0.0495683	0.102183	0.0238697	0.0162872	0.0464203	0.161143	0.0883098	0.0536599		14.4	0.0469769	0.111023	0.0263736	0.016747	0.0532614	0.170344	0.106043	0.0680141
14.5	0.0482419	0.102613	0.0236972	0.0160266	0.0457112	0.162101	0.0908301	0.0527106		14.5	0.0456504	0.111453	0.0262011	0.0164865	0.0525524	0.171302	0.108563	0.0670648
14.6	0.0495551	0.102391	0.0237686	0.0158334	0.0453045	0.163798	0.0904144	0.053159		14.6	0.0469637	0.111231	0.0262725	0.0162933	0.0521456	0.173	0.108148	0.0675132
14.7	0.0496683	0.1037	0.0238662	0.0136997	0.0456675	0.163925	0.0902883	0.0523114		14.7	0.0470768	0.112539	0.0263701	0.0141596	0.0525086	0.173126	0.108021	0.0666656
14.8	0.0479388	0.104776	0.0241622	0.013877	0.0448348	0.16547	0.0915298	0.0536167		14.8	0.0453474	0.113616	0.0266661	0.0143368	0.0516759	0.174671	0.109263	0.0679708
14.9	0.0485618	0.104093	0.0240147	0.0118135	0.0441985	0.166818	0.0910753	0.05253		14.9	0.0459703	0.112933	0.0265186	0.0122734	0.0510396	0.176019	0.108808	0.0668842
15	0.0494715	0.106505	0.0240037	0.0121816	0.0449905	0.166348	0.0909516	0.0528072		15	0.04688	0.115345	0.0265076	0.0126414	0.0518316	0.175549	0.108685	0.0671613
15.1	0.0490898	0.10722	0.022638	0.0120787	0.0443914	0.166076	0.0909095	0.0543988		15.1	0.0464983	0.11606	0.0251419	0.0125386	0.0512325	0.175278	0.108643	0.068753
15.2	0.0497311	0.10714	0.0220486	0.0116934	0.0456842	0.166058	0.0918929	0.054257		15.2	0.0471396	0.11598	0.0245525	0.0121533	0.0525254	0.175259	0.109626	0.0686112
15.3	0.0497552	0.108942	0.0206657	0.0122361	0.0463302	0.166842	0.0929909	0.0548148		15.3	0.0471637	0.117782	0.0231696	0.012696	0.0531713	0.176043	0.110724	0.069169
15.4	0.0512394	0.111335	0.0212245	0.0110689	0.0466568	0.167733	0.0933215	0.054199		15.4	0.0486479	0.120175	0.0237284	0.0115288	0.0534979	0.176935	0.111055	0.0685532
15.5	0.0513147	0.110969	0.0193742	0.0121499	0.047031	0.167582	0.0943745	0.0552726		15.5	0.0487232	0.119809	0.0218781	0.0126098	0.0538722	0.176783	0.112108	0.0696268
15.6	0.0507776	0.110978	0.0201254	0.0125559	0.0487957	0.169111	0.094604	0.0562803		15.6	0.0481861	0.119818	0.0226293	0.0130158	0.0556369	0.178312	0.112337	0.0706345
15.7	0.0503885	0.112026	0.0213584	0.0115771	0.0483723	0.168515	0.0952427	0.0575285		15.7	0.047797	0.120866	0.0238623	0.012037	0.0552135	0.177717	0.112976	0.0718827
15.8	0.0510421	0.112093	0.0212948	0.0124004	0.0490919	0.168134	0.0953545	0.0582646		15.8	0.0484506	0.120933	0.0237987	0.0128603	0.055933	0.177336	0.113088	0.0726188
15.9	0.0517456	0.111939	0.0200191	0.0126895	0.048388	0.16874	0.0960124	0.0584857		15.9	0.0491541	0.120779	0.022523	0.0131493	0.0552292	0.177941	0.113746	0.0728399
16	0.0506539	0.112476	0.0204473	0.0135194	0.0484675	0.170109	0.0964982	0.0590506		16	0.0480624	0.121315	0.0229512	0.0139793	0.0553087	0.17931	0.114231	0.0734048
16.1	0.051942	0.113801	0.0204475	0.0129556	0.0496175	0.171242	0.099033	0.0598752		16.1	0.0493505	0.122641	0.0229514	0.0134155	0.0564587	0.180443	0.116766	0.0742294
16.2	0.0499821	0.114787	0.0204644	0.014422	0.0490474	0.171772	0.0985046	0.0598491		16.2	0.0473906	0.123627	0.0229683	0.0148819	0.0558886	0.180973	0.116238	0.0742033
16.3	0.0526481	0.115114	0.0215351	0.0148174	0.0506185	0.172502	0.0985767	0.0592229		16.3	0.0500566	0.123954	0.024039	0.0152773	0.0574596	0.181704	0.11631	0.0735771
16.4	0.0525423	0.115338	0.0214113	0.0163913	0.0500645	0.172998	0.0989076	0.0603035		16.4	0.0499508	0.124178	0.0239152	0.0168512	0.0569056	0.1822	0.116641	0.0746577
16.5	0.0526231	0.116736	0.0209486	0.0145123	0.0505411	0.173964	0.0993932	0.0600918		16.5	0.0500316	0.125576	0.0234525	0.0149722	0.0573823	0.183165	0.117126	0.074446
16.6	0.0535696	0.116249	0.0212817	0.0157093	0.0513233	0.17493	0.098432	0.060986		16.6	0.0509781	0.125088	0.0237856	0.0161692	0.0581644	0.184131	0.116165	0.0753402
16.7	0.0535045	0.11669	0.0214176	0.0147689	0.0506548	0.176414	0.0995818	0.0599149		16.7	0.050913	0.12553	0.0239215	0.0152288	0.057496	0.185616	0.117315	0.0742691
16.8	0.0533389	0.116976	0.021654	0.0146121	0.0506278	0.177013	0.100192	0.0610639		16.8	0.0507474	0.125816	0.0241579	0.015072	0.057469	0.186214	0.117925	0.0754181
16.9	0.0556666	0.118361	0.0234659	0.014457	0.0497723	0.177193	0.099478	0.0605291		16.9	0.0530752	0.127201	0.0259698	0.0149169	0.0566134	0.186394	0.117211	0.0748833
17	0.0549454	0.120241	0.0212379	0.0163821	0.0503901	0.177278	0.0997279	0.0605667		17	0.0523539	0.129081	0.0237418	0.016842	0.0572313	0.18648	0.117461	0.0749209
17.1	0.0548503	0.118539	0.0220415	0.0161874	0.0510821	0.177443	0.0995566	0.0598018		17.1	0.0522588	0.127379	0.0245454	0.0166473	0.0579233	0.186644	0.11729	0.074156
17.2	0.0558841	0.121	0.0238872	0.0158669	0.0512585	0.178493	0.0992384	0.0594823		17.2	0.0532926	0.12984	0.0263911	0.0163268	0.0580997	0.187695	0.116972	0.0738365
17.3	0.0555235	0.122477	0.023105	0.0145953	0.0515125	0.178833	0.0992265	0.0578553		17.3	0.0529321	0.131317	0.0256089	0.0150552	0.0583536	0.188035	0.11696	0.0722095
17.4	0.056365	0.121527	0.0236947	0.0143223	0.0514099	0.18016	0.10012	0.0585878		17.4	0.0537735	0.130367	0.0261986	0.0147822	0.058251	0.189361	0.117853	0.072942
17.5	0.0573358	0.122167	0.0245831	0.0153685	0.0499646	0.179756	0.0989083	0.0588846		17.5	0.0547443	0.131006	0.027087	0.0158284	0.0568057	0.188957	0.116641	0.0732388
17.6	0.0571681	0.122289	0.0261621	0.0150919	0.0495063	0.180618	0.0994828	0.0591014		17.6	0.0545766	0.131129	0.028666	0.0155518	0.0563475	0.189819	0.117216	0.0734556
17.7	0.0574198	0.123124	0.0248086	0.0139914	0.0479578	0.18009	0.10063	0.0575664		17.7	0.0548283	0.131964	0.0273125	0.0144513	0.0547989	0.189291	0.118363	0.0719206
17.8	0.0578878	0.124146	0.0250478	0.016318	0.048031	0.181095	0.099426	0.0579313		17.8	0.0552964	0.132986	0.0275517	0.0167779	0.0548721	0.190297	0.117159	0.0722855
17.9	0.0573229	0.123102	0.024017	0.0155983	0.0474935	0.181432	0.0997992	0.0581909		17.9	0.0547315	0.131941	0.0265209	0.0160582	0.0543346	0.190634	0.117532	0.072545
18	0.0566602	0.124945	0.0245536	0.0147641	0.0487655	0.182636	0.100256	0.0575672		18	0.0540687	0.133785	0.0270575	0.015224	0.0556066	0.191837	0.117989	0.0719214
18.1	0.0575462	0.125232	0.024669	0.0140146	0.0475501	0.182835	0.101323	0.0575545		18.1	0.0549547	0.134072	0.0271729	0.0144745	0.0543912	0.192036	0.119057	0.0719087
18.2	0.0561017	0.124976	0.023483	0.0147918	0.0488862	0.182824	0.0996317	0.0576722		18.2	0.0535102	0.133816	0.0259869	0.0152517	0.0557273	0.192025	0.117365	0.0720264
18.3	0.0585395	0.12578	0.0255567	0.0152625	0.0500466	0.1843	0.100918	0.0586353		18.3	0.055948	0.13462	0.0280606	0.0157224	0.0568877	0.193502	0.118652	0.0729895
18.4	0.0569336	0.126287	0.0249554	0.0159143	0.0493915	0.184414	0.102085	0.0589729		18.4	0.0543421	0.135127	0.0274593	0.0163741	0.0562326	0.193615	0.119818	0.0733271
18.5	0.0587376	0.126813	0.0245425	0.0142124	0.0503931	0.185575	0.100465	0.0600488		18.5	0.0561461	0.135653	0.0270464	0.0146723	0.0572342	0.194777	0.118199	0.0744029
18.6	0.0587882	0.125572	0.0259372	0.0161135	0.0508177	0.186563	0.102693	0.0594404		18.6	0.0561967	0.134412	0.0284411	0.0165734	0.0576589	0.195764	0.120426	0.0737945
18.7	0.0593944	0.127424	0.0254583	0.0143788	0.0512151	0.186834	0.104894	0.0600574		18.7	0.0568029	0.136264	0.0279622	0.0148387	0.0580563	0.196035	0.122628	0.0744116
18.8	0.0596988	0.128176	0.0255249	0.0145323	0.0505015	0.186583	0.106278	0.0601597		18.8	0.0571073	0.137016	0.0280288	0.0149922	0.0573427	0.195785	0.124011	0.0745138
18.9	0.0597883	0.130329	0.0254998	0.0159857	0.0518967	0.187465	0.106946	0.0608287		18.9	0.0571968	0.139168	0.0280037	0.0164456	0.0587379	0.196667	0.124679	0.0751829
19	0.0606959	0.130281	0.0235217	0.0150612	0.0512186	0.188089	0.107406	0.0591182		19	0.0581044	0.139121	0.0260256	0.0155211	0.0580597	0.19729	0.125139	0.0734724
19.1	0.0605188	0.13058	0.0256428	0.0142225	0.053544	0.187786	0.106646	0.0591635		19.1	0.0579273	0.13942	0.0281467	0.0146824	0.0603851	0.196987	0.124379	0.0735177
19.2	0.0613338	0.132394	0.0253178	0.0133531	0.0525962	0.188389	0.107331	0.0599915		19.2	0.0587423	0.141233	0.0278217	0.013813	0.0594373	0.19759	0.125064	0.0743457
19.3	0.0609766	0.13238	0.024785	0.0133028	0.0531901	0.188978	0.107788	0.0601162		19.3	0.0583851	0.14122	0.0272889	0.0137627	0.0600312	0.19818	0.125521	0.0744704
19.4	0.06087	0.132777	0.0257937	0.0133374	0.0518801	0.191145	0.108127	0.0600569		19.4	0.0582785	0.141617	0.0282976	0.0137973	0.0587212	0.200347	0.12586	0.0744111
19.5	0.0618319	0.134065	0.0252581	0.0131735	0.0513963	0.191795	0.10686	0.0603653		19.5	0.0592404	0.142905	0.027762	0.0136334	0.0582375	0.200996	0.124593	0.0747195
19.6	0.0621119	0.134026	0.0251424	0.0141044	0.0521029	0.19234	0.108202	0.0616701		19.6	0.0595204	0.142866	0.0276463	0.0145643	0.058944	0.201541	0.125935	0.0760243
19.7	0.0617984	0.135607	0.0254598	0.0138399	0.0523699	0.192519	0.108912	0.0619775		19.7	0.0592069	0.144447	0.0279637	0.0142997	0.0592111	0.201721	0.126645	0.0763317
19.8	0.0612126	0.136728	0.0238735	0.0143662	0.0519058	0.193215	0.108339	0.0630006		19.8	0.0586211	0.145568	0.0263774	0.014826	0.0587469	0.202417	0.126073	0.0773548
19.9	0.0604533	0.135726	0.0236126	0.0128626	0.0518109	0.193912	0.107737	0.0628607		19.9	0.0578618	0.144566	0.0261165	0.0133224	0.058652	0.203113	0.125471	0.0772149
20	0.0610108	0.137457	0.0240591	0.012678	0.0533001	0.193457	0.107401	0.061222		20	0.0584193	0.146297	0.026563	0.0131379	0.0601413	0.202659	0.125135	0.0755762
20.1	0.0620719	0.136562	0.0227399	0.0124764	0.0519939	0.193756	0.107756	0.0624467		20.1	0.0594804	0.145402	0.0252438	0.0129363	0.0588351	0.202957	0.125489	0.0768009
20.2	0.0613406	0.136895	0.0236473	0.0125126	0.0533111	0.193952	0.108335	0.0631714		20.2	0.0587491	0.145735	0.0261512	0.0129724	0.0601523	0.203153	0.126068	0.0775256
20.3	0.0630816	0.137466	0.0245552	0.013238	0.0522231	0.194783	0.107903	0.0621805		20.3	0.0604901	0.146306	0.0270591	0.0136979	0.0590642	0.203985	0.125637	0.0765347
20.4	0.0619386	0.137877	0.022928	0.0132967	0.0514905	0.195117	0.10715	0.0629103		20.4	0.0593471	0.146716	0.0254319	0.0137566	0.0583316	0.204318	0.124883	0.0772645
20.5	0.0639459	0.138448	0.0233827	0.0132259	0.0517133	0.195273	0.10596	0.063679		20.5	0.0613544	0.147288	0.0258866	0.0136858	0.0585544	0.204475	0.123693	0.0780332
20.6	0.0635195	0.137827	0.0237298	0.0134785	0.0515905	0.194481	0.108175	0.0617175		20.6	0.060928	0.146667	0.0262337	0.0139384	0.0584316	0.203683	0.125908	0.0760717
20.7	0.0633909	0.139017	0.0214807	0.0115368	0.0513484	0.194589	0.11011	0.0622603		20.7	0.0607994	0.147857	0.0239846	0.0119967	0.0581895	0.203791	0.127843	0.0766144
20.8	0.0632115	0.140495	0.0207909	0.0134274	0.0510718	0.195478	0.108245	0.0610053		20.8	0.06062	0.149335	0.0232948	0.0138872	0.057913	0.204679	0.125979	0.0753594
20.9	0.064193	0.141254	0.0223123	0.013777	0.0532155	0.195203	0.109408	0.061072		20.9	0.0616015	0.150094	0.0248162	0.0142368	0.0600567	0.204404	0.127141	0.0754262
21	0.0657687	0.140906	0.0200005	0.0127728	0.0524338	0.195063	0.108689	0.0616802		21	0.0631773	0.149746	0.0225044	0.0132327	0.0592749	0.204264	0.126422	0.0760344
21.1	0.0645647	0.142719	0.0216759	0.0135956	0.053442	0.195559	0.109804	0.0617075		21.1	0.0619732	0.151559	0.0241798	0.0140554	0.0602831	0.20476	0.127537	0.0760617
21.2	0.0654895	0.143183	0.0220631	0.0139456	0.0535507	0.196183	0.109794	0.0619705		21.2	0.062898	0.152023	0.024567	0.0144054	0.0603919	0.205384	0.127527	0.0763247
21.3	0.0641873	0.144036	0.0219804	0.0146704	0.0530155	0.196007	0.109852	0.0619611		21.3	0.0615958	0.152876	0.0244843	0.0151303	0.0598567	0.205208	0.127585	0.0763153
21.4	0.0644747	0.144193	0.0240247	0.0143162	0.0526949	0.197269	0.110873	0.061688		21.4	0.0618833	0.153032	0.0265286	0.0147761	0.059536	0.20647	0.128606	0.0760422
21.5	0.0656151	0.145287	0.02287	0.0164921	0.053726	0.198466	0.1101	0.0632899		21.5	0.0630236	0.154127	0.0253739	0.016952	0.0605671	0.207667	0.127833	0.0776441
21.6	0.0660126	0.146186	0.0243254	0.0167318	0.0529587	0.198339	0.110974	0.063957		21.6	0.0634211	0.155026	0.0268293	0.0171917	0.0597999	0.20754	0.128707	0.0783112
21.7	0.0653614	0.147885	0.0231038	0.0161556	0.0537296	0.199621	0.112625	0.0628933		21.7	0.0627699	0.156725	0.0256077	0.0166155	0.0605707	0.208822	0.130358	0.0772475
21.8	0.0661296	0.147762	0.0241767	0.0164118	0.0526641	0.200213	0.11218	0.0633704		21.8	0.0635381	0.156602	0.0266806	0.0168717	0.0595052	0.209415	0.129913	0.0777246
21.9	0.0664627	0.147118	0.0247627	0.0158611	0.0535874	0.200189	0.111402	0.0636143		21.9	0.0638712	0.155958	0.0272666	0.0163209	0.0604285	0.209391	0.129136	0.0779685
22	0.0663345	0.149131	0.0247689	0.0156424	0.0548404	0.200989	0.113869	0.0637321		22	0.063743	0.15797	0.0272728	0.0161023	0.0616815	0.21019	0.131602	0.0780862
22.1	0.0679789	0.148514	0.0240565	0.0150208	0.0527876	0.201502	0.11438	0.064563		22.1	0.0653874	0.157354	0.0265604	0.0154807	0.0596288	0.210704	0.132113	0.0789172
22.2	0.0666228	0.148162	0.0248661	0.0155733	0.0528414	0.201395	0.113857	0.0642003		22.2	0.0640314	0.157002	0.02737	0.0160332	0.0596825	0.210597	0.13159	0.0785545
22.3	0.0671676	0.148901	0.0223994	0.0155517	0.0533148	0.20161	0.112819	0.0645363		22.3	0.0645761	0.157741	0.0249033	0.0160116	0.060156	0.210811	0.130552	0.0788904
22.4	0.0667807	0.150748	0.0246892	0.0157851	0.0530605	0.201713	0.113447	0.0647057		22.4	0.0641892	0.159587	0.0271931	0.016245	0.0599016	0.210915	0.13118	0.0790598
22.5	0.0678353	0.149495	0.0239603	0.0153571	0.0529532	0.202028	0.111966	0.064109		22.5	0.0652438	0.158335	0.0264642	0.0158169	0.0597944	0.21123	0.129699	0.0784632
22.6	0.0678554	0.148958	0.0224462	0.0161473	0.0530537	0.202576	0.112047	0.0638577		22.6	0.0652639	0.157798	0.0249501	0.0166072	0.0598948	0.211778	0.12978	0.0782119
22.7	0.0672967	0.15085	0.0214286	0.0157157	0.0535262	0.201939	0.113586	0.062979		22.7	0.0647052	0.15969	0.0239325	0.0161756	0.0603673	0.21114	0.131319	0.0773332
22.8	0.0683304	0.150882	0.0223491	0.0153669	0.0542716	0.202297	0.113648	0.0634743		22.8	0.0657389	0.159722	0.024853	0.0158268	0.0611127	0.211499	0.131381	0.0778285
22.9	0.0698514	0.150969	0.0216642	0.0148791	0.0542046	0.201872	0.114431	0.0633694		22.9	0.06726	0.159809	0.024168	0.015339	0.0610458	0.211073	0.132164	0.0777236
23	0.0679363	0.152935	0.0197659	0.0138048	0.0545398	0.202442	0.112932	0.0635476		23	0.0653448	0.161775	0.0222698	0.0142647	0.0613809	0.211643	0.130665	0.0779018
23.1	0.0687082	0.154086	0.0212266	0.0139086	0.0550538	0.203494	0.113722	0.0629793		23.1	0.0661167	0.162926	0.0237305	0.0143685	0.0618949	0.212696	0.131456	0.0773335
23.2	0.0695708	0.154056	0.0205473	0.0140686	0.0552096	0.202622	0.112734	0.0631922		23.2	0.0669793	0.162896	0.0230512	0.0145285	0.0620507	0.211823	0.130467	0.0775464
23.3	0.0694944	0.15617	0.0215511	0.0152262	0.0538512	0.202697	0.112492	0.0630724		23.3	0.066903	0.16501	0.024055	0.0156861	0.0606923	0.211899	0.130226	0.0774266
23.4	0.0705698	0.15568	0.0213347	0.0157776	0.0545425	0.204092	0.113239	0.0642322		23.4	0.0679783	0.16452	0.0238386	0.0162375	0.0613836	0.213294	0.130972	0.0785864
23.5	0.0707172	0.160215	0.0208884	0.0150909	0.0553376	0.204945	0.112792	0.0650862		23.5	0.0681257	0.169055	0.0233923	0.0155508	0.0621787	0.214147	0.130525	0.0794404
23.6	0.0714384	0.159118	0.0212376	0.013111	0.0547937	0.204387	0.114186	0.0653109		23.6	0.0688469	0.167957	0.0237415	0.0135709	0.0616348	0.213588	0.13192	0.0796651
23.7	0.0703515	0.161147	0.0213994	0.0133624	0.0551754	0.206197	0.115312	0.065114		23.7	0.06776	0.169987	0.0239033	0.0138223	0.0620165	0.215398	0.133045	0.0794681
23.8	0.0707083	0.161471	0.0232402	0.0138299	0.0553253	0.20513	0.114101	0.0665596		23.8	0.0681168	0.170311	0.0257441	0.0142898	0.0621665	0.214331	0.131834	0.0809138
23.9	0.0702287	0.162649	0.0234535	0.0137529	0.0558682	0.20584	0.11509	0.0667204		23.9	0.0676372	0.171489	0.0259574	0.0142128	0.0627093	0.215041	0.132823	0.0810746
24	0.0697126	0.163772	0.0230526	0.0134568	0.0559693	0.206582	0.116594	0.0678157		24	0.0671212	0.172612	0.0255565	0.0139167	0.0628105	0.215783	0.134327	0.0821699
24.1	0.0705619	0.162181	0.0213527	0.0142343	0.0550577	0.205034	0.115563	0.0672579		24.1	0.0679705	0.171021	0.0238566	0.0146942	0.0618988	0.214235	0.133296	0.0816121
24.2	0.0701449	0.163581	0.0240522	0.0146679	0.0553403	0.207129	0.116493	0.0678993		24.2	0.0675534	0.172421	0.0265561	0.0151278	0.0621814	0.21633	0.134226	0.0822535
24.3	0.0704837	0.164233	0.023823	0.0142085	0.0550569	0.207432	0.117319	0.065887		24.3	0.0678922	0.173072	0.0263269	0.0146684	0.061898	0.216634	0.135052	0.0802412
24.4	0.0701496	0.163189	0.0256191	0.0144084	0.0548665	0.206713	0.116618	0.0657839		24.4	0.0675582	0.172029	0.028123	0.0148683	0.0617076	0.215914	0.134351	0.0801381
24.5	0.0700891	0.163958	0.0231285	0.0155103	0.055878	0.207004	0.116993	0.0661201		24.5	0.0674976	0.172798	0.0256324	0.0159702	0.0627191	0.216206	0.134726	0.0804743
24.6	0.070292	0.163157	0.0243907	0.0145831	0.0554976	0.207618	0.116303	0.0656042		24.6	0.0677005	0.171997	0.0268946	0.0150429	0.0623387	0.216819	0.134036	0.0799584
24.7	0.0709012	0.163881	0.0240351	0.0140165	0.0565446	0.206934	0.118496	0.0657059		24.7	0.0683097	0.172721	0.026539	0.0144764	0.0633858	0.216135	0.136229	0.0800601
24.8	0.0716787	0.164773	0.0246027	0.0127314	0.0564766	0.208168	0.118069	0.0651416		24.8	0.0690872	0.173613	0.0271066	0.0131913	0.0633177	0.217369	0.135802	0.0794958
24.9	0.0714294	0.165496	0.0243369	0.0125781	0.0559909	0.20855	0.116515	0.0654163		24.9	0.0688379	0.174336	0.0268408	0.013038	0.062832	0.217752	0.134249	0.0797705
25	0.0703276	0.166198	0.0238294	0.0109746	0.0582695	0.209326	0.116995	0.0651016		25	0.0677361	0.175038	0.0263333	0.0114345	0.0651106	0.218528	0.134728	0.0794558
25.1	0.0715219	0.166496	0.0244496	0.0122526	0.0574121	0.21017	0.115931	0.0646896		25.1	0.0689304	0.175336	0.0269535	0.0127125	0.0642532	0.219372	0.133664	0.0790438
25.2	0.0719747	0.167879	0.0247597	0.0135084	0.0568085	0.209445	0.116791	0.0645927		25.2	0.0693832	0.176719	0.0272636	0.0139683	0.0636497	0.218646	0.134524	0.0789469
25.3	0.0711766	0.168488	0.0242506	0.0140312	0.0566937	0.209964	0.116294	0.0644994		25.3	0.0685851	0.177328	0.0267545	0.0144911	0.0635349	0.219166	0.134027	0.0788536
25.4	0.0717858	0.16835	0.0229326	0.0134086	0.0573553	0.210478	0.11799	0.066505		25.4	0.0691943	0.17719	0.0254365	0.0138685	0.0641965	0.219679	0.135723	0.0808592
25.5	0.0720212	0.170744	0.0256389	0.0117746	0.0577075	0.209762	0.117673	0.0659059		25.5	0.0694298	0.179584	0.0281428	0.0122345	0.0645486	0.218963	0.135406	0.0802601
25.6	0.0726054	0.169864	0.0233989	0.0123205	0.0561639	0.209494	0.117167	0.0660304		25.6	0.0700139	0.178704	0.0259028	0.0127803	0.063005	0.218695	0.1349	0.0803846
25.7	0.0714553	0.171135	0.0257071	0.0131284	0.0570031	0.210591	0.117095	0.066085		25.7	0.0688638	0.179975	0.028211	0.0135883	0.0638443	0.219792	0.134828	0.0804392
25.8	0.0723048	0.171379	0.0252646	0.012992	0.0574095	0.20969	0.115965	0.0659904		25.8	0.0697133	0.180219	0.0277685	0.0134519	0.0642506	0.218891	0.133699	0.0803445
25.9	0.0727799	0.17157	0.0225373	0.0129358	0.0565251	0.211829	0.117729	0.0659057		25.9	0.0701884	0.18041	0.0250412	0.0133957	0.0633662	0.22103	0.135462	0.0802599
26	0.073566	0.172047	0.022588	0.0135308	0.0564953	0.212109	0.118059	0.0668403		26	0.0709745	0.180887	0.0250919	0.0139906	0.0633365	0.22131	0.135792	0.0811945
26.1	0.0745988	0.171016	0.0214244	0.0146172	0.05596	0.210778	0.117464	0.0658478		26.1	0.0720073	0.179856	0.0239283	0.0150771	0.0628012	0.219979	0.135197	0.080202
26.2	0.0758852	0.172267	0.0227631	0.0143503	0.0548301	0.2129	0.118402	0.0664095		26.2	0.0732937	0.181107	0.025267	0.0148102	0.0616713	0.222102	0.136135	0.0807637
26.3	0.0755241	0.171757	0.0214567	0.0152335	0.056114	0.212333	0.117949	0.0647844		26.3	0.0729326	0.180597	0.0239606	0.0156934	0.0629551	0.221534	0.135682	0.0791386
26.4	0.0764494	0.172201	0.0220246	0.0162921	0.0571412	0.211542	0.118075	0.0657841		26.4	0.0738579	0.181041	0.0245285	0.016752	0.0639823	0.220743	0.135808	0.0801383
26.5	0.0784356	0.172716	0.0212684	0.0154979	0.0564023	0.211931	0.118109	0.066597		26.5	0.0758441	0.181556	0.0237723	0.0159577	0.0632434	0.221132	0.135842	0.0809512
26.6	0.0782153	0.17213	0.023298	0.0151912	0.0559588	0.212748	0.117634	0.0663995		26.6	0.0756238	0.18097	0.0258019	0.0156511	0.0627999	0.22195	0.135367	0.0807537
26.7	0.0784246	0.174137	0.0224165	0.0156602	0.0569637	0.211099	0.118627	0.0676155		26.7	0.0758332	0.182977	0.0249204	0.0161201	0.0638049	0.2203	0.13636	0.0819697
26.8	0.079064	0.174414	0.0228134	0.0137465	0.0558625	0.212756	0.11917	0.066515		26.8	0.0764725	0.183254	0.0253173	0.0142064	0.0627037	0.221957	0.136903	0.0808691
26.9	0.079301	0.174836	0.0224436	0.0148407	0.0558807	0.212508	0.119931	0.0675729		26.9	0.0767095	0.183675	0.0249475	0.0153006	0.0627218	0.221709	0.137664	0.0819271
27	0.0775743	0.174089	0.0236373	0.0141955	0.0564676	0.212647	0.119815	0.0672737		27	0.0749828	0.182929	0.0261412	0.0146553	0.0633087	0.221848	0.137548	0.0816279
27.1	0.0772923	0.174438	0.0234983	0.0150834	0.0556874	0.212559	0.118455	0.0669156		27.1	0.0747009	0.183278	0.0260022	0.0155433	0.0625285	0.22176	0.136188	0.0812698
27.2	0.0770854	0.176538	0.0235809	0.0157275	0.0549834	0.211675	0.119962	0.0682198		27.2	0.074494	0.185378	0.0260848	0.0161874	0.0618246	0.220876	0.137696	0.082574
27.3	0.0757583	0.177014	0.0235583	0.0143244	0.0560146	0.212168	0.118861	0.0673136		27.3	0.0731668	0.185854	0.0260622	0.0147843	0.0628557	0.22137	0.136594	0.0816678
27.4	0.0763143	0.177776	0.0233894	0.0133352	0.0566402	0.211535	0.120118	0.0689702		27.4	0.0737228	0.186616	0.0258933	0.0137951	0.0634813	0.220736	0.137851	0.0833244
27.5	0.0773492	0.178092	0.0253325	0.0132742	0.0558935	0.211292	0.119788	0.0683263		27.5	0.0747577	0.186932	0.0278364	0.0137341	0.0627346	0.220494	0.137522	0.0826805
27.6	0.0773191	0.179869	0.0235162	0.0136761	0.0545292	0.211926	0.119654	0.0679676		27.6	0.0747276	0.188709	0.0260201	0.014136	0.0613704	0.221128	0.137387	0.0823218
27.7	0.0760937	0.177827	0.0240364	0.0134657	0.0571585	0.213168	0.119495	0.0679386		27.7	0.0735022	0.186667	0.0265403	0.0139256	0.0639997	0.22237	0.137228	0.0822928
27.8	0.0768073	0.179724	0.0227467	0.0132478	0.0575973	0.212977	0.118795	0.0679812		27.8	0.0742158	0.188564	0.0252506	0.0137077	0.0644384	0.222179	0.136529	0.0823354
27.9	0.0774768	0.180568	0.0213059	0.0138376	0.0575808	0.213262	0.119908	0.0681989		27.9	0.0748853	0.189408	0.0238098	0.0142975	0.0644219	0.222463	0.137641	0.0825531
28	0.0777029	0.180322	0.0237165	0.0141692	0.0584383	0.213159	0.118944	0.0685536		28	0.0751114	0.189162	0.0262204	0.0146291	0.0652794	0.222361	0.136677	0.0829078
28.1	0.0774082	0.180539	0.0224391	0.0144991	0.0580947	0.211789	0.118782	0.0680136		28.1	0.0748167	0.189379	0.024943	0.014959	0.0649358	0.22099	0.136515	0.0823677
28.2	0.0777847	0.181899	0.0229581	0.0151108	0.0583581	0.215094	0.119036	0.0681873		28.2	0.0751932	0.190739	0.025462	0.0155707	0.0651992	0.224295	0.136769	0.0825415
28.3	0.077136	0.182696	0.0239431	0.0148128	0.0598615	0.214715	0.118785	0.0665372		28.3	0.0745445	0.191535	0.026447	0.0152727	0.0667026	0.223916	0.136519	0.0808914
28.4	0.07914	0.182117	0.0229714	0.0152335	0.0587255	0.214814	0.119699	0.0655963		28.4	0.0765485	0.190957	0.0254753	0.0156934	0.0655666	0.224016	0.137433	0.0799505
28.5	0.0800314	0.182494	0.0219338	0.0140343	0.0588118	0.215087	0.119605	0.0671227		28.5	0.0774399	0.191334	0.0244377	0.0144942	0.0656529	0.224289	0.137339	0.0814769
28.6	0.0782886	0.183029	0.0237319	0.0150896	0.0597575	0.216018	0.12052	0.0669875		28.6	0.0756971	0.191868	0.0262358	0.0155495	0.0665986	0.225219	0.138253	0.0813417
28.7	0.0785792	0.183107	0.0232767	0.0144695	0.0596083	0.215991	0.121275	0.0672628		28.7	0.0759877	0.191947	0.0257806	0.0149294	0.0664494	0.225193	0.139008	0.081617
28.8	0.0790401	0.184491	0.0236291	0.0141653	0.058786	0.217259	0.122701	0.0672678		28.8	0.0764486	0.193331	0.026133	0.0146252	0.0656272	0.226461	0.140434	0.081622
28.9	0.0799197	0.185532	0.023751	0.0151799	0.058534	0.216322	0.121309	0.0664254		28.9	0.0773282	0.194371	0.0262549	0.0156398	0.0653751	0.225523	0.139042	0.0807796
29	0.0786276	0.184283	0.0237986	0.01479	0.0584055	0.216503	0.120808	0.0659458		29	0.0760361	0.193123	0.0263025	0.0152499	0.0652467	0.225705	0.138541	0.0803
29.1	0.0794775	0.185249	0.0218476	0.0161186	0.0587839	0.215598	0.121042	0.0660972		29.1	0.076886	0.194089	0.0243515	0.0165785	0.0656251	0.2248	0.138775	0.0804514
29.2	0.0793868	0.188001	0.0221175	0.015066	0.0584134	0.217	0.122311	0.0671822		29.2	0.0767953	0.196841	0.0246214	0.0155259	0.0652545	0.226201	0.140044	0.0815364
29.3	0.0785575	0.187338	0.0205077	0.0145153	0.0596009	0.216728	0.122219	0.0668002		29.3	0.075966	0.196178	0.0230116	0.0149752	0.066442	0.22593	0.139952	0.0811544
29.4	0.0808107	0.187489	0.0204054	0.0152034	0.0595147	0.216365	0.12294	0.0679481		29.4	0.0782192	0.196329	0.0229093	0.0156633	0.0663558	0.225567	0.140673	0.0823023
29.5	0.0818779	0.188587	0.021853	0.0159301	0.0591137	0.216199	0.12234	0.0679791		29.5	0.0792864	0.197427	0.0243569	0.01639	0.0659548	0.225401	0.140073	0.0823333
29.6	0.0816536	0.189007	0.0220342	0.0158835	0.0588809	0.217021	0.121995	0.0672857		29.6	0.0790621	0.197847	0.0245381	0.0163434	0.065722	0.226222	0.139728	0.0816399
29.7	0.0817815	0.187814	0.0221396	0.0158861	0.0612055	0.217375	0.122125	0.0685617		29.7	0.07919	0.196654	0.0246435	0.016346	0.0680467	0.226576	0.139858	0.0829159
29.8	0.081815	0.190017	0.0242607	0.0146865	0.0604802	0.217004	0.121946	0.0693887		29.8	0.0792235	0.198857	0.0267646	0.0151463	0.0673213	0.226205	0.139679	0.0837429
29.9	0.0807281	0.19092	0.0245571	0.0144416	0.0611327	0.216749	0.122281	0.0694699		29.9	0.0781366	0.19976	0.027061	0.0149015	0.0679738	0.225951	0.140014	0.0838241
30	0.0804986	0.191456	0.0251367	0.0147375	0.0608639	0.217555	0.12209	0.0689895		30	0.0779071	0.200296	0.0276406	0.0151974	0.067705	0.226756	0.139823	0.0833437
30.1	0.080747	0.192978	0.0252344	0.0145643	0.0602493	0.218148	0.120969	0.0692104		30.1	0.0781556	0.201818	0.0277383	0.0150242	0.0670904	0.22735	0.138702	0.0835646
30.2	0.0811752	0.193735	0.0244934	0.013902	0.0601733	0.220062	0.121806	0.0687522		30.2	0.0785837	0.202575	0.0269973	0.0143619	0.0670145	0.229264	0.13954	0.0831064
30.3	0.0816751	0.193284	0.0244582	0.0133884	0.0603305	0.21865	0.122733	0.0673869		30.3	0.0790836	0.202124	0.0269621	0.0138482	0.0671717	0.227851	0.140466	0.0817411
30.4	0.0839655	0.193748	0.0241456	0.014966	0.0603434	0.218905	0.122793	0.0667334		30.4	0.0813741	0.202588	0.0266495	0.0154259	0.0671846	0.228106	0.140526	0.0810876
30.5	0.0832846	0.19457	0.0238485	0.0145864	0.0600593	0.218643	0.122095	0.0678855		30.5	0.0806931	0.20341	0.0263524	0.0150463	0.0669005	0.227845	0.139828	0.0822396
30.6	0.0823834	0.194552	0.024454	0.0145335	0.0595487	0.218993	0.124212	0.0679539		30.6	0.079792	0.203392	0.0269579	0.0149934	0.0663899	0.228195	0.141945	0.0823081
30.7	0.083438	0.196607	0.0244609	0.0149979	0.0590301	0.21913	0.123984	0.067364		30.7	0.0808465	0.205447	0.0269648	0.0154578	0.0658712	0.228331	0.141717	0.0817182
30.8	0.0841616	0.196851	0.0241774	0.0148462	0.0592514	0.218579	0.123343	0.0674302		30.8	0.0815701	0.205691	0.0266813	0.0153061	0.0660926	0.22778	0.141076	0.0817844
30.9	0.0852003	0.196689	0.024339	0.0155202	0.0581834	0.219199	0.12343	0.0658309		30.9	0.0826088	0.205529	0.0268429	0.0159801	0.0650246	0.2284	0.141163	0.0801851
31	0.0844991	0.197665	0.0223444	0.0157757	0.0586087	0.218646	0.123896	0.0664668		31	0.0819076	0.206505	0.0248483	0.0162356	0.0654498	0.227848	0.141629	0.080821
31.1	0.0838947	0.197896	0.0220352	0.0156423	0.0586951	0.217884	0.123664	0.0674551		31.1	0.0813032	0.206736	0.0245391	0.0161022	0.0655362	0.227085	0.141397	0.0818093
31.2	0.0846428	0.198362	0.0213314	0.0144145	0.0585719	0.218596	0.123799	0.0676065		31.2	0.0820513	0.207202	0.0238353	0.0148744	0.0654131	0.227798	0.141532	0.0819607
31.3	0.0838416	0.197336	0.0210488	0.0154667	0.0591959	0.218257	0.123504	0.0679842		31.3	0.0812501	0.206176	0.0235527	0.0159266	0.066037	0.227459	0.141237	0.0823384
31.4	0.0861756	0.197463	0.0220845	0.0157072	0.0587577	0.218838	0.12201	0.067889		31.4	0.0835841	0.206303	0.0245884	0.0161671	0.0655988	0.22804	0.139744	0.0822432
31.5	0.0849247	0.198877	0.0220781	0.0149754	0.0597943	0.218698	0.124379	0.0688396		31.5	0.0823332	0.207717	0.024582	0.0154353	0.0666355	0.227899	0.142112	0.0831938
31.6	0.0848652	0.197709	0.0215804	0.015029	0.0596251	0.219502	0.123517	0.0682454		31.6	0.0822737	0.206549	0.0240843	0.0154889	0.0664663	0.228704	0.14125	0.0825996
31.7	0.0843144	0.199131	0.0220435	0.0146588	0.0599405	0.219673	0.124297	0.0697604		31.7	0.0817229	0.20797	0.0245474	0.0151187	0.0667816	0.228875	0.14203	0.0841146
31.8	0.083574	0.199822	0.0210687	0.0146823	0.0599411	0.219702	0.123934	0.0707505		31.8	0.0809826	0.208662	0.0235726	0.0151422	0.0667823	0.228904	0.141668	0.0851047
31.9	0.0822743	0.199964	0.0218603	0.016018	0.0612197	0.220115	0.123757	0.0698585		31.9	0.0796828	0.208804	0.0243642	0.0164779	0.0680608	0.229316	0.14149	0.0842127
32	0.0843273	0.201191	0.022561	0.0163077	0.0614573	0.220201	0.12298	0.0694705		32	0.0817358	0.210031	0.0250649	0.0167676	0.0682984	0.229402	0.140713	0.0838247
32.1	0.0848779	0.199919	0.0212706	0.0157626	0.060894	0.221341	0.122452	0.0706304		32.1	0.0822864	0.208759	0.0237745	0.0162225	0.0677351	0.230542	0.140186	0.0849846
32.2	0.0843363	0.201061	0.0213125	0.0163763	0.0612181	0.220211	0.123625	0.0694005		32.2	0.0817448	0.209901	0.0238164	0.0168362	0.0680592	0.229412	0.141358	0.0837546
32.3	0.084859	0.200022	0.0221422	0.0159917	0.0620688	0.221078	0.123823	0.0694788		32.3	0.0822675	0.208862	0.0246461	0.0164516	0.0689099	0.230279	0.141556	0.083833
32.4	0.0859682	0.202644	0.0218387	0.0171944	0.062138	0.221727	0.123799	0.0703223		32.4	0.0833767	0.211484	0.0243426	0.0176542	0.0689792	0.230928	0.141533	0.0846765
32.5	0.0852975	0.202113	0.0214606	0.0168828	0.0618135	0.221062	0.124305	0.070725		32.5	0.082706	0.210953	0.0239645	0.0173427	0.0686546	0.230264	0.142039	0.0850792
32.6	0.0862402	0.203986	0.0231787	0.016866	0.0610955	0.221013	0.125918	0.0701588		32.6	0.0836487	0.212825	0.0256826	0.0173259	0.0679366	0.230214	0.143651	0.084513
32.7	0.0875864	0.204487	0.0233474	0.0161683	0.0621115	0.221169	0.124928	0.0705054		32.7	0.0849949	0.213327	0.0258513	0.0166282	0.0689527	0.23037	0.142661	0.0848596
32.8	0.0877462	0.205172	0.0247016	0.0155842	0.0608607	0.220924	0.124753	0.0707461		32.8	0.0851548	0.214012	0.0272055	0.0160441	0.0677018	0.230125	0.142486	0.0851003
32.9	0.0886962	0.206968	0.0255656	0.0152553	0.0596504	0.221003	0.124995	0.0699244		32.9	0.0861047	0.215808	0.0280695	0.0157152	0.0664915	0.230204	0.142728	0.0842786
33	0.0884045	0.20776	0.023949	0.0143668	0.0599703	0.220044	0.123492	0.0714031		33	0.0858131	0.2166	0.0264529	0.0148267	0.0668115	0.229245	0.141225	0.0857573
33.1	0.0885931	0.207935	0.0249628	0.01473	0.0605579	0.218813	0.123759	0.0710623		33.1	0.0860016	0.216775	0.0274667	0.0151899	0.0673991	0.228014	0.141492	0.0854165
33.2	0.0893723	0.207141	0.0256664	0.0149714	0.0610087	0.21922	0.123636	0.0720408		33.2	0.0867808	0.21598	0.0281703	0.0154313	0.0678498	0.228421	0.141369	0.086395
33.3	0.0886835	0.207792	0.02557	0.0149462	0.059951	0.220202	0.123692	0.0716441		33.3	0.086092	0.216632	0.0280739	0.0154061	0.0667921	0.229404	0.141425	0.0859983
33.4	0.090283	0.208519	0.0247013	0.014536	0.0607841	0.220362	0.123768	0.0718803		33.4	0.0876915	0.217359	0.0272052	0.0149959	0.0676252	0.229563	0.141501	0.0862345
33.5	0.0892281	0.210349	0.0244654	0.0142446	0.0614913	0.220178	0.125707	0.0717811		33.5	0.0866366	0.219189	0.0269693	0.0147045	0.0683325	0.229379	0.14344	0.0861353
33.6	0.088253	0.209695	0.0223443	0.0156397	0.060359	0.220031	0.12477	0.0706601		33.6	0.0856615	0.218535	0.0248482	0.0160996	0.0672001	0.229233	0.142503	0.0850143
33.7	0.088941	0.21151	0.0233074	0.0163768	0.0608971	0.22023	0.126541	0.0713171		33.7	0.0863495	0.22035	0.0258113	0.0168367	0.0677383	0.229431	0.144274	0.0856713
33.8	0.0888105	0.211378	0.0217517	0.0165721	0.0619587	0.220252	0.126706	0.0703765		33.8	0.086219	0.220218	0.0242556	0.017032	0.0687998	0.229453	0.14444	0.0847307
33.9	0.0882806	0.212343	0.0228704	0.0168793	0.0609616	0.220783	0.125978	0.069798		33.9	0.0856891	0.221183	0.0253743	0.0173392	0.0678027	0.229984	0.143711	0.0841522
34	0.0893217	0.213631	0.0220143	0.0158774	0.061687	0.220367	0.125666	0.0699274		34	0.0867302	0.222471	0.0245182	0.0163373	0.0685282	0.229568	0.143399	0.0842816
34.1	0.087963	0.212256	0.0206568	0.0165238	0.0613287	0.221095	0.126253	0.0702374		34.1	0.0853715	0.221096	0.0231607	0.0169837	0.0681699	0.230297	0.143986	0.0845916
34.2	0.0885412	0.214299	0.0209003	0.0164518	0.0618059	0.22134	0.126897	0.069925		34.2	0.0859497	0.223139	0.0234042	0.0169117	0.068647	0.230542	0.14463	0.0842792
34.3	0.0884781	0.214792	0.0205877	0.015632	0.0624693	0.22378	0.128117	0.0712291		34.3	0.0858866	0.223632	0.0230916	0.0160919	0.0693105	0.232982	0.14585	0.0855832
34.4	0.0872282	0.216209	0.0203553	0.0166479	0.0618088	0.222097	0.128518	0.0707843		34.4	0.0846367	0.225049	0.0228592	0.0171078	0.0686499	0.231298	0.146251	0.0851385
34.5	0.0881448	0.215717	0.0206474	0.0158273	0.0606959	0.222215	0.12941	0.070316		34.5	0.0855533	0.224557	0.0231513	0.0162872	0.0675371	0.231416	0.147143	0.0846701
34.6	0.0881584	0.216239	0.0217415	0.0158057	0.06088	0.222267	0.128495	0.0706875		34.6	0.085567	0.225079	0.0242454	0.0162655	0.0677212	0.231469	0.146228	0.0850417
34.7	0.0887524	0.216213	0.0226282	0.0143104	0.0613587	0.223039	0.12887	0.0714085		34.7	0.0861609	0.225053	0.0251321	0.0147703	0.0681999	0.23224	0.146603	0.0857627
34.8	0.0880973	0.216524	0.0239554	0.0143389	0.0600058	0.222673	0.127514	0.0709961		34.8	0.0855058	0.225364	0.0264593	0.0147988	0.0668469	0.231875	0.145247	0.0853502
34.9	0.0885898	0.217402	0.0226048	0.0144507	0.0608612	0.222674	0.129001	0.0717949		34.9	0.0859984	0.226242	0.0251087	0.0149106	0.0677023	0.231876	0.146734	0.0861491
35	0.0877922	0.216112	0.0220434	0.0147083	0.0609332	0.223048	0.12782	0.0721957		35	0.0852007	0.224952	0.0245473	0.0151681	0.0677743	0.232249	0.145553	0.0865499
35.1	0.0889636	0.216472	0.0228018	0.0149579	0.0627179	0.223126	0.127961	0.0720619		35.1	0.0863721	0.225312	0.0253057	0.0154178	0.0695591	0.232328	0.145694	0.0864161
35.2	0.0892072	0.214944	0.0236926	0.0158167	0.0627169	0.224031	0.126295	0.0729325		35.2	0.0866157	0.223783	0.0261965	0.0162766	0.0695581	0.233232	0.144028	0.0872867
35.3	0.088262	0.214593	0.0229969	0.0152421	0.0622168	0.223933	0.126199	0.0717551		35.3	0.0856705	0.223433	0.0255008	0.015702	0.0690579	0.233134	0.143932	0.0861093
35.4	0.088595	0.21539	0.0231844	0.0158297	0.0629901	0.224152	0.125898	0.0716299		35.4	0.0860035	0.22423	0.0256883	0.0162896	0.0698313	0.233353	0.143631	0.0859841
35.5	0.0890793	0.215873	0.0242074	0.0155037	0.0623466	0.224289	0.126343	0.0704983		35.5	0.0864878	0.224712	0.0267113	0.0159636	0.0691878	0.23349	0.144076	0.0848525
35.6	0.0892686	0.216848	0.0229191	0.0167948	0.0623387	0.224441	0.126251	0.0700006		35.6	0.0866771	0.225688	0.025423	0.0172547	0.0691798	0.233643	0.143984	0.0843548
35.7	0.0913811	0.218467	0.024025	0.0159747	0.0621015	0.224482	0.126117	0.0702389		35.7	0.0887896	0.227306	0.0265289	0.0164346	0.0689427	0.233683	0.14385	0.0845931
35.8	0.0916675	0.218553	0.0214026	0.0160368	0.0606395	0.224052	0.125279	0.07014		35.8	0.0890761	0.227393	0.0239065	0.0164967	0.0674806	0.233253	0.143012	0.0844942
35.9	0.0920507	0.220471	0.0213468	0.0161647	0.0598332	0.223694	0.123818	0.0688206		35.9	0.0894592	0.229311	0.0238507	0.0166246	0.0666743	0.232895	0.141551	0.0831748
36	0.0923082	0.21985	0.0219678	0.0162054	0.0608577	0.222716	0.123169	0.0684455		36	0.0897167	0.22869	0.0244717	0.0166653	0.0676988	0.231917	0.140903	0.0827997
36.1	0.093313	0.220688	0.0203461	0.0166555	0.0599155	0.22272	0.122158	0.0682402		36.1	0.0907215	0.229528	0.02285	0.0171154	0.0667566	0.231921	0.139891	0.0825944
36.2	0.0945888	0.223614	0.020264	0.0163183	0.0598384	0.223693	0.12493	0.0683004		36.2	0.0919973	0.232454	0.0227679	0.0167782	0.0666795	0.232894	0.142663	0.0826546
36.3	0.0928249	0.224527	0.0213651	0.0156494	0.060104	0.223388	0.124302	0.0681757		36.3	0.0902334	0.233367	0.0238689	0.0161093	0.0669451	0.23259	0.142036	0.0825299
36.4	0.0920598	0.223818	0.0204078	0.01587	0.0594286	0.222337	0.124417	0.0687081		36.4	0.0894683	0.232658	0.0229117	0.0163298	0.0662698	0.231539	0.14215	0.0830623
36.5	0.0942728	0.226433	0.0211132	0.0160484	0.0590674	0.222477	0.123877	0.0688061		36.5	0.0916813	0.235272	0.0236171	0.0165083	0.0659085	0.231679	0.14161	0.0831603
36.6	0.0939094	0.225312	0.021597	0.0153761	0.0597742	0.221655	0.124025	0.068385		36.6	0.0913179	0.234151	0.0241009	0.0158359	0.0666153	0.230857	0.141758	0.0827392
36.7	0.0937634	0.227903	0.0198478	0.0149147	0.0597066	0.22243	0.124377	0.069053		36.7	0.0911719	0.236743	0.0223517	0.0153745	0.0665478	0.231632	0.14211	0.0834072
36.8	0.0941992	0.227905	0.020117	0.0155578	0.0603969	0.221899	0.125318	0.0689322		36.8	0.0916077	0.236745	0.0226209	0.0160177	0.0672381	0.231101	0.143051	0.0832864
36.9	0.0936577	0.229023	0.0209225	0.0159366	0.0615004	0.22213	0.126362	0.0707309		36.9	0.0910662	0.237863	0.0234264	0.0163965	0.0683416	0.231332	0.144096	0.0850851
37	0.0928715	0.22762	0.0205062	0.0155564	0.0612126	0.223605	0.126195	0.071485		37	0.0902801	0.236459	0.0230101	0.0160163	0.0680537	0.232806	0.143928	0.0858392
37.1	0.0935241	0.228622	0.0216638	0.0161832	0.0628412	0.223154	0.1255	0.0731985		37.1	0.0909326	0.237462	0.0241677	0.0166431	0.0696823	0.232355	0.143233	0.0875527
37.2	0.0932939	0.227454	0.0230252	0.0164796	0.0626977	0.222852	0.125343	0.072997		37.2	0.0907024	0.236294	0.0255291	0.0169395	0.0695388	0.232053	0.143076	0.0873512
37.3	0.0926055	0.227956	0.0230061	0.0159245	0.062824	0.222412	0.126568	0.0736914		37.3	0.090014	0.236795	0.02551	0.0163844	0.0696651	0.231613	0.144301	0.0880456
37.4	0.0940031	0.229248	0.0241468	0.0171834	0.0628968	0.224275	0.126105	0.0729946		37.4	0.0914116	0.238088	0.0266507	0.0176433	0.069738	0.233476	0.143839	0.0873488
37.5	0.0946124	0.229558	0.0243718	0.0168588	0.0629353	0.223088	0.127414	0.0737312		37.5	0.0920209	0.238398	0.0268757	0.0173187	0.0697764	0.232289	0.145147	0.0880854
37.6	0.0934147	0.230272	0.0229006	0.0166654	0.0635687	0.224063	0.128603	0.075185		37.6	0.0908232	0.239112	0.0254045	0.0171253	0.0704099	0.233264	0.146336	0.0895392
37.7	0.0934774	0.230404	0.0233023	0.0174485	0.0628918	0.223406	0.128356	0.0753963		37.7	0.0908859	0.239244	0.0258062	0.0179084	0.069733	0.232607	0.146089	0.0897505
37.8	0.0949714	0.230666	0.0234566	0.0176075	0.062092	0.224096	0.128277	0.0744766		37.8	0.0923799	0.239506	0.0259605	0.0180674	0.0689331	0.233297	0.14601	0.0888308
37.9	0.094856	0.232207	0.0234505	0.0163035	0.0621203	0.224552	0.129981	0.0727638		37.9	0.0922645	0.241046	0.0259544	0.0167633	0.0689614	0.233753	0.147714	0.087118
38	0.095147	0.231334	0.0227031	0.0168946	0.0623712	0.224194	0.130065	0.0724742		38	0.0925555	0.240174	0.025207	0.0173545	0.0692123	0.233396	0.147798	0.0868283
38.1	0.0954483	0.233627	0.0225934	0.0168069	0.0622143	0.224623	0.131276	0.0719213		38.1	0.0928568	0.242467	0.0250973	0.0172668	0.0690555	0.233824	0.149009	0.0862755
38.2	0.0957414	0.234194	0.0232853	0.0162994	0.0630554	0.225149	0.133897	0.0721874		38.2	0.0931499	0.243034	0.0257892	0.0167593	0.0698965	0.234351	0.15163	0.0865416
38.3	0.095253	0.233192	0.0236165	0.0156398	0.0624562	0.224877	0.132344	0.0713602		38.3	0.0926615	0.242032	0.0261204	0.0160997	0.0692974	0.234079	0.150078	0.0857144
38.4	0.0941284	0.233935	0.0208778	0.0153337	0.0631369	0.225166	0.132177	0.0707839		38.4	0.0915369	0.242774	0.0233817	0.0157935	0.069978	0.234367	0.14991	0.0851381
38.5	0.0950143	0.234708	0.0224876	0.014611	0.0618562	0.224858	0.131287	0.0693767		38.5	0.0924228	0.243548	0.0249915	0.0150709	0.0686974	0.234059	0.14902	0.0837309
38.6	0.0958154	0.234709	0.0213421	0.0140635	0.0617958	0.225239	0.133085	0.0703887		38.6	0.0932239	0.243549	0.023846	0.0145234	0.0686369	0.234441	0.150818	0.0847429
38.7	0.0956928	0.236769	0.0219753	0.0148511	0.0622755	0.225409	0.132428	0.0697744		38.7	0.0931013	0.245609	0.0244792	0.015311	0.0691166	0.23461	0.150161	0.0841286
38.8	0.0958244	0.235262	0.0245863	0.013501	0.0621347	0.224672	0.132398	0.0683039		38.8	0.0932329	0.244102	0.0270902	0.0139609	0.0689758	0.233874	0.150131	0.0826581
38.9	0.0955895	0.236384	0.0237769	0.0142854	0.0612651	0.225165	0.131527	0.0708418		38.9	0.092998	0.245224	0.0262808	0.0147453	0.0681062	0.234367	0.14926	0.085196
39	0.0963917	0.237058	0.0237612	0.014393	0.0604226	0.225339	0.13046	0.0698922		39	0.0938002	0.245898	0.0262651	0.0148529	0.0672637	0.23454	0.148193	0.0842464
39.1	0.096917	0.237666	0.0248441	0.0151311	0.0609995	0.22428	0.129139	0.0699776		39.1	0.0943255	0.246506	0.027348	0.015591	0.0678406	0.233481	0.146873	0.0843318
39.2	0.0972303	0.237445	0.0249029	0.0149795	0.0614411	0.224826	0.129463	0.0692423		39.2	0.0946389	0.246285	0.0274068	0.0154394	0.0682823	0.234027	0.147197	0.0835964
39.3	0.0977536	0.238662	0.0245203	0.0160746	0.0619306	0.224914	0.12767	0.0695599		39.3	0.0951621	0.247502	0.0270242	0.0165345	0.0687718	0.234116	0.145403	0.0839141
39.4	0.0976636	0.238719	0.0240401	0.0162749	0.0622098	0.22495	0.127039	0.0681681		39.4	0.0950721	0.247559	0.026544	0.0167348	0.069051	0.234151	0.144772	0.0825223
39.5	0.0969917	0.240205	0.0238655	0.0154802	0.0627411	0.223618	0.126795	0.0697205		39.5	0.0944002	0.249044	0.0263694	0.0159401	0.0695822	0.23282	0.144528	0.0840747
39.6	0.0974888	0.241776	0.0235004	0.0159114	0.0634629	0.226093	0.126402	0.0705198		39.6	0.0948973	0.250616	0.0260043	0.0163713	0.070304	0.235294	0.144135	0.084874
39.7	0.0987942	0.241891	0.0255192	0.0172145	0.0621136	0.225906	0.125991	0.06908		39.7	0.0962027	0.250731	0.0280231	0.0176744	0.0689548	0.235107	0.143725	0.0834342
39.8	0.0999268	0.241891	0.0221237	0.0164737	0.062972	0.226109	0.127496	0.0700915		39.8	0.0973353	0.250731	0.0246276	0.0169336	0.0698131	0.23531	0.14523	0.0844457
39.9	0.0993234	0.242756	0.0202462	0.0171687	0.0625552	0.225143	0.128969	0.0689137		39.9	0.0967319	0.251596	0.0227501	0.0176286	0.0693964	0.234345	0.146702	0.0832679
40	0.0993924	0.24321	0.0214472	0.0174167	0.0640552	0.225064	0.127832	0.0688875		40	0.0968009	0.252049	0.0239511	0.0178766	0.0708963	0.234266	0.145566	0.0832417
40.1	0.098687	0.244878	0.0222022	0.0164458	0.0645128	0.225193	0.128848	0.0710964		40.1	0.0960955	0.253718	0.0247061	0.0169057	0.0713539	0.234395	0.146581	0.0854506
40.2	0.0994889	0.245822	0.0217337	0.0151523	0.0642267	0.225344	0.128827	0.0707926		40.2	0.0968974	0.254662	0.0242376	0.0156122	0.0710679	0.234545	0.14656	0.0851468
40.3	0.0995616	0.245417	0.0225263	0.0147782	0.0642384	0.225849	0.128076	0.0714051		40.3	0.0969701	0.254257	0.0250302	0.0152381	0.0710795	0.235051	0.145809	0.0857593
40.4	0.0973765	0.245309	0.020295	0.013985	0.0651563	0.226244	0.128478	0.0717647		40.4	0.094785	0.254149	0.0227989	0.0144448	0.0719974	0.235446	0.146211	0.0861189
40.5	0.098376	0.246507	0.0228543	0.0132539	0.0635444	0.225781	0.129959	0.0722506		40.5	0.0957845	0.255347	0.0253582	0.0137138	0.0703856	0.234982	0.147692	0.0866048
40.6	0.0980285	0.246351	0.0231749	0.013922	0.0639416	0.225853	0.130506	0.0727248		40.6	0.095437	0.255191	0.0256788	0.0143819	0.0707828	0.235054	0.148239	0.087079
40.7	0.0977888	0.246062	0.0224797	0.0135679	0.0625429	0.225107	0.129976	0.0715118		40.7	0.0951974	0.254902	0.0249836	0.0140278	0.069384	0.234309	0.147709	0.085866
40.8	0.0973896	0.245819	0.0233949	0.0143135	0.0631209	0.226274	0.130556	0.0726339		40.8	0.0947982	0.254659	0.0258988	0.0147733	0.069962	0.235475	0.148289	0.0869881
40.9	0.0990464	0.246636	0.0243188	0.0149231	0.0621527	0.226168	0.131808	0.0734777		40.9	0.0964549	0.255476	0.0268227	0.015383	0.0689938	0.23537	0.149541	0.0878319
41	0.0989459	0.245843	0.0253371	0.0141687	0.0627778	0.224996	0.130778	0.0721636		41	0.0963544	0.254683	0.027841	0.0146286	0.0696189	0.234197	0.148512	0.0865178
41.1	0.098749	0.247777	0.0248901	0.0151206	0.0621112	0.226824	0.13153	0.0727509		41.1	0.0961575	0.256617	0.027394	0.0155805	0.0689523	0.236026	0.149264	0.0871051
41.2	0.0988125	0.24808	0.0265618	0.0155903	0.0619861	0.227059	0.130173	0.0722998		41.2	0.0962211	0.25692	0.0290657	0.0160502	0.0688272	0.236261	0.147906	0.086654
41.3	0.0990936	0.248399	0.0243949	0.0155271	0.0617936	0.226915	0.128464	0.0727912		41.3	0.0965021	0.257239	0.0268988	0.015987	0.0686348	0.236117	0.146197	0.0871454
41.4	0.0996197	0.248763	0.0241549	0.0147905	0.0626153	0.227788	0.128554	0.0719901		41.4	0.0970282	0.257603	0.0266588	0.0152504	0.0694564	0.236989	0.146288	0.0863443
41.5	0.100202	0.250592	0.0255625	0.015083	0.0623845	0.228163	0.127516	0.0726648		41.5	0.0976104	0.259432	0.0280664	0.0155429	0.0692257	0.237364	0.145249	0.0870189
41.6	0.100933	0.250089	0.0238725	0.0166248	0.0624721	0.227886	0.128428	0.0717539		41.6	0.098342	0.258929	0.0263764	0.0170847	0.0693132	0.237087	0.146162	0.0861081
41.7	0.100402	0.250132	0.0244868	0.016808	0.0634601	0.228027	0.129351	0.0714992		41.7	0.0978104	0.258972	0.0269907	0.0172679	0.0703013	0.237228	0.147084	0.0858534
41.8	0.10109	0.251069	0.0225916	0.0168772	0.0639704	0.226909	0.130183	0.0714003		41.8	0.0984983	0.259909	0.0250955	0.0173371	0.0708116	0.23611	0.147916	0.0857545
41.9	0.100178	0.252578	0.0241405	0.017341	0.0624644	0.228046	0.129863	0.0707578		41.9	0.0975866	0.261418	0.0266444	0.0178009	0.0693056	0.237247	0.147596	0.085112
42	0.100814	0.254041	0.0233963	0.0166968	0.0639721	0.228319	0.129731	0.0709151		42	0.0982228	0.262881	0.0259002	0.0171567	0.0708132	0.237521	0.147464	0.0852693
42.1	0.101111	0.254768	0.0224158	0.0164811	0.0634914	0.227959	0.130456	0.0717158		42.1	0.0985197	0.263608	0.0249197	0.016941	0.0703325	0.23716	0.148189	0.08607
42.2	0.102082	0.254638	0.0226831	0.0169605	0.0632107	0.226965	0.130727	0.0710449		42.2	0.0994905	0.263478	0.025187	0.0174204	0.0700518	0.236166	0.14846	0.0853991
42.3	0.102317	0.253873	0.0232593	0.0170306	0.0644641	0.227668	0.13096	0.0711065		42.3	0.0997259	0.262713	0.0257632	0.0174905	0.0713053	0.236869	0.148693	0.0854607
42.4	0.101119	0.256411	0.0218535	0.016277	0.0641365	0.2285	0.132891	0.0712429		42.4	0.0985279	0.265251	0.0243574	0.0167369	0.0709777	0.237701	0.150624	0.0855971
42.5	0.100678	0.256515	0.0223343	0.0164791	0.0640784	0.2268	0.132846	0.0713113		42.5	0.0980864	0.265355	0.0248382	0.016939	0.0709196	0.236001	0.15058	0.0856655
42.6	0.100845	0.254611	0.0219913	0.0165887	0.0646749	0.226862	0.132781	0.0727458		42.6	0.0982532	0.263451	0.0244952	0.0170486	0.0715161	0.236063	0.150514	0.0871
42.7	0.101792	0.256893	0.0208766	0.0178552	0.063752	0.226271	0.133019	0.0724857		42.7	0.099201	0.265733	0.0233805	0.0183151	0.0705931	0.235473	0.150752	0.0868399
42.8	0.101416	0.256437	0.0230583	0.0171283	0.0648353	0.227789	0.134903	0.0729286		42.8	0.0988249	0.265277	0.0255622	0.0175882	0.0716764	0.236991	0.152636	0.0872828
42.9	0.102201	0.256153	0.0216758	0.0158578	0.0641908	0.227144	0.134856	0.0729255		42.9	0.0996095	0.264993	0.0241797	0.0163177	0.0710319	0.236345	0.152589	0.0872797
43	0.101536	0.257516	0.0213784	0.0159705	0.063755	0.226701	0.132639	0.0721084		43	0.0989446	0.266356	0.0238823	0.0164304	0.0705961	0.235902	0.150372	0.0864626
43.1	0.100649	0.259731	0.0214495	0.0164032	0.0632265	0.227658	0.131432	0.0731505		43.1	0.0980571	0.268571	0.0239534	0.0168631	0.0700676	0.23686	0.149165	0.0875047
43.2	0.100639	0.259494	0.0222334	0.0161956	0.0624622	0.226127	0.130236	0.0730419		43.2	0.0980474	0.268334	0.0247373	0.0166555	0.0693033	0.235329	0.14797	0.0873961
43.3	0.101486	0.258358	0.021493	0.0158357	0.0615085	0.226487	0.12802	0.0738445		43.3	0.0988941	0.267197	0.0239969	0.0162956	0.0683496	0.235688	0.145753	0.0881986
43.4	0.101829	0.260419	0.0216098	0.0150707	0.0624644	0.226919	0.129065	0.0724108		43.4	0.0992378	0.269259	0.0241137	0.0155305	0.0693056	0.23612	0.146799	0.086765
43.5	0.101878	0.260929	0.0220235	0.0162764	0.062529	0.226561	0.128445	0.0723193		43.5	0.0992864	0.269769	0.0245274	0.0167363	0.0693701	0.235763	0.146178	0.0866735
43.6	0.102537	0.260659	0.021184	0.0162109	0.0629369	0.226161	0.129263	0.0719991		43.6	0.0999453	0.269499	0.0236879	0.0166708	0.0697781	0.235363	0.146996	0.0863533
43.7	0.101309	0.262195	0.0213693	0.0152505	0.0626117	0.226333	0.129121	0.0721539		43.7	0.0987177	0.271035	0.0238732	0.0157104	0.0694529	0.235534	0.146855	0.0865081
43.8	0.103623	0.262888	0.0206699	0.0159255	0.0618849	0.226455	0.129995	0.0728479		43.8	0.101032	0.271728	0.0231738	0.0163854	0.068726	0.235656	0.147728	0.0872021
43.9	0.103515	0.26262	0.0201209	0.016261	0.0625542	0.227112	0.129172	0.0734359		43.9	0.100924	0.27146	0.0226248	0.0167209	0.0693953	0.236313	0.146906	0.0877901
44	0.103849	0.263323	0.02065	0.0164446	0.0643271	0.22611	0.131634	0.0723494		44	0.101258	0.272163	0.0231539	0.0169045	0.0711682	0.235312	0.149367	0.0867036
44.1	0.103517	0.262973	0.0204944	0.016324	0.0639754	0.226993	0.132363	0.0735989		44.1	0.100925	0.271813	0.0229983	0.0167839	0.0708165	0.236194	0.150097	0.0879531
44.2	0.103738	0.263468	0.0217171	0.0165582	0.0640723	0.225992	0.133339	0.0735514		44.2	0.101146	0.272307	0.024221	0.0170181	0.0709135	0.235194	0.151073	0.0879055
44.3	0.103717	0.265208	0.0227672	0.0162991	0.0653842	0.22679	0.132728	0.073344		44.3	0.101125	0.274048	0.0252711	0.016759	0.0722254	0.235992	0.150461	0.0876982
44.4	0.103266	0.266488	0.0211133	0.0163406	0.065459	0.226887	0.134451	0.0748985		44.4	0.100675	0.275328	0.0236171	0.0168005	0.0723001	0.236088	0.152184	0.0892527
44.5	0.103036	0.265115	0.0211991	0.0174124	0.0658293	0.226113	0.133427	0.0745897		44.5	0.100445	0.273955	0.023703	0.0178723	0.0726704	0.235314	0.15116	0.0889439
44.6	0.103394	0.267059	0.0229851	0.0177306	0.0656744	0.227106	0.133914	0.0746239		44.6	0.100803	0.275899	0.025489	0.0181905	0.0725155	0.236308	0.151648	0.0889781
44.7	0.103867	0.267795	0.0208108	0.0181945	0.0659901	0.22771	0.134754	0.073959		44.7	0.101276	0.276634	0.0233147	0.0186544	0.0728313	0.236911	0.152487	0.0883132
44.8	0.102574	0.267617	0.0216333	0.0177621	0.0661795	0.22876	0.134977	0.0744217		44.8	0.0999822	0.276457	0.0241372	0.018222	0.0730206	0.237961	0.152711	0.0887759
44.9	0.102512	0.26707	0.022433	0.0175711	0.0663059	0.228002	0.133143	0.0741156		44.9	0.0999204	0.27591	0.0249369	0.018031	0.0731471	0.237203	0.150876	0.0884698
45	0.101724	0.268098	0.0226467	0.0167748	0.0662769	0.227684	0.13078	0.0718559		45	0.0991327	0.276937	0.0251506	0.0172346	0.0731181	0.236886	0.148513	0.0862101
45.1	0.101904	0.269207	0.0234951	0.0180921	0.0661038	0.227643	0.131081	0.0731499		45.1	0.0993123	0.278047	0.025999	0.018552	0.0729449	0.236844	0.148814	0.0875041
45.2	0.102383	0.26875	0.023767	0.0181341	0.0647474	0.226336	0.129569	0.0728902		45.2	0.0997913	0.27759	0.0262709	0.018594	0.0715885	0.235537	0.147302	0.0872443
45.3	0.102707	0.269037	0.0238604	0.0184954	0.0652434	0.227035	0.129109	0.0725123		45.3	0.100116	0.277877	0.0263643	0.0189553	0.0720846	0.236237	0.146843	0.0868665
45.4	0.102669	0.270551	0.023349	0.0170935	0.0666054	0.227248	0.130736	0.0716039		45.4	0.100077	0.279391	0.0258529	0.0175534	0.0734465	0.236449	0.148469	0.0859581
45.5	0.103483	0.270007	0.0239552	0.017172	0.066349	0.22663	0.129422	0.0720476		45.5	0.100891	0.278847	0.0264591	0.0176319	0.0731901	0.235831	0.147155	0.0864018
45.6	0.104785	0.270269	0.0230042	0.0162296	0.0654022	0.22565	0.130041	0.0740222		45.6	0.102194	0.279109	0.0255081	0.0166895	0.0722434	0.234852	0.147774	0.0883764
45.7	0.103817	0.271651	0.0228731	0.01623	0.0643641	0.225977	0.130986	0.0748943		45.7	0.101225	0.280491	0.025377	0.0166899	0.0712052	0.235178	0.148719	0.0892485
45.8	0.106436	0.272371	0.0234189	0.0163004	0.0660095	0.226693	0.131117	0.0752235		45.8	0.103845	0.281211	0.0259228	0.0167603	0.0728507	0.235894	0.14885	0.0895777
45.9	0.104569	0.272155	0.023289	0.0154898	0.0662311	0.226767	0.13147	0.0758777		45.9	0.101978	0.280995	0.0257929	0.0159497	0.0730722	0.235968	0.149204	0.0902319
46	0.104346	0.27289	0.0239681	0.015674	0.0658409	0.228258	0.133005	0.0775781		46	0.101755	0.28173	0.026472	0.0161339	0.0726821	0.23746	0.150738	0.0919323
46.1	0.104841	0.273902	0.0231486	0.0159339	0.0656459	0.228726	0.132309	0.0778855		46.1	0.102249	0.282741	0.0256525	0.0163938	0.072487	0.237927	0.150042	0.0922397
46.2	0.10599	0.274549	0.0236217	0.0152614	0.0654997	0.227462	0.132649	0.0768913		46.2	0.103399	0.283389	0.0261256	0.0157213	0.0723408	0.236663	0.150382	0.0912455
46.3	0.105396	0.274691	0.0247767	0.0157521	0.064845	0.227879	0.132443	0.0778245		46.3	0.102804	0.283531	0.0272806	0.016212	0.0716862	0.23708	0.150176	0.0921787
46.4	0.105771	0.274696	0.0229358	0.0161799	0.0645699	0.22836	0.133833	0.0772211		46.4	0.103179	0.283536	0.0254397	0.0166398	0.071411	0.237561	0.151566	0.0915753
46.5	0.105651	0.275109	0.0240126	0.0169117	0.0643747	0.229207	0.132665	0.0768802		46.5	0.10306	0.283949	0.0265165	0.0173716	0.0712158	0.238409	0.150398	0.0912344
46.6	0.104356	0.274781	0.0240051	0.0159755	0.0650557	0.229269	0.132647	0.0758217		46.6	0.101764	0.283621	0.026509	0.0164354	0.0718969	0.23847	0.15038	0.0901759
46.7	0.104775	0.274724	0.0214027	0.0163926	0.0652084	0.229133	0.132897	0.0756243		46.7	0.102184	0.283564	0.0239066	0.0168525	0.0720495	0.238335	0.15063	0.0899785
46.8	0.104105	0.274575	0.0242729	0.0163766	0.0650388	0.229843	0.131582	0.0752614		46.8	0.101513	0.283415	0.0267768	0.0168365	0.07188	0.239044	0.149315	0.0896155
46.9	0.10407	0.274572	0.0233817	0.014927	0.0653665	0.22933	0.131728	0.0745507		46.9	0.101478	0.283412	0.0258856	0.0153869	0.0722077	0.238532	0.149462	0.0889049
47	0.104137	0.274634	0.021886	0.0154126	0.0648583	0.229448	0.130889	0.0724947		47	0.101545	0.283473	0.0243899	0.0158725	0.0716994	0.238649	0.148622	0.0868489
47.1	0.103669	0.275726	0.0232991	0.0168393	0.0651329	0.229332	0.131874	0.0728737		47.1	0.101077	0.284566	0.025803	0.0172992	0.0719741	0.238533	0.149608	0.0872279
47.2	0.10394	0.274458	0.0228044	0.0162721	0.0649621	0.228499	0.130894	0.072632		47.2	0.101349	0.283298	0.0253083	0.016732	0.0718033	0.237701	0.148627	0.0869862
47.3	0.103764	0.276579	0.0226643	0.0160303	0.0653175	0.229488	0.13263	0.0722286		47.3	0.101173	0.285419	0.0251682	0.0164902	0.0721587	0.238689	0.150363	0.0865828
47.4	0.103931	0.27569	0.0235486	0.0147622	0.0651448	0.228722	0.132821	0.0725464		47.4	0.10134	0.284529	0.0260525	0.0152221	0.071986	0.237923	0.150555	0.0869006
47.5	0.103477	0.277641	0.0221332	0.0158686	0.064723	0.228101	0.133113	0.0722632		47.5	0.100886	0.286481	0.0246371	0.0163285	0.0715641	0.237303	0.150846	0.0866174
47.6	0.105153	0.277728	0.0216395	0.0160373	0.063904	0.228286	0.133118	0.0735274		47.6	0.102562	0.286568	0.0241434	0.0164972	0.0707451	0.237487	0.150852	0.0878815
47.7	0.104709	0.278653	0.0228899	0.0158295	0.0638322	0.22822	0.133798	0.0739604		47.7	0.102117	0.287493	0.0253938	0.0162894	0.0706733	0.237421	0.151531	0.0883146
47.8	0.105583	0.279036	0.020512	0.0158122	0.0659229	0.227966	0.134436	0.0734546		47.8	0.102992	0.287876	0.0230159	0.0162721	0.072764	0.237168	0.152169	0.0878088
47.9	0.105152	0.280591	0.0210154	0.0163398	0.0650323	0.229278	0.134108	0.0752642		47.9	0.102561	0.289431	0.0235193	0.0167997	0.0718734	0.238479	0.151841	0.0896184
48	0.106586	0.281151	0.0220729	0.0172871	0.0655825	0.22956	0.134292	0.0750321		48	0.103995	0.28999	0.0245768	0.017747	0.0724237	0.238761	0.152025	0.0893863
48.1	0.107311	0.281953	0.0211311	0.0177401	0.0670174	0.228199	0.13433	0.0740332		48.1	0.104719	0.290793	0.023635	0.0182	0.0738585	0.2374	0.152063	0.0883874
48.2	0.107096	0.282714	0.0206273	0.0172722	0.0661613	0.228088	0.13459	0.0741141		48.2	0.104505	0.291554	0.0231312	0.0177321	0.0730024	0.23729	0.152323	0.0884683
48.3	0.106491	0.284463	0.0237555	0.0186175	0.065703	0.228978	0.134099	0.0759889		48.3	0.103899	0.293303	0.0262594	0.0190774	0.0725442	0.23818	0.151832	0.0903431
48.4	0.10772	0.284221	0.0215904	0.0181516	0.0670466	0.229669	0.134285	0.0753967		48.4	0.105129	0.293061	0.0240943	0.0186115	0.0738877	0.23887	0.152018	0.0897509
48.5	0.106401	0.28621	0.0247005	0.0186715	0.0679251	0.230243	0.132958	0.0761307		48.5	0.10381	0.295049	0.0272044	0.0191314	0.0747663	0.239444	0.150691	0.0904849
48.6	0.105723	0.285612	0.024673	0.0191632	0.0667931	0.230953	0.133596	0.0751327		48.6	0.103132	0.294452	0.0271769	0.0196231	0.0736343	0.240154	0.151329	0.0894869
48.7	0.105778	0.285481	0.0237236	0.0188757	0.066451	0.229996	0.132525	0.0752645		48.7	0.103187	0.294321	0.0262275	0.0193356	0.0732922	0.239198	0.150258	0.0896187
48.8	0.107144	0.285266	0.0250715	0.0188138	0.0672879	0.232323	0.13322	0.0760206		48.8	0.104552	0.294106	0.0275754	0.0192736	0.0741291	0.241524	0.150953	0.0903748
48.9	0.106226	0.286121	0.0245083	0.0184455	0.0670117	0.231778	0.133643	0.0753921		48.9	0.103635	0.294961	0.0270122	0.0189054	0.0738528	0.240979	0.151376	0.0897463
49	0.107166	0.28565	0.0240834	0.0183988	0.0672797	0.231531	0.132481	0.0749687		49	0.104574	0.294489	0.0265873	0.0188587	0.0741208	0.240732	0.150215	0.0893229
49.1	0.106328	0.286856	0.0250556	0.018607	0.0681073	0.232126	0.133709	0.0758754		49.1	0.103737	0.295696	0.0275595	0.0190669	0.0749484	0.241327	0.151442	0.0902296
49.2	0.107554	0.287458	0.0263337	0.0183303	0.0681968	0.23208	0.131759	0.0768761		49.2	0.104962	0.296298	0.0288376	0.0187902	0.0750379	0.241282	0.149492	0.0912303
49.3	0.106365	0.288763	0.0249229	0.0169161	0.0672782	0.232026	0.132688	0.0774403		49.3	0.103774	0.297603	0.0274268	0.017376	0.0741193	0.241227	0.150421	0.0917945
49.4	0.107006	0.288166	0.0269146	0.0178281	0.0686322	0.231706	0.132425	0.0762236		49.4	0.104415	0.297006	0.0294185	0.018288	0.0754733	0.240907	0.150159	0.0905778
49.5	0.107398	0.288676	0.0263788	0.0176288	0.0682417	0.231176	0.130778	0.0748025		49.5	0.104806	0.297516	0.0288827	0.0180887	0.0750829	0.240377	0.148511	0.0891567
49.6	0.109142	0.288516	0.0263573	0.0159271	0.0672471	0.230751	0.131384	0.076054		49.6	0.10655	0.297356	0.0288612	0.016387	0.0740882	0.239953	0.149117	0.0904082
49.7	0.108973	0.28969	0.0265773	0.0159272	0.0680007	0.230562	0.13231	0.075966		49.7	0.106381	0.29853	0.0290812	0.0163871	0.0748419	0.239764	0.150043	0.0903202
49.8	0.108781	0.290994	0.0256869	0.0163593	0.0687371	0.22913	0.132592	0.0745878		49.8	0.10619	0.299834	0.0281908	0.0168192	0.0755782	0.238332	0.150325	0.088942
49.9	0.110382	0.290957	0.025585	0.0154842	0.06792	0.228994	0.13227	0.0750445		49.9	0.107791	0.299797	0.0280889	0.0159441	0.0747611	0.238195	0.150003	0.0893987
50	0.110202	0.290028	0.0247656	0.0168154	0.0685914	0.228151	0.132623	0.0754409		50	0.107611	0.298868	0.0272695	0.0172753	0.0754326	0.237352	0.150356	0.0897951
50.1	0.110117	0.290788	0.0250992	0.016075	0.0681594	0.228697	0.13227	0.0758817		50.1	0.107526	0.299628	0.0276031	0.0165349	0.0750005	0.237898	0.150003	0.0902359
50.2	0.109224	0.293137	0.024442	0.0164843	0.0672924	0.228576	0.132588	0.0761786		50.2	0.106632	0.301976	0.0269459	0.0169442	0.0741335	0.237778	0.150321	0.0905328
50.3	0.10908	0.292648	0.0264069	0.0163318	0.0669597	0.22927	0.13102	0.0776425		50.3	0.106488	0.301488	0.0289108	0.0167917	0.0738008	0.238472	0.148753	0.0919967
50.4	0.108747	0.292055	0.024349	0.0152732	0.0659861	0.229856	0.131154	0.0768271		50.4	0.106155	0.300895	0.0268529	0.0157331	0.0728272	0.239057	0.148887	0.0911813
50.5	0.107258	0.292576	0.0260862	0.0170159	0.0653851	0.229878	0.131177	0.0758796		50.5	0.104667	0.301416	0.0285901	0.0174758	0.0722262	0.23908	0.14891	0.0902338
50.6	0.108037	0.292424	0.0246323	0.0170457	0.0640923	0.230148	0.132728	0.0758379		50.6	0.105446	0.301264	0.0271362	0.0175056	0.0709334	0.23935	0.150461	0.0901921
50.7	0.108001	0.292529	0.0230242	0.0157858	0.0649625	0.228571	0.131374	0.0752568		50.7	0.105409	0.301369	0.0255281	0.0162457	0.0718036	0.237772	0.149107	0.089611
50.8	0.109233	0.294499	0.0227805	0.0159493	0.0654012	0.230051	0.133912	0.0759138		50.8	0.106642	0.303339	0.0252844	0.0164092	0.0722424	0.239252	0.151645	0.090268
50.9	0.109591	0.295415	0.0224972	0.0164075	0.0643594	0.228987	0.133727	0.0757931		50.9	0.106999	0.304255	0.0250011	0.0168674	0.0712006	0.238188	0.151461	0.0901473
51	0.109072	0.295887	0.0215199	0.0159462	0.0652372	0.229466	0.13323	0.0746379		51	0.10648	0.304727	0.0240238	0.0164061	0.0720784	0.238668	0.150963	0.088992
51.1	0.108536	0.296621	0.0229415	0.0158007	0.065121	0.230625	0.134188	0.0748843		51.1	0.105944	0.305461	0.0254454	0.0162606	0.0719621	0.239827	0.151921	0.0892385
51.2	0.109103	0.297783	0.0225383	0.0155917	0.0652056	0.231244	0.133555	0.0741178		51.2	0.106511	0.306623	0.0250422	0.0160516	0.0720467	0.240445	0.151288	0.088472
51.3	0.108529	0.298219	0.0216855	0.0155762	0.0641563	0.229614	0.134195	0.0739067		51.3	0.105938	0.307059	0.0241894	0.0160361	0.0709975	0.238816	0.151928	0.0882609
51.4	0.111104	0.298662	0.0233597	0.0159382	0.0644092	0.230866	0.133653	0.0724011		51.4	0.108512	0.307502	0.0258636	0.0163981	0.0712504	0.240067	0.151386	0.0867553
51.5	0.110034	0.29933	0.0210746	0.0155772	0.0646456	0.229148	0.132684	0.0725671		51.5	0.107443	0.30817	0.0235785	0.0160371	0.0714868	0.23835	0.150417	0.0869213
51.6	0.111102	0.301972	0.0226373	0.0156733	0.0647404	0.230539	0.134162	0.0732482		51.6	0.108511	0.310812	0.0251412	0.0161332	0.0715815	0.239741	0.151896	0.0876024
51.7	0.110807	0.30192	0.0237849	0.0156714	0.0652045	0.229944	0.134323	0.0722423		51.7	0.108215	0.31076	0.0262888	0.0161312	0.0720456	0.239146	0.152056	0.0865965
51.8	0.111326	0.300994	0.0216977	0.0153412	0.0657133	0.228658	0.133679	0.0736088		51.8	0.108734	0.309834	0.0242016	0.0158011	0.0725544	0.237859	0.151412	0.087963
51.9	0.112645	0.300764	0.0217721	0.0164575	0.0658823	0.229075	0.133901	0.0731276		51.9	0.110054	0.309604	0.024276	0.0169174	0.0727235	0.238276	0.151634	0.0874818
52	0.112526	0.301102	0.0228352	0.0166599	0.0662997	0.229669	0.133435	0.0727268		52	0.109935	0.309942	0.0253391	0.0171198	0.0731408	0.238871	0.151168	0.087081
52.1	0.111746	0.301489	0.0229083	0.0147555	0.0648718	0.229972	0.132301	0.0725317		52.1	0.109155	0.310329	0.0254122	0.0152154	0.071713	0.239173	0.150035	0.0868859
52.2	0.111065	0.302339	0.0222209	0.0170613	0.0654553	0.22933	0.132994	0.0725198		52.2	0.108474	0.311179	0.0247248	0.0175212	0.0722964	0.238532	0.150728	0.086874
52.3	0.111141	0.301655	0.0250677	0.014905	0.0659782	0.229125	0.13127	0.0733522		52.3	0.10855	0.310495	0.0275716	0.0153649	0.0728193	0.238326	0.149003	0.0877064
52.4	0.1116	0.302394	0.0237141	0.0147762	0.0665175	0.228611	0.132503	0.0731365		52.4	0.109008	0.311234	0.026218	0.0152361	0.0733587	0.237813	0.150236	0.0874907
52.5	0.111299	0.302966	0.0247378	0.0160464	0.0672992	0.228602	0.13381	0.0730568		52.5	0.108708	0.311806	0.0272417	0.0165063	0.0741403	0.237803	0.151543	0.087411
52.6	0.112007	0.30468	0.0251067	0.0160034	0.0673186	0.227589	0.133338	0.0745288		52.6	0.109416	0.31352	0.0276106	0.0164633	0.0741597	0.236791	0.151071	0.088883
52.7	0.111439	0.30456	0.0232165	0.0153804	0.0677557	0.226793	0.133987	0.0744611		52.7	0.108848	0.3134	0.0257204	0.0158403	0.0745968	0.235995	0.151721	0.0888153
52.8	0.110663	0.305348	0.0249029	0.0144481	0.0674621	0.228464	0.135998	0.0754864		52.8	0.108072	0.314188	0.0274068	0.014908	0.0743032	0.237666	0.153731	0.0898406
52.9	0.111092	0.303644	0.0254832	0.0159159	0.0676909	0.228166	0.134902	0.0759145		52.9	0.1085	0.312484	0.0279871	0.0163758	0.0745321	0.237368	0.152635	0.0902687
53	0.110652	0.303504	0.0246879	0.0137513	0.0686051	0.228815	0.1351	0.0741809		53	0.10806	0.312343	0.0271918	0.0142112	0.0754462	0.238016	0.152833	0.0885351
53.1	0.111675	0.304243	0.025464	0.0134836	0.0678328	0.22813	0.13607	0.0757508		53.1	0.109084	0.313083	0.0279679	0.0139435	0.074674	0.237332	0.153804	0.090105
53.2	0.112485	0.304453	0.0257349	0.0143604	0.0679826	0.227805	0.13376	0.0759351		53.2	0.109893	0.313293	0.0282388	0.0148203	0.0748237	0.237007	0.151493	0.0902893
53.3	0.112277	0.304515	0.0253804	0.0140956	0.0667196	0.227893	0.133804	0.0764201		53.3	0.109686	0.313355	0.0278843	0.0145555	0.0735607	0.237094	0.151537	0.0907743
53.4	0.113446	0.305034	0.0254706	0.0150494	0.0675247	0.229038	0.134715	0.0755417		53.4	0.110854	0.313874	0.0279745	0.0155093	0.0743658	0.238239	0.152448	0.0898959
53.5	0.111698	0.304733	0.0246928	0.0164787	0.0672061	0.228185	0.134105	0.0766187		53.5	0.109107	0.313573	0.0271967	0.0169386	0.0740472	0.237387	0.151838	0.0909729
53.6	0.113876	0.304821	0.0251734	0.0162735	0.0656043	0.229845	0.133071	0.0749472		53.6	0.111285	0.313661	0.0276773	0.0167334	0.0724454	0.239046	0.150804	0.0893014
53.7	0.113989	0.305224	0.0233114	0.0168077	0.0657644	0.228536	0.13398	0.0752461		53.7	0.111397	0.314064	0.0258153	0.0172676	0.0726055	0.237737	0.151713	0.0896003
53.8	0.114799	0.305294	0.0221255	0.0175112	0.0658868	0.230204	0.13371	0.0755603		53.8	0.112208	0.314134	0.0246294	0.0179711	0.072728	0.239406	0.151443	0.0899145
53.9	0.1156	0.305931	0.0224433	0.0189793	0.0659437	0.2302	0.13293	0.0736886		53.9	0.113009	0.314771	0.0249472	0.0194392	0.0727849	0.239401	0.150663	0.0880428
54	0.115955	0.307092	0.0213309	0.0185983	0.0651802	0.230389	0.133576	0.0732503		54	0.113364	0.315932	0.0238348	0.0190582	0.0720213	0.239591	0.151309	0.0876045
54.1	0.115016	0.307864	0.0222738	0.0179546	0.0647645	0.230222	0.132863	0.0737178		54.1	0.112424	0.316704	0.0247777	0.0184145	0.0716057	0.239423	0.150597	0.088072
54.2	0.114773	0.308144	0.0219196	0.019057	0.066869	0.229997	0.133976	0.073824		54.2	0.112181	0.316984	0.0244235	0.0195169	0.0737101	0.239199	0.151709	0.0881782
54.3	0.116991	0.308005	0.0221382	0.0177349	0.0675804	0.229762	0.132472	0.0744121		54.3	0.1144	0.316844	0.0246421	0.0181948	0.0744215	0.238964	0.150205	0.0887663
54.4	0.115708	0.308399	0.0223942	0.0184915	0.0680213	0.229738	0.133623	0.0742283		54.4	0.113117	0.317239	0.0248981	0.0189514	0.0748624	0.238939	0.151356	0.0885825
54.5	0.114653	0.309784	0.0224533	0.0183169	0.0664413	0.231211	0.133636	0.074765		54.5	0.112062	0.318624	0.0249572	0.0187768	0.0732824	0.240412	0.151369	0.0891192
54.6	0.114999	0.31008	0.0225004	0.0182412	0.065497	0.231178	0.134075	0.0758043		54.6	0.112407	0.31892	0.0250043	0.0187011	0.0723381	0.24038	0.151808	0.0901585
54.7	0.114072	0.310676	0.0209519	0.0176805	0.0668916	0.230522	0.133742	0.0757788		54.7	0.11148	0.319516	0.0234558	0.0181403	0.0737328	0.239723	0.151475	0.090133
54.8	0.113212	0.310926	0.0239688	0.0160995	0.0659541	0.23188	0.133683	0.0759625		54.8	0.11062	0.319766	0.0264727	0.0165594	0.0727952	0.241081	0.151416	0.0903166
54.9	0.115031	0.310907	0.0222885	0.0159488	0.0673302	0.230831	0.131993	0.0764004		54.9	0.11244	0.319747	0.0247924	0.0164087	0.0741713	0.240033	0.149726	0.0907546
55	0.114916	0.311787	0.021743	0.0146211	0.0671001	0.23103	0.13302	0.0746713		55	0.112325	0.320627	0.0242469	0.015081	0.0739412	0.240232	0.150754	0.0890255
55.1	0.114057	0.313004	0.0252501	0.0143484	0.0669807	0.231118	0.132677	0.0760264		55.1	0.111466	0.321844	0.027754	0.0148083	0.0738218	0.240319	0.15041	0.0903806
55.2	0.113508	0.311977	0.0242885	0.0133484	0.0683453	0.231459	0.132264	0.0757247		55.2	0.110917	0.320817	0.0267924	0.0138083	0.0751865	0.24066	0.149997	0.0900789
55.3	0.112768	0.313595	0.0227842	0.0136025	0.0671401	0.231846	0.132787	0.0758327		55.3	0.110177	0.322435	0.0252881	0.0140624	0.0739812	0.241047	0.15052	0.0901869
55.4	0.11357	0.313152	0.0249058	0.0143045	0.0669845	0.230329	0.132399	0.0759843		55.4	0.110979	0.321991	0.0274097	0.0147644	0.0738257	0.23953	0.150132	0.0903384
55.5	0.11267	0.313491	0.0215884	0.0140527	0.0651758	0.231753	0.131357	0.0765085		55.5	0.110078	0.322331	0.0240923	0.0145126	0.072017	0.240954	0.14909	0.0908627
55.6	0.113524	0.314262	0.0217663	0.0138824	0.0656508	0.231403	0.131016	0.075837		55.6	0.110933	0.323102	0.0242702	0.0143423	0.072492	0.240604	0.148749	0.0901912
55.7	0.113919	0.315296	0.0207236	0.0142581	0.0660817	0.230418	0.131383	0.0767019		55.7	0.111327	0.324136	0.0232275	0.014718	0.0729228	0.239619	0.149116	0.0910561
55.8	0.113194	0.314862	0.0211785	0.0137633	0.0667437	0.230232	0.1307	0.0759751		55.8	0.110603	0.323702	0.0236824	0.0142231	0.0735848	0.239433	0.148433	0.0903293
55.9	0.113259	0.316885	0.0201256	0.015363	0.0674155	0.229738	0.130116	0.0759546		55.9	0.110667	0.325725	0.0226295	0.0158228	0.0742567	0.238939	0.14785	0.0903088
56	0.114402	0.319254	0.0211015	0.0152038	0.0667221	0.228977	0.132068	0.075432		56	0.11181	0.328093	0.0236054	0.0156637	0.0735632	0.238179	0.149801	0.0897862
56.1	0.113433	0.318816	0.0203867	0.0144574	0.0678605	0.230689	0.132138	0.0759225		56.1	0.110842	0.327656	0.0228906	0.0149172	0.0747016	0.23989	0.149872	0.0902767
56.2	0.11445	0.317658	0.0192157	0.0154763	0.0679524	0.229388	0.132448	0.0747494		56.2	0.111858	0.326498	0.0217196	0.0159362	0.0747936	0.238589	0.150181	0.0891035
56.3	0.116405	0.319568	0.0215422	0.016224	0.0681336	0.22953	0.130767	0.0755204		56.3	0.113814	0.328408	0.0240461	0.0166839	0.0749747	0.238732	0.1485	0.0898746
56.4	0.114293	0.319118	0.0218388	0.0163266	0.0673369	0.228702	0.131295	0.0751821		56.4	0.111701	0.327958	0.0243427	0.0167865	0.074178	0.237903	0.149028	0.0895363
56.5	0.115802	0.319972	0.021637	0.0166525	0.0666197	0.229562	0.131358	0.0759741		56.5	0.113211	0.328812	0.0241409	0.0171124	0.0734608	0.238763	0.149091	0.0903283
56.6	0.115049	0.321525	0.0223133	0.0177554	0.0673108	0.22943	0.131898	0.0761445		56.6	0.112458	0.330365	0.0248172	0.0182153	0.0741519	0.238632	0.149631	0.0904986
56.7	0.115172	0.320998	0.021876	0.0178974	0.0678113	0.228853	0.1302	0.0754932		56.7	0.112581	0.329838	0.0243799	0.0183573	0.0746524	0.238054	0.147933	0.0898474
56.8	0.115277	0.322527	0.0226399	0.0172343	0.0674732	0.230144	0.132343	0.0753437		56.8	0.112685	0.331367	0.0251438	0.0176942	0.0743144	0.239345	0.150077	0.0896979
56.9	0.115514	0.323236	0.0216153	0.0186583	0.0680996	0.229789	0.13236	0.0757963		56.9	0.112922	0.332076	0.0241192	0.0191182	0.0749408	0.23899	0.150094	0.0901505
57	0.114697	0.322509	0.0229482	0.0183357	0.0679629	0.230509	0.134292	0.0746184		57	0.112105	0.331349	0.0254521	0.0187956	0.0748041	0.239711	0.152025	0.0889726
57.1	0.114666	0.323441	0.0244496	0.0182151	0.069464	0.23063	0.133995	0.0764164		57.1	0.112074	0.332281	0.0269535	0.018675	0.0763051	0.239832	0.151728	0.0907706
57.2	0.114971	0.324052	0.0232106	0.0185547	0.069965	0.229157	0.13325	0.0765849		57.2	0.112379	0.332892	0.0257145	0.0190146	0.0768061	0.238359	0.150983	0.0909391
57.3	0.114728	0.324648	0.0228517	0.0192625	0.0684956	0.22998	0.132622	0.0774061		57.3	0.112137	0.333488	0.0253556	0.0197223	0.0753367	0.239181	0.150355	0.0917603
57.4	0.114482	0.323904	0.0245862	0.0188241	0.0701782	0.230638	0.132994	0.0766243		57.4	0.11189	0.332744	0.0270901	0.019284	0.0770194	0.23984	0.150727	0.0909784
57.5	0.114613	0.324634	0.0222522	0.018177	0.0695935	0.231744	0.132294	0.0772758		57.5	0.112021	0.333474	0.0247561	0.0186369	0.0764346	0.240945	0.150027	0.09163
57.6	0.114518	0.32491	0.0233002	0.018216	0.0699462	0.230643	0.132322	0.0767001		57.6	0.111927	0.33375	0.0258041	0.0186759	0.0767873	0.239844	0.150055	0.0910543
57.7	0.114805	0.325568	0.0224303	0.017353	0.0694892	0.229639	0.13231	0.0768516		57.7	0.112213	0.334408	0.0249342	0.0178129	0.0763303	0.238841	0.150044	0.0912058
57.8	0.113528	0.326386	0.023657	0.0165121	0.0707918	0.230732	0.133395	0.0765576		57.8	0.110936	0.335226	0.0261609	0.016972	0.077633	0.239933	0.151128	0.0909117
57.9	0.113482	0.326976	0.022226	0.0164839	0.0690976	0.23215	0.133576	0.0748611		57.9	0.110891	0.335816	0.0247299	0.0169438	0.0759387	0.241351	0.151309	0.0892153
58	0.114593	0.328188	0.0219414	0.0154078	0.069139	0.232655	0.134886	0.0754094		58	0.112002	0.337028	0.0244453	0.0158677	0.0759801	0.241856	0.152619	0.0897636
58.1	0.114139	0.328203	0.0217288	0.0160511	0.0691343	0.233485	0.133637	0.0758508		58.1	0.111547	0.337043	0.0242327	0.0165109	0.0759754	0.242687	0.15137	0.090205
58.2	0.11516	0.326945	0.0229248	0.0149048	0.0688422	0.232574	0.132659	0.0749897		58.2	0.112569	0.335785	0.0254287	0.0153647	0.0756833	0.241775	0.150392	0.0893438
58.3	0.116339	0.328649	0.0245671	0.0156136	0.068892	0.233391	0.131338	0.0757602		58.3	0.113748	0.337489	0.027071	0.0160735	0.0757332	0.242592	0.149071	0.0901144
58.4	0.115069	0.327167	0.0246004	0.0162169	0.0682863	0.232801	0.132775	0.0749177		58.4	0.112477	0.336007	0.0271043	0.0166768	0.0751274	0.242003	0.150508	0.0892719
58.5	0.116264	0.32879	0.0256139	0.01651	0.0690526	0.233442	0.13193	0.0754176		58.5	0.113672	0.33763	0.0281178	0.0169699	0.0758937	0.242644	0.149663	0.0897718
58.6	0.115557	0.329206	0.0235625	0.0161497	0.0684665	0.233172	0.133376	0.076281		58.6	0.112966	0.338046	0.0260664	0.0166096	0.0753076	0.242373	0.151109	0.0906352
58.7	0.117209	0.329299	0.0244716	0.0153582	0.0685014	0.232838	0.132406	0.0754336		58.7	0.114618	0.338139	0.0269755	0.0158181	0.0753426	0.242039	0.15014	0.0897878
58.8	0.117354	0.331244	0.0240758	0.0158373	0.0680334	0.23267	0.134675	0.0753801		58.8	0.114762	0.340083	0.0265797	0.0162972	0.0748746	0.241872	0.152408	0.0897343
58.9	0.117913	0.330765	0.0254728	0.0161949	0.0680912	0.231657	0.134387	0.0761462		58.9	0.115322	0.339604	0.0279767	0.0166547	0.0749323	0.240858	0.15212	0.0905004
59	0.118331	0.331332	0.0247511	0.0156719	0.0681135	0.23143	0.134883	0.075914		59	0.115739	0.340172	0.027255	0.0161318	0.0749546	0.240631	0.152616	0.0902682
59.1	0.118625	0.331995	0.0251871	0.0165577	0.0690572	0.229935	0.13455	0.0772727		59.1	0.116034	0.340835	0.027691	0.0170176	0.0758983	0.239137	0.152284	0.0916269
59.2	0.118478	0.332874	0.0243409	0.0173412	0.0686034	0.229333	0.134638	0.0764694		59.2	0.115886	0.341714	0.0268448	0.0178011	0.0754445	0.238534	0.152371	0.0908236
59.3	0.118262	0.33293	0.0242122	0.016888	0.068732	0.230995	0.135239	0.0768491		59.3	0.11567	0.34177	0.0267161	0.0173479	0.0755732	0.240197	0.152972	0.0912032
59.4	0.118557	0.334171	0.0246658	0.0164678	0.0697963	0.229238	0.134394	0.0763482		59.4	0.115966	0.343011	0.0271697	0.0169277	0.0766374	0.238439	0.152127	0.0907024
59.5	0.118811	0.33334	0.0225406	0.015825	0.0689557	0.229096	0.134532	0.077902		59.5	0.11622	0.34218	0.0250445	0.0162848	0.0757968	0.238297	0.152265	0.0922562
59.6	0.117692	0.333693	0.0217686	0.0157172	0.0695145	0.229835	0.135363	0.0771597		59.6	0.115101	0.342533	0.0242725	0.0161771	0.0763556	0.239037	0.153097	0.0915139
59.7	0.119161	0.33443	0.0223062	0.0162161	0.0685013	0.229671	0.135934	0.0763422		59.7	0.116569	0.34327	0.0248101	0.016676	0.0753425	0.238872	0.153667	0.0906964
59.8	0.118542	0.333442	0.0204144	0.0165406	0.0697743	0.230178	0.135299	0.0768374		59.8	0.11595	0.342282	0.0229183	0.0170005	0.0766154	0.23938	0.153032	0.0911916
59.9	0.118245	0.334742	0.0196989	0.0170355	0.068737	0.230803	0.135041	0.0762883		59.9	0.115653	0.343582	0.0222028	0.0174953	0.0755781	0.240005	0.152774	0.0906425
60	0.119801	0.335175	0.0211341	0.0169518	0.0679579	0.231619	0.135414	0.0769564		60	0.117209	0.344015	0.023638	0.0174117	0.0747991	0.240821	0.153147	0.0913106
60.1	0.119872	0.334348	0.0222775	0.0178333	0.0690567	0.23076	0.134701	0.0773813		60.1	0.117281	0.343187	0.0247814	0.0182932	0.0758979	0.239962	0.152434	0.0917355
60.2	0.11979	0.333153	0.022324	0.0166803	0.0690541	0.231921	0.134357	0.0766		60.2	0.117198	0.341993	0.0248279	0.0171402	0.0758952	0.241122	0.15209	0.0909541
60.3	0.120103	0.335115	0.0240583	0.0191631	0.0694283	0.230529	0.13456	0.0756838		60.3	0.117511	0.343955	0.0265622	0.019623	0.0762694	0.23973	0.152293	0.090038
60.4	0.119552	0.334066	0.0237319	0.0190307	0.0698491	0.229892	0.134556	0.0752361		60.4	0.116961	0.342906	0.0262358	0.0194906	0.0766903	0.239093	0.152289	0.0895903
60.5	0.119819	0.335946	0.0232437	0.0185916	0.0699638	0.231066	0.1339	0.0761848		60.5	0.117227	0.344786	0.0257476	0.0190515	0.076805	0.240267	0.151633	0.090539
60.6	0.121003	0.335402	0.0239064	0.0175993	0.0696751	0.231006	0.134871	0.0767849		60.6	0.118411	0.344242	0.0264103	0.0180592	0.0765162	0.240208	0.152605	0.091139
60.7	0.12146	0.337405	0.0264999	0.0169257	0.0693383	0.230922	0.134603	0.0758155		60.7	0.118869	0.346245	0.0290038	0.0173856	0.0761794	0.240123	0.152337	0.0901697
60.8	0.120407	0.336454	0.0262526	0.0171332	0.0689576	0.230663	0.135918	0.0759071		60.8	0.117815	0.345294	0.0287565	0.0175931	0.0757988	0.239865	0.153651	0.0902612
60.9	0.120835	0.336596	0.0275417	0.0177141	0.0689823	0.229911	0.13562	0.0777491		60.9	0.118244	0.345435	0.0300456	0.018174	0.0758234	0.239112	0.153353	0.0921033
61	0.119343	0.337254	0.0261976	0.0174558	0.0684925	0.230976	0.135306	0.0773328		61	0.116751	0.346094	0.0287015	0.0179157	0.0753336	0.240178	0.153039	0.091687
61.1	0.119417	0.337395	0.0267173	0.0179788	0.0675388	0.230739	0.136011	0.0773917		61.1	0.116826	0.346235	0.0292212	0.0184387	0.07438	0.239941	0.153744	0.0917459
61.2	0.119371	0.338575	0.0263628	0.017969	0.0674805	0.230983	0.136982	0.0774798		61.2	0.11678	0.347415	0.0288667	0.0184288	0.0743216	0.240185	0.154715	0.091834
61.3	0.119079	0.338834	0.0259584	0.0167772	0.0674647	0.231001	0.137051	0.0777654		61.3	0.116488	0.347674	0.0284623	0.0172371	0.0743059	0.240202	0.154784	0.0921196
61.4	0.118901	0.33919	0.0255815	0.0157646	0.0675449	0.231023	0.136135	0.077421		61.4	0.116309	0.34803	0.0280854	0.0162245	0.074386	0.240225	0.153868	0.0917751
61.5	0.117998	0.338765	0.0248615	0.015858	0.0683752	0.232589	0.137531	0.0766765		61.5	0.115406	0.347605	0.0273654	0.0163179	0.0752163	0.24179	0.155264	0.0910307
61.6	0.11869	0.340556	0.0236594	0.0163433	0.0669387	0.233853	0.138085	0.076175		61.6	0.116099	0.349396	0.0261633	0.0168032	0.0737798	0.243055	0.155818	0.0905292
61.7	0.119621	0.342274	0.0239314	0.0178426	0.0671124	0.232733	0.137995	0.0753735		61.7	0.117029	0.351114	0.0264353	0.0183025	0.0739536	0.241935	0.155728	0.0897277
61.8	0.118836	0.340918	0.0228298	0.0169756	0.067727	0.233167	0.136746	0.0758843		61.8	0.116244	0.349758	0.0253337	0.0174355	0.0745681	0.242369	0.154479	0.0902385
61.9	0.118812	0.342591	0.0236997	0.0154525	0.0662482	0.234055	0.136454	0.0752204		61.9	0.11622	0.35143	0.0262036	0.0159124	0.0730894	0.243257	0.154187	0.0895746
62	0.119754	0.341534	0.0235667	0.0160267	0.0657015	0.23377	0.137446	0.0748564		62	0.117162	0.350374	0.0260706	0.0164866	0.0725427	0.242972	0.155179	0.0892106
62.1	0.120558	0.343251	0.0237631	0.0161873	0.0675245	0.232351	0.13768	0.0761099		62.1	0.117967	0.35209	0.026267	0.0166472	0.0743657	0.241552	0.155413	0.0904641
62.2	0.120381	0.343667	0.0231278	0.0150809	0.0667068	0.232748	0.136755	0.0741172		62.2	0.117789	0.352506	0.0256317	0.0155408	0.073548	0.241949	0.154488	0.0884714
62.3	0.120893	0.344009	0.0243315	0.0169795	0.0665281	0.231631	0.136408	0.0739004		62.3	0.118301	0.352849	0.0268354	0.0174394	0.0733693	0.240833	0.154141	0.0882546
62.4	0.121098	0.344868	0.0235009	0.0159805	0.0668897	0.233157	0.135062	0.0733013		62.4	0.118506	0.353708	0.0260048	0.0164404	0.0737309	0.242358	0.152795	0.0876555
62.5	0.120577	0.345542	0.0232136	0.0158452	0.066931	0.23259	0.136037	0.0757065		62.5	0.117985	0.354381	0.0257175	0.0163051	0.0737721	0.241791	0.15377	0.0900607
62.6	0.122565	0.345196	0.0237585	0.0153813	0.0666219	0.230842	0.135349	0.0757808		62.6	0.119974	0.354036	0.0262624	0.0158411	0.0734631	0.240044	0.153083	0.090135
62.7	0.121597	0.346109	0.0236612	0.0153807	0.0666651	0.230063	0.135718	0.0750486		62.7	0.119006	0.354949	0.0261651	0.0158406	0.0735062	0.239265	0.153451	0.0894028
62.8	0.121019	0.344501	0.0231482	0.0161062	0.0669732	0.23081	0.135509	0.0760266		62.8	0.118428	0.35334	0.0256521	0.0165661	0.0738143	0.240011	0.153242	0.0903808
62.9	0.122065	0.344805	0.0225183	0.0160581	0.0683277	0.232045	0.134813	0.0770281		62.9	0.119473	0.353645	0.0250222	0.016518	0.0751688	0.241246	0.152546	0.0913823
63	0.120943	0.345369	0.0216986	0.0156933	0.0678108	0.231289	0.13414	0.0763819		63	0.118352	0.354209	0.0242025	0.0161532	0.0746519	0.24049	0.151873	0.090736
63.1	0.121018	0.346122	0.0231615	0.0156959	0.0669559	0.232183	0.134491	0.0764755		63.1	0.118426	0.354962	0.0256653	0.0161558	0.0737971	0.241384	0.152224	0.0908297
63.2	0.121225	0.346755	0.0219873	0.0148813	0.0683626	0.230956	0.134805	0.0771471		63.2	0.118634	0.355594	0.0244912	0.0153412	0.0752038	0.240158	0.152538	0.0915013
63.3	0.121249	0.348594	0.0219096	0.0147065	0.0684731	0.231316	0.134261	0.0762958		63.3	0.118658	0.357434	0.0244135	0.0151663	0.0753142	0.240517	0.151994	0.09065
63.4	0.12126	0.34968	0.0228825	0.015335	0.0680364	0.231728	0.134384	0.0761085		63.4	0.118668	0.35852	0.0253864	0.0157948	0.0748775	0.240929	0.152117	0.0904627
63.5	0.120981	0.348852	0.020891	0.0146476	0.069099	0.232509	0.134625	0.0747659		63.5	0.11839	0.357692	0.0233949	0.0151075	0.0759401	0.241711	0.152359	0.0891201
63.6	0.121747	0.350621	0.0202683	0.0159853	0.0681786	0.233012	0.134099	0.0752594		63.6	0.119155	0.359461	0.0227722	0.0164452	0.0750198	0.242213	0.151833	0.0896136
63.7	0.122288	0.350513	0.021413	0.0164533	0.0686302	0.231357	0.134065	0.0745453		63.7	0.119697	0.359353	0.0239168	0.0169132	0.0754714	0.240558	0.151798	0.0888995
63.8	0.12249	0.350143	0.0201107	0.0162082	0.0686269	0.231563	0.133815	0.0757691		63.8	0.119899	0.358983	0.0226146	0.0166681	0.0754681	0.240764	0.151548	0.0901233
63.9	0.122972	0.351492	0.02073	0.0170684	0.0686149	0.231333	0.133611	0.0762124		63.9	0.12038	0.360332	0.0232339	0.0175283	0.075456	0.240534	0.151344	0.0905666
64	0.123943	0.351753	0.0209811	0.0170421	0.0692332	0.23086	0.134671	0.0759913		64	0.121352	0.360593	0.023485	0.017502	0.0760743	0.240062	0.152404	0.0903455
64.1	0.124877	0.353545	0.0205778	0.0167864	0.0695568	0.230235	0.133862	0.0763649		64.1	0.122286	0.362385	0.0230817	0.0172463	0.076398	0.239437	0.151595	0.0907191
64.2	0.123927	0.353558	0.0216234	0.0163242	0.069417	0.230928	0.132773	0.0759727		64.2	0.121335	0.362397	0.0241273	0.0167841	0.0762582	0.240129	0.150506	0.0903269
64.3	0.125126	0.353848	0.0230364	0.0167898	0.0687392	0.230916	0.132844	0.0766433		64.3	0.122534	0.362687	0.0255403	0.0172497	0.0755804	0.240118	0.150577	0.0909975
64.4	0.124144	0.354894	0.0218077	0.0156719	0.0698786	0.230556	0.132072	0.07652		64.4	0.121553	0.363734	0.0243116	0.0161318	0.0767198	0.239757	0.149805	0.0908742
64.5	0.124647	0.353668	0.0221831	0.0155701	0.070007	0.230307	0.133892	0.0777534		64.5	0.122055	0.362508	0.024687	0.01603	0.0768482	0.239509	0.151625	0.0921076
64.6	0.124622	0.353995	0.0234423	0.0162144	0.0694485	0.229657	0.133037	0.0789097		64.6	0.12203	0.362835	0.0259462	0.0166743	0.0762896	0.238859	0.15077	0.0932639
64.7	0.124288	0.353699	0.0222705	0.0153611	0.0693609	0.231344	0.132681	0.0779028		64.7	0.121696	0.362538	0.0247744	0.015821	0.076202	0.240546	0.150414	0.092257
64.8	0.12497	0.353015	0.0234702	0.0151224	0.0703376	0.232178	0.132295	0.0786801		64.8	0.122379	0.361855	0.0259741	0.0155822	0.0771787	0.241379	0.150028	0.0930343
64.9	0.124664	0.354835	0.0237305	0.0152782	0.070588	0.232783	0.132026	0.0782784		64.9	0.122073	0.363675	0.0262344	0.0157381	0.0774292	0.241984	0.149759	0.0926326
65	0.122696	0.354895	0.0231538	0.0153242	0.0690474	0.231661	0.133643	0.0787286		65	0.120104	0.363735	0.0256577	0.0157841	0.0758885	0.240862	0.151376	0.0930828
65.1	0.123977	0.355097	0.0240119	0.01497	0.0680921	0.232214	0.133123	0.0786863		65.1	0.121386	0.363937	0.0265158	0.0154299	0.0749332	0.241415	0.150856	0.0930405
65.2	0.124345	0.355399	0.0239624	0.0151441	0.0674815	0.231143	0.133108	0.0788634		65.2	0.121754	0.364239	0.0264663	0.015604	0.0743226	0.240345	0.150841	0.0932176
65.3	0.123704	0.355667	0.0242277	0.0160684	0.0666774	0.232245	0.133101	0.0779406		65.3	0.121113	0.364507	0.0267316	0.0165283	0.0735186	0.241446	0.150834	0.0922948
65.4	0.122028	0.354658	0.0234494	0.0161478	0.0665401	0.232589	0.134837	0.0776263		65.4	0.119437	0.363498	0.0259533	0.0166077	0.0733813	0.24179	0.15257	0.0919805
65.5	0.123116	0.355145	0.0231887	0.0163846	0.0670319	0.233212	0.133589	0.0780284		65.5	0.120525	0.363985	0.0256926	0.0168445	0.073873	0.242413	0.151322	0.0923826
65.6	0.123289	0.356808	0.0223461	0.0175847	0.0667589	0.232824	0.134273	0.0777598		65.6	0.120697	0.365648	0.02485	0.0180446	0.0736	0.242026	0.152006	0.092114
65.7	0.124188	0.355353	0.021249	0.0182261	0.0673931	0.232403	0.136545	0.0770611		65.7	0.121597	0.364193	0.0237529	0.018686	0.0742343	0.241604	0.154278	0.0914153
65.8	0.123647	0.357144	0.0209317	0.0190883	0.0685198	0.232779	0.135358	0.0776386		65.8	0.121056	0.365984	0.0234356	0.0195482	0.0753609	0.241981	0.153091	0.0919927
65.9	0.123598	0.356689	0.0217339	0.0187628	0.0695232	0.233395	0.13529	0.0765552		65.9	0.121007	0.365529	0.0242378	0.0192227	0.0763643	0.242597	0.153024	0.0909093
66	0.124069	0.358008	0.0205009	0.0174918	0.0694555	0.234056	0.135762	0.0772035		66	0.121477	0.366847	0.0230048	0.0179517	0.0762966	0.243258	0.153495	0.0915577
66.1	0.123062	0.359622	0.0210366	0.0188561	0.069211	0.234245	0.134846	0.0774801		66.1	0.120471	0.368462	0.0235405	0.019316	0.0760522	0.243446	0.152579	0.0918343
66.2	0.123208	0.35927	0.0231375	0.018626	0.0689049	0.233496	0.134842	0.077962		66.2	0.120617	0.36811	0.0256414	0.0190859	0.075746	0.242698	0.152575	0.0923162
66.3	0.123579	0.359136	0.0217166	0.0183938	0.069976	0.234477	0.135216	0.0776244		66.3	0.120987	0.367975	0.0242205	0.0188537	0.0768171	0.243678	0.152949	0.0919786
66.4	0.122175	0.360253	0.0226523	0.0184411	0.0702447	0.234548	0.134017	0.0782063		66.4	0.119583	0.369092	0.0251562	0.018901	0.0770859	0.243749	0.15175	0.0925605
66.5	0.121617	0.360941	0.0232627	0.0190065	0.0701588	0.23541	0.134185	0.0786613		66.5	0.119025	0.36978	0.0257666	0.0194664	0.077	0.244612	0.151919	0.0930155
66.6	0.121962	0.361103	0.0211463	0.0196616	0.0698252	0.234936	0.134245	0.0796267		66.6	0.119371	0.369943	0.0236502	0.0201215	0.0766664	0.244138	0.151978	0.0939809
66.7	0.123323	0.362233	0.0209277	0.0183748	0.0695714	0.23419	0.133279	0.0774723		66.7	0.120731	0.371073	0.0234316	0.0188347	0.0764125	0.243391	0.151012	0.0918265
66.8	0.123273	0.363384	0.023235	0.0176338	0.0708476	0.2343	0.133859	0.0777814		66.8	0.120682	0.372223	0.0257389	0.0180937	0.0776887	0.243501	0.151592	0.0921356
66.9	0.123003	0.364297	0.020831	0.0175227	0.069735	0.23366	0.135772	0.0777005		66.9	0.120411	0.373137	0.0233349	0.0179826	0.0765761	0.242861	0.153505	0.0920547
67	0.122921	0.36336	0.0205175	0.0171567	0.0690521	0.23408	0.135235	0.0776368		67	0.12033	0.3722	0.0230214	0.0176166	0.0758933	0.243282	0.152968	0.091991
67.1	0.125158	0.363077	0.0218435	0.0169422	0.0680542	0.233602	0.134677	0.0783814		67.1	0.122567	0.371917	0.0243474	0.0174021	0.0748953	0.242803	0.152411	0.0927355
67.2	0.123699	0.364039	0.0218597	0.0163231	0.0692694	0.233522	0.135532	0.0787752		67.2	0.121108	0.372879	0.0243636	0.016783	0.0761105	0.242724	0.153266	0.0931294
67.3	0.123977	0.364125	0.0221137	0.0172578	0.0682411	0.234743	0.136412	0.0785539		67.3	0.121386	0.372965	0.0246176	0.0177177	0.0750823	0.243945	0.154145	0.0929081
67.4	0.123701	0.363797	0.0230346	0.016798	0.0688672	0.23346	0.137509	0.0790815		67.4	0.12111	0.372636	0.0255385	0.0172579	0.0757083	0.242661	0.155242	0.0934357
67.5	0.125141	0.364791	0.0221285	0.0168654	0.0693952	0.233269	0.13463	0.078753		67.5	0.12255	0.373631	0.0246324	0.0173253	0.0762363	0.242471	0.152363	0.0931072
67.6	0.125399	0.364377	0.0212797	0.0166148	0.0699626	0.233177	0.136479	0.0772222		67.6	0.122808	0.373217	0.0237836	0.0170747	0.0768037	0.242378	0.154213	0.0915764
67.7	0.126009	0.364774	0.0232668	0.0177349	0.0700977	0.232314	0.137701	0.0780707		67.7	0.123417	0.373614	0.0257707	0.0181948	0.0769388	0.241516	0.155434	0.0924249
67.8	0.125525	0.366134	0.0236179	0.0170937	0.0699492	0.232669	0.136052	0.0776996		67.8	0.122933	0.374974	0.0261218	0.0175536	0.0767903	0.24187	0.153785	0.0920538
67.9	0.124364	0.365905	0.0244416	0.0166285	0.0696781	0.232082	0.136037	0.0770689		67.9	0.121772	0.374745	0.0269455	0.0170884	0.0765192	0.241283	0.153771	0.0914231
68	0.125899	0.366929	0.0251526	0.0174853	0.0688578	0.232181	0.13668	0.0775758		68	0.123308	0.375769	0.0276565	0.0179452	0.0756989	0.241383	0.154413	0.09193
68.1	0.124815	0.367161	0.0247802	0.0186881	0.0693134	0.232353	0.135845	0.0781013		68.1	0.122224	0.376001	0.0272841	0.019148	0.0761545	0.241554	0.153578	0.0924555
68.2	0.124774	0.365692	0.0259343	0.0183985	0.0698591	0.231357	0.135833	0.0784783		68.2	0.122182	0.374531	0.0284382	0.0188584	0.0767002	0.240559	0.153567	0.0928325
68.3	0.124869	0.366504	0.0255926	0.0175252	0.0699135	0.232119	0.135356	0.0767564		68.3	0.122278	0.375344	0.0280965	0.0179851	0.0767546	0.24132	0.153089	0.0911105
68.4	0.124945	0.367513	0.026773	0.0190958	0.0691318	0.232309	0.134068	0.0781928		68.4	0.122354	0.376353	0.0292769	0.0195557	0.0759729	0.241511	0.151801	0.092547
68.5	0.124811	0.367631	0.0256673	0.0175293	0.0694202	0.232362	0.133559	0.0765622		68.5	0.122219	0.37647	0.0281712	0.0179892	0.0762613	0.241563	0.151292	0.0909164
68.6	0.126095	0.366637	0.0250535	0.0183958	0.0684399	0.232505	0.133993	0.0759158		68.6	0.123503	0.375477	0.0275574	0.0188557	0.075281	0.241706	0.151726	0.09027
68.7	0.12536	0.366813	0.026667	0.0163487	0.069204	0.232038	0.132026	0.0748733		68.7	0.122768	0.375653	0.0291709	0.0168086	0.0760452	0.24124	0.149759	0.0892274
68.8	0.125273	0.368104	0.0263247	0.0160958	0.0696483	0.233836	0.133963	0.0755497		68.8	0.122682	0.376944	0.0288286	0.0165557	0.0764895	0.243037	0.151696	0.0899039
68.9	0.125557	0.368587	0.0247656	0.0167659	0.0683059	0.233157	0.135393	0.075324		68.9	0.122965	0.377427	0.0272695	0.0172258	0.075147	0.242358	0.153126	0.0896782
69	0.1252	0.368994	0.0244813	0.0161107	0.067805	0.23564	0.133946	0.0758963		69	0.122608	0.377834	0.0269852	0.0165706	0.0746461	0.244842	0.151679	0.0902505
69.1	0.12563	0.368009	0.0242704	0.0161598	0.0689904	0.23498	0.134582	0.077146		69.1	0.123038	0.376848	0.0267743	0.0166197	0.0758316	0.244181	0.152316	0.0915001
69.2	0.125488	0.3698	0.0244893	0.0161886	0.0680242	0.234674	0.13515	0.0766479		69.2	0.122896	0.37864	0.0269932	0.0166485	0.0748654	0.243876	0.152883	0.0910021
69.3	0.12549	0.369759	0.024801	0.0170176	0.06585	0.235189	0.134513	0.0762082		69.3	0.122898	0.378599	0.0273049	0.0174775	0.0726911	0.244391	0.152246	0.0905624
69.4	0.124827	0.370649	0.0240965	0.0165917	0.0671857	0.232838	0.135318	0.076977		69.4	0.122236	0.379489	0.0266004	0.0170516	0.0740268	0.242039	0.153051	0.0913312
69.5	0.124269	0.371843	0.0248091	0.0170233	0.0671819	0.233076	0.133415	0.0762073		69.5	0.121677	0.380683	0.027313	0.0174831	0.074023	0.242277	0.151149	0.0905615
69.6	0.124437	0.373431	0.0244116	0.0186045	0.0672054	0.232729	0.135665	0.0771405		69.6	0.121845	0.382271	0.0269155	0.0190644	0.0740465	0.24193	0.153399	0.0914947
69.7	0.124631	0.374391	0.0256635	0.017443	0.0667124	0.232558	0.135773	0.0779159		69.7	0.12204	0.38323	0.0281674	0.0179029	0.0735536	0.241759	0.153507	0.0922701
69.8	0.123437	0.375028	0.0254738	0.0171195	0.066308	0.233332	0.135961	0.0769527		69.8	0.120845	0.383868	0.0279777	0.0175794	0.0731491	0.242533	0.153694	0.0913069
69.9	0.122466	0.374688	0.0249476	0.0180213	0.0676889	0.232111	0.136344	0.0776812		69.9	0.119875	0.383528	0.0274515	0.0184812	0.0745301	0.241313	0.154077	0.0920354
70	0.12365	0.374843	0.024364	0.0176281	0.0674285	0.233691	0.136775	0.0774292		70	0.121059	0.383683	0.0268679	0.018088	0.0742696	0.242892	0.154508	0.0917834
70.1	0.122079	0.375307	0.0241133	0.0183944	0.068194	0.233308	0.1358	0.0782515		70.1	0.119487	0.384147	0.0266172	0.0188543	0.0750351	0.24251	0.153533	0.0926057
70.2	0.122999	0.374203	0.0263042	0.0174545	0.0686703	0.23169	0.135651	0.0779697		70.2	0.120408	0.383043	0.0288081	0.0179144	0.0755115	0.240892	0.153385	0.0923239
70.3	0.123503	0.375933	0.0248451	0.017888	0.0694964	0.232237	0.135408	0.0763136		70.3	0.120912	0.384773	0.027349	0.0183479	0.0763375	0.241439	0.153141	0.0906678
70.4	0.124388	0.3752	0.0251039	0.0182415	0.0699086	0.232668	0.133589	0.0774871		70.4	0.121797	0.38404	0.0276078	0.0187014	0.0767497	0.24187	0.151322	0.0918413
70.5	0.123877	0.376641	0.0245831	0.0162663	0.0693416	0.232277	0.134426	0.0768112		70.5	0.121285	0.385481	0.027087	0.0167262	0.0761828	0.241479	0.15216	0.0911654
70.6	0.123946	0.375874	0.0239659	0.0173245	0.0703056	0.233559	0.134393	0.0776885		70.6	0.121354	0.384714	0.0264698	0.0177844	0.0771468	0.24276	0.152126	0.0920426
70.7	0.123292	0.375859	0.0238085	0.016125	0.0710959	0.233104	0.133818	0.0766633		70.7	0.1207	0.384699	0.0263124	0.0165849	0.077937	0.242305	0.151552	0.0910174
70.8	0.124581	0.378387	0.0229933	0.0176765	0.0713105	0.232646	0.136359	0.0780197		70.8	0.12199	0.387226	0.0254972	0.0181364	0.0781516	0.241847	0.154092	0.0923739
70.9	0.124617	0.377715	0.0212402	0.0170428	0.0705323	0.232564	0.136048	0.0777856		70.9	0.122026	0.386555	0.0237441	0.0175027	0.0773735	0.241765	0.153781	0.0921398
71	0.126461	0.377755	0.0208255	0.0160325	0.0709965	0.23286	0.135373	0.0780284		71	0.123869	0.386595	0.0233294	0.0164924	0.0778377	0.242061	0.153106	0.0923826
71.1	0.126432	0.378488	0.0221222	0.0169682	0.0709701	0.232182	0.135118	0.0787257		71.1	0.12384	0.387328	0.0246261	0.0174281	0.0778112	0.241383	0.152852	0.0930799
71.2	0.127721	0.380538	0.021248	0.0166938	0.0701423	0.23107	0.136292	0.0774066		71.2	0.12513	0.389378	0.0237519	0.0171537	0.0769834	0.240272	0.154026	0.0917608
71.3	0.127528	0.380963	0.0199355	0.016736	0.0707756	0.231076	0.135657	0.0779389		71.3	0.124937	0.389803	0.0224394	0.0171959	0.0776168	0.240278	0.15339	0.0922931
71.4	0.128619	0.381072	0.021396	0.0172937	0.0708575	0.230138	0.136592	0.0770718		71.4	0.126028	0.389912	0.0238999	0.0177536	0.0776986	0.239339	0.154325	0.091426
71.5	0.127956	0.380422	0.0222439	0.0167202	0.0699283	0.231129	0.133994	0.0771766		71.5	0.125365	0.389262	0.0247478	0.0171801	0.0767694	0.24033	0.151727	0.0915308
71.6	0.129496	0.381355	0.0214706	0.0164645	0.0707719	0.232271	0.135594	0.077418		71.6	0.126904	0.390195	0.0239745	0.0169244	0.077613	0.241473	0.153327	0.0917721
71.7	0.129204	0.38076	0.0233463	0.0155874	0.0702829	0.232778	0.136256	0.0768637		71.7	0.126612	0.3896	0.0258502	0.0160473	0.077124	0.24198	0.153989	0.0912179
71.8	0.128607	0.380714	0.0225285	0.0160284	0.0695072	0.234442	0.13488	0.0775442		71.8	0.126016	0.389554	0.0250324	0.0164883	0.0763484	0.243643	0.152614	0.0918984
71.9	0.128944	0.381748	0.0219246	0.0168392	0.0712268	0.233681	0.134675	0.0764445		71.9	0.126353	0.390588	0.0244285	0.0172991	0.0780679	0.242883	0.152408	0.0907987
72	0.128813	0.380246	0.0237384	0.0164496	0.0698582	0.234691	0.13441	0.0749085		72	0.126221	0.389086	0.0262423	0.0169094	0.0766993	0.243892	0.152143	0.0892627
72.1	0.129154	0.381049	0.0241065	0.0177882	0.0699449	0.235269	0.134471	0.0764309		72.1	0.126563	0.389888	0.0266104	0.0182481	0.076786	0.244471	0.152204	0.0907851
72.2	0.129433	0.382013	0.0238325	0.0178266	0.0701815	0.234785	0.134857	0.0758403		72.2	0.126842	0.390852	0.0263364	0.0182865	0.0770227	0.243986	0.15259	0.0901945
72.3	0.129222	0.38366	0.0232358	0.0178681	0.0696146	0.235112	0.134139	0.074982		72.3	0.126631	0.3925	0.0257397	0.018328	0.0764558	0.244313	0.151872	0.0893362
72.4	0.12856	0.383108	0.0220837	0.0176123	0.0690487	0.235134	0.133282	0.0757451		72.4	0.125969	0.391948	0.0245876	0.0180722	0.0758898	0.244336	0.151015	0.0900993
72.5	0.127339	0.384673	0.0223564	0.0170659	0.0689101	0.235444	0.134896	0.0775342		72.5	0.124747	0.393512	0.0248603	0.0175258	0.0757512	0.244646	0.152629	0.0918884
72.6	0.126986	0.382612	0.0228108	0.0173651	0.0697139	0.236162	0.134375	0.0763759		72.6	0.124394	0.391451	0.0253147	0.017825	0.076555	0.245363	0.152108	0.0907301
72.7	0.126138	0.383359	0.0221667	0.0166897	0.0689717	0.234027	0.133527	0.0760801		72.7	0.123546	0.392199	0.0246706	0.0171495	0.0758129	0.243229	0.15126	0.0904343
72.8	0.126573	0.384766	0.0219313	0.0178169	0.0696118	0.234775	0.134834	0.0775444		72.8	0.123981	0.393606	0.0244352	0.0182768	0.076453	0.243977	0.152567	0.0918986
72.9	0.126014	0.385138	0.0225551	0.0165394	0.0689406	0.232546	0.134494	0.0789568		72.9	0.123423	0.393978	0.025059	0.0169993	0.0757817	0.241747	0.152227	0.093311
73	0.125852	0.385199	0.0223033	0.0164835	0.0689633	0.232707	0.134281	0.0787709		73	0.123261	0.394039	0.0248072	0.0169434	0.0758044	0.241908	0.152014	0.0931251
73.1	0.125315	0.385966	0.0230668	0.0162553	0.0686169	0.232463	0.134439	0.078772		73.1	0.122724	0.394806	0.0255707	0.0167152	0.075458	0.241664	0.152172	0.0931262
73.2	0.127141	0.385141	0.0213973	0.0164107	0.0697128	0.230998	0.134752	0.078527		73.2	0.12455	0.393981	0.0239012	0.0168706	0.076554	0.240199	0.152485	0.0928812
73.3	0.126758	0.384413	0.0218203	0.0159045	0.069163	0.231268	0.133981	0.0785306		73.3	0.124166	0.393253	0.0243242	0.0163643	0.0760041	0.24047	0.151714	0.0928848
73.4	0.126275	0.384162	0.0218951	0.0156869	0.0688842	0.23016	0.135062	0.0784848		73.4	0.123684	0.393002	0.024399	0.0161468	0.0757253	0.239362	0.152796	0.092839
73.5	0.126169	0.384205	0.0229079	0.0154797	0.0682941	0.23048	0.134343	0.0786667		73.5	0.123577	0.393045	0.0254118	0.0159396	0.0751352	0.239681	0.152076	0.0930208
73.6	0.12691	0.383782	0.0218491	0.0148656	0.0695056	0.230022	0.134805	0.0794293		73.6	0.124319	0.392622	0.024353	0.0153255	0.0763467	0.239223	0.152538	0.0937835
73.7	0.126241	0.38414	0.0227258	0.0160632	0.0689047	0.230251	0.135836	0.078532		73.7	0.123649	0.39298	0.0252297	0.0165231	0.0757458	0.239452	0.153569	0.0928862
73.8	0.127569	0.385205	0.0214658	0.0161738	0.0681475	0.230126	0.135732	0.0789599		73.8	0.124977	0.394045	0.0239697	0.0166337	0.0749887	0.239327	0.153465	0.0933141
73.9	0.12727	0.385245	0.0215406	0.016025	0.0699233	0.228542	0.13567	0.0774909		73.9	0.124679	0.394085	0.0240445	0.0164849	0.0767644	0.237743	0.153403	0.0918451
74	0.127329	0.383986	0.0211556	0.0160759	0.0694084	0.229585	0.137112	0.0776261		74	0.124738	0.392826	0.0236595	0.0165358	0.0762495	0.238786	0.154845	0.0919803
74.1	0.127539	0.387228	0.0211829	0.0170625	0.0691285	0.230683	0.13676	0.0784404		74.1	0.124947	0.396068	0.0236868	0.0175224	0.0759697	0.239884	0.154494	0.0927946
74.2	0.127529	0.387618	0.0209237	0.017611	0.068282	0.229226	0.136652	0.0772656		74.2	0.124938	0.396458	0.0234276	0.0180709	0.0751231	0.238427	0.154385	0.0916198
74.3	0.128122	0.387876	0.019971	0.0173096	0.0678303	0.231168	0.135876	0.0780629		74.3	0.125531	0.396716	0.0224749	0.0177695	0.0746714	0.24037	0.153609	0.092417
74.4	0.127313	0.389769	0.0199182	0.0171251	0.0696296	0.232173	0.13539	0.078414		74.4	0.124721	0.398609	0.0224221	0.017585	0.0764707	0.241375	0.153123	0.0927682
74.5	0.128683	0.390105	0.0221853	0.0169775	0.0702455	0.232362	0.135804	0.0785668		74.5	0.126092	0.398945	0.0246892	0.0174373	0.0770867	0.241564	0.153538	0.092921
74.6	0.127928	0.389751	0.0210211	0.0173635	0.0694061	0.232578	0.13523	0.0773908		74.6	0.125337	0.398591	0.023525	0.0178234	0.0762473	0.24178	0.152963	0.091745
74.7	0.127246	0.391408	0.0216387	0.0175489	0.0698411	0.23238	0.135167	0.0784498		74.7	0.124655	0.400248	0.0241426	0.0180088	0.0766822	0.241582	0.1529	0.092804
74.8	0.128169	0.391875	0.0217085	0.0178164	0.0699817	0.232624	0.135157	0.078206		74.8	0.125578	0.400715	0.0242124	0.0182762	0.0768229	0.241826	0.15289	0.0925602
74.9	0.127704	0.391909	0.0211026	0.0178526	0.0704167	0.232466	0.135035	0.0790532		74.9	0.125112	0.400749	0.0236065	0.0183125	0.0772578	0.241668	0.152768	0.0934074
75	0.128753	0.391801	0.0208198	0.0183609	0.0698805	0.234254	0.135284	0.076802		75	0.126161	0.400641	0.0233237	0.0188208	0.0767217	0.243455	0.153017	0.0911562
75.1	0.129993	0.392627	0.0219086	0.018181	0.0706294	0.233182	0.134779	0.0783475		75.1	0.127402	0.401467	0.0244125	0.0186409	0.0774705	0.242383	0.152513	0.0927017
75.2	0.131001	0.390893	0.0204988	0.0191922	0.0708593	0.234088	0.133863	0.0787493		75.2	0.128409	0.399733	0.0230027	0.0196521	0.0777004	0.24329	0.151596	0.0931035
75.3	0.130086	0.392585	0.0221315	0.0193781	0.0710636	0.233414	0.132721	0.0787513		75.3	0.127495	0.401425	0.0246354	0.019838	0.0779047	0.242616	0.150455	0.0931055
75.4	0.130218	0.394417	0.0223636	0.0188588	0.0721851	0.232967	0.134595	0.0788341		75.4	0.127626	0.403257	0.0248675	0.0193187	0.0790262	0.242169	0.152328	0.0931883
75.5	0.129667	0.393573	0.0235942	0.0183025	0.0712541	0.232005	0.133703	0.0787552		75.5	0.127075	0.402413	0.0260981	0.0187624	0.0780953	0.241206	0.151436	0.0931094
75.6	0.129994	0.395396	0.0225154	0.0168696	0.0731972	0.231521	0.133457	0.0782022		75.6	0.127403	0.404236	0.0250193	0.0173295	0.0800383	0.240723	0.151191	0.0925564
75.7	0.129644	0.396353	0.0243494	0.0182991	0.0728079	0.231511	0.136053	0.078498		75.7	0.127052	0.405193	0.0268533	0.018759	0.079649	0.240713	0.153786	0.0928522
75.8	0.128648	0.39553	0.0235129	0.0162052	0.0722003	0.230969	0.135134	0.0789563		75.8	0.126057	0.40437	0.0260168	0.0166651	0.0790414	0.24017	0.152867	0.0933105
75.9	0.128886	0.395685	0.0229298	0.0158503	0.0740578	0.231552	0.135074	0.0784631		75.9	0.126295	0.404525	0.0254337	0.0163102	0.0808989	0.240753	0.152807	0.0928173
76	0.128252	0.396906	0.024661	0.016212	0.0730101	0.231458	0.136529	0.0791768		76	0.12566	0.405746	0.0271649	0.0166719	0.0798513	0.240659	0.154262	0.093531
76.1	0.128162	0.397085	0.0241105	0.0162275	0.0719615	0.231314	0.135049	0.0790378		76.1	0.125571	0.405924	0.0266144	0.0166874	0.0788026	0.240516	0.152782	0.093392
76.2	0.129623	0.396456	0.0231947	0.0163277	0.0718147	0.230941	0.135687	0.0791048		76.2	0.127032	0.405296	0.0256986	0.0167876	0.0786559	0.240142	0.15342	0.093459
76.3	0.129372	0.39741	0.0236732	0.0159119	0.0712086	0.232509	0.136124	0.0786226		76.3	0.126781	0.40625	0.0261771	0.0163718	0.0780497	0.241711	0.153857	0.0929767
76.4	0.129046	0.397751	0.0238758	0.0160192	0.0715401	0.232917	0.135603	0.0784079		76.4	0.126454	0.406591	0.0263797	0.0164791	0.0783813	0.242119	0.153336	0.0927621
76.5	0.130065	0.395954	0.0247914	0.0162985	0.0711637	0.23163	0.136815	0.0780915		76.5	0.127473	0.404794	0.0272953	0.0167584	0.0780049	0.240832	0.154548	0.0924457
76.6	0.129739	0.397274	0.023731	0.0173203	0.0699668	0.232054	0.137348	0.0786518		76.6	0.127147	0.406114	0.0262349	0.0177802	0.0768079	0.241256	0.155081	0.093006
76.7	0.129193	0.396813	0.0236117	0.016423	0.0701094	0.232108	0.137757	0.0780169		76.7	0.126601	0.405653	0.0261156	0.0168829	0.0769506	0.24131	0.15549	0.0923711
76.8	0.130554	0.396421	0.021974	0.0166504	0.0704173	0.232539	0.137678	0.0771812		76.8	0.127963	0.405261	0.0244779	0.0171103	0.0772585	0.241741	0.155411	0.0915354
76.9	0.131272	0.398604	0.0227943	0.0182497	0.0704937	0.234164	0.139006	0.0773711		76.9	0.128681	0.407444	0.0252982	0.0187096	0.0773348	0.243365	0.156739	0.0917253
77	0.131717	0.398763	0.0221057	0.0181912	0.0706158	0.233648	0.137724	0.0762754		77	0.129125	0.407602	0.0246096	0.0186511	0.0774569	0.242849	0.155457	0.0906296
77.1	0.131771	0.3991	0.0217025	0.0196088	0.0704962	0.233344	0.136779	0.0774987		77.1	0.12918	0.40794	0.0242064	0.0200687	0.0773374	0.242545	0.154512	0.0918529
77.2	0.132568	0.400724	0.0221092	0.0198647	0.0705351	0.234291	0.135639	0.0774541		77.2	0.129977	0.409564	0.0246131	0.0203246	0.0773763	0.243492	0.153372	0.0918083
77.3	0.132557	0.401825	0.022658	0.0192221	0.0728904	0.233574	0.134435	0.0772566		77.3	0.129965	0.410665	0.0251619	0.019682	0.0797315	0.242776	0.152168	0.0916108
77.4	0.132036	0.403092	0.021598	0.0184973	0.0728966	0.233643	0.13543	0.0769685		77.4	0.129445	0.411932	0.0241019	0.0189572	0.0797378	0.242845	0.153163	0.0913227
77.5	0.13101	0.403288	0.0218096	0.01864	0.072458	0.232269	0.134071	0.0778598		77.5	0.128418	0.412128	0.0243135	0.0190999	0.0792992	0.24147	0.151804	0.0922139
77.6	0.131826	0.404376	0.0214889	0.0179726	0.0731653	0.232101	0.133549	0.0761412		77.6	0.129234	0.413216	0.0239928	0.0184325	0.0800065	0.241302	0.151282	0.0904954
77.7	0.130699	0.403547	0.0232591	0.0186335	0.0723837	0.232254	0.133717	0.0778713		77.7	0.128108	0.412387	0.025763	0.0190934	0.0792249	0.241455	0.15145	0.0922255
77.8	0.131055	0.403955	0.0231972	0.0168372	0.0728606	0.232915	0.132723	0.0759426		77.8	0.128464	0.412795	0.0257011	0.0172971	0.0797018	0.242117	0.150456	0.0902968
77.9	0.131292	0.405136	0.0220421	0.0183778	0.0734415	0.23315	0.132949	0.0764934		77.9	0.128701	0.413976	0.024546	0.0188377	0.0802827	0.242351	0.150682	0.0908476
78	0.130114	0.404934	0.0225254	0.0179068	0.0722542	0.231696	0.133309	0.0769617		78	0.127522	0.413774	0.0250293	0.0183667	0.0790953	0.240898	0.151042	0.0913159
78.1	0.130883	0.404361	0.0204675	0.0167955	0.0711503	0.231321	0.133598	0.0757761		78.1	0.128292	0.413201	0.0229714	0.0172554	0.0779914	0.240522	0.151331	0.0901303
78.2	0.131598	0.404538	0.0214579	0.0180177	0.0709126	0.232156	0.132561	0.076014		78.2	0.129006	0.413378	0.0239618	0.0184776	0.0777537	0.241357	0.150294	0.0903682
78.3	0.130523	0.404663	0.0226692	0.0170221	0.0690809	0.23292	0.13325	0.0750274		78.3	0.127932	0.413502	0.0251731	0.017482	0.0759221	0.242122	0.150983	0.0893816
78.4	0.130801	0.404053	0.0221731	0.0175732	0.0694945	0.231959	0.133022	0.0766153		78.4	0.128209	0.412893	0.024677	0.0180331	0.0763356	0.24116	0.150755	0.0909695
78.5	0.131064	0.404123	0.0231428	0.0169948	0.070423	0.232434	0.1348	0.0766916		78.5	0.128472	0.412963	0.0256467	0.0174547	0.0772642	0.241636	0.152533	0.0910458
78.6	0.130734	0.404151	0.0211317	0.0178237	0.0705507	0.232543	0.134573	0.0769691		78.6	0.128142	0.41299	0.0236356	0.0182836	0.0773918	0.241744	0.152307	0.0913233
78.7	0.129608	0.403229	0.0225832	0.0173438	0.0698093	0.231493	0.134841	0.0769714		78.7	0.127016	0.412069	0.0250871	0.0178037	0.0766504	0.240694	0.152574	0.0913256
78.8	0.130997	0.403783	0.023157	0.0185675	0.0707261	0.232069	0.136056	0.0774656		78.8	0.128405	0.412623	0.0256609	0.0190274	0.0775673	0.24127	0.153789	0.0918198
78.9	0.130791	0.405885	0.0231412	0.0189678	0.070761	0.232669	0.135663	0.0777498		78.9	0.1282	0.414725	0.0256451	0.0194277	0.0776021	0.24187	0.153396	0.092104
79	0.129228	0.404766	0.0222201	0.0203406	0.0706354	0.232325	0.134985	0.0775577		79	0.126636	0.413606	0.024724	0.0208005	0.0774765	0.241526	0.152718	0.0919119
79.1	0.130036	0.405793	0.0226643	0.0204624	0.0695462	0.232179	0.135622	0.0785172		79.1	0.127444	0.414633	0.0251682	0.0209223	0.0763873	0.241381	0.153355	0.0928714
79.2	0.129309	0.405475	0.0218012	0.0188551	0.0716524	0.232905	0.135243	0.0793172		79.2	0.126717	0.414315	0.0243051	0.019315	0.0784935	0.242107	0.152976	0.0936714
79.3	0.129424	0.405989	0.0201186	0.0194328	0.0733504	0.232717	0.13466	0.0796507		79.3	0.126832	0.414828	0.0226225	0.0198927	0.0801915	0.241918	0.152394	0.0940049
79.4	0.129256	0.406517	0.0212348	0.019534	0.0718628	0.232214	0.135363	0.0800552		79.4	0.126665	0.415357	0.0237387	0.0199939	0.078704	0.241415	0.153096	0.0944094
79.5	0.130026	0.406959	0.020203	0.019274	0.0726791	0.231878	0.135373	0.0805221		79.5	0.127434	0.415799	0.0227069	0.0197339	0.0795203	0.24108	0.153106	0.0948763
79.6	0.130468	0.406693	0.0196882	0.0193549	0.0726904	0.232758	0.134588	0.0794035		79.6	0.127877	0.415533	0.0221921	0.0198148	0.0795315	0.241959	0.152321	0.0937577
79.7	0.129828	0.408953	0.0208743	0.0194238	0.0731602	0.232198	0.134676	0.0793619		79.7	0.127236	0.417793	0.0233782	0.0198837	0.0800014	0.241399	0.152409	0.0937161
79.8	0.130758	0.409568	0.0198636	0.0184167	0.0722391	0.232107	0.13714	0.0800289		79.8	0.128167	0.418408	0.0223675	0.0188766	0.0790803	0.241309	0.154874	0.0943831
79.9	0.130532	0.409254	0.0193362	0.0195081	0.0724943	0.233091	0.136575	0.08036		79.9	0.127941	0.418093	0.0218401	0.019968	0.0793354	0.242292	0.154309	0.0947142
80	0.130463	0.410907	0.0193782	0.0186589	0.0717278	0.2312	0.137864	0.0793728		80	0.127872	0.419747	0.0218821	0.0191188	0.0785689	0.240401	0.155597	0.093727
80.1	0.131463	0.410212	0.0187163	0.0176008	0.0708777	0.2312	0.136514	0.0798619		80.1	0.128872	0.419052	0.0212202	0.0180607	0.0777188	0.240401	0.154248	0.0942161
80.2	0.132039	0.41144	0.0208658	0.0193691	0.071852	0.231358	0.135041	0.0800272		80.2	0.129448	0.42028	0.0233697	0.019829	0.0786931	0.240559	0.152774	0.0943814
80.3	0.13164	0.411868	0.0216105	0.017556	0.0711377	0.230676	0.135761	0.0790621		80.3	0.129049	0.420708	0.0241144	0.0180159	0.0779788	0.239877	0.153494	0.0934163
80.4	0.131474	0.411503	0.0214246	0.0177568	0.0723474	0.23001	0.134915	0.0797828		80.4	0.128882	0.420343	0.0239285	0.0182167	0.0791885	0.239211	0.152648	0.094137
80.5	0.132174	0.412144	0.0216446	0.0181094	0.0729427	0.231079	0.135508	0.079945		80.5	0.129583	0.420984	0.0241485	0.0185693	0.0797838	0.24028	0.153241	0.0942992
80.6	0.132491	0.411968	0.0225443	0.0187115	0.0721362	0.23041	0.134211	0.0801693		80.6	0.129899	0.420807	0.0250482	0.0191714	0.0789774	0.239611	0.151944	0.0945235
80.7	0.132564	0.412424	0.0247991	0.0188012	0.0715606	0.230487	0.135497	0.0799618		80.7	0.129972	0.421264	0.027303	0.0192611	0.0784018	0.239689	0.15323	0.094316
80.8	0.133247	0.413232	0.024516	0.0187567	0.0711235	0.231899	0.136242	0.0794659		80.8	0.130656	0.422072	0.0270199	0.0192166	0.0779646	0.2411	0.153975	0.0938201
80.9	0.132994	0.413668	0.0239976	0.0193927	0.0717743	0.230731	0.136284	0.0794713		80.9	0.130403	0.422508	0.0265015	0.0198526	0.0786155	0.239932	0.154017	0.0938255
81	0.132841	0.413087	0.0244363	0.0202173	0.0712953	0.23192	0.1372	0.0795472		81	0.13025	0.421927	0.0269402	0.0206772	0.0781365	0.241122	0.154933	0.0939014
81.1	0.132805	0.412754	0.0239731	0.0182016	0.0719503	0.232288	0.137265	0.0802592		81.1	0.130214	0.421594	0.026477	0.0186615	0.0787915	0.241489	0.154998	0.0946134
81.2	0.131849	0.413134	0.0232273	0.0185702	0.0730904	0.231766	0.137751	0.0801249		81.2	0.129258	0.421974	0.0257312	0.0190301	0.0799315	0.240967	0.155484	0.0944791
81.3	0.132792	0.413154	0.0234597	0.0191896	0.0725605	0.231478	0.136653	0.0808272		81.3	0.130201	0.421994	0.0259636	0.0196495	0.0794016	0.240679	0.154386	0.0951813
81.4	0.132661	0.412883	0.0239566	0.0180155	0.0714785	0.231855	0.137211	0.0792821		81.4	0.130069	0.421723	0.0264605	0.0184754	0.0783196	0.241057	0.154944	0.0936363
81.5	0.132448	0.41384	0.0222555	0.0184264	0.0732508	0.231528	0.136226	0.0802115		81.5	0.129857	0.42268	0.0247594	0.0188863	0.0800919	0.24073	0.153959	0.0945657
81.6	0.132614	0.414083	0.0227741	0.0179302	0.0725424	0.23154	0.137564	0.0795586		81.6	0.130023	0.422923	0.025278	0.0183901	0.0793835	0.240742	0.155297	0.0939128
81.7	0.132045	0.416396	0.0223783	0.0175602	0.0722994	0.231432	0.137668	0.0797203		81.7	0.129454	0.425236	0.0248822	0.01802	0.0791405	0.240633	0.155402	0.0940745
81.8	0.13225	0.416063	0.0223698	0.0173564	0.0717246	0.232913	0.138327	0.0805875		81.8	0.129658	0.424903	0.0248737	0.0178163	0.0785657	0.242114	0.15606	0.0949417
81.9	0.132207	0.415755	0.0224857	0.0178709	0.0726331	0.233238	0.136292	0.0777728		81.9	0.129616	0.424595	0.0249896	0.0183308	0.0794742	0.24244	0.154026	0.092127
82	0.131799	0.416396	0.0219533	0.0169245	0.0723893	0.231928	0.137082	0.0781135		82	0.129207	0.425236	0.0244572	0.0173844	0.0792304	0.241129	0.154815	0.0924677
82.1	0.133099	0.417103	0.0215107	0.0172941	0.0729681	0.231979	0.13517	0.078479		82.1	0.130507	0.425943	0.0240146	0.017754	0.0798093	0.241181	0.152903	0.0928332
82.2	0.134136	0.418129	0.0230383	0.0171078	0.0727763	0.232227	0.135045	0.0768382		82.2	0.131544	0.426969	0.0255422	0.0175677	0.0796174	0.241428	0.152778	0.0911924
82.3	0.134062	0.418447	0.0218333	0.0168472	0.073479	0.231968	0.135345	0.07808		82.3	0.131471	0.427287	0.0243372	0.0173071	0.0803201	0.24117	0.153078	0.0924342
82.4	0.13364	0.419641	0.0219866	0.017192	0.0739742	0.232291	0.1342	0.077598		82.4	0.131049	0.428481	0.0244905	0.0176519	0.0808154	0.241493	0.151933	0.0919522
82.5	0.134307	0.420394	0.02258	0.0180969	0.0726794	0.232258	0.134471	0.0775254		82.5	0.131715	0.429234	0.0250839	0.0185568	0.0795205	0.241459	0.152205	0.0918796
82.6	0.133135	0.420548	0.0228993	0.0180147	0.0717846	0.231919	0.135185	0.0768536		82.6	0.130543	0.429388	0.0254032	0.0184746	0.0786258	0.24112	0.152918	0.0912078
82.7	0.133581	0.420845	0.0222694	0.0173882	0.0727269	0.232979	0.135701	0.0760587		82.7	0.130989	0.429685	0.0247733	0.0178481	0.0795681	0.242181	0.153434	0.0904129
82.8	0.134278	0.421314	0.0218948	0.01692	0.0714285	0.23243	0.136327	0.0772794		82.8	0.131686	0.430154	0.0243987	0.0173799	0.0782696	0.241632	0.15406	0.0916336
82.9	0.13451	0.420715	0.0202079	0.0177284	0.0726899	0.231298	0.13541	0.0772269		82.9	0.131918	0.429555	0.0227118	0.0181883	0.0795311	0.2405	0.153143	0.0915811
83	0.134881	0.420184	0.0217321	0.0175215	0.0711421	0.233289	0.135481	0.077456		83	0.13229	0.429024	0.024236	0.0179814	0.0779832	0.24249	0.153214	0.0918102
83.1	0.133586	0.421575	0.0218406	0.0160563	0.0712317	0.231171	0.134299	0.0771331		83.1	0.130994	0.430415	0.0243445	0.0165162	0.0780729	0.240372	0.152032	0.0914873
83.2	0.134238	0.421643	0.0211799	0.0174267	0.0695852	0.229127	0.13466	0.0773665		83.2	0.131646	0.430482	0.0236838	0.0178866	0.0764263	0.238329	0.152394	0.0917207
83.3	0.133723	0.420916	0.020741	0.0168698	0.068104	0.229723	0.133854	0.0773964		83.3	0.131132	0.429756	0.0232449	0.0173297	0.0749452	0.238924	0.151587	0.0917506
83.4	0.13382	0.422287	0.0211573	0.0167126	0.0688569	0.228877	0.134372	0.0772242		83.4	0.131228	0.431127	0.0236612	0.0171725	0.075698	0.238078	0.152105	0.0915784
83.5	0.134003	0.421505	0.0197765	0.0167078	0.0695272	0.228928	0.135283	0.0780419		83.5	0.131412	0.430345	0.0222804	0.0171677	0.0763684	0.238129	0.153016	0.0923961
83.6	0.134935	0.422224	0.0197643	0.016432	0.0676405	0.230115	0.136283	0.0786561		83.6	0.132344	0.431064	0.0222682	0.0168919	0.0744817	0.239316	0.154016	0.0930103
83.7	0.134337	0.422809	0.0212446	0.0172223	0.0684679	0.231697	0.135509	0.0790233		83.7	0.131745	0.431649	0.0237485	0.0176822	0.0753091	0.240899	0.153242	0.0933775
83.8	0.133928	0.421511	0.0208562	0.0163481	0.0691011	0.231206	0.136305	0.0782773		83.8	0.131337	0.430351	0.0233601	0.016808	0.0759422	0.240407	0.154039	0.0926315
83.9	0.134657	0.421202	0.0212986	0.017376	0.0691256	0.230408	0.135621	0.0777153		83.9	0.132066	0.430042	0.0238025	0.0178359	0.0759667	0.239609	0.153354	0.0920695
84	0.135859	0.421982	0.0214611	0.0186296	0.0702741	0.2306	0.136207	0.0796448		84	0.133268	0.430822	0.023965	0.0190895	0.0771153	0.239801	0.15394	0.0939989
84.1	0.13659	0.423301	0.0201942	0.0185289	0.0703605	0.230504	0.135878	0.0802114		84.1	0.133999	0.432141	0.0226981	0.0189888	0.0772017	0.239706	0.153611	0.0945656
84.2	0.136704	0.422957	0.0198621	0.0174369	0.0708397	0.231285	0.137297	0.0793303		84.2	0.134112	0.431797	0.022366	0.0178968	0.0776808	0.240486	0.15503	0.0936845
84.3	0.136199	0.424016	0.0206607	0.0192547	0.0717544	0.230643	0.136969	0.0802195		84.3	0.133607	0.432856	0.0231646	0.0197145	0.0785955	0.239845	0.154702	0.0945737
84.4	0.135195	0.425793	0.0196415	0.0196939	0.0713287	0.231523	0.135508	0.0794477		84.4	0.132603	0.434632	0.0221454	0.0201538	0.0781698	0.240724	0.153241	0.0938019
84.5	0.135376	0.425443	0.0200742	0.0201866	0.0718971	0.23091	0.136748	0.0797779		84.5	0.132784	0.434283	0.0225781	0.0206465	0.0787382	0.240111	0.154481	0.0941321
84.6	0.135297	0.425305	0.0196109	0.018994	0.0727894	0.231429	0.136107	0.0797552		84.6	0.132705	0.434145	0.0221148	0.0194539	0.0796305	0.24063	0.15384	0.0941094
84.7	0.135552	0.42564	0.0180873	0.0183072	0.0735628	0.233153	0.135507	0.0784816		84.7	0.13296	0.43448	0.0205912	0.0187671	0.080404	0.242355	0.15324	0.0928358
84.8	0.135417	0.427426	0.0179277	0.0180767	0.0729148	0.231868	0.137217	0.079725		84.8	0.132825	0.436266	0.0204316	0.0185366	0.079756	0.24107	0.15495	0.0940792
84.9	0.136336	0.428062	0.0188366	0.0193875	0.0738515	0.23255	0.134795	0.0783113		84.9	0.133745	0.436902	0.0213405	0.0198473	0.0806927	0.241752	0.152528	0.0926655
85	0.134766	0.428313	0.0200679	0.0188245	0.0725502	0.232974	0.135191	0.0790148		85	0.132174	0.437153	0.0225718	0.0192844	0.0793913	0.242175	0.152924	0.093369
85.1	0.134788	0.430083	0.0192092	0.0189204	0.0724229	0.231982	0.132865	0.0794703		85.1	0.132197	0.438923	0.0217131	0.0193803	0.079264	0.241183	0.150598	0.0938245
85.2	0.135422	0.429224	0.0187139	0.0188014	0.0710469	0.232716	0.134891	0.0794307		85.2	0.13283	0.438064	0.0212178	0.0192613	0.0778881	0.241917	0.152624	0.0937849
85.3	0.134077	0.428443	0.0185663	0.0193287	0.0708683	0.232293	0.135484	0.0792451		85.3	0.131486	0.437283	0.0210702	0.0197886	0.0777094	0.241495	0.153217	0.0935993
85.4	0.134178	0.4293	0.0192105	0.0192935	0.0716641	0.232892	0.135746	0.079007		85.4	0.131587	0.438139	0.0217144	0.0197534	0.0785052	0.242093	0.153479	0.0933612
85.5	0.1338	0.428719	0.0194979	0.0198211	0.0708343	0.234286	0.137491	0.0797257		85.5	0.131209	0.437559	0.0220018	0.020281	0.0776754	0.243487	0.155224	0.0940799
85.6	0.134344	0.428273	0.0203074	0.0191276	0.0710534	0.234551	0.138151	0.0793815		85.6	0.131753	0.437113	0.0228113	0.0195875	0.0778945	0.243752	0.155884	0.0937357
85.7	0.1337	0.427355	0.02072	0.0186973	0.0717162	0.234953	0.138059	0.0792466		85.7	0.131109	0.436194	0.0232239	0.0191572	0.0785573	0.244154	0.155792	0.0936008
85.8	0.134304	0.428178	0.0203241	0.0193786	0.0715207	0.234099	0.137911	0.0792586		85.8	0.131713	0.437018	0.022828	0.0198385	0.0783618	0.2433	0.155644	0.0936128
85.9	0.133738	0.428122	0.0208107	0.0195708	0.0713482	0.233952	0.137431	0.0793353		85.9	0.131146	0.436962	0.0233146	0.0200307	0.0781894	0.243153	0.155164	0.0936895
86	0.134504	0.428469	0.0197382	0.0182089	0.0716931	0.235123	0.137982	0.0797722		86	0.131912	0.437308	0.0222421	0.0186688	0.0785343	0.244324	0.155715	0.0941264
86.1	0.133992	0.429468	0.0202024	0.0174726	0.0707045	0.233978	0.138367	0.0788212		86.1	0.1314	0.438308	0.0227063	0.0179325	0.0775456	0.24318	0.156101	0.0931754
86.2	0.134147	0.430595	0.0203403	0.0170108	0.0714879	0.234682	0.138179	0.0779983		86.2	0.131556	0.439435	0.0228442	0.0174707	0.0783291	0.243884	0.155913	0.0923525
86.3	0.135163	0.429951	0.0194205	0.0179313	0.07206	0.232776	0.137765	0.0788502		86.3	0.132571	0.438791	0.0219244	0.0183912	0.0789011	0.241977	0.155498	0.0932044
86.4	0.13382	0.430331	0.0195183	0.0177059	0.0727018	0.232797	0.136741	0.0783756		86.4	0.131228	0.439171	0.0220222	0.0181658	0.079543	0.241998	0.154474	0.0927298
86.5	0.134951	0.429726	0.0228114	0.0173621	0.0726977	0.232354	0.137232	0.0784317		86.5	0.132359	0.438566	0.0253153	0.017822	0.0795388	0.241555	0.154965	0.0927859
86.6	0.134311	0.429746	0.0210448	0.0174997	0.0720687	0.231816	0.136943	0.0788566		86.6	0.13172	0.438585	0.0235487	0.0179596	0.0789098	0.241017	0.154677	0.0932108
86.7	0.134137	0.431957	0.0212221	0.0178456	0.071338	0.231344	0.134785	0.0783005		86.7	0.131546	0.440796	0.023726	0.0183055	0.0781791	0.240545	0.152518	0.0926547
86.8	0.13423	0.433059	0.0231846	0.0178894	0.0719351	0.230859	0.135721	0.0781607		86.8	0.131639	0.441899	0.0256885	0.0183493	0.0787762	0.24006	0.153454	0.0925149
86.9	0.133992	0.431451	0.0233354	0.0198838	0.0716282	0.230753	0.134204	0.0778728		86.9	0.131401	0.44029	0.0258393	0.0203437	0.0784693	0.239955	0.151937	0.092227
87	0.133951	0.430852	0.0241786	0.0196889	0.0710875	0.231547	0.135027	0.0787609		87	0.131359	0.439692	0.0266825	0.0201488	0.0779287	0.240748	0.15276	0.0931151
87.1	0.135062	0.432678	0.0245095	0.0207211	0.0707434	0.231764	0.13412	0.0783531		87.1	0.13247	0.441518	0.0270134	0.021181	0.0775845	0.240966	0.151853	0.0927073
87.2	0.134971	0.432143	0.0236068	0.0202655	0.0714715	0.231181	0.135433	0.0794993		87.2	0.132379	0.440983	0.0261107	0.0207254	0.0783126	0.240382	0.153167	0.0938535
87.3	0.133778	0.431998	0.0238038	0.0231329	0.0715349	0.231158	0.135363	0.0795239		87.3	0.131186	0.440838	0.0263077	0.0235928	0.0783761	0.240359	0.153096	0.0938781
87.4	0.134682	0.433371	0.023987	0.0229654	0.0717238	0.233006	0.13657	0.0788824		87.4	0.13209	0.442211	0.0264909	0.0234253	0.0785649	0.242207	0.154303	0.0932366
87.5	0.135444	0.432748	0.0229029	0.0228289	0.0724048	0.233146	0.137013	0.0800457		87.5	0.132852	0.441588	0.0254068	0.0232888	0.0792459	0.242348	0.154746	0.0943999
87.6	0.136248	0.433721	0.0229905	0.0223206	0.0725187	0.23289	0.137268	0.0784143		87.6	0.133657	0.442561	0.0254944	0.0227805	0.0793599	0.242092	0.155001	0.0927685
87.7	0.137302	0.436624	0.02319	0.0214259	0.0714385	0.233608	0.135714	0.0786592		87.7	0.134711	0.445464	0.0256939	0.0218858	0.0782796	0.24281	0.153448	0.0930134
87.8	0.137173	0.436877	0.0218623	0.0216051	0.0720116	0.233886	0.137029	0.0790138		87.8	0.134582	0.445717	0.0243662	0.022065	0.0788528	0.243087	0.154762	0.093368
87.9	0.137425	0.437215	0.0219419	0.0194299	0.0727728	0.233797	0.136273	0.0774401		87.9	0.134833	0.446055	0.0244458	0.0198898	0.0796139	0.242999	0.154006	0.0917943
88	0.138058	0.43762	0.0223977	0.0192097	0.0728566	0.2342	0.135779	0.0787578		88	0.135466	0.44646	0.0249016	0.0196696	0.0796977	0.243402	0.153512	0.093112
88.1	0.139055	0.438483	0.0226933	0.0196651	0.0733738	0.232903	0.13769	0.0780661		88.1	0.136463	0.447323	0.0251972	0.020125	0.0802149	0.242105	0.155423	0.0924203
88.2	0.138643	0.439304	0.0227366	0.0190405	0.0744503	0.233668	0.136281	0.0780496		88.2	0.136052	0.448144	0.0252405	0.0195004	0.0812915	0.24287	0.154014	0.0924038
88.3	0.139663	0.438355	0.0230682	0.0189468	0.0746002	0.231865	0.136437	0.0790635		88.3	0.137072	0.447195	0.0255721	0.0194067	0.0814413	0.241066	0.154171	0.0934177
88.4	0.137837	0.439467	0.0234014	0.0181645	0.0731512	0.232613	0.1355	0.07826		88.4	0.135246	0.448307	0.0259053	0.0186244	0.0799923	0.241814	0.153233	0.0926142
88.5	0.139158	0.44021	0.0239421	0.0186632	0.073077	0.233145	0.137461	0.0802155		88.5	0.136566	0.44905	0.026446	0.0191231	0.0799182	0.242347	0.155194	0.0945697
88.6	0.137907	0.439426	0.0221589	0.0175471	0.0731113	0.23172	0.137104	0.0790824		88.6	0.135316	0.448266	0.0246628	0.018007	0.0799525	0.240921	0.154837	0.0934366
88.7	0.137947	0.440056	0.022885	0.0167176	0.0731714	0.23101	0.135047	0.0772755		88.7	0.135356	0.448896	0.0253889	0.0171775	0.0800125	0.240211	0.15278	0.0916297
88.8	0.137226	0.43987	0.0239496	0.01748	0.0730803	0.23156	0.137945	0.0778048		88.8	0.134635	0.44871	0.0264535	0.0179399	0.0799214	0.240762	0.155678	0.0921589
88.9	0.137443	0.438648	0.023567	0.0179909	0.0728121	0.231306	0.136764	0.0777572		88.9	0.134852	0.447488	0.0260709	0.0184508	0.0796532	0.240508	0.154497	0.0921114
89	0.137277	0.439858	0.0235027	0.0170901	0.073276	0.231905	0.136086	0.0797465		89	0.134685	0.448698	0.0260066	0.01755	0.0801171	0.241106	0.153819	0.0941007
89.1	0.137196	0.440835	0.0222223	0.0172454	0.0733278	0.230654	0.135668	0.0806382		89.1	0.134605	0.449675	0.0247262	0.0177053	0.080169	0.239856	0.153402	0.0949924
89.2	0.137126	0.438275	0.0208118	0.0171246	0.074713	0.23097	0.135261	0.0819502		89.2	0.134535	0.447115	0.0233157	0.0175845	0.0815541	0.240171	0.152994	0.0963044
89.3	0.136842	0.43826	0.0225006	0.0178429	0.0742656	0.231633	0.135956	0.0801567		89.3	0.134251	0.447099	0.0250045	0.0183027	0.0811067	0.240834	0.153689	0.0945109
89.4	0.137614	0.4394	0.0220017	0.0170064	0.0753932	0.232208	0.13603	0.079726		89.4	0.135023	0.44824	0.0245056	0.0174663	0.0822343	0.24141	0.153764	0.0940802
89.5	0.136509	0.440954	0.0210642	0.0166508	0.0744758	0.231292	0.134433	0.0800452		89.5	0.133918	0.449794	0.0235681	0.0171107	0.0813169	0.240493	0.152166	0.0943994
89.6	0.137065	0.441215	0.0215878	0.0168328	0.0741547	0.231067	0.135701	0.0793916		89.6	0.134473	0.450055	0.0240917	0.0172927	0.0809958	0.240269	0.153435	0.0937457
89.7	0.138233	0.442626	0.0198628	0.0145722	0.0744018	0.231034	0.135717	0.0799037		89.7	0.135641	0.451466	0.0223667	0.0150321	0.081243	0.240235	0.15345	0.0942578
89.8	0.137385	0.441359	0.0211029	0.0158299	0.0749161	0.23173	0.135908	0.0795845		89.8	0.134794	0.450199	0.0236068	0.0162898	0.0817573	0.240932	0.153641	0.0939387
89.9	0.138333	0.442674	0.0223266	0.0151127	0.0738395	0.232111	0.134865	0.0790729		89.9	0.135742	0.451514	0.0248305	0.0155726	0.0806806	0.241313	0.152598	0.093427
90	0.137308	0.440954	0.0212131	0.0160896	0.0741651	0.232295	0.136191	0.0816419		90	0.134716	0.449794	0.023717	0.0165495	0.0810063	0.241496	0.153924	0.0959961
90.1	0.138279	0.442485	0.0217611	0.0162275	0.0735354	0.23263	0.137058	0.0801459		90.1	0.135687	0.451325	0.024265	0.0166874	0.0803766	0.241832	0.154791	0.0945001
90.2	0.137707	0.442725	0.0228565	0.0170245	0.0727324	0.232681	0.135185	0.0794569		90.2	0.135116	0.451565	0.0253604	0.0174844	0.0795735	0.241883	0.152919	0.0938111
90.3	0.138224	0.44261	0.0213566	0.0158744	0.0719116	0.233043	0.13747	0.0808922		90.3	0.135633	0.45145	0.0238605	0.0163343	0.0787527	0.242245	0.155203	0.0952464
90.4	0.137427	0.444562	0.0201839	0.0159165	0.0711067	0.234395	0.138127	0.0802479		90.4	0.134836	0.453402	0.0226878	0.0163764	0.0779478	0.243597	0.15586	0.0946021
90.5	0.137873	0.444989	0.0219131	0.0160777	0.0712804	0.234909	0.139421	0.0797028		90.5	0.135282	0.453829	0.024417	0.0165376	0.0781215	0.24411	0.157154	0.094057
90.6	0.13697	0.445024	0.0206629	0.0154046	0.0715764	0.234839	0.138639	0.0791904		90.6	0.134379	0.453863	0.0231668	0.0158645	0.0784176	0.244041	0.156373	0.0935446
90.7	0.135899	0.445882	0.0215041	0.0163424	0.0711389	0.235756	0.138134	0.0796681		90.7	0.133307	0.454722	0.024008	0.0168023	0.07798	0.244957	0.155867	0.0940223
90.8	0.137221	0.44681	0.0229739	0.0168529	0.0712421	0.236205	0.137784	0.0813915		90.8	0.13463	0.45565	0.0254778	0.0173128	0.0780832	0.245407	0.155518	0.0957457
90.9	0.137399	0.446291	0.0222609	0.0170378	0.0709101	0.235967	0.13757	0.0800964		90.9	0.134807	0.455131	0.0247648	0.0174977	0.0777512	0.245169	0.155303	0.0944506
91	0.137069	0.447493	0.0218531	0.016741	0.0719337	0.235741	0.137499	0.0822819		91	0.134477	0.456333	0.024357	0.0172009	0.0787748	0.244942	0.155232	0.0966361
91.1	0.137553	0.446442	0.023398	0.0178664	0.0728049	0.234408	0.137759	0.0810862		91.1	0.134962	0.455282	0.0259019	0.0183263	0.0796461	0.243609	0.155493	0.0954404
91.2	0.137606	0.445411	0.0228378	0.0181924	0.0729837	0.23556	0.136596	0.0798975		91.2	0.135014	0.454251	0.0253417	0.0186523	0.0798249	0.244761	0.154329	0.0942517
91.3	0.137232	0.446473	0.0248482	0.0176351	0.0733209	0.23539	0.136655	0.0796014		91.3	0.13464	0.455313	0.0273521	0.018095	0.0801621	0.244592	0.154389	0.0939556
91.4	0.135781	0.447564	0.0253999	0.0190602	0.0743066	0.234681	0.136355	0.0795194		91.4	0.13319	0.456403	0.0279038	0.0195201	0.0811478	0.243882	0.154088	0.0938736
91.5	0.135448	0.448756	0.0243404	0.0183615	0.0737421	0.233446	0.13668	0.080433		91.5	0.132856	0.457596	0.0268443	0.0188214	0.0805832	0.242647	0.154413	0.0947872
91.6	0.137102	0.447345	0.0227761	0.0185934	0.0749255	0.234082	0.136615	0.0807315		91.6	0.13451	0.456185	0.02528	0.0190533	0.0817666	0.243283	0.154348	0.0950857
91.7	0.137203	0.448701	0.0238915	0.0183484	0.075171	0.233384	0.135259	0.0806055		91.7	0.134611	0.45754	0.0263954	0.0188083	0.0820122	0.242586	0.152993	0.0949597
91.8	0.136123	0.446877	0.0240287	0.0195425	0.0746777	0.233661	0.1353	0.0795462		91.8	0.133532	0.455717	0.0265326	0.0200024	0.0815189	0.242862	0.153033	0.0939004
91.9	0.137329	0.44731	0.0212943	0.0194864	0.0749622	0.233917	0.135145	0.0810136		91.9	0.134738	0.45615	0.0237982	0.0199463	0.0818033	0.243118	0.152878	0.0953678
92	0.137007	0.446603	0.0210052	0.0190168	0.075591	0.233498	0.137289	0.0810032		92	0.134416	0.455443	0.0235091	0.0194767	0.0824321	0.242699	0.155022	0.0953574
92.1	0.137535	0.4474	0.0213748	0.017968	0.075389	0.23375	0.136193	0.0797403		92.1	0.134944	0.45624	0.0238787	0.0184279	0.0822301	0.242952	0.153926	0.0940945
92.2	0.137388	0.447486	0.0199351	0.0182722	0.0750978	0.233194	0.136182	0.079323		92.2	0.134796	0.456326	0.022439	0.0187321	0.081939	0.242396	0.153915	0.0936772
92.3	0.137948	0.448883	0.0201863	0.0169709	0.0738821	0.234466	0.138725	0.079945		92.3	0.135356	0.457723	0.0226902	0.0174308	0.0807232	0.243668	0.156458	0.0942992
92.4	0.138017	0.4497	0.0187388	0.0172878	0.0735351	0.233587	0.13726	0.0800269		92.4	0.135426	0.45854	0.0212427	0.0177477	0.0803763	0.242788	0.154993	0.0943811
92.5	0.136777	0.450355	0.0192575	0.0164418	0.0731035	0.233631	0.137768	0.0805269		92.5	0.134186	0.459195	0.0217614	0.0169017	0.0799447	0.242832	0.155501	0.0948811
92.6	0.136891	0.450518	0.0187082	0.0171479	0.0730545	0.233533	0.137721	0.0814931		92.6	0.1343	0.459358	0.0212121	0.0176078	0.0798956	0.242735	0.155455	0.0958473
92.7	0.136849	0.449592	0.0192033	0.0164098	0.0724193	0.233345	0.137615	0.0819507		92.7	0.134258	0.458432	0.0217072	0.0168697	0.0792604	0.242547	0.155348	0.0963049
92.8	0.13879	0.451199	0.0199955	0.017435	0.0724773	0.233093	0.137201	0.0813356		92.8	0.136199	0.460039	0.0224994	0.0178949	0.0793184	0.242294	0.154934	0.0956898
92.9	0.13817	0.451073	0.0195044	0.0169793	0.0715071	0.233432	0.137363	0.0808498		92.9	0.135579	0.459912	0.0220083	0.0174391	0.0783482	0.242634	0.155096	0.095204
93	0.13844	0.452075	0.0209736	0.0167151	0.0717427	0.231743	0.137318	0.0820064		93	0.135848	0.460915	0.0234775	0.017175	0.0785838	0.240945	0.155051	0.0963606
93.1	0.138158	0.452223	0.0214662	0.0178235	0.0707877	0.232078	0.136498	0.0808226		93.1	0.135566	0.461062	0.0239701	0.0182834	0.0776288	0.241279	0.154232	0.0951768
93.2	0.137801	0.452395	0.022782	0.0177866	0.0711294	0.233104	0.136764	0.0807601		93.2	0.13521	0.461234	0.0252859	0.0182465	0.0779705	0.242305	0.154497	0.0951142
93.3	0.136792	0.453588	0.0229254	0.0174346	0.0717488	0.232376	0.136406	0.0818336		93.3	0.1342	0.462428	0.0254293	0.0178945	0.0785899	0.241577	0.154139	0.0961878
93.4	0.136823	0.45425	0.0229903	0.0181658	0.0722061	0.232156	0.136511	0.081514		93.4	0.134232	0.46309	0.0254942	0.0186257	0.0790472	0.241357	0.154244	0.0958682
93.5	0.138037	0.454188	0.0218986	0.0171193	0.0715073	0.232782	0.135499	0.082768		93.5	0.135445	0.463028	0.0244025	0.0175792	0.0783484	0.241983	0.153232	0.0971221
93.6	0.137942	0.453295	0.021385	0.0171352	0.0717134	0.233275	0.135778	0.0823229		93.6	0.135351	0.462135	0.0238889	0.0175951	0.0785546	0.242476	0.153511	0.0966771
93.7	0.137831	0.454478	0.0230535	0.0168683	0.0721911	0.233237	0.136159	0.0825622		93.7	0.13524	0.463317	0.0255574	0.0173282	0.0790323	0.242438	0.153892	0.0969164
93.8	0.137418	0.454007	0.0219754	0.0169778	0.0730503	0.232612	0.136601	0.082252		93.8	0.134826	0.462847	0.0244793	0.0174377	0.0798915	0.241814	0.154334	0.0966062
93.9	0.13824	0.455271	0.0222512	0.0169397	0.0740321	0.23302	0.13665	0.0824975		93.9	0.135649	0.464111	0.0247551	0.0173996	0.0808733	0.242221	0.154383	0.0968516
94	0.137713	0.45528	0.0227909	0.0158366	0.0748175	0.232941	0.136976	0.0821832		94	0.135122	0.46412	0.0252948	0.0162965	0.0816586	0.242142	0.15471	0.0965374
94.1	0.136819	0.455674	0.0224258	0.0159653	0.0751856	0.23332	0.137076	0.0821515		94.1	0.134227	0.464514	0.0249297	0.0164252	0.0820267	0.242522	0.15481	0.0965056
94.2	0.137251	0.455546	0.0219777	0.0175124	0.0744537	0.232628	0.136709	0.0815677		94.2	0.13466	0.464386	0.0244816	0.0179723	0.0812949	0.24183	0.154443	0.0959219
94.3	0.136727	0.45506	0.0221496	0.0168033	0.0749243	0.233159	0.137659	0.0823834		94.3	0.134136	0.4639	0.0246535	0.0172632	0.0817654	0.24236	0.155392	0.0967376
94.4	0.135539	0.455729	0.0212984	0.0178892	0.074669	0.233052	0.136904	0.0816804		94.4	0.132948	0.464568	0.0238023	0.0183491	0.0815101	0.242254	0.154637	0.0960346
94.5	0.135177	0.45549	0.0222357	0.0182363	0.0749526	0.23259	0.1375	0.0820836		94.5	0.132585	0.46433	0.0247396	0.0186962	0.0817938	0.241791	0.155233	0.0964378
94.6	0.135874	0.453112	0.021635	0.0188268	0.0747596	0.232437	0.136866	0.0801842		94.6	0.133283	0.461952	0.0241388	0.0192867	0.0816007	0.241638	0.154599	0.0945384
94.7	0.135339	0.453479	0.0200741	0.0183707	0.074514	0.23339	0.136747	0.0807542		94.7	0.132747	0.462319	0.022578	0.0188306	0.0813551	0.242591	0.15448	0.0951084
94.8	0.136486	0.453984	0.021268	0.0195171	0.0751919	0.23325	0.136259	0.0796462		94.8	0.133894	0.462823	0.0237719	0.019977	0.082033	0.242451	0.153992	0.0940004
94.9	0.136202	0.453868	0.0200515	0.0188691	0.0746539	0.232838	0.136831	0.0806999		94.9	0.13361	0.462708	0.0225554	0.019329	0.0814951	0.242039	0.154564	0.0950541
95	0.135856	0.454112	0.0202639	0.0196047	0.0734435	0.233127	0.136634	0.0808484		95	0.133264	0.462952	0.0227678	0.0200645	0.0802846	0.242328	0.154367	0.0952026
95.1	0.136042	0.45401	0.0201693	0.0192828	0.0728978	0.233629	0.137434	0.0786353		95.1	0.13345	0.462849	0.0226732	0.0197427	0.079739	0.242831	0.155167	0.0929895
95.2	0.135603	0.45367	0.0198781	0.0195893	0.0733901	0.233023	0.138909	0.0793987		95.2	0.133012	0.46251	0.022382	0.0200492	0.0802313	0.242224	0.156642	0.0937529
95.3	0.136454	0.455006	0.0183823	0.0185676	0.0740553	0.232777	0.137616	0.0793012		95.3	0.133862	0.463845	0.0208862	0.0190275	0.0808964	0.241979	0.15535	0.0936553
95.4	0.137344	0.454648	0.0197586	0.0179413	0.0730997	0.233224	0.139702	0.0791536		95.4	0.134753	0.463488	0.0222625	0.0184012	0.0799408	0.242425	0.157435	0.0935078
95.5	0.137389	0.455251	0.0191739	0.0170113	0.0714901	0.23304	0.138613	0.0800139		95.5	0.134798	0.464091	0.0216778	0.0174712	0.0783312	0.242241	0.156346	0.0943681
95.6	0.138341	0.456377	0.0201103	0.0166845	0.0723688	0.233411	0.140209	0.0798783		95.6	0.135749	0.465217	0.0226142	0.0171444	0.07921	0.242612	0.157942	0.0942325
95.7	0.13953	0.456857	0.0217394	0.0167508	0.0724102	0.233336	0.13905	0.0807669		95.7	0.136938	0.465697	0.0242433	0.0172107	0.0792514	0.242538	0.156784	0.0951211
95.8	0.139486	0.456583	0.0198655	0.0173265	0.0722727	0.231969	0.137888	0.0806856		95.8	0.136895	0.465423	0.0223694	0.0177864	0.0791138	0.241171	0.155621	0.0950398
95.9	0.140688	0.45831	0.0205738	0.0167106	0.0729568	0.233187	0.13778	0.0797627		95.9	0.138097	0.46715	0.0230777	0.0171704	0.079798	0.242389	0.155514	0.0941169
96	0.141028	0.4598	0.0215852	0.0168126	0.0731242	0.232468	0.138273	0.081173		96	0.138436	0.46864	0.0240891	0.0172725	0.0799653	0.241669	0.156006	0.0955272
96.1	0.139279	0.460006	0.0211903	0.0173676	0.0719291	0.232973	0.139355	0.0811953		96.1	0.136688	0.468846	0.0236942	0.0178275	0.0787702	0.242175	0.157088	0.0955495
96.2	0.140749	0.460533	0.0212236	0.018306	0.0737279	0.232299	0.136734	0.0813858		96.2	0.138157	0.469373	0.0237275	0.0187659	0.0805691	0.241501	0.154467	0.0957399
96.3	0.139394	0.461146	0.0206781	0.0183583	0.0726003	0.233173	0.136347	0.0810759		96.3	0.136802	0.469986	0.023182	0.0188182	0.0794414	0.242375	0.15408	0.0954301
96.4	0.139002	0.462091	0.0215851	0.0184456	0.0720701	0.233914	0.136235	0.080792		96.4	0.136411	0.470931	0.024089	0.0189055	0.0789113	0.243116	0.153968	0.0951462
96.5	0.140408	0.461993	0.0214984	0.0184145	0.0739601	0.232385	0.136717	0.0810761		96.5	0.137817	0.470833	0.0240023	0.0188744	0.0808012	0.241586	0.15445	0.0954303
96.6	0.138972	0.462561	0.0217542	0.0193048	0.0733752	0.234585	0.136493	0.080611		96.6	0.136381	0.4714	0.0242581	0.0197647	0.0802164	0.243787	0.154227	0.0949652
96.7	0.138724	0.463959	0.0209195	0.0181205	0.0729048	0.23468	0.136386	0.0808882		96.7	0.136132	0.472799	0.0234234	0.0185804	0.0797459	0.243881	0.15412	0.0952424
96.8	0.138975	0.462176	0.0214363	0.019268	0.0747719	0.234033	0.136092	0.0814936		96.8	0.136384	0.471016	0.0239402	0.0197279	0.0816131	0.243234	0.153825	0.0958478
96.9	0.137927	0.463426	0.0210918	0.018998	0.0739241	0.234724	0.136541	0.0812114		96.9	0.135336	0.472265	0.0235957	0.0194579	0.0807653	0.243926	0.154274	0.0955656
97	0.137286	0.462439	0.0211022	0.0189687	0.071829	0.234206	0.135848	0.0797375		97	0.134695	0.471279	0.0236061	0.0194286	0.0786702	0.243407	0.153581	0.0940917
97.1	0.137505	0.462029	0.021627	0.0177159	0.0724887	0.233715	0.139166	0.0790687		97.1	0.134913	0.470869	0.0241309	0.0181758	0.0793299	0.242917	0.156899	0.0934229
97.2	0.137261	0.462724	0.0220912	0.0184039	0.0727927	0.234067	0.138395	0.0808697		97.2	0.13467	0.471564	0.0245951	0.0188638	0.0796339	0.243269	0.156128	0.0952238
97.3	0.137593	0.463074	0.0223785	0.0171312	0.0730588	0.234172	0.138642	0.0807953		97.3	0.135001	0.471914	0.0248824	0.017591	0.0798999	0.243374	0.156375	0.0951495
97.4	0.13787	0.463042	0.0224874	0.0174291	0.0719402	0.233449	0.139167	0.0808797		97.4	0.135279	0.471882	0.0249913	0.017889	0.0787813	0.242651	0.156901	0.0952339
97.5	0.138376	0.463741	0.0220242	0.0175621	0.0723104	0.233464	0.138343	0.0815327		97.5	0.135784	0.472581	0.0245281	0.018022	0.0791515	0.242665	0.156076	0.0958869
97.6	0.139543	0.463252	0.0231688	0.0177282	0.0735615	0.234027	0.13913	0.0828393		97.6	0.136951	0.472092	0.0256727	0.0181881	0.0804026	0.243229	0.156863	0.0971935
97.7	0.13883	0.462531	0.0216778	0.0171568	0.0721971	0.232461	0.137622	0.0827891		97.7	0.136238	0.471371	0.0241817	0.0176167	0.0790383	0.241663	0.155355	0.0971432
97.8	0.139885	0.463128	0.0208938	0.0188069	0.07339	0.232531	0.137383	0.0819582		97.8	0.137293	0.471967	0.0233977	0.0192668	0.0802312	0.241733	0.155116	0.0963124
97.9	0.139959	0.465096	0.0221327	0.017716	0.0733105	0.23239	0.13811	0.0818179		97.9	0.137367	0.473936	0.0246366	0.0181759	0.0801517	0.241591	0.155843	0.0961721
98	0.140213	0.464704	0.0219824	0.0184913	0.0729549	0.231275	0.138678	0.0825553		98	0.137621	0.473543	0.0244863	0.0189511	0.079796	0.240476	0.156412	0.0969095
98.1	0.140237	0.464906	0.0217542	0.0179519	0.0728977	0.231457	0.137993	0.0821503		98.1	0.137645	0.473746	0.0242581	0.0184118	0.0797389	0.240659	0.155727	0.0965045
98.2	0.141255	0.466029	0.0207639	0.0177508	0.0734879	0.231822	0.137294	0.0819776		98.2	0.138663	0.474869	0.0232678	0.0182107	0.080329	0.241024	0.155027	0.0963318
98.3	0.140457	0.466058	0.0190235	0.0180203	0.0724877	0.232558	0.136141	0.0813428		98.3	0.137865	0.474898	0.0215274	0.0184802	0.0793289	0.241759	0.153874	0.095697
98.4	0.141977	0.467034	0.020223	0.0180533	0.0741696	0.232506	0.136891	0.0818355		98.4	0.139386	0.475874	0.0227269	0.0185132	0.0810107	0.241707	0.154625	0.0961897
98.5	0.141199	0.468352	0.0211863	0.0195068	0.0745199	0.231793	0.137171	0.0822592		98.5	0.138608	0.477192	0.0236902	0.0199667	0.0813611	0.240994	0.154904	0.0966134
98.6	0.140997	0.46806	0.0195692	0.0186102	0.0749277	0.232409	0.137014	0.0811171		98.6	0.138405	0.4769	0.0220731	0.0190701	0.0817689	0.241611	0.154747	0.0954713
98.7	0.141019	0.466928	0.0199904	0.0184489	0.0738487	0.231852	0.13736	0.0809777		98.7	0.138427	0.475768	0.0224943	0.0189088	0.0806898	0.241053	0.155093	0.0953319
98.8	0.141216	0.465189	0.0202427	0.0189809	0.0749834	0.231662	0.137226	0.0820944		98.8	0.138624	0.474028	0.0227466	0.0194408	0.0818246	0.240863	0.15496	0.0964486
98.9	0.140498	0.46726	0.0202151	0.017919	0.0740325	0.231627	0.138775	0.0810144		98.9	0.137906	0.4761	0.022719	0.0183789	0.0808736	0.240828	0.156508	0.0953686
99	0.14088	0.467411	0.0207746	0.0189788	0.0729554	0.231321	0.138607	0.0802184		99	0.138289	0.476251	0.0232785	0.0194387	0.0797965	0.240523	0.15634	0.0945726
99.1	0.14058	0.467896	0.0212085	0.0179216	0.0730499	0.2328	0.139667	0.0813338		99.1	0.137989	0.476736	0.0237124	0.0183815	0.079891	0.242001	0.1574	0.095688
99.2	0.140882	0.46833	0.0216098	0.0180432	0.0728829	0.232559	0.137915	0.0830626		99.2	0.13829	0.47717	0.0241137	0.0185031	0.0797241	0.24176	0.155648	0.0974168
99.3	0.140387	0.468806	0.0203723	0.0181658	0.0730559	0.232729	0.138561	0.0827655		99.3	0.137795	0.477646	0.0228762	0.0186257	0.0798971	0.24193	0.156295	0.0971197
99.4	0.140326	0.468794	0.0207562	0.0188777	0.072106	0.23205	0.137128	0.0828774		99.4	0.137735	0.477633	0.0232601	0.0193376	0.0789472	0.241251	0.154862	0.0972316
99.5	0.140496	0.469088	0.0200566	0.0186691	0.0726071	0.232804	0.137518	0.0836355		99.5	0.137905	0.477928	0.0225605	0.019129	0.0794483	0.242005	0.155251	0.0979896
99.6	0.140442	0.469408	0.0205863	0.0181096	0.0728795	0.232835	0.136341	0.0846802		99.6	0.137851	0.478248	0.0230902	0.0185695	0.0797207	0.242036	0.154074	0.0990344
99.7	0.140575	0.468847	0.0212288	0.0183666	0.0719112	0.230328	0.135117	0.0834128		99.7	0.137984	0.477686	0.0237327	0.0188265	0.0787523	0.239529	0.15285	0.097767
99.8	0.140827	0.468869	0.0214207	0.0184466	0.0737476	0.231385	0.135869	0.0829426		99.8	0.138236	0.477709	0.0239246	0.0189065	0.0805887	0.240587	0.153602	0.0972968
99.9	0.140531	0.469453	0.0214616	0.01658	0.0725355	0.232088	0.135772	0.0826156		99.9	0.13794	0.478293	0.0239655	0.0170399	0.0793766	0.241289	0.153506	0.0969698
100	0.141261	0.468706	0.0224246	0.016906	0.0735599	0.231357	0.135972	0.081412		100	0.138669	0.477546	0.0249285	0.0173659	0.0804011	0.240558	0.153705	0.0957662
100.1	0.140823	0.468065	0.0231935	0.0162775	0.0735034	0.23111	0.135153	0.0822788		100.1	0.138232	0.476905	0.0256974	0.0167374	0.0803446	0.240311	0.152886	0.096633
100.2	0.140865	0.468015	0.0220126	0.0167493	0.0741782	0.232027	0.13397	0.0810533		100.2	0.138274	0.476855	0.0245165	0.0172091	0.0810193	0.241228	0.151704	0.0954075
100.3	0.141438	0.468274	0.0210375	0.0169717	0.0743941	0.231108	0.133786	0.0811107		100.3	0.138847	0.477114	0.0235414	0.0174316	0.0812352	0.240309	0.15152	0.0954649
100.4	0.14145	0.467998	0.0221517	0.0161695	0.074832	0.23129	0.134283	0.0815198		100.4	0.138859	0.476838	0.0246556	0.0166294	0.0816731	0.240491	0.152016	0.095874
100.5	0.140035	0.469565	0.022077	0.0171467	0.0748271	0.23126	0.134514	0.0824025		100.5	0.137444	0.478405	0.0245809	0.0176066	0.0816682	0.240461	0.152248	0.0967567
100.6	0.141826	0.469047	0.0215619	0.015521	0.0759642	0.230906	0.136251	0.0812831		100.6	0.139234	0.477887	0.0240658	0.0159809	0.0828053	0.240108	0.153984	0.0956373
100.7	0.14082	0.46868	0.0230028	0.0164321	0.0738013	0.231471	0.137109	0.0821062		100.7	0.138229	0.47752	0.0255067	0.016892	0.0806425	0.240672	0.154842	0.0964604
100.8	0.141827	0.469096	0.0229614	0.0155957	0.0747823	0.230791	0.137807	0.0797482		100.8	0.139236	0.477936	0.0254653	0.0160556	0.0816235	0.239993	0.15554	0.0941024
100.9	0.141907	0.472382	0.0219097	0.016229	0.0737665	0.230635	0.138511	0.0789358		100.9	0.139316	0.481222	0.0244136	0.0166889	0.0806076	0.239837	0.156244	0.09329
101	0.143702	0.473011	0.0224144	0.0172089	0.0732554	0.231191	0.136896	0.0775603		101	0.141111	0.481851	0.0249183	0.0176688	0.0800965	0.240392	0.15463	0.0919145
101.1	0.143376	0.473571	0.0215189	0.0171957	0.0731815	0.231701	0.137405	0.079251		101.1	0.140784	0.482411	0.0240228	0.0176556	0.0800226	0.240902	0.155138	0.0936051
101.2	0.143966	0.4748	0.0215816	0.0180038	0.073644	0.231831	0.136944	0.0789689		101.2	0.141375	0.48364	0.0240855	0.0184637	0.0804851	0.241033	0.154677	0.0933231
101.3	0.144345	0.475011	0.0211916	0.0185304	0.0731958	0.232758	0.136185	0.0779875		101.3	0.141753	0.483851	0.0236955	0.0189903	0.0800369	0.241959	0.153918	0.0923417
101.4	0.144135	0.47575	0.0208599	0.0184688	0.0731066	0.232669	0.136203	0.0788272		101.4	0.141544	0.484589	0.0233638	0.0189287	0.0799477	0.241871	0.153937	0.0931814
101.5	0.145398	0.476525	0.02059	0.0182669	0.0743657	0.233378	0.134991	0.0786907		101.5	0.142806	0.485365	0.0230939	0.0187267	0.0812069	0.242579	0.152724	0.0930449
101.6	0.143586	0.476839	0.0209664	0.0183568	0.0739898	0.231851	0.134515	0.0788264		101.6	0.140995	0.485679	0.0234703	0.0188167	0.080831	0.241053	0.152248	0.0931806
101.7	0.14372	0.4762	0.0208537	0.0190523	0.0739157	0.231979	0.134921	0.0778392		101.7	0.141128	0.48504	0.0233576	0.0195122	0.0807569	0.24118	0.152654	0.0921934
101.8	0.143679	0.477955	0.0203923	0.0200729	0.07549	0.233132	0.136169	0.0787904		101.8	0.141088	0.486795	0.0228962	0.0205328	0.0823312	0.242333	0.153902	0.0931446
101.9	0.143762	0.476655	0.0217508	0.0199434	0.0750912	0.23364	0.135147	0.0792045		101.9	0.14117	0.485494	0.0242547	0.0204033	0.0819323	0.242841	0.15288	0.0935587
102	0.143794	0.475661	0.0210663	0.0206379	0.0754785	0.232466	0.135527	0.0788222		102	0.141202	0.484501	0.0235702	0.0210978	0.0823196	0.241668	0.15326	0.0931764
102.1	0.143541	0.4762	0.021085	0.0207824	0.0746833	0.232764	0.134018	0.0799342		102.1	0.140949	0.48504	0.0235889	0.0212423	0.0815244	0.241966	0.151752	0.0942884
102.2	0.143335	0.475482	0.020802	0.020962	0.0743237	0.233041	0.13412	0.0796247		102.2	0.140743	0.484322	0.0233059	0.0214219	0.0811648	0.242242	0.151853	0.0939789
102.3	0.143057	0.475186	0.0190109	0.0203555	0.0744815	0.233131	0.134498	0.0815285		102.3	0.140465	0.484026	0.0215148	0.0208154	0.0813226	0.242333	0.152231	0.0958827
102.4	0.142126	0.475006	0.0202858	0.0196495	0.0739453	0.232328	0.134387	0.0831923		102.4	0.139535	0.483846	0.0227897	0.0201094	0.0807865	0.24153	0.15212	0.0975465
102.5	0.142795	0.476269	0.020842	0.0206411	0.0738357	0.233745	0.13503	0.083369		102.5	0.140204	0.485108	0.0233459	0.021101	0.0806769	0.242947	0.152763	0.0977232
102.6	0.143241	0.473511	0.0207266	0.0185363	0.0726966	0.233089	0.135789	0.0830532		102.6	0.140649	0.48235	0.0232305	0.0189962	0.0795377	0.24229	0.153522	0.0974074
102.7	0.142258	0.474413	0.0207382	0.0197475	0.0722514	0.233292	0.135447	0.0810897		102.7	0.139666	0.483253	0.0232421	0.0202074	0.0790925	0.242494	0.15318	0.0954438
102.8	0.142689	0.475575	0.0218872	0.020134	0.0729209	0.23238	0.13577	0.0801706		102.8	0.140097	0.484414	0.0243911	0.0205939	0.079762	0.241581	0.153503	0.0945248
102.9	0.143541	0.475472	0.0204049	0.0189872	0.0714655	0.232413	0.134113	0.081726		102.9	0.140949	0.484311	0.0229088	0.0194471	0.0783066	0.241614	0.151846	0.0960802
103	0.144184	0.475564	0.0216736	0.0199352	0.0719149	0.23205	0.134585	0.080065		103	0.141592	0.484404	0.0241775	0.0203951	0.078756	0.241251	0.152318	0.0944192
103.1	0.143179	0.476665	0.0209163	0.0201163	0.0715082	0.232149	0.135532	0.0812385		103.1	0.140587	0.485505	0.0234202	0.0205762	0.0783494	0.24135	0.153265	0.0955927
103.2	0.142822	0.475887	0.0214457	0.0205126	0.0725131	0.232693	0.133882	0.0798385		103.2	0.14023	0.484727	0.0239496	0.0209724	0.0793543	0.241894	0.151615	0.0941927
103.3	0.142819	0.476119	0.0206565	0.018229	0.0718241	0.233015	0.13453	0.0801959		103.3	0.140228	0.484959	0.0231604	0.0186889	0.0786653	0.242216	0.152263	0.0945501
103.4	0.141562	0.476603	0.020624	0.0187184	0.0723587	0.233431	0.135342	0.0810212		103.4	0.138971	0.485443	0.0231279	0.0191783	0.0791999	0.242632	0.153075	0.0953754
103.5	0.142346	0.476658	0.0204873	0.0185952	0.0708797	0.232343	0.133786	0.080867		103.5	0.139755	0.485498	0.0229912	0.0190551	0.0777208	0.241545	0.151519	0.0952212
103.6	0.140843	0.478449	0.0205329	0.0189746	0.0716102	0.232161	0.134719	0.0804997		103.6	0.138251	0.487289	0.0230368	0.0194345	0.0784513	0.241362	0.152452	0.0948539
103.7	0.142577	0.479948	0.0214789	0.0193061	0.0712245	0.232071	0.135373	0.0807327		103.7	0.139986	0.488788	0.0239828	0.019766	0.0780656	0.241272	0.153106	0.0950869
103.8	0.142574	0.480937	0.0214193	0.019328	0.0731571	0.231133	0.135493	0.0819957		103.8	0.139983	0.489777	0.0239232	0.0197879	0.0799982	0.240335	0.153226	0.0963498
103.9	0.142795	0.480057	0.0213877	0.0183426	0.0730762	0.231562	0.133395	0.0817245		103.9	0.140204	0.488897	0.0238916	0.0188025	0.0799174	0.240763	0.151128	0.0960787
104	0.143877	0.481809	0.0224393	0.0189575	0.072017	0.231261	0.134852	0.0806619		104	0.141286	0.490649	0.0249432	0.0194173	0.0788582	0.240462	0.152585	0.0950161
104.1	0.142846	0.48259	0.0219703	0.0187787	0.0718593	0.232025	0.135105	0.0819047		104.1	0.140254	0.49143	0.0244742	0.0192386	0.0787004	0.241226	0.152838	0.0962589
104.2	0.143559	0.481064	0.0214849	0.0180864	0.0724766	0.232296	0.135687	0.0823311		104.2	0.140968	0.489904	0.0239888	0.0185463	0.0793177	0.241497	0.15342	0.0966853
104.3	0.143389	0.482352	0.0215343	0.0171978	0.0742384	0.231872	0.134589	0.0821343		104.3	0.140797	0.491192	0.0240382	0.0176577	0.0810795	0.241073	0.152323	0.0964885
104.4	0.143488	0.481635	0.0229216	0.0169552	0.0726837	0.231749	0.135353	0.0816848		104.4	0.140897	0.490474	0.0254255	0.0174151	0.0795249	0.240951	0.153086	0.096039
104.5	0.144076	0.482183	0.0223177	0.0164343	0.0734884	0.235401	0.135419	0.0812394		104.5	0.141485	0.491023	0.0248216	0.0168942	0.0803296	0.244603	0.153152	0.0955936
104.6	0.143884	0.482597	0.0234188	0.016459	0.0728547	0.233555	0.133654	0.0811373		104.6	0.141293	0.491437	0.0259227	0.0169189	0.0796958	0.242756	0.151387	0.0954915
104.7	0.142667	0.483308	0.0237508	0.0173913	0.0737705	0.234219	0.133129	0.0798306		104.7	0.140075	0.492148	0.0262547	0.0178512	0.0806116	0.243421	0.150862	0.0941848
104.8	0.143771	0.482967	0.0239349	0.0162465	0.0730815	0.232708	0.133384	0.0807264		104.8	0.14118	0.491807	0.0264388	0.0167064	0.0799227	0.24191	0.151117	0.0950806
104.9	0.143606	0.482581	0.0227394	0.0156751	0.0721333	0.23202	0.133051	0.0803655		104.9	0.141015	0.491421	0.0252433	0.016135	0.0789744	0.241221	0.150784	0.0947197
105	0.143177	0.482498	0.0228681	0.0157596	0.0735247	0.232482	0.133798	0.078733		105	0.140585	0.491338	0.025372	0.0162195	0.0803658	0.241684	0.151531	0.0930872
105.1	0.142693	0.482536	0.0210617	0.0159227	0.0744046	0.23279	0.13379	0.0799586		105.1	0.140101	0.491376	0.0235656	0.0163826	0.0812457	0.241992	0.151523	0.0943128
105.2	0.141903	0.482275	0.0217391	0.0164506	0.0744327	0.232959	0.134549	0.0796567		105.2	0.139312	0.491115	0.024243	0.0169105	0.0812739	0.24216	0.152282	0.0940109
105.3	0.141716	0.484007	0.0223038	0.015772	0.0730143	0.23247	0.134561	0.0793119		105.3	0.139124	0.492847	0.0248077	0.0162319	0.0798554	0.241671	0.152294	0.0936661
105.4	0.140503	0.48347	0.0225938	0.0172106	0.0740811	0.232183	0.135065	0.0787247		105.4	0.137912	0.49231	0.0250977	0.0176705	0.0809222	0.241384	0.152798	0.0930789
105.5	0.14111	0.486004	0.0213673	0.0169587	0.0743126	0.231519	0.133842	0.0779819		105.5	0.138519	0.494844	0.0238712	0.0174186	0.0811537	0.240721	0.151575	0.0923361
105.6	0.140681	0.486575	0.0227582	0.0165514	0.0755537	0.232004	0.134011	0.0775392		105.6	0.13809	0.495414	0.0252621	0.0170113	0.0823949	0.241205	0.151744	0.0918933
105.7	0.140755	0.486227	0.02143	0.0174709	0.0750493	0.229956	0.134574	0.0777181		105.7	0.138163	0.495067	0.0239339	0.0179308	0.0818904	0.239158	0.152307	0.0920723
105.8	0.140483	0.486359	0.0211738	0.0177093	0.0763719	0.230964	0.134549	0.0785286		105.8	0.137891	0.495199	0.0236777	0.0181692	0.083213	0.240166	0.152282	0.0928828
105.9	0.141473	0.487738	0.02163	0.017684	0.0746297	0.231601	0.135217	0.0793062		105.9	0.138882	0.496578	0.0241339	0.0181439	0.0814709	0.240802	0.152951	0.0936604
106	0.14159	0.486638	0.0205681	0.0177358	0.0745318	0.232127	0.136365	0.0785225		106	0.138998	0.495478	0.023072	0.0181957	0.0813729	0.241328	0.154099	0.0928767
106.1	0.141352	0.487333	0.0200087	0.0175038	0.0752186	0.23235	0.135651	0.0798165		106.1	0.138761	0.496173	0.0225126	0.0179637	0.0820598	0.241551	0.153384	0.0941707
106.2	0.142005	0.487149	0.0206991	0.0177781	0.0767474	0.231705	0.135038	0.0805932		106.2	0.139413	0.495989	0.023203	0.018238	0.0835886	0.240906	0.152771	0.0949474
106.3	0.142885	0.487491	0.0203386	0.0176784	0.0775689	0.232141	0.135961	0.0802093		106.3	0.140293	0.496331	0.0228425	0.0181383	0.0844101	0.241342	0.153694	0.0945635
106.4	0.143052	0.487366	0.0203955	0.0175317	0.0763391	0.233026	0.137429	0.0815537		106.4	0.140461	0.496206	0.0228994	0.0179916	0.0831802	0.242227	0.155163	0.0959079
106.5	0.143771	0.488436	0.0208222	0.0169513	0.0748956	0.235078	0.136331	0.0823813		106.5	0.14118	0.497276	0.0233261	0.0174112	0.0817368	0.244279	0.154064	0.0967355
106.6	0.144999	0.489153	0.0214156	0.0172769	0.0747647	0.232855	0.135448	0.081844		106.6	0.142408	0.497993	0.0239195	0.0177368	0.0816058	0.242057	0.153181	0.0961982
106.7	0.145545	0.487261	0.0198904	0.0165524	0.0743516	0.233221	0.13588	0.0826228		106.7	0.142953	0.496101	0.0223943	0.0170123	0.0811927	0.242422	0.153613	0.096977
106.8	0.146404	0.487095	0.0203926	0.0167205	0.0737547	0.23255	0.137207	0.0835732		106.8	0.143812	0.495935	0.0228965	0.0171803	0.0805959	0.241751	0.15494	0.0979273
106.9	0.145189	0.486562	0.0200955	0.0165792	0.074082	0.234621	0.137021	0.082931		106.9	0.142598	0.495401	0.0225994	0.0170391	0.0809231	0.243823	0.154754	0.0972852
107	0.145623	0.486078	0.0198128	0.0160493	0.0742976	0.235462	0.13754	0.0832871		107	0.143031	0.494917	0.0223167	0.0165092	0.0811387	0.244663	0.155274	0.0976413
107.1	0.145427	0.486912	0.0201934	0.0172382	0.0741148	0.234874	0.138272	0.0850192		107.1	0.142836	0.495752	0.0226973	0.0176981	0.080956	0.244076	0.156005	0.0993734
107.2	0.144421	0.487051	0.0206471	0.0175195	0.073318	0.233727	0.140104	0.0842746		107.2	0.14183	0.495891	0.023151	0.0179794	0.0801592	0.242929	0.157837	0.0986288
107.3	0.144046	0.489	0.0213293	0.017229	0.0734122	0.233436	0.13796	0.0829283		107.3	0.141454	0.49784	0.0238332	0.0176889	0.0802534	0.242638	0.155693	0.0972825
107.4	0.142694	0.487869	0.0215364	0.017175	0.0750426	0.234059	0.139167	0.0816049		107.4	0.140103	0.496709	0.0240403	0.0176349	0.0818837	0.24326	0.1569	0.0959591
107.5	0.142944	0.487838	0.0211629	0.0170963	0.0741363	0.233857	0.138082	0.0810149		107.5	0.140352	0.496678	0.0236668	0.0175562	0.0809775	0.243059	0.155816	0.095369
107.6	0.141992	0.486623	0.0226961	0.0175547	0.0751112	0.23171	0.138995	0.081768		107.6	0.139401	0.495463	0.0252	0.0180146	0.0819524	0.240911	0.156728	0.0961222
107.7	0.142287	0.487016	0.022152	0.0186917	0.0738107	0.230473	0.139056	0.0811859		107.7	0.139696	0.495856	0.0246559	0.0191516	0.0806518	0.239675	0.156789	0.0955401
107.8	0.141322	0.487416	0.0210811	0.0177626	0.074045	0.231543	0.137461	0.0815575		107.8	0.13873	0.496256	0.023585	0.0182225	0.0808861	0.240745	0.155194	0.0959116
107.9	0.14259	0.4871	0.0199012	0.0181716	0.0744735	0.231382	0.137554	0.0817579		107.9	0.139999	0.49594	0.0224051	0.0186315	0.0813147	0.240584	0.155288	0.0961121
108	0.142552	0.487996	0.0199333	0.0192616	0.0758815	0.230166	0.135291	0.0818146		108	0.139961	0.496836	0.0224372	0.0197215	0.0827227	0.239367	0.153024	0.0961688
108.1	0.141727	0.48967	0.0207306	0.0185117	0.0770043	0.229862	0.135384	0.0823048		108.1	0.139136	0.498509	0.0232345	0.0189716	0.0838454	0.239063	0.153117	0.096659
108.2	0.142851	0.490354	0.020026	0.0189597	0.077876	0.230844	0.135143	0.0831615		108.2	0.140259	0.499194	0.0225299	0.0194196	0.0847171	0.240045	0.152876	0.0975157
108.3	0.143915	0.489794	0.0194176	0.0183328	0.0779726	0.231775	0.136774	0.0813018		108.3	0.141324	0.498634	0.0219215	0.0187927	0.0848137	0.240976	0.154507	0.095656
108.4	0.142821	0.490351	0.0194208	0.0181154	0.0773344	0.231785	0.135321	0.0807142		108.4	0.140229	0.499191	0.0219247	0.0185753	0.0841756	0.240986	0.153054	0.0950684
108.5	0.144501	0.488848	0.0206369	0.0179222	0.0763404	0.233675	0.134484	0.0818594		108.5	0.14191	0.497688	0.0231408	0.0183821	0.0831815	0.242876	0.152217	0.0962136
108.6	0.145125	0.489468	0.0195431	0.0190809	0.0775073	0.232981	0.134504	0.0804742		108.6	0.142533	0.498307	0.022047	0.0195408	0.0843485	0.242182	0.152237	0.0948284
108.7	0.145428	0.488122	0.0202503	0.0175909	0.0773459	0.234392	0.134206	0.081301		108.7	0.142837	0.496961	0.0227542	0.0180508	0.084187	0.243593	0.151939	0.0956552
108.8	0.14538	0.488573	0.0197416	0.0186937	0.0761501	0.236199	0.135584	0.0811087		108.8	0.142789	0.497413	0.0222455	0.0191536	0.0829913	0.2454	0.153317	0.0954629
108.9	0.143856	0.48869	0.0196304	0.01681	0.0761477	0.237123	0.134604	0.0816621		108.9	0.141265	0.49753	0.0221343	0.0172699	0.0829889	0.246324	0.152337	0.0960163
109	0.144775	0.489271	0.0199819	0.0182093	0.0758816	0.236699	0.136209	0.0828959		109	0.142184	0.498111	0.0224858	0.0186692	0.0827227	0.2459	0.153942	0.0972501
109.1	0.143239	0.489774	0.0190151	0.0167973	0.07483	0.236236	0.135632	0.0833051		109.1	0.140647	0.498614	0.021519	0.0172572	0.0816712	0.245438	0.153365	0.0976593
109.2	0.14337	0.490609	0.0198596	0.0169421	0.0748568	0.235374	0.136872	0.0820668		109.2	0.140778	0.499449	0.0223635	0.017402	0.0816979	0.244575	0.154605	0.096421
109.3	0.142907	0.491042	0.0210868	0.0150166	0.0739363	0.234536	0.135254	0.081927		109.3	0.140316	0.499881	0.0235907	0.0154765	0.0807775	0.243737	0.152988	0.0962812
109.4	0.14225	0.489297	0.0203568	0.0162067	0.0742428	0.23454	0.137305	0.0807805		109.4	0.139658	0.498137	0.0228607	0.0166666	0.081084	0.243741	0.155038	0.0951347
109.5	0.142577	0.490016	0.0204852	0.0161683	0.0735197	0.232685	0.137068	0.0795809		109.5	0.139985	0.498856	0.0229891	0.0166282	0.0803608	0.241887	0.154802	0.0939351
109.6	0.143841	0.490643	0.0214974	0.0181118	0.0741065	0.231178	0.137156	0.0807465		109.6	0.141249	0.499483	0.0240013	0.0185717	0.0809477	0.240379	0.154889	0.0951007
109.7	0.14321	0.491333	0.0209012	0.0184385	0.0725383	0.231915	0.13702	0.0794584		109.7	0.140618	0.500173	0.0234051	0.0188984	0.0793794	0.241117	0.154753	0.0938126
109.8	0.143549	0.492665	0.0189709	0.0175332	0.0736916	0.231847	0.136065	0.0795583		109.8	0.140958	0.501505	0.0214748	0.0179931	0.0805328	0.241049	0.153799	0.0939125
109.9	0.144851	0.494211	0.0202578	0.0182883	0.0726434	0.231669	0.137132	0.0808279		109.9	0.142259	0.503051	0.0227617	0.0187482	0.0794846	0.240871	0.154865	0.0951821
110	0.144859	0.494926	0.019918	0.0185771	0.0733387	0.231038	0.135811	0.0805962		110	0.142268	0.503766	0.0224219	0.019037	0.0801798	0.240239	0.153544	0.0949504
110.1	0.144195	0.494223	0.0184171	0.0161287	0.0732351	0.231279	0.136453	0.078632		110.1	0.141604	0.503063	0.020921	0.0165886	0.0800762	0.240481	0.154186	0.0929862
110.2	0.146196	0.495752	0.0200412	0.0178502	0.0725851	0.231975	0.135334	0.078682		110.2	0.143605	0.504592	0.0225451	0.0183101	0.0794262	0.241177	0.153067	0.0930362
110.3	0.144602	0.493011	0.0203239	0.0185275	0.0730631	0.232857	0.136651	0.0783773		110.3	0.14201	0.501851	0.0228278	0.0189873	0.0799043	0.242058	0.154384	0.0927315
110.4	0.144062	0.493537	0.0204764	0.017764	0.0726718	0.232326	0.135476	0.0794601		110.4	0.14147	0.502377	0.0229803	0.0182239	0.0795129	0.241527	0.153209	0.0938143
110.5	0.145299	0.49336	0.02167	0.018552	0.0730564	0.232934	0.135257	0.0801636		110.5	0.142708	0.5022	0.0241739	0.0190119	0.0798976	0.242135	0.15299	0.0945178
110.6	0.144688	0.4929	0.0204601	0.019042	0.0734528	0.232139	0.134892	0.0798381		110.6	0.142097	0.50174	0.022964	0.0195019	0.080294	0.24134	0.152625	0.0941923
110.7	0.144446	0.493556	0.0203582	0.0177853	0.0747194	0.232391	0.134395	0.0804142		110.7	0.141855	0.502396	0.0228621	0.0182452	0.0815605	0.241592	0.152128	0.0947684
110.8	0.143671	0.494464	0.0202231	0.0178676	0.0726069	0.232828	0.136243	0.0806359		110.8	0.141079	0.503304	0.022727	0.0183275	0.079448	0.242029	0.153976	0.0949901
110.9	0.143283	0.494833	0.0200316	0.0158672	0.0744697	0.231943	0.135151	0.0824562		110.9	0.140691	0.503673	0.0225355	0.0163271	0.0813108	0.241145	0.152885	0.0968104
111	0.144292	0.494311	0.0205847	0.0169574	0.0743664	0.232743	0.135992	0.0828158		111	0.141701	0.503151	0.0230886	0.0174173	0.0812076	0.241945	0.153725	0.09717
111.1	0.143475	0.493849	0.0202838	0.0148481	0.0739035	0.231629	0.134893	0.0834438		111.1	0.140883	0.502689	0.0227877	0.0153079	0.0807446	0.24083	0.152626	0.097798
111.2	0.142982	0.493619	0.0202597	0.0157331	0.07439	0.23183	0.1355	0.0847518		111.2	0.14039	0.502459	0.0227636	0.016193	0.0812312	0.241031	0.153234	0.099106
111.3	0.143719	0.494479	0.020725	0.015842	0.0742602	0.231577	0.13682	0.0848076		111.3	0.141128	0.503318	0.0232289	0.0163019	0.0811014	0.240778	0.154553	0.0991618
111.4	0.144585	0.494125	0.0199081	0.0160928	0.0758544	0.232596	0.1373	0.0850742		111.4	0.141994	0.502965	0.022412	0.0165527	0.0826955	0.241798	0.155033	0.0994284
111.5	0.145408	0.495537	0.0213405	0.0168909	0.0759488	0.232109	0.136049	0.0840342		111.5	0.142816	0.504377	0.0238444	0.0173508	0.08279	0.241311	0.153782	0.0983884
111.6	0.146641	0.497073	0.0211961	0.0171998	0.0750771	0.231978	0.13826	0.0847975		111.6	0.144049	0.505913	0.0237	0.0176597	0.0819182	0.241179	0.155993	0.0991517
111.7	0.14521	0.497242	0.0207955	0.0176968	0.0752992	0.232321	0.137544	0.0835464		111.7	0.142618	0.506082	0.0232994	0.0181566	0.0821403	0.241523	0.155277	0.0979006
111.8	0.146758	0.498099	0.0197493	0.0171303	0.0743841	0.232398	0.137947	0.0837893		111.8	0.144167	0.506939	0.0222532	0.0175902	0.0812253	0.2416	0.15568	0.0981435
111.9	0.146392	0.498239	0.0198616	0.0173261	0.0743077	0.232629	0.138572	0.0835411		111.9	0.1438	0.507078	0.0223655	0.017786	0.0811489	0.241831	0.156305	0.0978953
112	0.146636	0.498995	0.0189517	0.0175711	0.0744503	0.232857	0.137	0.0814416		112	0.144044	0.507835	0.0214556	0.018031	0.0812914	0.242059	0.154733	0.0957958
112.1	0.145917	0.499959	0.0203072	0.0160719	0.0732993	0.232621	0.137607	0.0812604		112.1	0.143326	0.508799	0.0228111	0.0165318	0.0801404	0.241823	0.15534	0.0956146
112.2	0.146783	0.500578	0.0207936	0.0189513	0.073371	0.232941	0.137339	0.0820061		112.2	0.144191	0.509417	0.0232975	0.0194112	0.0802121	0.242142	0.155072	0.0963603
112.3	0.145472	0.49938	0.0211883	0.0184158	0.073928	0.232216	0.138078	0.0826568		112.3	0.142881	0.508219	0.0236922	0.0188757	0.0807692	0.241418	0.155812	0.097011
112.4	0.145435	0.499191	0.0201532	0.016731	0.0739934	0.230957	0.137716	0.0823906		112.4	0.142843	0.508031	0.0226571	0.0171908	0.0808346	0.240158	0.155449	0.0967448
112.5	0.147063	0.499904	0.0211651	0.0178965	0.0743595	0.230993	0.137081	0.0818937		112.5	0.144472	0.508744	0.023669	0.0183564	0.0812007	0.240195	0.154814	0.0962479
112.6	0.146192	0.498687	0.0202574	0.0169116	0.0745699	0.229933	0.13772	0.0823162		112.6	0.1436	0.507527	0.0227613	0.0173715	0.0814111	0.239135	0.155453	0.0966704
112.7	0.147234	0.500552	0.0197192	0.0170981	0.0748205	0.229383	0.137892	0.0802452		112.7	0.144643	0.509392	0.0222231	0.017558	0.0816617	0.238584	0.155625	0.0945994
112.8	0.147226	0.498634	0.0200508	0.016356	0.0750675	0.229519	0.139078	0.0809856		112.8	0.144635	0.507474	0.0225547	0.0168159	0.0819086	0.23872	0.156812	0.0953398
112.9	0.148108	0.498753	0.0201579	0.0159328	0.0767257	0.228678	0.137334	0.0816572		112.9	0.145517	0.507593	0.0226618	0.0163927	0.0835669	0.237879	0.155067	0.0960114
113	0.148643	0.49685	0.0202902	0.0158531	0.0752987	0.229953	0.137742	0.0819099		113	0.146051	0.50569	0.0227941	0.016313	0.0821398	0.239155	0.155475	0.0962641
113.1	0.147829	0.497552	0.0198243	0.0166685	0.075033	0.229365	0.137841	0.080945		113.1	0.145238	0.506392	0.0223282	0.0171284	0.0818741	0.238567	0.155575	0.0952991
113.2	0.147315	0.498874	0.0193276	0.0163561	0.0754553	0.230128	0.137513	0.0813168		113.2	0.144723	0.507714	0.0218315	0.016816	0.0822964	0.239329	0.155246	0.095671
113.3	0.149768	0.499133	0.0217686	0.0173952	0.0752848	0.230083	0.137532	0.0813328		113.3	0.147176	0.507973	0.0242725	0.0178551	0.0821259	0.239285	0.155265	0.095687
113.4	0.149192	0.499375	0.0212579	0.015564	0.0762104	0.230353	0.135849	0.080375		113.4	0.146601	0.508215	0.0237618	0.0160239	0.0830515	0.239554	0.153582	0.0947292
113.5	0.149577	0.500571	0.0207369	0.0176824	0.0744652	0.231129	0.135471	0.0793973		113.5	0.146986	0.509411	0.0232408	0.0181423	0.0813063	0.240331	0.153204	0.0937515
113.6	0.148994	0.500524	0.0208939	0.0186484	0.0740592	0.231555	0.137228	0.0799869		113.6	0.146403	0.509364	0.0233978	0.0191083	0.0809003	0.240756	0.154961	0.0943411
113.7	0.148139	0.500077	0.0201597	0.0197454	0.0740356	0.233146	0.134687	0.0802847		113.7	0.145547	0.508917	0.0226636	0.0202053	0.0808768	0.242347	0.152421	0.0946389
113.8	0.148644	0.500791	0.0211819	0.0191781	0.07277	0.233878	0.136146	0.0809528		113.8	0.146053	0.509631	0.0236858	0.019638	0.0796111	0.24308	0.153879	0.095307
113.9	0.148173	0.501989	0.0228337	0.0188502	0.0731897	0.234246	0.135298	0.0804451		113.9	0.145582	0.510829	0.0253376	0.0193101	0.0800309	0.243447	0.153031	0.0947993
114	0.148464	0.501881	0.022342	0.0192316	0.0719563	0.234555	0.133237	0.0808593		114	0.145872	0.510721	0.0248459	0.0196915	0.0787974	0.243757	0.15097	0.0952135
114.1	0.147367	0.501397	0.0235667	0.0189983	0.0728504	0.234072	0.134599	0.0828681		114.1	0.144776	0.510237	0.0260706	0.0194582	0.0796916	0.243274	0.152332	0.0972223
114.2	0.147818	0.502275	0.0246314	0.0204599	0.0738306	0.234103	0.13401	0.0826477		114.2	0.145227	0.511115	0.0271353	0.0209198	0.0806717	0.243304	0.151743	0.0970019
114.3	0.146908	0.501684	0.0241365	0.0188342	0.0748689	0.233817	0.134591	0.0839206		114.3	0.144317	0.510524	0.0266404	0.0192941	0.08171	0.243018	0.152324	0.0982748
114.4	0.147803	0.502703	0.0242251	0.0194252	0.0732479	0.234231	0.135281	0.084262		114.4	0.145212	0.511543	0.026729	0.0198851	0.0800891	0.243433	0.153014	0.0986162
114.5	0.148547	0.503831	0.0244905	0.020222	0.0740833	0.233948	0.135144	0.0848435		114.5	0.145956	0.512671	0.0269944	0.0206819	0.0809245	0.24315	0.152877	0.0991977
114.6	0.147942	0.50285	0.0214725	0.0195863	0.0745462	0.233839	0.136199	0.0846966		114.6	0.145351	0.51169	0.0239764	0.0200462	0.0813874	0.24304	0.153932	0.0990508
114.7	0.14721	0.504161	0.0212344	0.0198685	0.0747514	0.233893	0.136804	0.0834442		114.7	0.144618	0.513001	0.0237383	0.0203284	0.0815926	0.243094	0.154537	0.0977984
114.8	0.146192	0.503692	0.0219189	0.0194582	0.0751573	0.232843	0.137069	0.0840786		114.8	0.1436	0.512532	0.0244228	0.019918	0.0819985	0.242045	0.154803	0.0984327
114.9	0.147866	0.504142	0.0209314	0.0189332	0.0740229	0.232123	0.137625	0.0830198		114.9	0.145275	0.512982	0.0234353	0.0193931	0.080864	0.241324	0.155358	0.097374
115	0.147776	0.504449	0.0192035	0.018007	0.0733931	0.23332	0.138189	0.083113		115	0.145184	0.513289	0.0217074	0.0184669	0.0802342	0.242521	0.155922	0.0974672
115.1	0.146262	0.505467	0.0201348	0.0191517	0.0737233	0.230997	0.138327	0.0808388		115.1	0.14367	0.514307	0.0226387	0.0196116	0.0805644	0.240199	0.15606	0.095193
115.2	0.146406	0.505121	0.0191591	0.0186918	0.0743639	0.230521	0.138062	0.0820077		115.2	0.143815	0.513961	0.021663	0.0191517	0.081205	0.239723	0.155795	0.0963618
115.3	0.146558	0.506127	0.0198795	0.0190348	0.0732989	0.231205	0.137071	0.0809605		115.3	0.143966	0.514967	0.0223834	0.0194947	0.0801401	0.240407	0.154804	0.0953147
115.4	0.145038	0.506636	0.0191469	0.0177376	0.0739018	0.231498	0.138013	0.0797293		115.4	0.142447	0.515476	0.0216508	0.0181975	0.080743	0.2407	0.155746	0.0940835
115.5	0.145353	0.505717	0.0162068	0.0191885	0.0722397	0.231747	0.137573	0.079014		115.5	0.142761	0.514557	0.0187107	0.0196484	0.0790809	0.240948	0.155306	0.0933682
115.6	0.145352	0.506066	0.0179964	0.0198599	0.071847	0.231554	0.137953	0.0787685		115.6	0.142761	0.514906	0.0205003	0.0203198	0.0786881	0.240756	0.155686	0.0931227
115.7	0.146103	0.505276	0.0176256	0.018477	0.0723399	0.231086	0.136414	0.078577		115.7	0.143511	0.514116	0.0201295	0.0189369	0.079181	0.240288	0.154147	0.0929312
115.8	0.146487	0.504971	0.018975	0.0193869	0.0717935	0.230647	0.138026	0.0785599		115.8	0.143895	0.513811	0.0214789	0.0198468	0.0786347	0.239848	0.155759	0.092914
115.9	0.14744	0.504784	0.0192042	0.018592	0.0721642	0.231354	0.136531	0.0787145		115.9	0.144848	0.513624	0.0217081	0.0190519	0.0790054	0.240556	0.154264	0.0930687
116	0.147077	0.504186	0.0201019	0.0194917	0.0727083	0.231527	0.136199	0.0799359		116	0.144485	0.513026	0.0226058	0.0199516	0.0795494	0.240728	0.153932	0.0942901
116.1	0.147193	0.504962	0.0214888	0.019437	0.0740542	0.231581	0.135663	0.0801096		116.1	0.144602	0.513802	0.0239927	0.0198969	0.0808954	0.240783	0.153396	0.0944638
116.2	0.149158	0.504204	0.0220125	0.0195966	0.0746933	0.231791	0.136552	0.0800267		116.2	0.146567	0.513044	0.0245164	0.0200565	0.0815344	0.240992	0.154286	0.0943809
116.3	0.148551	0.50331	0.0203401	0.0184686	0.075138	0.230646	0.136129	0.0806992		116.3	0.145959	0.51215	0.022844	0.0189285	0.0819792	0.239847	0.153862	0.0950534
116.4	0.148778	0.504276	0.0217447	0.0192488	0.0737547	0.231467	0.135611	0.0803283		116.4	0.146187	0.513116	0.0242486	0.0197087	0.0805958	0.240668	0.153345	0.0946825
116.5	0.148546	0.50377	0.0212408	0.0192586	0.0755314	0.232172	0.135287	0.0813451		116.5	0.145955	0.51261	0.0237447	0.0197185	0.0823726	0.241373	0.15302	0.0956993
116.6	0.148508	0.503779	0.020859	0.0178192	0.0749207	0.232706	0.136744	0.0804119		116.6	0.145916	0.512619	0.0233629	0.0182791	0.0817619	0.241907	0.154477	0.094766
116.7	0.147396	0.504139	0.0206064	0.0184261	0.0753588	0.232544	0.136682	0.0801089		116.7	0.144805	0.512979	0.0231103	0.018886	0.0821999	0.241745	0.154415	0.0944631
116.8	0.148427	0.505051	0.0216593	0.0180598	0.0741049	0.231607	0.137391	0.080516		116.8	0.145836	0.513891	0.0241632	0.0185197	0.080946	0.240809	0.155125	0.0948702
116.9	0.148792	0.504999	0.0200474	0.0175318	0.0740752	0.232834	0.137298	0.0806887		116.9	0.146201	0.513838	0.0225513	0.0179917	0.0809163	0.242036	0.155031	0.0950429
117	0.148581	0.507227	0.0212833	0.0172579	0.0740965	0.234804	0.136409	0.0819209		117	0.14599	0.516067	0.0237872	0.0177178	0.0809376	0.244006	0.154142	0.0962751
117.1	0.146944	0.507603	0.0201478	0.0173517	0.0747255	0.233402	0.138107	0.0811309		117.1	0.144352	0.516443	0.0226517	0.0178116	0.0815667	0.242603	0.15584	0.0954851
117.2	0.146659	0.508118	0.0199276	0.0172175	0.0748908	0.233806	0.137516	0.08211		117.2	0.144067	0.516958	0.0224315	0.0176774	0.0817319	0.243008	0.155249	0.0964642
117.3	0.145623	0.509245	0.0207812	0.0168872	0.0748748	0.233557	0.136529	0.0808341		117.3	0.143032	0.518085	0.0232851	0.0173471	0.0817159	0.242759	0.154262	0.0951883
117.4	0.143961	0.50858	0.018968	0.0162782	0.0747973	0.233688	0.137705	0.0814198		117.4	0.141369	0.517419	0.0214719	0.0167381	0.0816384	0.242889	0.155438	0.095774
117.5	0.145485	0.508656	0.0187054	0.0176074	0.0742206	0.232367	0.137336	0.0819555		117.5	0.142894	0.517496	0.0212093	0.0180673	0.0810617	0.241568	0.155069	0.0963097
117.6	0.145762	0.508896	0.020263	0.0174982	0.0745065	0.232743	0.13767	0.0820289		117.6	0.14317	0.517736	0.0227669	0.0179581	0.0813476	0.241945	0.155403	0.0963831
117.7	0.14622	0.508213	0.0184232	0.0179048	0.0756192	0.231816	0.136915	0.0829083		117.7	0.143628	0.517053	0.0209271	0.0183646	0.0824604	0.241018	0.154648	0.0972625
117.8	0.145356	0.50941	0.0193765	0.0179991	0.0745564	0.231835	0.137614	0.0833559		117.8	0.142765	0.51825	0.0218804	0.018459	0.0813975	0.241037	0.155347	0.0977101
117.9	0.146562	0.508565	0.019614	0.0173434	0.0754082	0.232252	0.137799	0.0830314		117.9	0.14397	0.517405	0.0221179	0.0178032	0.0822494	0.241454	0.155532	0.0973855
118	0.145472	0.507519	0.0197131	0.0181063	0.0750684	0.231541	0.136796	0.0835774		118	0.142881	0.516359	0.022217	0.0185662	0.0819095	0.240742	0.154529	0.0979316
118.1	0.147058	0.507525	0.0187801	0.0180831	0.0771351	0.230382	0.135485	0.082436		118.1	0.144467	0.516365	0.021284	0.018543	0.0839763	0.239583	0.153218	0.0967902
118.2	0.146585	0.505701	0.0203002	0.0183365	0.0767327	0.230799	0.136925	0.0839596		118.2	0.143994	0.514541	0.0228041	0.0187964	0.0835738	0.240001	0.154658	0.0983138
118.3	0.145983	0.506493	0.0182007	0.0188155	0.0765178	0.230167	0.135766	0.0836378		118.3	0.143392	0.515333	0.0207046	0.0192754	0.083359	0.239369	0.153499	0.097992
118.4	0.146422	0.507087	0.0204279	0.0194224	0.0768815	0.230737	0.135914	0.082605		118.4	0.14383	0.515927	0.0229318	0.0198823	0.0837226	0.239938	0.153647	0.0969592
118.5	0.147783	0.507493	0.020934	0.0195272	0.0783156	0.230933	0.135894	0.0832894		118.5	0.145191	0.516333	0.0234379	0.0199871	0.0851567	0.240134	0.153627	0.0976436
118.6	0.1476	0.506231	0.0186708	0.0187727	0.0774248	0.231245	0.13548	0.082986		118.6	0.145009	0.515071	0.0211747	0.0192326	0.084266	0.240446	0.153213	0.0973402
118.7	0.147048	0.509206	0.0194734	0.0201578	0.0776935	0.231729	0.135133	0.0823561		118.7	0.144456	0.518046	0.0219773	0.0206177	0.0845347	0.24093	0.152866	0.0967103
118.8	0.148256	0.50977	0.0222442	0.0198041	0.0760692	0.232263	0.135488	0.0835047		118.8	0.145665	0.518609	0.0247481	0.020264	0.0829103	0.241465	0.153221	0.0978589
118.9	0.14881	0.510463	0.0208352	0.0196107	0.0765406	0.232413	0.135069	0.0836306		118.9	0.146218	0.519303	0.0233391	0.0200706	0.0833817	0.241614	0.152802	0.0979848
119	0.149666	0.512902	0.0210877	0.0206423	0.0761774	0.233335	0.135371	0.0839371		119	0.147075	0.521742	0.0235916	0.0211022	0.0830185	0.242536	0.153104	0.0982912
119.1	0.148489	0.51407	0.0206694	0.0196158	0.0760201	0.232289	0.136243	0.0838873		119.1	0.145897	0.52291	0.0231733	0.0200757	0.0828612	0.24149	0.153977	0.0982415
119.2	0.148192	0.514727	0.0218347	0.0202622	0.0766357	0.23168	0.135331	0.0848798		119.2	0.145601	0.523567	0.0243386	0.0207221	0.0834768	0.240881	0.153064	0.099234
119.3	0.147824	0.514748	0.0211681	0.0208555	0.0762489	0.232444	0.134033	0.0844452		119.3	0.145232	0.523588	0.023672	0.0213154	0.0830901	0.241646	0.151766	0.0987994
119.4	0.147891	0.516375	0.0217492	0.0191992	0.0752216	0.232519	0.134635	0.0851772		119.4	0.1453	0.525215	0.0242531	0.019659	0.0820628	0.24172	0.152368	0.0995314
119.5	0.150049	0.516844	0.0213183	0.0207446	0.0745569	0.231178	0.134937	0.0858773		119.5	0.147457	0.525684	0.0238222	0.0212045	0.0813981	0.24038	0.15267	0.100231
119.6	0.148519	0.516579	0.0196966	0.0200535	0.0745181	0.231717	0.134071	0.0831199		119.6	0.145927	0.525419	0.0222005	0.0205134	0.0813592	0.240918	0.151804	0.0974741
119.7	0.148721	0.515999	0.0193147	0.0203548	0.0735875	0.230432	0.135735	0.0849404		119.7	0.14613	0.524839	0.0218186	0.0208147	0.0804286	0.239633	0.153468	0.0992946
119.8	0.147367	0.515745	0.0186104	0.0189967	0.073157	0.23122	0.13616	0.0835593		119.8	0.144775	0.524585	0.0211143	0.0194566	0.0799981	0.240421	0.153893	0.0979135
119.9	0.148787	0.514982	0.0180956	0.0188614	0.073428	0.231189	0.138137	0.0826861		119.9	0.146195	0.523822	0.0205995	0.0193213	0.0802692	0.24039	0.15587	0.0970403
120	0.14806	0.514841	0.0188064	0.0194889	0.0732619	0.231231	0.135556	0.0832541		120	0.145468	0.523681	0.0213103	0.0199488	0.080103	0.240432	0.153289	0.0976083
120.1	0.147661	0.515368	0.0181528	0.0189494	0.0748416	0.231392	0.136526	0.0828639		120.1	0.145069	0.524208	0.0206567	0.0194092	0.0816827	0.240593	0.154259	0.0972181
120.2	0.147593	0.513763	0.019074	0.0193892	0.0732311	0.231579	0.138848	0.0836781		120.2	0.145001	0.522603	0.0215779	0.0198491	0.0800723	0.240781	0.156581	0.0980323
120.3	0.148539	0.515049	0.0173897	0.0195791	0.0748958	0.231647	0.137625	0.0817479		120.3	0.145947	0.523889	0.0198936	0.020039	0.081737	0.240849	0.155358	0.0961021
120.4	0.149264	0.51424	0.0199491	0.0185243	0.07532	0.231011	0.136794	0.0818176		120.4	0.146673	0.52308	0.022453	0.0189842	0.0821612	0.240213	0.154527	0.0961718
120.5	0.149803	0.514178	0.0183987	0.0195954	0.0752321	0.23119	0.13578	0.0828702		120.5	0.147211	0.523018	0.0209026	0.0200553	0.0820732	0.240391	0.153513	0.0972244
120.6	0.148558	0.513588	0.0175043	0.0179167	0.074229	0.231832	0.135904	0.0815558		120.6	0.145967	0.522428	0.0200082	0.0183766	0.0810702	0.241034	0.153637	0.09591
120.7	0.14815	0.515759	0.0195916	0.0191785	0.0749719	0.231099	0.137505	0.081132		120.7	0.145558	0.524599	0.0220955	0.0196384	0.081813	0.240301	0.155238	0.0954862
120.8	0.150323	0.513504	0.0197954	0.01955	0.0739961	0.230536	0.136775	0.0829748		120.8	0.147732	0.522344	0.0222993	0.0200099	0.0808373	0.239737	0.154508	0.097329
120.9	0.149555	0.514495	0.0190711	0.0185897	0.0732091	0.229964	0.136648	0.0815568		120.9	0.146963	0.523335	0.021575	0.0190496	0.0800502	0.239166	0.154381	0.095911
121	0.149889	0.515346	0.0191734	0.0192647	0.0739085	0.230541	0.136161	0.082139		121	0.147298	0.524186	0.0216773	0.0197246	0.0807496	0.239743	0.153894	0.0964932
121.1	0.149559	0.514277	0.0190029	0.0192009	0.0740086	0.230573	0.135553	0.0822883		121.1	0.146968	0.523117	0.0215068	0.0196608	0.0808498	0.239775	0.153286	0.0966425
121.2	0.149327	0.513997	0.0187983	0.0204255	0.0738939	0.23154	0.13542	0.0826155		121.2	0.146736	0.522837	0.0213022	0.0208854	0.080735	0.240741	0.153153	0.0969697
121.3	0.150559	0.514407	0.0196806	0.0193692	0.0742544	0.231347	0.13471	0.081273		121.3	0.147967	0.523247	0.0221845	0.0198291	0.0810955	0.240548	0.152443	0.0956272
121.4	0.150975	0.514686	0.0201439	0.0182348	0.0745231	0.230744	0.135222	0.0817769		121.4	0.148384	0.523526	0.0226478	0.0186947	0.0813642	0.239945	0.152955	0.0961311
121.5	0.150531	0.512732	0.0191857	0.0194907	0.0746819	0.231032	0.136051	0.0822208		121.5	0.14794	0.521572	0.0216896	0.0199506	0.081523	0.240233	0.153784	0.096575
121.6	0.14949	0.51229	0.018988	0.0189966	0.0749272	0.23142	0.135779	0.0811873		121.6	0.146898	0.52113	0.0214919	0.0194565	0.0817683	0.240621	0.153512	0.0955415
121.7	0.150283	0.511495	0.0182449	0.0183851	0.0753397	0.232062	0.137655	0.0820792		121.7	0.147692	0.520335	0.0207488	0.018845	0.0821808	0.241263	0.155388	0.0964334
121.8	0.149788	0.511892	0.0176915	0.0181701	0.0757403	0.231229	0.136025	0.0812715		121.8	0.147196	0.520732	0.0201954	0.01863	0.0825814	0.24043	0.153758	0.0956257
121.9	0.150731	0.513935	0.0195978	0.0181243	0.0757772	0.230564	0.136193	0.082931		121.9	0.148139	0.522775	0.0221017	0.0185842	0.0826184	0.239766	0.153926	0.0972851
122	0.149505	0.514617	0.0194806	0.0194937	0.0772694	0.231598	0.135724	0.0829578		122	0.146914	0.523457	0.0219845	0.0199536	0.0841105	0.240799	0.153457	0.097312
122.1	0.148825	0.515985	0.0195616	0.0182018	0.0764511	0.230539	0.135603	0.0837905		122.1	0.146233	0.524825	0.0220655	0.0186617	0.0832922	0.23974	0.153336	0.0981447
122.2	0.149711	0.516155	0.0204329	0.0195434	0.0765803	0.230477	0.136039	0.0841484		122.2	0.14712	0.524995	0.0229368	0.0200033	0.0834214	0.239679	0.153772	0.0985026
122.3	0.149451	0.518207	0.0187794	0.0185018	0.0776365	0.231272	0.134034	0.0840281		122.3	0.146859	0.527047	0.0212833	0.0189617	0.0844776	0.240474	0.151767	0.0983823
122.4	0.149585	0.517804	0.0180774	0.0186985	0.0770915	0.230815	0.135191	0.0849421		122.4	0.146994	0.526644	0.0205813	0.0191584	0.0839326	0.240017	0.152924	0.0992963
122.5	0.148923	0.519538	0.0191077	0.0193944	0.0773239	0.231265	0.135081	0.0842728		122.5	0.146332	0.528377	0.0216116	0.0198543	0.084165	0.240466	0.152815	0.098627
122.6	0.147914	0.520967	0.0183198	0.0171342	0.0768342	0.231026	0.134623	0.0835507		122.6	0.145323	0.529807	0.0208237	0.017594	0.0836753	0.240227	0.152356	0.0979049
122.7	0.148059	0.52247	0.017789	0.0186282	0.0768562	0.230502	0.133817	0.0848736		122.7	0.145468	0.53131	0.0202929	0.0190881	0.0836973	0.239703	0.15155	0.0992278
122.8	0.14861	0.523338	0.0198495	0.0178644	0.0765077	0.230489	0.132877	0.0842785		122.8	0.146019	0.532178	0.0223534	0.0183243	0.0833488	0.23969	0.150611	0.0986327
122.9	0.14723	0.523537	0.0190451	0.0170538	0.0752135	0.231618	0.133058	0.083871		122.9	0.144639	0.532376	0.021549	0.0175137	0.0820546	0.240819	0.150791	0.0982252
123	0.147812	0.525218	0.0192991	0.0175511	0.0763565	0.232217	0.132068	0.0834682		123	0.14522	0.534058	0.021803	0.018011	0.0831977	0.241418	0.149801	0.0978224
123.1	0.147735	0.524488	0.0198743	0.0186246	0.0741271	0.232796	0.133376	0.0840127		123.1	0.145144	0.533327	0.0223782	0.0190844	0.0809682	0.241997	0.151109	0.0983669
123.2	0.148564	0.524825	0.0199863	0.018122	0.0745032	0.234813	0.13487	0.0830881		123.2	0.145972	0.533665	0.0224902	0.0185819	0.0813443	0.244015	0.152603	0.0974423
123.3	0.149064	0.525355	0.0214186	0.0169625	0.0757401	0.233857	0.134008	0.0815431		123.3	0.146472	0.534195	0.0239225	0.0174223	0.0825812	0.243058	0.151741	0.0958973
123.4	0.147606	0.522649	0.0213955	0.0172811	0.0749695	0.234387	0.133847	0.0819538		123.4	0.145014	0.531489	0.0238994	0.017741	0.0818106	0.243588	0.15158	0.096308
123.5	0.147847	0.522346	0.0199407	0.0167659	0.0747118	0.233806	0.134748	0.0815852		123.5	0.145256	0.531186	0.0224446	0.0172258	0.081553	0.243008	0.152481	0.0959394
123.6	0.148601	0.521858	0.0187659	0.0161921	0.0746199	0.234901	0.134842	0.0817419		123.6	0.14601	0.530698	0.0212698	0.016652	0.081461	0.244103	0.152576	0.0960961
123.7	0.14966	0.521347	0.0209981	0.015887	0.0752928	0.234656	0.135796	0.08145		123.7	0.147068	0.530187	0.023502	0.0163469	0.0821339	0.243858	0.153529	0.0958042
123.8	0.148537	0.520119	0.0204839	0.0163503	0.073948	0.232134	0.135485	0.0826238		123.8	0.145945	0.528958	0.0229878	0.0168102	0.0807891	0.241335	0.153219	0.096978
123.9	0.14937	0.522173	0.0217986	0.0164122	0.0749924	0.232594	0.13599	0.082549		123.9	0.146779	0.531013	0.0243025	0.0168721	0.0818335	0.241795	0.153723	0.0969032
124	0.148395	0.521252	0.021943	0.0175382	0.0751871	0.233664	0.136235	0.0816814		124	0.145804	0.530092	0.0244469	0.0179981	0.0820282	0.242866	0.153969	0.0960356
124.1	0.148436	0.520484	0.021621	0.016389	0.074397	0.232553	0.136624	0.0840002		124.1	0.145845	0.529323	0.0241249	0.0168489	0.0812381	0.241754	0.154357	0.0983544
124.2	0.148841	0.520507	0.0213184	0.0178985	0.0750742	0.232416	0.136814	0.0839363		124.2	0.146249	0.529346	0.0238223	0.0183584	0.0819153	0.241618	0.154548	0.0982904
124.3	0.149556	0.521741	0.0203691	0.0181873	0.0765857	0.23178	0.138088	0.083811		124.3	0.146964	0.530581	0.022873	0.0186472	0.0834268	0.240981	0.155821	0.0981652
124.4	0.149912	0.521093	0.0205259	0.0183427	0.0764043	0.231512	0.137769	0.0824864		124.4	0.14732	0.529933	0.0230298	0.0188026	0.0832454	0.240714	0.155502	0.0968406
124.5	0.15077	0.523192	0.0214566	0.0188025	0.0769925	0.23088	0.13817	0.0831146		124.5	0.148178	0.532032	0.0239605	0.0192624	0.0838337	0.240081	0.155903	0.0974688
124.6	0.150763	0.525716	0.0203465	0.01768	0.077091	0.231025	0.135788	0.0831565		124.6	0.148172	0.534556	0.0228504	0.0181399	0.0839321	0.240226	0.153521	0.0975107
124.7	0.151826	0.525264	0.0204472	0.0193053	0.0772633	0.231344	0.136542	0.0837181		124.7	0.149235	0.534104	0.0229511	0.0197652	0.0841045	0.240546	0.154275	0.0980723
124.8	0.15062	0.527051	0.0201753	0.0198107	0.0765922	0.232908	0.136888	0.0829411		124.8	0.148028	0.535891	0.0226792	0.0202706	0.0834333	0.24211	0.154621	0.0972953
124.9	0.151284	0.527145	0.018857	0.0204259	0.0757979	0.23416	0.137426	0.0835618		124.9	0.148693	0.535985	0.0213609	0.0208858	0.082639	0.243361	0.155159	0.097916
125	0.151143	0.526918	0.0191759	0.0199762	0.0768443	0.234558	0.13743	0.0831444		125	0.148552	0.535758	0.0216798	0.0204361	0.0836854	0.24376	0.155163	0.0974986
125.1	0.151034	0.526906	0.0187614	0.0209866	0.0754035	0.235566	0.136979	0.0846569		125.1	0.148442	0.535745	0.0212653	0.0214465	0.0822446	0.244767	0.154712	0.099011
125.2	0.150799	0.527321	0.0189497	0.0209449	0.0759062	0.236334	0.135754	0.082544		125.2	0.148207	0.536161	0.0214536	0.0214047	0.0827473	0.245535	0.153487	0.0968982
125.3	0.150616	0.527722	0.0194604	0.0200472	0.0764809	0.234642	0.13478	0.0824742		125.3	0.148025	0.536562	0.0219643	0.0205071	0.083322	0.243843	0.152513	0.0968284
125.4	0.150076	0.525686	0.0183905	0.0196085	0.0766991	0.23461	0.134583	0.0822534		125.4	0.147484	0.534526	0.0208944	0.0200684	0.0835402	0.243811	0.152317	0.0966075
125.5	0.152017	0.52591	0.0179028	0.0189693	0.0751897	0.234594	0.1341	0.08144		125.5	0.149426	0.534749	0.0204067	0.0194292	0.0820308	0.243796	0.151833	0.0957942
125.6	0.15196	0.52524	0.0190132	0.0189638	0.0749569	0.235105	0.135008	0.0814125		125.6	0.149369	0.53408	0.0215171	0.0194237	0.081798	0.244306	0.152741	0.0957667
125.7	0.151415	0.524603	0.0202815	0.0186865	0.0740988	0.233066	0.1352	0.081086		125.7	0.148824	0.533443	0.0227854	0.0191464	0.0809399	0.242268	0.152933	0.0954401
125.8	0.151439	0.524153	0.0191605	0.0185917	0.0741361	0.232499	0.134845	0.0814559		125.8	0.148848	0.532993	0.0216644	0.0190516	0.0809772	0.2417	0.152578	0.0958101
125.9	0.151236	0.524835	0.0212375	0.0177566	0.074672	0.232827	0.134232	0.0815363		125.9	0.148644	0.533675	0.0237414	0.0182165	0.0815131	0.242029	0.151965	0.0958905
126	0.150573	0.523492	0.0207402	0.018016	0.0745853	0.232129	0.134472	0.082197		126	0.147982	0.532332	0.0232441	0.0184759	0.0814264	0.241331	0.152205	0.0965512
126.1	0.150678	0.523327	0.0205594	0.0183974	0.0745975	0.231023	0.135271	0.0826476		126.1	0.148087	0.532167	0.0230633	0.0188573	0.0814386	0.240224	0.153004	0.0970018
126.2	0.151819	0.524842	0.0218628	0.01964	0.0755683	0.229874	0.13347	0.0805817		126.2	0.149227	0.533682	0.0243667	0.0200999	0.0824094	0.239075	0.151203	0.0949359
126.3	0.151531	0.524881	0.0211836	0.0196888	0.0754408	0.22908	0.135776	0.0808423		126.3	0.148939	0.53372	0.0236875	0.0201487	0.0822819	0.238281	0.153509	0.0951965
126.4	0.151978	0.524812	0.0205846	0.0183407	0.0754051	0.230277	0.134607	0.0802465		126.4	0.149386	0.533652	0.0230885	0.0188006	0.0822462	0.239479	0.15234	0.0946007
126.5	0.152931	0.526337	0.0212749	0.0186401	0.0763596	0.229736	0.134901	0.0812622		126.5	0.150339	0.535176	0.0237788	0.0191	0.0832008	0.238937	0.152634	0.0956164
126.6	0.15217	0.525941	0.0208403	0.0175565	0.0757964	0.229784	0.134152	0.0809355		126.6	0.149579	0.534781	0.0233442	0.0180164	0.0826375	0.238986	0.151885	0.0952897
126.7	0.151797	0.525529	0.0195635	0.019318	0.0762972	0.230941	0.135231	0.0812606		126.7	0.149205	0.534369	0.0220674	0.0197779	0.0831383	0.240143	0.152964	0.0956147
126.8	0.151272	0.526097	0.0195199	0.0187368	0.0760393	0.231664	0.135259	0.0810456		126.8	0.14868	0.534937	0.0220238	0.0191967	0.0828804	0.240865	0.152992	0.0953998
126.9	0.150869	0.524322	0.0182607	0.0189443	0.0766402	0.231796	0.135989	0.081375		126.9	0.148278	0.533162	0.0207646	0.0194042	0.0834813	0.240997	0.153722	0.0957291
127	0.150268	0.5241	0.0181397	0.0182514	0.0765673	0.232018	0.135552	0.0828626		127	0.147676	0.53294	0.0206436	0.0187113	0.0834085	0.241219	0.153285	0.0972168
127.1	0.150066	0.524532	0.018883	0.0189359	0.076122	0.232564	0.134386	0.0832909		127.1	0.147474	0.533371	0.0213869	0.0193958	0.0829632	0.241766	0.152119	0.0976451
127.2	0.150636	0.524416	0.0181538	0.0193454	0.0752525	0.23247	0.134481	0.0809868		127.2	0.148044	0.533256	0.0206577	0.0198053	0.0820936	0.241671	0.152215	0.095341
127.3	0.150134	0.524774	0.0182623	0.0188369	0.0763334	0.232347	0.135634	0.0825025		127.3	0.147542	0.533614	0.0207662	0.0192968	0.0831745	0.241548	0.153367	0.0968567
127.4	0.150889	0.524353	0.0196546	0.0192959	0.0750761	0.233709	0.134127	0.0816087		127.4	0.148297	0.533193	0.0221585	0.0197558	0.0819172	0.24291	0.151861	0.0959629
127.5	0.151252	0.524198	0.0194562	0.0195074	0.0735804	0.233591	0.136379	0.0813772		127.5	0.148661	0.533038	0.0219601	0.0199673	0.0804215	0.242792	0.154112	0.0957314
127.6	0.149692	0.525855	0.0183007	0.0189129	0.0747555	0.233748	0.137947	0.0827381		127.6	0.1471	0.534695	0.0208046	0.0193728	0.0815967	0.242949	0.15568	0.0970923
127.7	0.149861	0.52431	0.0196525	0.0197935	0.0740515	0.23373	0.138303	0.0835276		127.7	0.14727	0.53315	0.0221564	0.0202534	0.0808926	0.242932	0.156036	0.0978818
127.8	0.149634	0.524465	0.0198485	0.0183319	0.0755535	0.233449	0.137406	0.083601		127.8	0.147043	0.533305	0.0223524	0.0187917	0.0823946	0.24265	0.15514	0.0979552
127.9	0.14908	0.524575	0.0210279	0.0187567	0.0749166	0.234383	0.13715	0.0851864		127.9	0.146489	0.533415	0.0235318	0.0192166	0.0817577	0.243585	0.154883	0.0995406
128	0.14942	0.526495	0.0210691	0.0193189	0.0763295	0.233473	0.13903	0.0838734		128	0.146829	0.535335	0.023573	0.0197788	0.0831706	0.242674	0.156763	0.0982276
128.1	0.149718	0.52706	0.0210895	0.0197442	0.0760199	0.234532	0.13785	0.0844845		128.1	0.147127	0.5359	0.0235934	0.0202041	0.082861	0.243733	0.155583	0.0988386
128.2	0.15083	0.528065	0.0213177	0.020567	0.0761015	0.234132	0.138174	0.0833484		128.2	0.148238	0.536905	0.0238216	0.0210269	0.0829426	0.243333	0.155908	0.0977026
128.3	0.150034	0.527682	0.0201855	0.0192105	0.0758588	0.234182	0.139036	0.0833189		128.3	0.147443	0.536522	0.0226894	0.0196703	0.0827	0.243383	0.156769	0.097673
128.4	0.150737	0.528525	0.0194213	0.018029	0.076119	0.235363	0.137329	0.0831365		128.4	0.148145	0.537365	0.0219252	0.0184889	0.0829601	0.244565	0.155062	0.0974907
128.5	0.151144	0.529885	0.020675	0.0180655	0.0771389	0.234327	0.137557	0.0841999		128.5	0.148552	0.538724	0.0231789	0.0185253	0.08398	0.243528	0.155291	0.0985541
128.6	0.150634	0.529426	0.019416	0.0191052	0.0772291	0.233838	0.137988	0.0840256		128.6	0.148042	0.538266	0.0219199	0.0195651	0.0840702	0.24304	0.155721	0.0983798
128.7	0.151025	0.528694	0.0191225	0.0199846	0.078399	0.234645	0.137376	0.0823823		128.7	0.148433	0.537534	0.0216264	0.0204445	0.0852402	0.243846	0.155109	0.0967365
128.8	0.151155	0.528399	0.0190188	0.0195253	0.0786523	0.232708	0.137831	0.0834695		128.8	0.148564	0.537239	0.0215227	0.0199852	0.0854934	0.24191	0.155564	0.0978237
128.9	0.150794	0.528138	0.0176668	0.0197645	0.0781125	0.233245	0.138379	0.0838589		128.9	0.148202	0.536978	0.0201707	0.0202244	0.0849536	0.242446	0.156112	0.098213
129	0.152138	0.528904	0.0174031	0.0197859	0.0786518	0.232743	0.136659	0.0833814		129	0.149547	0.537744	0.019907	0.0202458	0.0854929	0.241944	0.154392	0.0977356
129.1	0.152399	0.528441	0.0162194	0.0197627	0.0783626	0.232032	0.136853	0.0812931		129.1	0.149808	0.537281	0.0187233	0.0202226	0.0852037	0.241234	0.154586	0.0956472
129.2	0.152335	0.529265	0.0168387	0.0203914	0.0771453	0.232709	0.13638	0.0811711		129.2	0.149743	0.538105	0.0193426	0.0208513	0.0839864	0.24191	0.154113	0.0955253
129.3	0.151919	0.52951	0.016819	0.0211804	0.0770206	0.232292	0.136526	0.0820825		129.3	0.149328	0.53835	0.0193229	0.0216402	0.0838617	0.241494	0.154259	0.0964367
129.4	0.153102	0.529176	0.0170734	0.0206097	0.0770047	0.233278	0.136735	0.0819403		129.4	0.15051	0.538016	0.0195773	0.0210696	0.0838458	0.242479	0.154469	0.0962945
129.5	0.15216	0.52853	0.0161817	0.0206543	0.0773432	0.231887	0.138778	0.0812121		129.5	0.149569	0.53737	0.0186856	0.0211142	0.0841843	0.241088	0.156511	0.0955663
129.6	0.15124	0.529782	0.0169113	0.0205808	0.0773353	0.232681	0.13724	0.0816537		129.6	0.148649	0.538622	0.0194152	0.0210407	0.0841764	0.241883	0.154974	0.0960079
129.7	0.151882	0.528607	0.0171048	0.0204925	0.0766782	0.231397	0.138028	0.0821799		129.7	0.14929	0.537446	0.0196087	0.0209524	0.0835193	0.240599	0.155761	0.096534
129.8	0.150507	0.52931	0.017785	0.0187438	0.076625	0.231833	0.13741	0.0816426		129.8	0.147915	0.53815	0.0202889	0.0192037	0.0834661	0.241035	0.155144	0.0959968
129.9	0.151417	0.530988	0.0201234	0.0197754	0.0770005	0.232694	0.137208	0.0828694		129.9	0.148826	0.539828	0.0226273	0.0202353	0.0838417	0.241896	0.154942	0.0972236
130	0.150869	0.530898	0.0206945	0.0180261	0.0777709	0.231868	0.138449	0.0818494		130	0.148278	0.539738	0.0231984	0.018486	0.084612	0.241069	0.156182	0.0962036
130.1	0.151203	0.52995	0.0200899	0.0182562	0.0763751	0.23287	0.137427	0.0821843		130.1	0.148611	0.53879	0.0225938	0.0187161	0.0832163	0.242071	0.15516	0.0965385
130.2	0.150717	0.529998	0.0206291	0.0188744	0.0763502	0.23306	0.138315	0.0819177		130.2	0.148125	0.538838	0.023133	0.0193343	0.0831913	0.242261	0.156048	0.0962719
130.3	0.149928	0.530322	0.0183529	0.0170927	0.077165	0.233551	0.137334	0.0833543		130.3	0.147336	0.539162	0.0208568	0.0175526	0.0840061	0.242752	0.155068	0.0977085
130.4	0.15013	0.530963	0.0189056	0.0164151	0.0762486	0.233803	0.137301	0.0838184		130.4	0.147538	0.539802	0.0214095	0.016875	0.0830897	0.243005	0.155034	0.0981726
130.5	0.149331	0.531087	0.0207846	0.0172581	0.0771691	0.232998	0.138364	0.0855882		130.5	0.14674	0.539927	0.0232885	0.0177179	0.0840102	0.242199	0.156097	0.0999424
130.6	0.14946	0.529348	0.0184964	0.0171726	0.0760043	0.232518	0.138282	0.0849229		130.6	0.146868	0.538188	0.0210003	0.0176325	0.0828455	0.241719	0.156015	0.0992771
130.7	0.149973	0.529592	0.0196472	0.0171839	0.0770492	0.232587	0.13792	0.083489		130.7	0.147381	0.538432	0.0221511	0.0176438	0.0838903	0.241788	0.155653	0.0978432
130.8	0.150116	0.531579	0.0204092	0.016453	0.0769082	0.231653	0.137272	0.0854735		130.8	0.147525	0.540419	0.0229131	0.0169129	0.0837493	0.240854	0.155005	0.0998277
130.9	0.150775	0.530282	0.0185504	0.0164281	0.0763321	0.232264	0.136648	0.0840679		130.9	0.148184	0.539122	0.0210543	0.016888	0.0831732	0.241466	0.154381	0.0984221
131	0.151669	0.531316	0.0185657	0.0171117	0.0767542	0.232807	0.136796	0.0827448		131	0.149077	0.540155	0.0210696	0.0175716	0.0835954	0.242009	0.15453	0.097099
131.1	0.151411	0.531052	0.0186819	0.0164575	0.076114	0.232502	0.13655	0.0833515		131.1	0.148819	0.539892	0.0211858	0.0169174	0.0829551	0.241703	0.154283	0.0977057
131.2	0.1525	0.531918	0.0198788	0.0174356	0.0758851	0.233429	0.135356	0.0838654		131.2	0.149908	0.540758	0.0223827	0.0178955	0.0827262	0.24263	0.153089	0.0982196
131.3	0.152516	0.531574	0.0191394	0.0191229	0.0748311	0.232327	0.134617	0.0837904		131.3	0.149924	0.540414	0.0216433	0.0195828	0.0816722	0.241529	0.15235	0.0981446
131.4	0.152553	0.533134	0.0205859	0.0181223	0.0752553	0.233415	0.134256	0.0837569		131.4	0.149962	0.541973	0.0230898	0.0185822	0.0820965	0.242616	0.151989	0.0981111
131.5	0.152148	0.532776	0.0206409	0.0175461	0.0744488	0.231864	0.133723	0.0821241		131.5	0.149556	0.541615	0.0231448	0.018006	0.0812899	0.241065	0.151456	0.0964783
131.6	0.15362	0.533808	0.021358	0.0176962	0.0747659	0.233319	0.133363	0.0827067		131.6	0.151028	0.542648	0.0238619	0.0181561	0.081607	0.242521	0.151096	0.0970608
131.7	0.153041	0.533762	0.0208304	0.0178195	0.0749366	0.232107	0.134778	0.0831711		131.7	0.150449	0.542602	0.0233343	0.0182794	0.0817777	0.241309	0.152512	0.0975253
131.8	0.151923	0.533913	0.0214581	0.0176819	0.0753886	0.232992	0.134819	0.0819165		131.8	0.149331	0.542753	0.023962	0.0181418	0.0822297	0.242193	0.152552	0.0962706
131.9	0.152735	0.534584	0.0215565	0.01861	0.0759806	0.232457	0.134845	0.0837291		131.9	0.150144	0.543424	0.0240604	0.0190699	0.0828217	0.241658	0.152578	0.0980832
132	0.153553	0.53497	0.0207927	0.0183421	0.0761461	0.232302	0.134854	0.0835444		132	0.150962	0.54381	0.0232966	0.018802	0.0829873	0.241503	0.152587	0.0978986
132.1	0.152893	0.535143	0.0200327	0.0189459	0.0746215	0.232	0.133399	0.083373		132.1	0.150302	0.543982	0.0225366	0.0194057	0.0814627	0.241201	0.151132	0.0977272
132.2	0.152302	0.535896	0.0186304	0.0191821	0.0761057	0.231667	0.135066	0.0845056		132.2	0.14971	0.544736	0.0211343	0.019642	0.0829468	0.240868	0.1528	0.0988598
132.3	0.152302	0.536363	0.0173967	0.0183762	0.0758608	0.232314	0.133673	0.0850396		132.3	0.149711	0.545203	0.0199006	0.0188361	0.0827019	0.241516	0.151407	0.0993938
132.4	0.152392	0.535437	0.0184853	0.0178145	0.0748126	0.231603	0.135999	0.0846658		132.4	0.1498	0.544277	0.0209892	0.0182744	0.0816538	0.240804	0.153732	0.09902
132.5	0.150731	0.536754	0.0188459	0.0188517	0.0751163	0.232136	0.136499	0.0866343		132.5	0.148139	0.545594	0.0213498	0.0193116	0.0819574	0.241337	0.154232	0.100989
132.6	0.150887	0.536519	0.016663	0.0194292	0.0743719	0.231576	0.136707	0.0860018		132.6	0.148295	0.545359	0.0191669	0.0198891	0.081213	0.240778	0.15444	0.100356
132.7	0.150282	0.536199	0.0174211	0.0193753	0.0754648	0.232114	0.136432	0.0854265		132.7	0.147691	0.545039	0.019925	0.0198351	0.0823059	0.241315	0.154165	0.0997807
132.8	0.1503	0.53628	0.0170883	0.0191498	0.0745648	0.231361	0.136941	0.0860878		132.8	0.147709	0.54512	0.0195922	0.0196096	0.0814059	0.240563	0.154674	0.100442
132.9	0.150291	0.535206	0.0173373	0.019035	0.0746756	0.23183	0.137495	0.0858857		132.9	0.147699	0.544045	0.0198412	0.0194949	0.0815167	0.241032	0.155228	0.10024
133	0.151446	0.536354	0.0185809	0.0185381	0.0740341	0.232519	0.138212	0.0865798		133	0.148855	0.545194	0.0210848	0.018998	0.0808752	0.241721	0.155945	0.100934
133.1	0.151207	0.535856	0.0179144	0.0172787	0.0741768	0.232425	0.136904	0.0867672		133.1	0.148615	0.544696	0.0204183	0.0177386	0.0810179	0.241626	0.154637	0.101121
133.2	0.151118	0.536852	0.0192897	0.01917	0.0733096	0.231885	0.137296	0.0860567		133.2	0.148526	0.545692	0.0217936	0.0196299	0.0801507	0.241087	0.155029	0.100411
133.3	0.151023	0.537427	0.0206633	0.018484	0.0728579	0.231121	0.136194	0.0847565		133.3	0.148431	0.546267	0.0231672	0.0189439	0.079699	0.240323	0.153927	0.0991107
133.4	0.151468	0.53768	0.0196461	0.0174577	0.0731652	0.231851	0.136723	0.0843151		133.4	0.148876	0.54652	0.02215	0.0179176	0.0800063	0.241052	0.154456	0.0986693
133.5	0.151658	0.53758	0.0200808	0.0170453	0.0734268	0.232004	0.138072	0.0832235		133.5	0.149066	0.54642	0.0225847	0.0175051	0.080268	0.241205	0.155805	0.0975777
133.6	0.15386	0.538037	0.01968	0.0174843	0.0748155	0.232176	0.13701	0.0824599		133.6	0.151269	0.546877	0.0221839	0.0179442	0.0816566	0.241377	0.154743	0.096814
133.7	0.152433	0.537219	0.0188719	0.0182582	0.0750397	0.23191	0.136969	0.0824935		133.7	0.149842	0.546059	0.0213758	0.018718	0.0818808	0.241111	0.154702	0.0968477
133.8	0.152135	0.538383	0.0181068	0.0177186	0.076358	0.231177	0.136632	0.0826242		133.8	0.149544	0.547222	0.0206107	0.0181785	0.0831992	0.240379	0.154365	0.0969784
133.9	0.154632	0.538942	0.0194665	0.0182157	0.0756782	0.231091	0.134636	0.0835125		133.9	0.15204	0.547782	0.0219704	0.0186756	0.0825193	0.240293	0.152369	0.0978667
134	0.154364	0.538251	0.0184351	0.0183422	0.0761993	0.230401	0.134175	0.0818621		134	0.151772	0.54709	0.020939	0.0188021	0.0830405	0.239602	0.151908	0.0962163
134.1	0.153841	0.538674	0.0185913	0.017952	0.0752695	0.230601	0.133359	0.0817868		134.1	0.15125	0.547514	0.0210952	0.0184119	0.0821106	0.239803	0.151092	0.096141
134.2	0.153579	0.539222	0.0179724	0.018427	0.0773063	0.23211	0.135059	0.0815347		134.2	0.150988	0.548062	0.0204763	0.0188869	0.0841474	0.241312	0.152792	0.0958888
134.3	0.152362	0.539664	0.0181199	0.0181016	0.0758646	0.231628	0.133942	0.0820177		134.3	0.14977	0.548504	0.0206238	0.0185614	0.0827057	0.24083	0.151676	0.0963719
134.4	0.151595	0.539962	0.0187616	0.0183962	0.0768232	0.231263	0.13547	0.0821508		134.4	0.149003	0.548802	0.0212655	0.0188561	0.0836644	0.240465	0.153203	0.096505
134.5	0.150303	0.540991	0.0185695	0.0185826	0.0762657	0.231759	0.134493	0.0831768		134.5	0.147712	0.549831	0.0210734	0.0190425	0.0831068	0.240961	0.152226	0.097531
134.6	0.150126	0.538891	0.0166227	0.0189342	0.0756976	0.230448	0.135119	0.0842415		134.6	0.147534	0.547731	0.0191266	0.0193941	0.0825387	0.239649	0.152852	0.0985957
134.7	0.150442	0.538449	0.0181606	0.0179096	0.0765594	0.231804	0.135129	0.084247		134.7	0.14785	0.547288	0.0206645	0.0183695	0.0834005	0.241006	0.152862	0.0986012
134.8	0.150178	0.53791	0.0188923	0.0172297	0.0767173	0.229871	0.135515	0.0849212		134.8	0.147587	0.54675	0.0213962	0.0176896	0.0835584	0.239072	0.153248	0.0992754
134.9	0.149315	0.538373	0.0201057	0.0168415	0.0758993	0.230438	0.135665	0.0848841		134.9	0.146723	0.547213	0.0226096	0.0173014	0.0827404	0.239639	0.153398	0.0992383
135	0.150997	0.539104	0.0196225	0.0162202	0.0762585	0.231102	0.13684	0.0861935		135	0.148406	0.547944	0.0221264	0.0166801	0.0830996	0.240303	0.154573	0.100548
135.1	0.150012	0.538847	0.0214869	0.0156836	0.0765512	0.23165	0.136219	0.0854208		135.1	0.14742	0.547687	0.0239908	0.0161435	0.0833924	0.240851	0.153952	0.099775
135.2	0.149192	0.539011	0.0217298	0.0167739	0.0760769	0.230839	0.137385	0.0856609		135.2	0.1466	0.54785	0.0242337	0.0172338	0.0829181	0.24004	0.155118	0.100015
135.3	0.150919	0.540175	0.0219166	0.0162964	0.0764878	0.230972	0.136745	0.0835395		135.3	0.148328	0.549015	0.0244205	0.0167563	0.0833289	0.240173	0.154479	0.0978937
135.4	0.150914	0.54099	0.0209161	0.0174357	0.0760614	0.23145	0.139271	0.0834586		135.4	0.148322	0.54983	0.02342	0.0178956	0.0829025	0.240651	0.157004	0.0978128
135.5	0.151743	0.54071	0.0219523	0.0178953	0.0756413	0.232031	0.137327	0.0833891		135.5	0.149152	0.54955	0.0244562	0.0183552	0.0824825	0.241232	0.15506	0.0977433
135.6	0.152907	0.5403	0.0208595	0.0170624	0.0772531	0.231758	0.136153	0.0843241		135.6	0.150315	0.54914	0.0233634	0.0175223	0.0840942	0.24096	0.153886	0.0986783
135.7	0.152246	0.541715	0.0220835	0.0184916	0.0765325	0.232016	0.136684	0.085052		135.7	0.149654	0.550555	0.0245874	0.0189515	0.0833737	0.241217	0.154418	0.0994062
135.8	0.15215	0.541306	0.0227467	0.0177216	0.0770933	0.230823	0.135426	0.0851531		135.8	0.149559	0.550146	0.0252506	0.0181815	0.0839344	0.240024	0.153159	0.0995073
135.9	0.15269	0.541701	0.0217934	0.0199194	0.0760141	0.232038	0.133657	0.0845053		135.9	0.150098	0.550541	0.0242973	0.0203793	0.0828552	0.241239	0.15139	0.0988595
136	0.15083	0.542024	0.021242	0.0200771	0.0754095	0.233006	0.134879	0.0831763		136	0.148238	0.550864	0.0237459	0.020537	0.0822506	0.242207	0.152612	0.0975305
136.1	0.150154	0.542087	0.0212995	0.0189603	0.0751918	0.233157	0.133831	0.0842402		136.1	0.147563	0.550927	0.0238034	0.0194202	0.082033	0.242359	0.151564	0.0985944
136.2	0.149855	0.542881	0.02045	0.0198641	0.0760091	0.233671	0.134193	0.0834281		136.2	0.147264	0.551721	0.0229539	0.020324	0.0828502	0.242872	0.151926	0.0977822
136.3	0.149663	0.542643	0.0193899	0.0198186	0.0749943	0.23357	0.133259	0.0849766		136.3	0.147071	0.551483	0.0218938	0.0202785	0.0818354	0.242771	0.150992	0.0993308
136.4	0.150338	0.54154	0.0196176	0.0193825	0.0758105	0.234325	0.132855	0.0845555		136.4	0.147746	0.55038	0.0221215	0.0198424	0.0826517	0.243526	0.150588	0.0989097
136.5	0.151085	0.542345	0.0169646	0.0193668	0.0749534	0.234693	0.132982	0.0853076		136.5	0.148494	0.551185	0.0194685	0.0198267	0.0817946	0.243895	0.150715	0.0996618
136.6	0.151029	0.540886	0.0166788	0.0199456	0.0750738	0.234969	0.133584	0.085613		136.6	0.148437	0.549726	0.0191827	0.0204055	0.0819149	0.24417	0.151317	0.0999672
136.7	0.150637	0.540425	0.0174874	0.0193518	0.0756852	0.235154	0.132885	0.0848306		136.7	0.148046	0.549264	0.0199913	0.0198116	0.0825263	0.244355	0.150619	0.0991848
136.8	0.149928	0.541104	0.0168559	0.0188987	0.0751373	0.234348	0.133254	0.0850652		136.8	0.147336	0.549944	0.0193598	0.0193586	0.0819784	0.243549	0.150987	0.0994194
136.9	0.150307	0.54258	0.017878	0.0180094	0.0747248	0.234866	0.134297	0.084363		136.9	0.147715	0.55142	0.0203819	0.0184693	0.0815659	0.244068	0.15203	0.0987172
137	0.15072	0.54178	0.0183794	0.0175103	0.0766181	0.235383	0.134401	0.0853339		137	0.148128	0.55062	0.0208833	0.0179702	0.0834593	0.244585	0.152134	0.0996881
137.1	0.150049	0.542061	0.0185061	0.0166826	0.0756927	0.234584	0.136	0.0851458		137.1	0.147457	0.550901	0.02101	0.0171425	0.0825338	0.243785	0.153733	0.0995
137.2	0.150089	0.542667	0.0189025	0.0165162	0.0750587	0.235303	0.137701	0.0844295		137.2	0.147498	0.551507	0.0214064	0.0169761	0.0818998	0.244504	0.155434	0.0987837
137.3	0.151365	0.544894	0.0196165	0.0174789	0.0761409	0.233921	0.136524	0.0831404		137.3	0.148774	0.553734	0.0221204	0.0179388	0.0829821	0.243122	0.154257	0.0974946
137.4	0.151779	0.545066	0.0186128	0.0165506	0.0767209	0.233748	0.138394	0.0827608		137.4	0.149187	0.553906	0.0211167	0.0170105	0.083562	0.242949	0.156127	0.097115
137.5	0.151718	0.545307	0.0197653	0.016872	0.0765476	0.233257	0.13702	0.0837978		137.5	0.149126	0.554147	0.0222692	0.0173319	0.0833887	0.242459	0.154753	0.098152
137.6	0.150951	0.545541	0.019584	0.0162642	0.0778258	0.232462	0.137295	0.0843008		137.6	0.14836	0.554381	0.0220879	0.0167241	0.084667	0.241663	0.155028	0.098655
137.7	0.151754	0.546336	0.0204172	0.0174702	0.0778105	0.231578	0.135965	0.0849887		137.7	0.149163	0.555176	0.0229211	0.0179301	0.0846516	0.24078	0.153698	0.0993429
137.8	0.151692	0.544411	0.0200418	0.0168554	0.0780179	0.231419	0.135315	0.0848276		137.8	0.149101	0.553251	0.0225457	0.0173153	0.0848591	0.24062	0.153048	0.0991818
137.9	0.150909	0.545741	0.0195325	0.0188187	0.0788792	0.230965	0.136409	0.0843089		137.9	0.148317	0.554581	0.0220364	0.0192786	0.0857204	0.240167	0.154142	0.0986631
138	0.150382	0.544363	0.0191671	0.0167511	0.0780443	0.231806	0.137794	0.0848217		138	0.14779	0.553203	0.021671	0.017211	0.0848854	0.241007	0.155527	0.0991759
138.1	0.151917	0.54397	0.0188115	0.0188544	0.0788198	0.231033	0.135436	0.0850917		138.1	0.149325	0.55281	0.0213154	0.0193143	0.085661	0.240234	0.15317	0.0994459
138.2	0.153389	0.544696	0.0190933	0.0190116	0.0796138	0.231478	0.135662	0.084914		138.2	0.150797	0.553536	0.0215972	0.0194715	0.086455	0.240679	0.153395	0.0992682
138.3	0.15354	0.543247	0.017863	0.0195152	0.078973	0.232111	0.135262	0.0862197		138.3	0.150948	0.552087	0.0203669	0.0199751	0.0858141	0.241312	0.152995	0.100574
138.4	0.154195	0.542455	0.0176481	0.0202704	0.0788925	0.231743	0.135813	0.0856528		138.4	0.151603	0.551295	0.020152	0.0207303	0.0857336	0.240944	0.153546	0.100007
138.5	0.153582	0.541975	0.017951	0.0213722	0.0785668	0.232872	0.135945	0.085758		138.5	0.15099	0.550815	0.0204549	0.0218321	0.0854079	0.242074	0.153678	0.100112
138.6	0.152964	0.540163	0.0168587	0.0218086	0.0783866	0.232842	0.135977	0.0849964		138.6	0.150373	0.549003	0.0193626	0.0222685	0.0852277	0.242044	0.15371	0.0993506
138.7	0.152805	0.541545	0.0185455	0.0214667	0.0794001	0.23307	0.135076	0.0845844		138.7	0.150213	0.550385	0.0210494	0.0219266	0.0862412	0.242272	0.152809	0.0989386
138.8	0.153135	0.542648	0.0198442	0.0208518	0.0775254	0.233726	0.136481	0.0837069		138.8	0.150543	0.551488	0.0223481	0.0213117	0.0843666	0.242928	0.154214	0.0980611
138.9	0.153319	0.541316	0.0194182	0.0200691	0.078869	0.232972	0.136623	0.0845517		138.9	0.150728	0.550156	0.0219221	0.020529	0.0857101	0.242173	0.154356	0.0989059
139	0.153725	0.54194	0.019415	0.0202748	0.0790769	0.23382	0.137646	0.0850835		139	0.151134	0.55078	0.0219189	0.0207347	0.085918	0.243021	0.155379	0.0994377
139.1	0.153706	0.542813	0.0196713	0.0184153	0.076703	0.232976	0.137601	0.0855467		139.1	0.151115	0.551653	0.0221752	0.0188752	0.0835442	0.242177	0.155335	0.0999009
139.2	0.153953	0.54231	0.0202453	0.0185589	0.0764532	0.233456	0.136422	0.0838683		139.2	0.151361	0.55115	0.0227492	0.0190188	0.0832944	0.242657	0.154155	0.0982225
139.3	0.153952	0.543779	0.0206825	0.0187618	0.0776482	0.231753	0.13488	0.0847541		139.3	0.151361	0.552618	0.0231864	0.0192216	0.0844894	0.240955	0.152613	0.0991083
139.4	0.155146	0.544029	0.0211824	0.0181297	0.0768504	0.232971	0.136214	0.0849653		139.4	0.152555	0.552869	0.0236863	0.0185896	0.0836915	0.242173	0.153947	0.0993195
139.5	0.154146	0.544661	0.0198061	0.0179879	0.0754337	0.232665	0.13597	0.0849878		139.5	0.151554	0.553501	0.02231	0.0184478	0.0822748	0.241866	0.153703	0.099342
139.6	0.155655	0.543429	0.0199139	0.0178588	0.0758032	0.232981	0.134935	0.086447		139.6	0.153063	0.552269	0.0224178	0.0183187	0.0826443	0.242183	0.152669	0.100801
139.7	0.156376	0.544784	0.0200994	0.0175812	0.077391	0.232492	0.136279	0.0860807		139.7	0.153785	0.553624	0.0226033	0.0180411	0.0842321	0.241693	0.154012	0.100435
139.8	0.15532	0.545272	0.0197184	0.0166356	0.076561	0.231498	0.136597	0.0843189		139.8	0.152729	0.554111	0.0222223	0.0170955	0.0834022	0.240699	0.15433	0.0986731
139.9	0.155194	0.546379	0.0194474	0.0166033	0.0764879	0.231678	0.13747	0.0849029		139.9	0.152602	0.555219	0.0219513	0.0170632	0.0833291	0.240879	0.155204	0.0992571
140	0.155324	0.547057	0.0195106	0.0164667	0.0747909	0.231245	0.135995	0.085013		140	0.152733	0.555897	0.0220145	0.0169266	0.0816321	0.240447	0.153728	0.0993672
140.1	0.15523	0.547672	0.0196977	0.0179358	0.0755365	0.231559	0.135229	0.0848833		140.1	0.152639	0.556512	0.0222016	0.0183957	0.0823776	0.24076	0.152962	0.0992375
140.2	0.154056	0.547498	0.0196006	0.0172471	0.0746312	0.232072	0.136179	0.0858266		140.2	0.151465	0.556338	0.0221045	0.017707	0.0814723	0.241274	0.153912	0.100181
140.3	0.153318	0.547465	0.0192087	0.0176977	0.0752027	0.23222	0.136252	0.0865882		140.3	0.150726	0.556305	0.0217126	0.0181576	0.0820439	0.241422	0.153985	0.100942
140.4	0.151945	0.546339	0.0185589	0.0181325	0.0748395	0.231981	0.137596	0.0865401		140.4	0.149353	0.555179	0.0210628	0.0185924	0.0816807	0.241182	0.155329	0.100894
140.5	0.150567	0.545353	0.0181797	0.0174204	0.0753902	0.232644	0.137154	0.0848971		140.5	0.147976	0.554193	0.0206836	0.0178803	0.0822314	0.241845	0.154887	0.0992513
140.6	0.150671	0.545327	0.0167238	0.0172809	0.0753646	0.233206	0.136879	0.0849558		140.6	0.148079	0.554167	0.0192277	0.0177408	0.0822057	0.242407	0.154612	0.09931
140.7	0.150585	0.547504	0.019475	0.0170649	0.0754652	0.234277	0.138571	0.0834799		140.7	0.147993	0.556343	0.0219789	0.0175248	0.0823064	0.243479	0.156305	0.0978341
140.8	0.150489	0.546501	0.0184728	0.0165496	0.0752902	0.2332	0.140105	0.0841145		140.8	0.147898	0.555341	0.0209767	0.0170095	0.0821314	0.242401	0.157838	0.0984687
140.9	0.150785	0.546782	0.0175035	0.016759	0.0763037	0.233316	0.139113	0.0848967		140.9	0.148194	0.555621	0.0200074	0.0172189	0.0831448	0.242518	0.156846	0.0992509
141	0.149918	0.546999	0.0188926	0.0164048	0.0753967	0.234407	0.139564	0.0846687		141	0.147327	0.555839	0.0213965	0.0168647	0.0822378	0.243608	0.157297	0.0990229
141.1	0.149496	0.547149	0.0182195	0.0162419	0.0745573	0.234741	0.139119	0.0837522		141.1	0.146904	0.555989	0.0207234	0.0167018	0.0813984	0.243942	0.156853	0.0981064
141.2	0.150797	0.545964	0.0194108	0.0174248	0.0754602	0.234424	0.139783	0.0834127		141.2	0.148206	0.554803	0.0219147	0.0178847	0.0823013	0.243626	0.157516	0.0977669
141.3	0.150375	0.546797	0.0213126	0.0172717	0.0765629	0.234633	0.138563	0.0840809		141.3	0.147783	0.555637	0.0238165	0.0177316	0.083404	0.243834	0.156296	0.0984351
141.4	0.152335	0.547004	0.0212987	0.016355	0.0765618	0.235373	0.139945	0.0832997		141.4	0.149744	0.555844	0.0238026	0.0168149	0.083403	0.244575	0.157679	0.0976539
141.5	0.152553	0.545246	0.020508	0.0162624	0.0761567	0.235738	0.138944	0.0826185		141.5	0.149961	0.554085	0.0230119	0.0167223	0.0829978	0.244939	0.156678	0.0969727
141.6	0.153499	0.545578	0.0229674	0.0167734	0.0781514	0.234834	0.138335	0.0840447		141.6	0.150908	0.554418	0.0254713	0.0172333	0.0849926	0.244036	0.156068	0.0983989
141.7	0.152994	0.545088	0.0220402	0.0166802	0.078614	0.234539	0.138141	0.0831127		141.7	0.150402	0.553928	0.0245441	0.0171401	0.0854551	0.243741	0.155874	0.0974669
141.8	0.153529	0.546429	0.0217612	0.016566	0.0775197	0.233921	0.136113	0.0840432		141.8	0.150937	0.555269	0.0242651	0.0170259	0.0843609	0.243122	0.153846	0.0983974
141.9	0.153777	0.546801	0.0235233	0.016768	0.07573	0.233681	0.136765	0.0843454		141.9	0.151186	0.555641	0.0260272	0.0172279	0.0825712	0.242882	0.154498	0.0986996
142	0.154321	0.545958	0.0226433	0.0170759	0.0772151	0.233061	0.136	0.0837729		142	0.151729	0.554797	0.0251472	0.0175358	0.0840563	0.242262	0.153733	0.0981271
142.1	0.154107	0.545974	0.0227063	0.0177163	0.0765012	0.233697	0.13545	0.084656		142.1	0.151516	0.554813	0.0252102	0.0181762	0.0833423	0.242898	0.153183	0.0990102
142.2	0.155018	0.547024	0.0216855	0.0180682	0.0767531	0.232172	0.135637	0.0846545		142.2	0.152427	0.555863	0.0241894	0.0185281	0.0835942	0.241374	0.15337	0.0990087
142.3	0.154068	0.546103	0.0211669	0.0171627	0.0767018	0.23142	0.137235	0.086164		142.3	0.151477	0.554943	0.0236708	0.0176226	0.0835429	0.240621	0.154968	0.100518
142.4	0.15361	0.546295	0.0185125	0.017512	0.0765211	0.231223	0.137273	0.085254		142.4	0.151019	0.555135	0.0210164	0.0179719	0.0833623	0.240424	0.155006	0.0996082
142.5	0.153014	0.545827	0.0187472	0.0172034	0.0757151	0.230567	0.135969	0.0846863		142.5	0.150422	0.554667	0.0212511	0.0176633	0.0825562	0.239769	0.153702	0.0990405
142.6	0.153807	0.545573	0.0170744	0.0184226	0.0752753	0.230829	0.135761	0.0855832		142.6	0.151216	0.554413	0.0195783	0.0188825	0.0821164	0.240031	0.153494	0.0999374
142.7	0.153993	0.548178	0.01781	0.0189173	0.0757432	0.231053	0.137119	0.0839449		142.7	0.151402	0.557017	0.0203139	0.0193772	0.0825843	0.240254	0.154853	0.0982991
142.8	0.152449	0.548163	0.0175108	0.0197005	0.0755498	0.230657	0.136121	0.0845417		142.8	0.149858	0.557003	0.0200147	0.0201604	0.0823909	0.239858	0.153854	0.0988959
142.9	0.151958	0.548348	0.0171176	0.019217	0.074307	0.231365	0.135196	0.0842377		142.9	0.149367	0.557188	0.0196215	0.0196769	0.0811481	0.240566	0.152929	0.0985919
143	0.15097	0.549094	0.0172733	0.0197586	0.0764609	0.231948	0.136284	0.0846881		143	0.148378	0.557933	0.0197772	0.0202185	0.0833021	0.241149	0.154017	0.0990423
143.1	0.151869	0.54979	0.0176713	0.0195255	0.0760925	0.232214	0.136673	0.0848201		143.1	0.149277	0.55863	0.0201752	0.0199854	0.0829337	0.241415	0.154406	0.0991743
143.2	0.151606	0.548569	0.0180084	0.0192652	0.0759665	0.231643	0.135891	0.0854836		143.2	0.149015	0.557409	0.0205123	0.0197251	0.0828076	0.240844	0.153624	0.0998377
143.3	0.151237	0.549591	0.0180374	0.0196946	0.0771952	0.233446	0.135272	0.0849278		143.3	0.148646	0.558431	0.0205413	0.0201545	0.0840363	0.242647	0.153005	0.099282
143.4	0.151412	0.549516	0.0191833	0.0187323	0.0769237	0.23377	0.13565	0.085079		143.4	0.148821	0.558356	0.0216872	0.0191922	0.0837649	0.242972	0.153384	0.0994331
143.5	0.151263	0.547198	0.0190777	0.0192233	0.0756961	0.234457	0.134644	0.0860687		143.5	0.148671	0.556038	0.0215816	0.0196832	0.0825373	0.243658	0.152377	0.100423
143.6	0.150849	0.547571	0.0190668	0.0201919	0.0768383	0.234321	0.135155	0.0848475		143.6	0.148257	0.556411	0.0215707	0.0206518	0.0836794	0.243523	0.152888	0.0992017
143.7	0.151944	0.546385	0.0193322	0.0194426	0.0766775	0.235063	0.13446	0.0854297		143.7	0.149352	0.555225	0.0218361	0.0199025	0.0835186	0.244264	0.152193	0.0997839
143.8	0.152343	0.547667	0.0201736	0.0195388	0.0770277	0.233977	0.134423	0.0850827		143.8	0.149752	0.556507	0.0226775	0.0199987	0.0838688	0.243178	0.152156	0.0994369
143.9	0.151988	0.547633	0.0200653	0.0185964	0.076943	0.234484	0.136847	0.0847553		143.9	0.149397	0.556473	0.0225692	0.0190563	0.0837842	0.243685	0.15458	0.0991095
144	0.153034	0.549049	0.0186313	0.0184659	0.0777483	0.235457	0.136589	0.085392		144	0.150443	0.557889	0.0211352	0.0189258	0.0845894	0.244659	0.154323	0.0997462
144.1	0.153319	0.549942	0.0199862	0.0191278	0.0761488	0.23477	0.136445	0.0856617		144.1	0.150728	0.558782	0.0224901	0.0195877	0.08299	0.243971	0.154179	0.100016
144.2	0.153374	0.548511	0.0183968	0.0191862	0.0766913	0.234294	0.137967	0.0851436		144.2	0.150782	0.557351	0.0209007	0.0196461	0.0835325	0.243496	0.1557	0.0994978
144.3	0.152502	0.549158	0.0186298	0.0186025	0.0753419	0.234154	0.139187	0.0854786		144.3	0.149911	0.557998	0.0211337	0.0190624	0.0821831	0.243355	0.15692	0.0998327
144.4	0.153533	0.549565	0.0180519	0.0180849	0.0759186	0.234308	0.13847	0.0842971		144.4	0.150941	0.558405	0.0205558	0.0185448	0.0827598	0.243509	0.156203	0.0986513
144.5	0.152508	0.548261	0.0176737	0.017804	0.0748207	0.233336	0.138529	0.0852129		144.5	0.149917	0.557101	0.0201776	0.0182639	0.0816619	0.242538	0.156262	0.0995671
144.6	0.153898	0.548995	0.0174015	0.0182598	0.0742629	0.235133	0.138001	0.0846857		144.6	0.151306	0.557835	0.0199054	0.0187197	0.081104	0.244334	0.155734	0.0990399
144.7	0.153381	0.550217	0.0178544	0.0186093	0.074374	0.23408	0.138376	0.0845711		144.7	0.15079	0.559057	0.0203583	0.0190692	0.0812152	0.243281	0.156109	0.0989253
144.8	0.151774	0.550238	0.01661	0.0176904	0.0741718	0.234221	0.139662	0.0845744		144.8	0.149182	0.559078	0.0191139	0.0181502	0.0810129	0.243422	0.157395	0.0989286
144.9	0.151767	0.54962	0.0172081	0.0166021	0.0742247	0.234176	0.138469	0.0846428		144.9	0.149175	0.55846	0.019712	0.017062	0.0810658	0.243377	0.156202	0.098997
145	0.151716	0.550779	0.0180018	0.0185297	0.076105	0.233793	0.139296	0.0859244		145	0.149124	0.559619	0.0205057	0.0189896	0.0829461	0.242995	0.15703	0.100279
145.1	0.153511	0.548846	0.0168033	0.0180468	0.0754325	0.233905	0.139499	0.0858777		145.1	0.150919	0.557685	0.0193072	0.0185067	0.0822737	0.243106	0.157233	0.100232
145.2	0.152879	0.549111	0.015532	0.0179793	0.0753795	0.234126	0.139702	0.0853427		145.2	0.150288	0.557951	0.0180359	0.0184392	0.0822207	0.243328	0.157435	0.0996969
145.3	0.152958	0.549794	0.0165334	0.0187384	0.0761934	0.234953	0.138694	0.0843735		145.3	0.150366	0.558634	0.0190373	0.0191983	0.0830346	0.244155	0.156427	0.0987277
145.4	0.153134	0.549407	0.016689	0.0173604	0.0766793	0.233354	0.139142	0.0848264		145.4	0.150543	0.558247	0.0191929	0.0178203	0.0835204	0.242556	0.156875	0.0991806
145.5	0.154256	0.548921	0.016595	0.0185202	0.0766227	0.234453	0.139279	0.0853745		145.5	0.151665	0.557761	0.0190989	0.0189801	0.0834638	0.243654	0.157012	0.0997287
145.6	0.154065	0.548216	0.0176717	0.0204424	0.0769963	0.233302	0.138958	0.0840016		145.6	0.151474	0.557056	0.0201756	0.0209023	0.0838374	0.242503	0.156691	0.0983558
145.7	0.155148	0.549075	0.0160647	0.0195143	0.0775422	0.23369	0.137839	0.0853113		145.7	0.152556	0.557915	0.0185686	0.0199742	0.0843833	0.242891	0.155572	0.0996655
145.8	0.155694	0.550198	0.0159606	0.020033	0.0772849	0.233487	0.138585	0.0844142		145.8	0.153102	0.559038	0.0184645	0.0204929	0.084126	0.242689	0.156318	0.0987684
145.9	0.155852	0.552062	0.016642	0.0191138	0.0771802	0.23374	0.138543	0.0842421		145.9	0.153261	0.560902	0.0191459	0.0195737	0.0840213	0.242941	0.156277	0.0985963
146	0.156618	0.55218	0.0165037	0.0197034	0.0760424	0.233917	0.136101	0.0847982		146	0.154027	0.56102	0.0190076	0.0201633	0.0828836	0.243119	0.153834	0.0991524
146.1	0.157596	0.551489	0.0168052	0.0199168	0.0761359	0.233287	0.136106	0.0831244		146.1	0.155004	0.560329	0.0193091	0.0203767	0.082977	0.242488	0.153839	0.0974786
146.2	0.156377	0.550952	0.0186361	0.0199855	0.0769962	0.232549	0.134922	0.0824389		146.2	0.153786	0.559791	0.02114	0.0204454	0.0838373	0.241751	0.152655	0.0967931
146.3	0.157163	0.553507	0.0169142	0.0171434	0.0770489	0.232411	0.135672	0.0826822		146.3	0.154572	0.562347	0.0194181	0.0176033	0.0838901	0.241612	0.153405	0.0970364
146.4	0.156555	0.553326	0.0187266	0.0174881	0.0770604	0.233574	0.135484	0.0841808		146.4	0.153964	0.562165	0.0212305	0.0179479	0.0839016	0.242775	0.153217	0.098535
146.5	0.156065	0.553553	0.0192031	0.0175115	0.0765671	0.234278	0.135874	0.0847502		146.5	0.153473	0.562393	0.021707	0.0179714	0.0834083	0.243479	0.153607	0.0991044
146.6	0.156318	0.55266	0.0183536	0.017364	0.0755742	0.233197	0.136084	0.0841875		146.6	0.153727	0.5615	0.0208575	0.0178239	0.0824154	0.242399	0.153817	0.0985417
146.7	0.154103	0.552197	0.0181584	0.0175898	0.0768659	0.232963	0.136923	0.0854888		146.7	0.151512	0.561036	0.0206623	0.0180497	0.083707	0.242164	0.154656	0.099843
146.8	0.154947	0.553732	0.01859	0.0163483	0.0774782	0.233318	0.137099	0.0849105		146.8	0.152356	0.562572	0.0210939	0.0168082	0.0843193	0.242519	0.154833	0.0992646
146.9	0.154537	0.552916	0.0180402	0.016772	0.0774556	0.232056	0.135634	0.0847118		146.9	0.151945	0.561756	0.0205441	0.0172318	0.0842967	0.241258	0.153367	0.099066
147	0.15407	0.553281	0.0177352	0.0181027	0.0786445	0.232592	0.136944	0.0860267		147	0.151478	0.562121	0.0202391	0.0185626	0.0854857	0.241794	0.154678	0.100381
147.1	0.155402	0.551627	0.0170795	0.017546	0.0788961	0.233153	0.136383	0.0857573		147.1	0.152811	0.560466	0.0195834	0.0180059	0.0857372	0.242354	0.154117	0.100112
147.2	0.152833	0.553679	0.0168075	0.0171911	0.07824	0.23391	0.136915	0.0868947		147.2	0.150241	0.562519	0.0193114	0.017651	0.0850811	0.243111	0.154648	0.101249
147.3	0.153534	0.554244	0.0160041	0.0168845	0.0782855	0.233456	0.136414	0.0870096		147.3	0.150943	0.563084	0.018508	0.0173444	0.0851267	0.242658	0.154148	0.101364
147.4	0.153983	0.555104	0.01709	0.016807	0.0783435	0.233579	0.13708	0.0877481		147.4	0.151391	0.563944	0.0195939	0.0172668	0.0851846	0.24278	0.154813	0.102102
147.5	0.152295	0.554429	0.0177259	0.0174013	0.0781932	0.23381	0.13747	0.087432		147.5	0.149703	0.563269	0.0202298	0.0178611	0.0850343	0.243011	0.155203	0.101786
147.6	0.152829	0.553562	0.0167432	0.0181975	0.0773757	0.232455	0.137653	0.0866391		147.6	0.150238	0.562402	0.0192471	0.0186574	0.0842168	0.241656	0.155386	0.100993
147.7	0.153731	0.554836	0.0159544	0.0174303	0.0772215	0.233828	0.137174	0.0868827		147.7	0.15114	0.563676	0.0184583	0.0178902	0.0840627	0.243029	0.154907	0.101237
147.8	0.153287	0.555043	0.0172104	0.0177872	0.077548	0.232019	0.136555	0.0863187		147.8	0.150696	0.563883	0.0197143	0.0182471	0.0843891	0.24122	0.154288	0.100673
147.9	0.153705	0.556707	0.0182682	0.0174278	0.0775396	0.23152	0.135248	0.085673		147.9	0.151113	0.565547	0.0207721	0.0178877	0.0843808	0.240722	0.152981	0.100027
148	0.154172	0.55574	0.0164103	0.0185113	0.0766702	0.231904	0.134151	0.0863653		148	0.151581	0.56458	0.0189142	0.0189712	0.0835113	0.241106	0.151885	0.100719
148.1	0.154231	0.557209	0.0172395	0.0181942	0.0765932	0.231139	0.134709	0.0847264		148.1	0.15164	0.566049	0.0197434	0.0186541	0.0834344	0.24034	0.152442	0.0990806
148.2	0.153868	0.557137	0.0185144	0.0187413	0.077465	0.230782	0.133716	0.0856906		148.2	0.151277	0.565977	0.0210183	0.0192012	0.0843061	0.239984	0.151449	0.100045
148.3	0.154204	0.558114	0.0180213	0.0178705	0.0761978	0.231417	0.135389	0.086081		148.3	0.151612	0.566954	0.0205252	0.0183304	0.0830389	0.240618	0.153122	0.100435
148.4	0.153483	0.557294	0.020008	0.0188457	0.0754529	0.23189	0.136289	0.0859663		148.4	0.150891	0.566134	0.0225119	0.0193056	0.0822941	0.241091	0.154022	0.10032
148.5	0.154931	0.55651	0.0191626	0.0188167	0.0748808	0.231959	0.13608	0.0853621		148.5	0.15234	0.56535	0.0216665	0.0192766	0.0817219	0.241161	0.153813	0.0997163
148.6	0.153721	0.556246	0.0188343	0.0181936	0.0750478	0.229956	0.135612	0.0857265		148.6	0.15113	0.565086	0.0213382	0.0186535	0.0818889	0.239157	0.153345	0.100081
148.7	0.153454	0.557719	0.0194029	0.0180677	0.0758186	0.229846	0.134405	0.0861333		148.7	0.150862	0.566559	0.0219068	0.0185276	0.0826598	0.239048	0.152139	0.100487
148.8	0.155138	0.558161	0.0178466	0.017732	0.0758511	0.229531	0.134016	0.0851306		148.8	0.152546	0.567001	0.0203505	0.0181919	0.0826922	0.238733	0.151749	0.0994848
148.9	0.154667	0.557825	0.0176828	0.0180078	0.0758653	0.229994	0.13389	0.0850064		148.9	0.152075	0.566665	0.0201867	0.0184677	0.0827064	0.239196	0.151624	0.0993606
149	0.154751	0.557923	0.0179169	0.0189594	0.0762495	0.230448	0.134844	0.0856701		149	0.152159	0.566763	0.0204208	0.0194193	0.0830907	0.23965	0.152577	0.100024
149.1	0.154988	0.557498	0.0176435	0.0188914	0.0770171	0.229235	0.134354	0.0854166		149.1	0.152397	0.566338	0.0201474	0.0193513	0.0838582	0.238437	0.152087	0.0997708
149.2	0.154201	0.558431	0.0176101	0.0187118	0.077407	0.231561	0.13593	0.0861184		149.2	0.151609	0.567271	0.020114	0.0191717	0.0842481	0.240762	0.153663	0.100473
149.3	0.154826	0.558662	0.0185411	0.0181957	0.0770799	0.230122	0.135248	0.0852112		149.3	0.152235	0.567502	0.021045	0.0186556	0.083921	0.239323	0.152981	0.0995654
149.4	0.154577	0.558303	0.0176612	0.0175359	0.078426	0.23106	0.136226	0.0860485		149.4	0.151986	0.567143	0.0201651	0.0179958	0.0852671	0.240262	0.15396	0.100403
149.5	0.153447	0.557261	0.0182446	0.0178997	0.0783546	0.230229	0.136588	0.0857072		149.5	0.150856	0.566101	0.0207485	0.0183596	0.0851958	0.23943	0.154322	0.100061
149.6	0.155703	0.55819	0.0176036	0.0189756	0.0776694	0.230013	0.137352	0.0850928		149.6	0.153112	0.567029	0.0201075	0.0194355	0.0845105	0.239214	0.155085	0.099447
149.7	0.15529	0.559397	0.0176018	0.0179303	0.0775972	0.230688	0.136094	0.0855068		149.7	0.152698	0.568237	0.0201057	0.0183902	0.0844384	0.239889	0.153827	0.099861
149.8	0.154768	0.558943	0.0177029	0.0180001	0.0793568	0.229823	0.136519	0.0846133		149.8	0.152176	0.567783	0.0202068	0.01846	0.0861979	0.239024	0.154252	0.0989675
149.9	0.156266	0.559034	0.0185717	0.017362	0.0777886	0.230552	0.136968	0.0858344		149.9	0.153674	0.567874	0.0210756	0.0178219	0.0846297	0.239754	0.154701	0.100189
150	0.155909	0.559479	0.0167225	0.0186537	0.0781394	0.231018	0.136685	0.0850052		150	0.153318	0.568319	0.0192264	0.0191135	0.0849806	0.24022	0.154418	0.0993594
150.1	0.156218	0.558788	0.0178204	0.0186598	0.0787807	0.230106	0.137286	0.0857101		150.1	0.153627	0.567628	0.0203243	0.0191197	0.0856218	0.239308	0.155019	0.100064
150.2	0.155739	0.55825	0.0175938	0.0179748	0.0799001	0.23146	0.13693	0.0854053		150.2	0.153147	0.56709	0.0200977	0.0184347	0.0867412	0.240661	0.154663	0.0997595
150.3	0.155743	0.557204	0.0185687	0.0182865	0.0789787	0.230918	0.137103	0.0846275		150.3	0.153152	0.566044	0.0210726	0.0187464	0.0858199	0.240119	0.154836	0.0989817
150.4	0.15578	0.557401	0.0175562	0.0181813	0.0790699	0.230471	0.13754	0.0842751		150.4	0.153189	0.566241	0.0200601	0.0186412	0.0859111	0.239672	0.155273	0.0986293
150.5	0.155993	0.556665	0.0183809	0.018269	0.0781852	0.230298	0.136319	0.085474		150.5	0.153401	0.565505	0.0208848	0.0187289	0.0850264	0.2395	0.154053	0.0998282
150.6	0.155755	0.556426	0.0185086	0.017458	0.0783924	0.229538	0.135607	0.0847943		150.6	0.153164	0.565266	0.0210125	0.0179179	0.0852336	0.238739	0.15334	0.0991485
150.7	0.156688	0.557098	0.0177061	0.0173219	0.0783002	0.229224	0.134629	0.085194		150.7	0.154096	0.565937	0.02021	0.0177818	0.0851413	0.238425	0.152362	0.0995482
150.8	0.155939	0.556296	0.0189104	0.0170566	0.0773642	0.230523	0.135045	0.0846379		150.8	0.153347	0.565135	0.0214143	0.0175165	0.0842053	0.239725	0.152779	0.0989921
150.9	0.157137	0.555618	0.0188801	0.0173039	0.0774853	0.230131	0.13607	0.0851496		150.9	0.154545	0.564457	0.021384	0.0177638	0.0843265	0.239332	0.153803	0.0995038
151	0.156963	0.555274	0.0179076	0.0177054	0.077119	0.229829	0.135437	0.0853937		151	0.154371	0.564114	0.0204115	0.0181653	0.0839601	0.23903	0.153171	0.0997479
151.1	0.1561	0.556007	0.0194208	0.0192535	0.0781461	0.231416	0.135338	0.0859342		151.1	0.153509	0.564847	0.0219247	0.0197134	0.0849872	0.240617	0.153071	0.100288
151.2	0.156072	0.556229	0.0187997	0.0188468	0.0767232	0.232999	0.136037	0.0859175		151.2	0.15348	0.565069	0.0213036	0.0193067	0.0835643	0.2422	0.15377	0.100272
151.3	0.15569	0.556925	0.0186351	0.0190138	0.0756094	0.232228	0.136577	0.0862039		151.3	0.153098	0.565765	0.021139	0.0194737	0.0824505	0.24143	0.15431	0.100558
151.4	0.15648	0.557595	0.0168951	0.0193481	0.0759725	0.233175	0.136122	0.0860648		151.4	0.153888	0.566435	0.019399	0.019808	0.0828136	0.242376	0.153855	0.100419
151.5	0.155855	0.558006	0.0199778	0.0213877	0.0742192	0.233357	0.135118	0.0865057		151.5	0.153264	0.566846	0.0224817	0.0218476	0.0810603	0.242559	0.152852	0.10086
151.6	0.156151	0.559761	0.0192056	0.0206457	0.0745628	0.233996	0.136524	0.086102		151.6	0.153559	0.568601	0.0217095	0.0211056	0.0814039	0.243198	0.154257	0.100456
151.7	0.156536	0.558936	0.0199033	0.0201044	0.0747021	0.234689	0.135359	0.0873267		151.7	0.153944	0.567776	0.0224072	0.0205643	0.0815432	0.24389	0.153092	0.101681
151.8	0.154988	0.559286	0.0189736	0.0195468	0.0757772	0.234122	0.136565	0.087306		151.8	0.152396	0.568126	0.0214775	0.0200067	0.0826183	0.243324	0.154298	0.10166
151.9	0.156953	0.560191	0.0190545	0.020379	0.0743445	0.234893	0.135954	0.087713		151.9	0.154361	0.569031	0.0215584	0.0208389	0.0811856	0.244094	0.153687	0.102067
152	0.155755	0.561004	0.0183681	0.0212674	0.0767562	0.235152	0.134743	0.0868275		152	0.153164	0.569844	0.020872	0.0217273	0.0835973	0.244354	0.152476	0.101182
152.1	0.155341	0.559762	0.0185127	0.0202204	0.0765885	0.235166	0.135432	0.0867749		152.1	0.15275	0.568602	0.0210166	0.0206803	0.0834296	0.244367	0.153165	0.101129
152.2	0.154481	0.559753	0.0187128	0.0196639	0.0783435	0.235697	0.135578	0.0858055		152.2	0.151889	0.568592	0.0212167	0.0201238	0.0851846	0.244899	0.153311	0.10016
152.3	0.154351	0.559536	0.020052	0.0200271	0.0779148	0.23547	0.135725	0.0854138		152.3	0.15176	0.568376	0.0225559	0.020487	0.084756	0.244672	0.153458	0.099768
152.4	0.154931	0.56092	0.019052	0.0191271	0.0772667	0.235798	0.134998	0.0838412		152.4	0.152339	0.56976	0.0215559	0.019587	0.0841078	0.245	0.152731	0.0981953
152.5	0.154964	0.559603	0.0183131	0.0178555	0.0771123	0.23613	0.135189	0.084095		152.5	0.152372	0.568443	0.020817	0.0183154	0.0839535	0.245331	0.152922	0.0984491
152.6	0.155695	0.561068	0.0169847	0.0180963	0.0776222	0.235052	0.133847	0.0830721		152.6	0.153104	0.569908	0.0194886	0.0185562	0.0844634	0.244254	0.15158	0.0974263
152.7	0.155122	0.561258	0.0180187	0.0166132	0.077801	0.234636	0.133954	0.0846555		152.7	0.152531	0.570098	0.0205226	0.0170731	0.0846421	0.243837	0.151687	0.0990097
152.8	0.154859	0.559323	0.0173059	0.0172727	0.0780277	0.234132	0.134266	0.0828786		152.8	0.152267	0.568163	0.0198098	0.0177326	0.0848688	0.243333	0.151999	0.0972328
152.9	0.155882	0.559661	0.0163976	0.0180975	0.0790047	0.233763	0.13523	0.0837974		152.9	0.153291	0.568501	0.0189015	0.0185574	0.0858459	0.242964	0.152963	0.0981516
153	0.157129	0.56084	0.0156097	0.0186726	0.0782092	0.233655	0.134042	0.0846514		153	0.154537	0.56968	0.0181136	0.0191325	0.0850503	0.242857	0.151775	0.0990056
153.1	0.156359	0.560175	0.0149623	0.0190703	0.0785653	0.233314	0.135928	0.0846727		153.1	0.153768	0.569015	0.0174662	0.0195302	0.0854065	0.242516	0.153661	0.0990269
153.2	0.157174	0.560752	0.0156468	0.0182855	0.0777587	0.232446	0.1358	0.0850416		153.2	0.154583	0.569592	0.0181507	0.0187454	0.0845999	0.241647	0.153533	0.0993958
153.3	0.156793	0.561759	0.0161851	0.0200827	0.0774124	0.231665	0.136023	0.0849189		153.3	0.154201	0.570599	0.018689	0.0205426	0.0842535	0.240867	0.153756	0.0992731
153.4	0.158078	0.561299	0.0152983	0.019266	0.0786725	0.232475	0.135002	0.0853757		153.4	0.155486	0.570139	0.0178022	0.0197259	0.0855136	0.241676	0.152735	0.0997299
153.5	0.156457	0.561672	0.0170001	0.0202334	0.0781575	0.231162	0.13581	0.0867827		153.5	0.153866	0.570512	0.019504	0.0206933	0.0849987	0.240364	0.153544	0.101137
153.6	0.157646	0.561626	0.0174572	0.0197579	0.0773192	0.231261	0.13653	0.0863046		153.6	0.155054	0.570466	0.0199611	0.0202178	0.0841603	0.240463	0.154263	0.100659
153.7	0.157283	0.560456	0.0171488	0.0199595	0.0780286	0.229905	0.136218	0.0876017		153.7	0.154692	0.569296	0.0196527	0.0204194	0.0848697	0.239106	0.153951	0.101956
153.8	0.157529	0.562082	0.0174911	0.0192309	0.0780295	0.23156	0.137071	0.0877377		153.8	0.154937	0.570922	0.019995	0.0196908	0.0848706	0.240762	0.154804	0.102092
153.9	0.15848	0.562003	0.0193126	0.0199878	0.0772165	0.231918	0.136116	0.0874255		153.9	0.155888	0.570843	0.0218165	0.0204477	0.0840576	0.241119	0.153849	0.10178
154	0.156485	0.562901	0.0182526	0.0198884	0.077588	0.232353	0.13583	0.087854		154	0.153893	0.571741	0.0207565	0.0203483	0.0844292	0.241555	0.153564	0.102208
154.1	0.155438	0.562896	0.0193003	0.0192728	0.0775267	0.232695	0.136845	0.0862464		154.1	0.152847	0.571736	0.0218042	0.0197327	0.0843678	0.241897	0.154578	0.100601
154.2	0.154782	0.563906	0.0209932	0.019592	0.0787483	0.232811	0.137559	0.0871946		154.2	0.152191	0.572745	0.0234971	0.0200519	0.0855894	0.242013	0.155292	0.101549
154.3	0.154779	0.564687	0.0199618	0.0182957	0.0775244	0.233397	0.137411	0.0871704		154.3	0.152187	0.573527	0.0224657	0.0187555	0.0843656	0.242598	0.155144	0.101525
154.4	0.154695	0.564436	0.0205708	0.0195665	0.0775722	0.233966	0.137297	0.085979		154.4	0.152104	0.573276	0.0230747	0.0200264	0.0844133	0.243168	0.15503	0.100333
154.5	0.154139	0.563747	0.0211267	0.0200995	0.0793643	0.233556	0.138664	0.086874		154.5	0.151548	0.572587	0.0236306	0.0205594	0.0862054	0.242758	0.156397	0.101228
154.6	0.154457	0.565408	0.0211903	0.0197265	0.0786642	0.233419	0.137143	0.0854957		154.6	0.151865	0.574248	0.0236942	0.0201864	0.0855053	0.24262	0.154876	0.0998498
154.7	0.154173	0.563841	0.0222402	0.0190052	0.0784581	0.234667	0.138439	0.0862082		154.7	0.151581	0.572681	0.0247441	0.0194651	0.0852992	0.243868	0.156172	0.100562
154.8	0.154687	0.564533	0.0205318	0.020256	0.0793271	0.233919	0.137614	0.0858659		154.8	0.152095	0.573373	0.0230357	0.0207159	0.0861682	0.24312	0.155347	0.10022
154.9	0.154755	0.564786	0.0197741	0.0190642	0.0785928	0.23403	0.137964	0.0868819		154.9	0.152164	0.573626	0.022278	0.0195241	0.0854339	0.243231	0.155697	0.101236
155	0.15572	0.563925	0.0193759	0.019543	0.0782112	0.235282	0.13628	0.086197		155	0.153129	0.572765	0.0218798	0.0200029	0.0850523	0.244483	0.154014	0.100551
155.1	0.154928	0.562843	0.0197871	0.0187025	0.0780393	0.233283	0.137044	0.084916		155.1	0.152337	0.571683	0.022291	0.0191624	0.0848805	0.242484	0.154778	0.0992701
155.2	0.155159	0.56363	0.0204933	0.0188849	0.078507	0.232686	0.135353	0.0858183		155.2	0.152568	0.57247	0.0229972	0.0193448	0.0853481	0.241888	0.153087	0.100172
155.3	0.155115	0.563307	0.0184432	0.0191018	0.0784724	0.233413	0.13556	0.0843166		155.3	0.152524	0.572147	0.0209471	0.0195616	0.0853136	0.242614	0.153293	0.0986708
155.4	0.156318	0.563646	0.0184394	0.0182895	0.079858	0.234815	0.135043	0.0844389		155.4	0.153726	0.572486	0.0209433	0.0187494	0.0866992	0.244016	0.152776	0.0987931
155.5	0.154555	0.562671	0.0186248	0.0189399	0.0790366	0.231828	0.135142	0.0834136		155.5	0.151964	0.571511	0.0211287	0.0193998	0.0858777	0.241029	0.152875	0.0977678
155.6	0.156464	0.561538	0.0182904	0.0182991	0.0790586	0.232811	0.13486	0.0846078		155.6	0.153873	0.570378	0.0207943	0.018759	0.0858998	0.242012	0.152593	0.098962
155.7	0.156059	0.561199	0.0175746	0.0176576	0.0797587	0.231855	0.134598	0.0849985		155.7	0.153468	0.570039	0.0200785	0.0181175	0.0865998	0.241056	0.152331	0.0993527
155.8	0.155617	0.562609	0.0187835	0.0169899	0.078789	0.232864	0.13334	0.0847743		155.8	0.153025	0.571449	0.0212874	0.0174498	0.0856301	0.242065	0.151073	0.0991285
155.9	0.154711	0.562311	0.0180574	0.0183708	0.0788608	0.230605	0.133564	0.0839674		155.9	0.15212	0.57115	0.0205613	0.0188307	0.085702	0.239806	0.151297	0.0983216
156	0.153733	0.56297	0.0170165	0.0191698	0.078711	0.231113	0.133869	0.0850694		156	0.151142	0.57181	0.0195204	0.0196297	0.0855521	0.240314	0.151602	0.0994236
156.1	0.153181	0.563418	0.0182704	0.0193905	0.079327	0.229338	0.133576	0.0852479		156.1	0.150589	0.572258	0.0207743	0.0198504	0.0861682	0.238539	0.151309	0.099602
156.2	0.153313	0.562911	0.01771	0.0183507	0.0786051	0.22901	0.13429	0.0869703		156.2	0.150722	0.571751	0.0202139	0.0188106	0.0854462	0.238212	0.152023	0.101324
156.3	0.153677	0.562573	0.0182738	0.0194204	0.0784531	0.228859	0.133896	0.0877171		156.3	0.151085	0.571413	0.0207777	0.0198803	0.0852943	0.23806	0.151629	0.102071
156.4	0.153367	0.562245	0.0199049	0.0210107	0.0784234	0.229719	0.134771	0.0867194		156.4	0.150775	0.571085	0.0224088	0.0214706	0.0852645	0.238921	0.152504	0.101074
156.5	0.154986	0.563277	0.0191778	0.0201273	0.0791366	0.228773	0.134826	0.0873805		156.5	0.152395	0.572117	0.0216817	0.0205872	0.0859777	0.237975	0.152559	0.101735
156.6	0.154122	0.564774	0.0187037	0.0202533	0.0777186	0.23009	0.133414	0.086577		156.6	0.151531	0.573614	0.0212076	0.0207132	0.0845598	0.239291	0.151147	0.100931
156.7	0.154263	0.564694	0.0180981	0.0197574	0.0782886	0.230449	0.134926	0.0869703		156.7	0.151671	0.573534	0.020602	0.0202173	0.0851297	0.239651	0.152659	0.101325
156.8	0.154496	0.564302	0.0172176	0.0200931	0.0779727	0.230808	0.133587	0.0880658		156.8	0.151904	0.573142	0.0197215	0.020553	0.0848139	0.24001	0.151321	0.10242
156.9	0.154286	0.564311	0.0169862	0.01941	0.0775604	0.231364	0.133335	0.0864704		156.9	0.151695	0.573151	0.0194901	0.0198699	0.0844016	0.240565	0.151069	0.100825
157	0.155275	0.564382	0.0192929	0.0204557	0.0770586	0.232486	0.133811	0.0853355		157	0.152683	0.573222	0.0217968	0.0209156	0.0838997	0.241688	0.151544	0.0996897
157.1	0.155721	0.564281	0.0184886	0.0188578	0.0761599	0.23105	0.134204	0.0854851		157.1	0.153129	0.573121	0.0209925	0.0193177	0.0830011	0.240252	0.151938	0.0998393
157.2	0.154566	0.56508	0.0178135	0.0193078	0.0777141	0.232514	0.134195	0.0855085		157.2	0.151975	0.57392	0.0203174	0.0197677	0.0845552	0.241715	0.151928	0.0998627
157.3	0.156798	0.566855	0.018506	0.0188583	0.077725	0.233909	0.134671	0.0847209		157.3	0.154207	0.575695	0.0210099	0.0193181	0.0845661	0.243111	0.152404	0.099075
157.4	0.157212	0.566545	0.0176799	0.019242	0.0775848	0.234104	0.134579	0.0844356		157.4	0.15462	0.575385	0.0201838	0.0197019	0.0844259	0.243305	0.152312	0.0987898
157.5	0.1573	0.565195	0.0177189	0.0191327	0.0779678	0.233544	0.134906	0.0845784		157.5	0.154708	0.574035	0.0202228	0.0195926	0.0848089	0.242745	0.152639	0.0989326
157.6	0.157826	0.566839	0.0189289	0.0190277	0.0781491	0.234168	0.13495	0.0853822		157.6	0.155235	0.575679	0.0214328	0.0194876	0.0849902	0.243369	0.152683	0.0997364
157.7	0.157748	0.566517	0.0191804	0.0195453	0.0776479	0.232823	0.135745	0.0855547		157.7	0.155157	0.575357	0.0216843	0.0200051	0.084489	0.242024	0.153479	0.0999089
157.8	0.156338	0.567639	0.0208024	0.0200814	0.0771089	0.234051	0.136603	0.0858057		157.8	0.153746	0.576479	0.0233063	0.0205413	0.08395	0.243253	0.154336	0.10016
157.9	0.157616	0.568067	0.0207877	0.0204887	0.0777033	0.233845	0.137127	0.0856785		157.9	0.155024	0.576907	0.0232916	0.0209486	0.0845444	0.243046	0.15486	0.100033
158	0.156893	0.566678	0.0205371	0.0205723	0.0776578	0.232511	0.13632	0.086739		158	0.154301	0.575518	0.023041	0.0210322	0.084499	0.241712	0.154053	0.101093
158.1	0.157049	0.567811	0.0207981	0.0199214	0.0775882	0.232536	0.137752	0.0860211		158.1	0.154458	0.57665	0.023302	0.0203813	0.0844294	0.241737	0.155485	0.100375
158.2	0.15795	0.564805	0.0223788	0.0198049	0.0770087	0.232379	0.136734	0.0857099		158.2	0.155358	0.573645	0.0248827	0.0202648	0.0838498	0.24158	0.154467	0.100064
158.3	0.157166	0.565689	0.021861	0.0212178	0.0781156	0.230805	0.138124	0.0871008		158.3	0.154574	0.574529	0.0243649	0.0216777	0.0849568	0.240006	0.155857	0.101455
158.4	0.156213	0.565915	0.021507	0.0204912	0.0788884	0.231618	0.138066	0.0862357		158.4	0.153621	0.574755	0.0240109	0.0209511	0.0857296	0.240819	0.155799	0.10059
158.5	0.157409	0.565766	0.022499	0.0211795	0.079309	0.230426	0.137211	0.0850345		158.5	0.154817	0.574605	0.0250029	0.0216394	0.0861501	0.239628	0.154945	0.0993887
158.6	0.155997	0.565053	0.0218904	0.02148	0.079328	0.231188	0.137223	0.0862356		158.6	0.153406	0.573893	0.0243943	0.0219399	0.0861691	0.24039	0.154956	0.10059
158.7	0.156108	0.563495	0.0209183	0.02007	0.0806395	0.231623	0.137978	0.0857118		158.7	0.153516	0.572335	0.0234222	0.0205299	0.0874807	0.240824	0.155711	0.100066
158.8	0.156162	0.562498	0.0212961	0.0205792	0.0792299	0.232063	0.138143	0.0870523		158.8	0.153571	0.571338	0.0238	0.0210391	0.0860711	0.241264	0.155876	0.101406
158.9	0.155363	0.562774	0.0216015	0.0196958	0.0800301	0.230807	0.137805	0.0846125		158.9	0.152772	0.571614	0.0241054	0.0201557	0.0868713	0.240009	0.155538	0.0989667
159	0.155835	0.561619	0.020703	0.0195865	0.0796018	0.231521	0.138941	0.0843728		159	0.153243	0.570459	0.0232069	0.0200464	0.086443	0.240722	0.156674	0.098727
159.1	0.155073	0.562536	0.0206017	0.0184472	0.0802035	0.232324	0.137953	0.0848648		159.1	0.152481	0.571376	0.0231056	0.0189071	0.0870446	0.241526	0.155686	0.099219
159.2	0.155361	0.562727	0.0191019	0.0197674	0.0809206	0.231877	0.13803	0.0850455		159.2	0.152769	0.571567	0.0216057	0.0202273	0.0877617	0.241079	0.155763	0.0993997
159.3	0.157304	0.562531	0.0187781	0.0191728	0.0802777	0.232004	0.137772	0.0856154		159.3	0.154713	0.571371	0.021282	0.0196327	0.0871189	0.241205	0.155505	0.0999696
159.4	0.156893	0.562677	0.0178728	0.0197684	0.0801313	0.232282	0.138262	0.0864844		159.4	0.154302	0.571517	0.0203767	0.0202283	0.0869725	0.241483	0.155995	0.100839
159.5	0.156372	0.564124	0.0169872	0.0203925	0.0805545	0.233083	0.137656	0.0858084		159.5	0.15378	0.572964	0.0194911	0.0208524	0.0873956	0.242284	0.15539	0.100163
159.6	0.156293	0.565825	0.0175077	0.0203951	0.0796122	0.232186	0.138436	0.0855577		159.6	0.153702	0.574665	0.0200116	0.020855	0.0864533	0.241387	0.156169	0.0999119
159.7	0.156328	0.564609	0.0175785	0.0205007	0.0793004	0.232666	0.137633	0.0864728		159.7	0.153737	0.573449	0.0200824	0.0209606	0.0861415	0.241867	0.155366	0.100827
159.8	0.156663	0.566197	0.017571	0.0199679	0.0787584	0.233006	0.137366	0.0852681		159.8	0.154071	0.575036	0.0200749	0.0204278	0.0855995	0.242207	0.155099	0.0996223
159.9	0.156201	0.565625	0.0164853	0.0198249	0.0785956	0.232828	0.136869	0.0852148		159.9	0.15361	0.574465	0.0189892	0.0202848	0.0854367	0.24203	0.154602	0.099569
160	0.156141	0.564882	0.0182985	0.020113	0.0786008	0.232773	0.137114	0.0846603		160	0.153549	0.573722	0.0208024	0.0205729	0.0854419	0.241974	0.154847	0.0990145
160.1	0.156438	0.566993	0.0190056	0.02087	0.0783308	0.234031	0.137005	0.0839683		160.1	0.153847	0.575832	0.0215095	0.0213299	0.0851719	0.243233	0.154738	0.0983225
160.2	0.155637	0.565204	0.0201585	0.0205583	0.0771587	0.232304	0.134561	0.084806		160.2	0.153045	0.574044	0.0226624	0.0210182	0.0839998	0.241505	0.152295	0.0991602
160.3	0.156291	0.567397	0.0186971	0.0194403	0.0778664	0.231156	0.13567	0.085379		160.3	0.153699	0.576236	0.021201	0.0199002	0.0847076	0.240358	0.153403	0.0997332
160.4	0.155687	0.567602	0.0190855	0.0203185	0.0779747	0.232449	0.133595	0.0844494		160.4	0.153096	0.576442	0.0215894	0.0207784	0.0848158	0.24165	0.151328	0.0988036
160.5	0.156439	0.566733	0.0203291	0.0198336	0.0771839	0.23086	0.134594	0.0844161		160.5	0.153848	0.575573	0.022833	0.0202935	0.084025	0.240061	0.152328	0.0987703
160.6	0.155345	0.566897	0.0190649	0.0188036	0.0776977	0.231634	0.133694	0.0864844		160.6	0.152753	0.575737	0.0215688	0.0192635	0.0845388	0.240835	0.151427	0.100839
160.7	0.156374	0.567281	0.0198541	0.0174105	0.078275	0.231447	0.133797	0.0842349		160.7	0.153783	0.576121	0.022358	0.0178704	0.0851162	0.240648	0.15153	0.0985891
160.8	0.15533	0.568298	0.0200278	0.0180387	0.0768117	0.232172	0.135324	0.0848575		160.8	0.152738	0.577138	0.0225317	0.0184986	0.0836528	0.241373	0.153057	0.0992117
160.9	0.153131	0.567193	0.0201724	0.0178561	0.0773173	0.231748	0.134153	0.0838385		160.9	0.150539	0.576033	0.0226763	0.018316	0.0841585	0.24095	0.151886	0.0981927
161	0.153691	0.568675	0.0196957	0.0175163	0.0776944	0.23359	0.134514	0.0849729		161	0.151099	0.577515	0.0221996	0.0179762	0.0845356	0.242792	0.152247	0.0993271
161.1	0.15393	0.568439	0.0190296	0.0177003	0.0783634	0.233634	0.134933	0.0860991		161.1	0.151338	0.577279	0.0215335	0.0181602	0.0852045	0.242835	0.152666	0.100453
161.2	0.154346	0.568234	0.0182807	0.0180074	0.0778267	0.232321	0.133733	0.0856719		161.2	0.151755	0.577074	0.0207846	0.0184673	0.0846678	0.241522	0.151467	0.100026
161.3	0.15403	0.568535	0.0184546	0.0172101	0.0784475	0.232175	0.135566	0.085947		161.3	0.151439	0.577375	0.0209585	0.01767	0.0852886	0.241377	0.153299	0.100301
161.4	0.153679	0.570199	0.0177259	0.0179882	0.0785197	0.232209	0.135378	0.0863049		161.4	0.151088	0.579038	0.0202298	0.0184481	0.0853609	0.24141	0.153111	0.100659
161.5	0.153879	0.569295	0.0164967	0.0194323	0.0784475	0.233603	0.134524	0.0842125		161.5	0.151287	0.578135	0.0190006	0.0198922	0.0852886	0.242804	0.152257	0.0985667
161.6	0.154817	0.567913	0.0185313	0.0190099	0.0786268	0.231185	0.135804	0.0852851		161.6	0.152225	0.576753	0.0210352	0.0194698	0.0854679	0.240386	0.153537	0.0996393
161.7	0.155786	0.565946	0.0185607	0.0189776	0.079945	0.232588	0.134092	0.085271		161.7	0.153195	0.574785	0.0210646	0.0194375	0.0867861	0.241789	0.151825	0.0996252
161.8	0.156061	0.565992	0.0171151	0.0193541	0.0807553	0.231509	0.1361	0.0842974		161.8	0.153469	0.574832	0.019619	0.019814	0.0875964	0.24071	0.153833	0.0986516
161.9	0.155861	0.56467	0.0180451	0.0192546	0.0811404	0.231171	0.134353	0.0845232		161.9	0.15327	0.57351	0.020549	0.0197145	0.0879816	0.240372	0.152087	0.0988774
162	0.156962	0.564397	0.0194289	0.0200953	0.0810847	0.231123	0.134291	0.084367		162	0.15437	0.573237	0.0219328	0.0205552	0.0879258	0.240324	0.152024	0.0987212
162.1	0.156272	0.564699	0.0188728	0.0206273	0.0815199	0.230151	0.133746	0.0841268		162.1	0.153681	0.573539	0.0213767	0.0210872	0.088361	0.239353	0.151479	0.098481
162.2	0.15652	0.563869	0.0200301	0.0195694	0.0799099	0.230075	0.133486	0.0857956		162.2	0.153928	0.572709	0.022534	0.0200293	0.086751	0.239277	0.151219	0.10015
162.3	0.157616	0.563493	0.0174726	0.0190543	0.0806257	0.229616	0.133056	0.0845358		162.3	0.155025	0.572333	0.0199765	0.0195142	0.0874668	0.238817	0.150789	0.0988899
162.4	0.156544	0.563851	0.0185654	0.0199792	0.0808047	0.231335	0.133121	0.0846723		162.4	0.153952	0.572691	0.0210693	0.0204391	0.0876458	0.240536	0.150854	0.0990265
162.5	0.156882	0.564882	0.0195771	0.0189878	0.0806636	0.231017	0.133272	0.0848327		162.5	0.15429	0.573722	0.022081	0.0194477	0.0875047	0.240218	0.151005	0.0991869
162.6	0.157354	0.564916	0.0178949	0.0196544	0.0809431	0.231065	0.13239	0.0854299		162.6	0.154763	0.573756	0.0203988	0.0201143	0.0877842	0.240266	0.150123	0.099784
162.7	0.158485	0.56631	0.020626	0.0185862	0.0809884	0.231524	0.133741	0.0842163		162.7	0.155894	0.575149	0.0231299	0.0190461	0.0878295	0.240725	0.151475	0.0985705
162.8	0.156795	0.566556	0.021611	0.0198058	0.0805206	0.232758	0.133678	0.0858615		162.8	0.154203	0.575396	0.0241149	0.0202657	0.0873618	0.24196	0.151411	0.100216
162.9	0.155713	0.565415	0.0206411	0.0198991	0.080369	0.231902	0.133836	0.0855203		162.9	0.153121	0.574255	0.023145	0.020359	0.0872102	0.241104	0.151569	0.0998744
163	0.157075	0.56807	0.0215789	0.0193815	0.0796786	0.233613	0.133521	0.086708		163	0.154483	0.57691	0.0240828	0.0198414	0.0865198	0.242814	0.151255	0.101062
163.1	0.156594	0.568152	0.0199231	0.0191758	0.0803277	0.232602	0.134477	0.0865784		163.1	0.154003	0.576992	0.022427	0.0196357	0.0871688	0.241803	0.15221	0.100933
163.2	0.156892	0.568544	0.0210922	0.0186874	0.0781363	0.232062	0.133913	0.0864065		163.2	0.1543	0.577384	0.0235961	0.0191473	0.0849774	0.241264	0.151646	0.100761
163.3	0.156623	0.569337	0.0201648	0.0186886	0.0783978	0.231941	0.136051	0.0869338		163.3	0.154031	0.578177	0.0226687	0.0191485	0.0852389	0.241142	0.153784	0.101288
163.4	0.157159	0.569365	0.0211064	0.0199939	0.076943	0.233063	0.134572	0.0861596		163.4	0.154567	0.578205	0.0236103	0.0204538	0.0837841	0.242264	0.152305	0.100514
163.5	0.15739	0.567869	0.020567	0.0199996	0.0777945	0.233476	0.134516	0.0859716		163.5	0.154798	0.576709	0.0230709	0.0204595	0.0846357	0.242677	0.152249	0.100326
163.6	0.157164	0.567311	0.0212651	0.0190849	0.0777822	0.231182	0.135737	0.086957		163.6	0.154573	0.57615	0.023769	0.0195448	0.0846234	0.240383	0.15347	0.101311
163.7	0.158044	0.568916	0.021856	0.019541	0.0788282	0.232536	0.134855	0.0859643		163.7	0.155452	0.577756	0.0243599	0.0200009	0.0856693	0.241737	0.152589	0.100318
163.8	0.157176	0.568016	0.0201612	0.0194563	0.0786176	0.22977	0.135816	0.0859195		163.8	0.154585	0.576856	0.0226651	0.0199162	0.0854587	0.238972	0.15355	0.100274
163.9	0.158807	0.568298	0.0194706	0.0185837	0.0775957	0.229992	0.135166	0.0860715		163.9	0.156216	0.577138	0.0219745	0.0190436	0.0844368	0.239193	0.152899	0.100426
164	0.156845	0.568146	0.0192882	0.0206387	0.0774197	0.230761	0.135686	0.0857973		164	0.154254	0.576986	0.0217921	0.0210986	0.0842608	0.239963	0.153419	0.100151
164.1	0.157262	0.569101	0.0189362	0.020887	0.0773029	0.230813	0.135064	0.0856809		164.1	0.15467	0.57794	0.0214401	0.0213469	0.0841441	0.240015	0.152797	0.100035
164.2	0.157679	0.569024	0.0189858	0.0206097	0.0757162	0.23154	0.135428	0.0865133		164.2	0.155088	0.577863	0.0214897	0.0210696	0.0825573	0.240742	0.153162	0.100867
164.3	0.156995	0.56942	0.0165385	0.0205954	0.0757251	0.231529	0.133604	0.0838941		164.3	0.154403	0.578259	0.0190424	0.0210553	0.0825662	0.24073	0.151338	0.0982483
164.4	0.158397	0.570634	0.018561	0.0208777	0.0766879	0.232558	0.134975	0.0845979		164.4	0.155806	0.579474	0.0210649	0.0213376	0.0835291	0.24176	0.152708	0.0989521
164.5	0.15842	0.570376	0.0164468	0.0210577	0.0765106	0.23244	0.134372	0.0854142		164.5	0.155829	0.579215	0.0189507	0.0215176	0.0833517	0.241641	0.152105	0.0997684
164.6	0.159142	0.569461	0.0169678	0.021446	0.077432	0.231389	0.135335	0.0832607		164.6	0.15655	0.578301	0.0194717	0.0219059	0.0842731	0.240591	0.153068	0.0976149
164.7	0.15929	0.571236	0.0190375	0.0209046	0.0766461	0.231457	0.13596	0.0839303		164.7	0.156698	0.580076	0.0215414	0.0213645	0.0834872	0.240658	0.153693	0.0982845
164.8	0.158201	0.570946	0.0191253	0.0209671	0.0770688	0.231671	0.135822	0.0849907		164.8	0.155609	0.579786	0.0216292	0.021427	0.08391	0.240873	0.153556	0.0993449
164.9	0.157439	0.570519	0.018427	0.0222362	0.0767601	0.231089	0.135992	0.0836768		164.9	0.154848	0.579359	0.0209309	0.0226961	0.0836013	0.240291	0.153726	0.098031
165	0.158429	0.572557	0.0199008	0.0216408	0.0773941	0.231365	0.136597	0.0847985		165	0.155838	0.581397	0.0224047	0.0221006	0.0842353	0.240567	0.15433	0.0991527
165.1	0.157883	0.571563	0.0180334	0.0216711	0.0779579	0.230737	0.137713	0.0857592		165.1	0.155291	0.580403	0.0205373	0.022131	0.084799	0.239938	0.155446	0.100113
165.2	0.159565	0.570045	0.0191602	0.0211828	0.0771403	0.230014	0.138216	0.085055		165.2	0.156974	0.578885	0.0216641	0.0216427	0.0839815	0.239215	0.155949	0.0994092
165.3	0.15831	0.571729	0.0199734	0.0208809	0.0778262	0.229917	0.137685	0.0850951		165.3	0.155719	0.580569	0.0224773	0.0213408	0.0846674	0.239119	0.155419	0.0994493
165.4	0.158748	0.570135	0.0202047	0.0201965	0.0794671	0.229677	0.135414	0.0851214		165.4	0.156157	0.578975	0.0227086	0.0206564	0.0863082	0.238879	0.153147	0.0994756
165.5	0.15812	0.570084	0.0189625	0.0185397	0.0803794	0.229083	0.136006	0.085355		165.5	0.155528	0.578924	0.0214664	0.0189996	0.0872205	0.238285	0.15374	0.0997092
165.6	0.157708	0.571416	0.0210334	0.0180005	0.08011	0.228308	0.136482	0.0844777		165.6	0.155117	0.580256	0.0235373	0.0184604	0.0869511	0.237509	0.154215	0.0988319
165.7	0.158725	0.570474	0.0203672	0.018121	0.0807832	0.22899	0.137262	0.0850277		165.7	0.156134	0.579314	0.0228711	0.0185809	0.0876243	0.238192	0.154995	0.0993819
165.8	0.158121	0.568575	0.0184816	0.0173682	0.0806106	0.22964	0.136946	0.0852039		165.8	0.155529	0.577415	0.0209855	0.0178281	0.0874517	0.238842	0.154679	0.0995581
165.9	0.157951	0.569785	0.0198491	0.0177276	0.0811698	0.229556	0.136167	0.0850348		165.9	0.155359	0.578625	0.022353	0.0181875	0.0880109	0.238758	0.1539	0.099389
166	0.156807	0.569335	0.018985	0.0176657	0.0813363	0.231124	0.135239	0.0849534		166	0.154215	0.578175	0.0214889	0.0181256	0.0881774	0.240326	0.152972	0.0993076
166.1	0.157471	0.569301	0.0187735	0.0172342	0.0802351	0.231144	0.13442	0.0853018		166.1	0.154879	0.578141	0.0212774	0.017694	0.0870762	0.240345	0.152153	0.099656
166.2	0.156883	0.569285	0.0182582	0.0164896	0.0802153	0.232679	0.134014	0.0860608		166.2	0.154291	0.578124	0.0207621	0.0169495	0.0870564	0.241881	0.151747	0.100415
166.3	0.15516	0.568153	0.0175163	0.0184846	0.0795571	0.232579	0.132151	0.0858466		166.3	0.152568	0.576993	0.0200202	0.0189445	0.0863982	0.24178	0.149884	0.100201
166.4	0.156805	0.568308	0.0173459	0.0170217	0.0799785	0.233595	0.13471	0.0857374		166.4	0.154213	0.577148	0.0198498	0.0174816	0.0868196	0.242796	0.152443	0.100092
166.5	0.156413	0.56904	0.0177778	0.0173054	0.0800684	0.234747	0.133073	0.0859843		166.5	0.153822	0.57788	0.0202817	0.0177652	0.0869095	0.243948	0.150806	0.100339
166.6	0.155995	0.568392	0.01824	0.0182942	0.0797522	0.233729	0.134267	0.0841504		166.6	0.153403	0.577231	0.0207439	0.0187541	0.0865933	0.242931	0.152	0.0985046
166.7	0.155453	0.569614	0.0186248	0.018291	0.0796047	0.234509	0.134855	0.0867766		166.7	0.152862	0.578454	0.0211287	0.0187509	0.0864459	0.24371	0.152588	0.101131
166.8	0.155491	0.56896	0.0200618	0.0192323	0.0786774	0.234363	0.134796	0.0855085		166.8	0.1529	0.5778	0.0225657	0.0196922	0.0855185	0.243564	0.152529	0.0998627
166.9	0.155209	0.568855	0.0194794	0.0194992	0.0793197	0.233652	0.135864	0.0859355		166.9	0.152617	0.577695	0.0219833	0.0199591	0.0861609	0.242854	0.153597	0.10029
167	0.155589	0.569849	0.0201222	0.0189954	0.0797343	0.232802	0.137923	0.0867141		167	0.152998	0.578689	0.0226261	0.0194553	0.0865754	0.242003	0.155656	0.101068
167.1	0.155899	0.570155	0.0200177	0.0195105	0.0788655	0.233677	0.137449	0.0876389		167.1	0.153307	0.578994	0.0225216	0.0199704	0.0857066	0.242879	0.155182	0.101993
167.2	0.157313	0.5705	0.0204034	0.0186959	0.0789055	0.231765	0.135889	0.0866048		167.2	0.154721	0.579339	0.0229073	0.0191558	0.0857466	0.240967	0.153623	0.100959
167.3	0.155809	0.571914	0.0207665	0.0191448	0.0785967	0.232163	0.136614	0.0874446		167.3	0.153218	0.580754	0.0232704	0.0196047	0.0854378	0.241364	0.154347	0.101799
167.4	0.156408	0.570824	0.0202567	0.01911	0.0794285	0.231165	0.136137	0.0869545		167.4	0.153817	0.579664	0.0227606	0.0195699	0.0862696	0.240367	0.153871	0.101309
167.5	0.15623	0.572084	0.0211997	0.018911	0.0777978	0.23077	0.138016	0.0860458		167.5	0.153639	0.580924	0.0237036	0.0193709	0.0846389	0.239972	0.155749	0.1004
167.6	0.155659	0.572515	0.0206323	0.0186861	0.0787496	0.230972	0.138704	0.0860583		167.6	0.153068	0.581355	0.0231362	0.019146	0.0855908	0.240173	0.156437	0.100413
167.7	0.157747	0.572884	0.021662	0.0180893	0.0785175	0.231921	0.139361	0.0873286		167.7	0.155155	0.581724	0.0241659	0.0185492	0.0853587	0.241122	0.157094	0.101683
167.8	0.157203	0.573141	0.0216767	0.0174711	0.0790296	0.232525	0.138038	0.0862994		167.8	0.154611	0.581981	0.0241806	0.017931	0.0858708	0.241726	0.155771	0.100654
167.9	0.157721	0.573486	0.0217676	0.0175715	0.0786354	0.231783	0.138004	0.086529		167.9	0.15513	0.582326	0.0242714	0.0180314	0.0854765	0.240985	0.155738	0.100883
168	0.157459	0.574415	0.0209255	0.0166718	0.0785184	0.234449	0.137991	0.0869519		168	0.154867	0.583255	0.0234294	0.0171317	0.0853595	0.24365	0.155724	0.101306
168.1	0.156617	0.573696	0.0187632	0.0174956	0.0784145	0.232625	0.137803	0.0864667		168.1	0.154025	0.582536	0.0212671	0.0179555	0.0852556	0.241826	0.155536	0.100821
168.2	0.157052	0.573624	0.0187545	0.0180038	0.0785612	0.233354	0.137812	0.0871381		168.2	0.154461	0.582464	0.0212584	0.0184637	0.0854024	0.242555	0.155545	0.101492
168.3	0.157206	0.573789	0.0185287	0.0183374	0.0780204	0.231765	0.136947	0.0859484		168.3	0.154614	0.582628	0.0210326	0.0187973	0.0848615	0.240967	0.154681	0.100303
168.4	0.159326	0.57448	0.0168651	0.0167028	0.0788371	0.232583	0.137404	0.08524		168.4	0.156734	0.58332	0.019369	0.0171627	0.0856783	0.241785	0.155137	0.0995942
168.5	0.15945	0.573389	0.0176111	0.0174937	0.0790607	0.233576	0.136065	0.0870794		168.5	0.156858	0.582229	0.020115	0.0179536	0.0859019	0.242777	0.153798	0.101434
168.6	0.159294	0.57166	0.0170536	0.0179219	0.0787425	0.232764	0.137544	0.085203		168.6	0.156703	0.5805	0.0195575	0.0183818	0.0855836	0.241965	0.155278	0.0995572
168.7	0.158856	0.573573	0.0176852	0.0176616	0.0790398	0.232777	0.136468	0.0858659		168.7	0.156265	0.582412	0.0201891	0.0181215	0.0858809	0.241979	0.154201	0.10022
168.8	0.159116	0.572263	0.0170192	0.0173136	0.0782074	0.232797	0.136588	0.0868312		168.8	0.156525	0.581103	0.0195231	0.0177734	0.0850486	0.241998	0.154321	0.101185
168.9	0.159104	0.572952	0.0146146	0.0173385	0.0794365	0.232	0.136026	0.0872863		168.9	0.156512	0.581792	0.0171185	0.0177984	0.0862776	0.241202	0.153759	0.10164
169	0.157979	0.57313	0.0165778	0.019222	0.0788118	0.231855	0.135536	0.0866623		169	0.155387	0.58197	0.0190817	0.0196818	0.0856529	0.241056	0.153269	0.101017
169.1	0.158143	0.574004	0.0147052	0.0193236	0.0782808	0.232904	0.13432	0.0883912		169.1	0.155552	0.582844	0.0172091	0.0197835	0.085122	0.242106	0.152053	0.102745
169.2	0.158116	0.572919	0.0155215	0.0195412	0.0786062	0.232666	0.133396	0.0874004		169.2	0.155524	0.581759	0.0180254	0.0200011	0.0854474	0.241867	0.151129	0.101755
169.3	0.157613	0.573508	0.017258	0.0206227	0.0782363	0.232846	0.136066	0.0881924		169.3	0.155021	0.582348	0.0197619	0.0210826	0.0850774	0.242047	0.1538	0.102547
169.4	0.156882	0.57232	0.0157572	0.020434	0.079571	0.231655	0.134522	0.0889179		169.4	0.154291	0.58116	0.0182611	0.0208939	0.0864122	0.240856	0.152255	0.103272
169.5	0.156265	0.572875	0.0181453	0.0191372	0.078815	0.232464	0.135415	0.0882424		169.5	0.153673	0.581714	0.0206492	0.0195971	0.0856562	0.241666	0.153148	0.102597
169.6	0.155615	0.572613	0.0171375	0.0194793	0.0804398	0.23233	0.135253	0.0875909		169.6	0.153023	0.581453	0.0196414	0.0199392	0.087281	0.241532	0.152986	0.101945
169.7	0.156858	0.574698	0.0183113	0.0196989	0.0786507	0.233513	0.135057	0.0887146		169.7	0.154266	0.583538	0.0208152	0.0201588	0.0854918	0.242714	0.15279	0.103069
169.8	0.155344	0.573112	0.0181584	0.0212422	0.0790824	0.233666	0.135566	0.0882904		169.8	0.152752	0.581952	0.0206623	0.0217021	0.0859235	0.242868	0.153299	0.102645
169.9	0.154454	0.574881	0.0192223	0.0208286	0.0785523	0.233836	0.136116	0.087063		169.9	0.151862	0.583721	0.0217262	0.0212885	0.0853935	0.243038	0.153849	0.101417
170	0.154525	0.574289	0.0177382	0.0195993	0.0790113	0.233423	0.135709	0.0872916		170	0.151934	0.583129	0.0202421	0.0200592	0.0858525	0.242624	0.153443	0.101646
170.1	0.155001	0.573455	0.0173797	0.0209791	0.0790628	0.232324	0.136564	0.0865466		170.1	0.152409	0.582295	0.0198836	0.021439	0.085904	0.241526	0.154297	0.100901
170.2	0.15622	0.573636	0.0199693	0.0209729	0.0793642	0.231044	0.135953	0.0866837		170.2	0.153629	0.582475	0.0224732	0.0214328	0.0862054	0.240245	0.153686	0.101038
170.3	0.156695	0.574312	0.0182342	0.0203416	0.078288	0.231098	0.135952	0.0858569		170.3	0.154103	0.583152	0.0207381	0.0208015	0.0851291	0.2403	0.153685	0.100211
170.4	0.156427	0.574406	0.0187438	0.0204811	0.0790967	0.231141	0.136535	0.0862837		170.4	0.153835	0.583246	0.0212477	0.020941	0.0859378	0.240343	0.154269	0.100638
170.5	0.157656	0.574383	0.0204713	0.0204612	0.0795747	0.231138	0.136942	0.0855375		170.5	0.155064	0.583223	0.0229752	0.0209211	0.0864159	0.240339	0.154675	0.0998917
170.6	0.158338	0.574267	0.0197011	0.0199135	0.079957	0.231432	0.137057	0.0844087		170.6	0.155747	0.583107	0.022205	0.0203734	0.0867981	0.240634	0.154791	0.0987629
170.7	0.157576	0.575396	0.0189297	0.0198518	0.0802357	0.231282	0.136122	0.0855636		170.7	0.154985	0.584236	0.0214336	0.0203117	0.0870769	0.240483	0.153855	0.0999178
170.8	0.159003	0.574909	0.0191418	0.0198089	0.0799675	0.231008	0.136024	0.0864599		170.8	0.156412	0.583749	0.0216457	0.0202688	0.0868086	0.24021	0.153757	0.100814
170.9	0.15886	0.575062	0.0183937	0.0198188	0.0792458	0.231123	0.135355	0.085708		170.9	0.156268	0.583902	0.0208976	0.0202787	0.086087	0.240324	0.153088	0.100062
171	0.157926	0.575313	0.0211401	0.020298	0.079643	0.232183	0.13668	0.0864297		171	0.155335	0.584153	0.023644	0.0207579	0.0864841	0.241385	0.154413	0.100784
171.1	0.159326	0.575697	0.0191225	0.0189418	0.078771	0.232665	0.136649	0.0867678		171.1	0.156734	0.584537	0.0216264	0.0194017	0.0856121	0.241866	0.154382	0.101122
171.2	0.160213	0.573511	0.0210693	0.0198524	0.0801809	0.233947	0.136505	0.0860098		171.2	0.157621	0.582351	0.0235732	0.0203123	0.0870221	0.243149	0.154238	0.100364
171.3	0.160429	0.574024	0.0199916	0.0182317	0.0805918	0.232462	0.137284	0.0877116		171.3	0.157838	0.582864	0.0224955	0.0186916	0.0874329	0.241663	0.155017	0.102066
171.4	0.160017	0.574184	0.0189893	0.0184568	0.0808332	0.232772	0.135391	0.0875946		171.4	0.157426	0.583024	0.0214932	0.0189167	0.0876744	0.241973	0.153124	0.101949
171.5	0.159427	0.574609	0.0199701	0.0177912	0.078404	0.232076	0.135959	0.0870543		171.5	0.156836	0.583449	0.022474	0.0182511	0.0852451	0.241277	0.153693	0.101409
171.6	0.159477	0.574366	0.0188513	0.0197636	0.0793099	0.231623	0.136357	0.0871207		171.6	0.156886	0.583206	0.0213552	0.0202235	0.086151	0.240824	0.154091	0.101475
171.7	0.15964	0.575637	0.0187115	0.0192025	0.0780023	0.233571	0.135887	0.088892		171.7	0.157049	0.584477	0.0212154	0.0196624	0.0848435	0.242772	0.153621	0.103246
171.8	0.159647	0.575526	0.019985	0.0195466	0.0789935	0.233877	0.136964	0.0879828		171.8	0.157056	0.584366	0.0224889	0.0200065	0.0858346	0.243078	0.154697	0.102337
171.9	0.159482	0.575194	0.0182687	0.0176515	0.0794195	0.23213	0.134778	0.0874596		171.9	0.156891	0.584034	0.0207726	0.0181114	0.0862607	0.241331	0.152512	0.101814
172	0.161653	0.574402	0.0176893	0.0171635	0.0785779	0.231187	0.135134	0.0876415		172	0.159061	0.583242	0.0201932	0.0176234	0.0854191	0.240388	0.152868	0.101996
172.1	0.161138	0.574873	0.0184588	0.0183164	0.0793274	0.230725	0.134748	0.0867986		172.1	0.158547	0.583713	0.0209627	0.0187763	0.0861685	0.239926	0.152481	0.101153
172.2	0.161545	0.574662	0.0185847	0.0173914	0.0790365	0.230479	0.134271	0.0874057		172.2	0.158954	0.583502	0.0210886	0.0178513	0.0858777	0.23968	0.152005	0.10176
172.3	0.161396	0.576183	0.0183688	0.01762	0.0792444	0.230916	0.134469	0.0867971		172.3	0.158805	0.585023	0.0208727	0.0180799	0.0860855	0.240118	0.152202	0.101151
172.4	0.160867	0.575513	0.0197498	0.0173819	0.0799783	0.229807	0.134159	0.0870774		172.4	0.158276	0.584353	0.0222537	0.0178417	0.0868194	0.239009	0.151892	0.101432
172.5	0.162421	0.574841	0.0177949	0.0177794	0.0804787	0.231027	0.134005	0.0866048		172.5	0.159829	0.583681	0.0202988	0.0182393	0.0873199	0.240228	0.151738	0.100959
172.6	0.160524	0.573835	0.0167362	0.0178	0.0806899	0.23031	0.134143	0.087518		172.6	0.157933	0.582675	0.0192401	0.0182599	0.087531	0.239511	0.151876	0.101872
172.7	0.159907	0.575483	0.0187477	0.0176874	0.0806292	0.229321	0.132989	0.0879636		172.7	0.157315	0.584322	0.0212516	0.0181473	0.0874704	0.238522	0.150722	0.102318
172.8	0.160321	0.575324	0.0180963	0.0184032	0.0809057	0.228913	0.134193	0.0878751		172.8	0.157729	0.584164	0.0206002	0.0188631	0.0877468	0.238115	0.151926	0.102229
172.9	0.159586	0.575221	0.017511	0.0190587	0.0809411	0.229431	0.135099	0.0887776		172.9	0.156995	0.584061	0.0200149	0.0195186	0.0877823	0.238633	0.152833	0.103132
173	0.159585	0.575821	0.0187955	0.0202466	0.0804669	0.229567	0.136366	0.0882601		173	0.156994	0.584661	0.0212994	0.0207065	0.0873081	0.238769	0.1541	0.102614
173.1	0.159127	0.573863	0.0162718	0.0202244	0.0808217	0.22969	0.135853	0.088898		173.1	0.156536	0.582703	0.0187757	0.0206843	0.0876628	0.238891	0.153586	0.103252
173.2	0.159113	0.574395	0.0162827	0.0211787	0.0824398	0.229903	0.135716	0.0891508		173.2	0.156522	0.583235	0.0187866	0.0216386	0.0892809	0.239104	0.153449	0.103505
173.3	0.158743	0.575124	0.0154316	0.0198743	0.0813741	0.22868	0.135972	0.0895899		173.3	0.156151	0.583963	0.0179355	0.0203342	0.0882152	0.237881	0.153705	0.103944
173.4	0.157455	0.575446	0.0141253	0.0209701	0.0803778	0.229425	0.135312	0.0889179		173.4	0.154864	0.584286	0.0166292	0.02143	0.0872189	0.238626	0.153045	0.103272
173.5	0.156956	0.576076	0.0153788	0.0217893	0.0800313	0.229763	0.136832	0.0881726		173.5	0.154365	0.584915	0.0178827	0.0222492	0.0868724	0.238964	0.154566	0.102527
173.6	0.15661	0.5762	0.0158792	0.0226749	0.0803506	0.230936	0.136886	0.0885779		173.6	0.154019	0.58504	0.0183831	0.0231348	0.0871917	0.240137	0.154619	0.102932
173.7	0.156507	0.577304	0.015302	0.0220489	0.0801353	0.231843	0.136347	0.0880547		173.7	0.153916	0.586144	0.0178059	0.0225088	0.0869765	0.241044	0.15408	0.102409
173.8	0.156818	0.578067	0.0161683	0.0215951	0.0800302	0.230886	0.136445	0.0878604		173.8	0.154226	0.586907	0.0186722	0.022055	0.0868713	0.240088	0.154179	0.102215
173.9	0.15669	0.577429	0.0164066	0.0216591	0.0798758	0.229687	0.135184	0.0872487		173.9	0.154098	0.586269	0.0189105	0.022119	0.0867169	0.238888	0.152917	0.101603
174	0.157425	0.578208	0.0171286	0.0216954	0.0794251	0.23027	0.13606	0.086349		174	0.154833	0.587048	0.0196325	0.0221553	0.0862662	0.239471	0.153793	0.100703
174.1	0.156263	0.577615	0.0184113	0.0225613	0.080214	0.231105	0.134482	0.0868746		174.1	0.153671	0.586455	0.0209152	0.0230212	0.0870552	0.240306	0.152215	0.101229
174.2	0.156478	0.578214	0.0200246	0.0207087	0.0802309	0.231279	0.134617	0.0873656		174.2	0.153887	0.587054	0.0225285	0.0211686	0.087072	0.24048	0.15235	0.10172
174.3	0.157496	0.578619	0.0201173	0.0209233	0.080459	0.23144	0.135422	0.0865107		174.3	0.154904	0.587459	0.0226212	0.0213832	0.0873002	0.240642	0.153155	0.100865
174.4	0.156553	0.578353	0.0205654	0.0205303	0.080715	0.23206	0.135676	0.0874689		174.4	0.153962	0.587193	0.0230693	0.0209902	0.0875561	0.241261	0.153409	0.101823
174.5	0.155917	0.578576	0.0200576	0.0199188	0.080631	0.232306	0.13574	0.0869536		174.5	0.153325	0.587416	0.0225615	0.0203787	0.0874721	0.241508	0.153474	0.101308
174.6	0.156369	0.57835	0.0206065	0.0193491	0.0804194	0.230683	0.136181	0.0873322		174.6	0.153778	0.58719	0.0231104	0.019809	0.0872605	0.239884	0.153914	0.101686
174.7	0.157604	0.579187	0.0211722	0.0188326	0.0810762	0.231881	0.135911	0.0867934		174.7	0.155012	0.588027	0.0236761	0.0192925	0.0879173	0.241082	0.153644	0.101148
174.8	0.157698	0.57898	0.0197629	0.0191609	0.0811511	0.23208	0.135465	0.0878793		174.8	0.155106	0.58782	0.0222668	0.0196208	0.0879923	0.241281	0.153198	0.102234
174.9	0.159468	0.578625	0.0206438	0.0196966	0.0806313	0.2319	0.135887	0.0879058		174.9	0.156876	0.587465	0.0231477	0.0201565	0.0874724	0.241102	0.15362	0.10226
175	0.159811	0.577361	0.0206269	0.0202843	0.0807952	0.231758	0.135519	0.0881286		175	0.157219	0.586201	0.0231308	0.0207442	0.0876363	0.24096	0.153252	0.102483
175.1	0.159618	0.577109	0.0194435	0.0199585	0.0826187	0.231711	0.135213	0.0897356		175.1	0.157027	0.585949	0.0219474	0.0204184	0.0894598	0.240913	0.152946	0.10409
175.2	0.160179	0.578013	0.0189614	0.0197761	0.0812799	0.231812	0.134755	0.0889028		175.2	0.157587	0.586853	0.0214653	0.020236	0.0881211	0.241013	0.152488	0.103257
175.3	0.159806	0.577124	0.0187372	0.0195847	0.0799942	0.232046	0.134893	0.0886582		175.3	0.157214	0.585963	0.0212411	0.0200446	0.0868353	0.241248	0.152626	0.103012
175.4	0.159285	0.577548	0.0180667	0.0205659	0.0804969	0.232912	0.134479	0.0868119		175.4	0.156693	0.586388	0.0205706	0.0210258	0.0873381	0.242114	0.152212	0.101166
175.5	0.159316	0.578996	0.0194671	0.02105	0.0797065	0.232717	0.134235	0.0862938		175.5	0.156724	0.587836	0.021971	0.0215099	0.0865476	0.241918	0.151969	0.100648
175.6	0.159651	0.578734	0.0179835	0.0205304	0.0800971	0.231784	0.134047	0.0881559		175.6	0.157059	0.587573	0.0204874	0.0209903	0.0869382	0.240985	0.15178	0.10251
175.7	0.160666	0.57998	0.0185746	0.0214122	0.0801835	0.231361	0.13435	0.0866247		175.7	0.158075	0.58882	0.0210785	0.0218721	0.0870247	0.240562	0.152083	0.100979
175.8	0.159372	0.578603	0.0187007	0.0205388	0.0796712	0.229931	0.134889	0.0871554		175.8	0.156781	0.587443	0.0212046	0.0209987	0.0865124	0.239133	0.152622	0.10151
175.9	0.159923	0.578538	0.0191147	0.0217864	0.0796962	0.230725	0.135415	0.0875985		175.9	0.157332	0.587378	0.0216186	0.0222463	0.0865373	0.239926	0.153148	0.101953
176	0.160162	0.57991	0.0180268	0.0215658	0.0797782	0.230927	0.135327	0.0870554		176	0.157571	0.58875	0.0205307	0.0220257	0.0866193	0.240129	0.153061	0.10141
176.1	0.159768	0.578212	0.0189969	0.0210346	0.079213	0.231475	0.135341	0.0864423		176.1	0.157177	0.587052	0.0215008	0.0214945	0.0860541	0.240677	0.153074	0.100796
176.2	0.159348	0.579532	0.0172377	0.0205518	0.0791249	0.230652	0.136171	0.0857213		176.2	0.156757	0.588372	0.0197416	0.0210117	0.085966	0.239853	0.153904	0.100076
176.3	0.160298	0.579676	0.0179031	0.0207589	0.079479	0.232304	0.136193	0.0848719		176.3	0.157706	0.588515	0.020407	0.0212188	0.0863201	0.241505	0.153926	0.0992261
176.4	0.158112	0.580833	0.0185538	0.0196046	0.078815	0.231211	0.135409	0.0863013		176.4	0.15552	0.589672	0.0210577	0.0200645	0.0856562	0.240413	0.153142	0.100655
176.5	0.158268	0.580099	0.017158	0.0178962	0.0779104	0.23067	0.136019	0.0870334		176.5	0.155676	0.588939	0.0196619	0.0183561	0.0847515	0.239871	0.153752	0.101388
176.6	0.158829	0.581046	0.0170371	0.018463	0.0790325	0.230795	0.135544	0.0862186		176.6	0.156238	0.589885	0.019541	0.0189229	0.0858737	0.239997	0.153277	0.100573
176.7	0.158224	0.58118	0.0181216	0.0173111	0.07825	0.231243	0.134458	0.0869404		176.7	0.155633	0.59002	0.0206255	0.017771	0.0850912	0.240444	0.152191	0.101295
176.8	0.159475	0.580345	0.0179562	0.0176686	0.0788853	0.23076	0.134504	0.0871623		176.8	0.156884	0.589185	0.0204601	0.0181285	0.0857265	0.239961	0.152238	0.101517
176.9	0.158072	0.579995	0.0190964	0.0182331	0.0800809	0.23001	0.136059	0.0861245		176.9	0.15548	0.588835	0.0216003	0.0186929	0.086922	0.239211	0.153792	0.100479
177	0.158352	0.580538	0.0200489	0.0184256	0.0805105	0.229097	0.135294	0.0865193		177	0.15576	0.589378	0.0225528	0.0188855	0.0873516	0.238298	0.153027	0.100874
177.1	0.15847	0.580007	0.0191363	0.0173945	0.0793889	0.229682	0.135373	0.0873197		177.1	0.155879	0.588847	0.0216402	0.0178544	0.08623	0.238883	0.153106	0.101674
177.2	0.157779	0.579742	0.0191048	0.017757	0.0784559	0.229047	0.134483	0.0858373		177.2	0.155187	0.588582	0.0216087	0.0182169	0.085297	0.238248	0.152216	0.100191
177.3	0.157906	0.58058	0.0190211	0.0173845	0.0791481	0.228802	0.136239	0.0859559		177.3	0.155315	0.58942	0.021525	0.0178444	0.0859892	0.238003	0.153972	0.10031
177.4	0.157989	0.580924	0.0187675	0.0167896	0.0793412	0.229279	0.135182	0.0850869		177.4	0.155398	0.589764	0.0212714	0.0172495	0.0861824	0.23848	0.152915	0.0994411
177.5	0.158386	0.581575	0.0199871	0.0153077	0.0797337	0.229228	0.133839	0.087208		177.5	0.155795	0.590415	0.022491	0.0157676	0.0865748	0.23843	0.151572	0.101562
177.6	0.160083	0.582379	0.0193569	0.0175056	0.0809038	0.228957	0.134909	0.0876715		177.6	0.157492	0.591219	0.0218608	0.0179655	0.087745	0.238158	0.152642	0.102026
177.7	0.15973	0.581218	0.0187874	0.0178651	0.0796595	0.229972	0.136372	0.0867738		177.7	0.157138	0.590058	0.0212913	0.0183249	0.0865006	0.239173	0.154105	0.101128
177.8	0.15945	0.579551	0.0186154	0.0185432	0.0803362	0.229588	0.136675	0.08823		177.8	0.156858	0.588391	0.0211193	0.0190031	0.0871774	0.238789	0.154408	0.102584
177.9	0.160139	0.580368	0.020811	0.0201845	0.0802747	0.232204	0.136173	0.0871967		177.9	0.157547	0.589208	0.0233149	0.0206444	0.0871159	0.241406	0.153906	0.101551
178	0.160614	0.580242	0.0178853	0.019994	0.0808338	0.231933	0.136155	0.0872624		178	0.158022	0.589082	0.0203892	0.0204539	0.0876749	0.241134	0.153889	0.101617
178.1	0.159592	0.578061	0.0190505	0.0203105	0.0808803	0.233431	0.136256	0.0868512		178.1	0.157	0.586901	0.0215544	0.0207703	0.0877214	0.242633	0.153989	0.101205
178.2	0.159337	0.580836	0.0183307	0.0217135	0.0814864	0.232209	0.135105	0.0863089		178.2	0.156746	0.589676	0.0208346	0.0221734	0.0883276	0.24141	0.152838	0.100663
178.3	0.160249	0.58022	0.0181278	0.0202827	0.0808348	0.233539	0.135151	0.0867192		178.3	0.157658	0.58906	0.0206317	0.0207426	0.087676	0.24274	0.152884	0.101073
178.4	0.158175	0.580478	0.0176509	0.0215455	0.0810039	0.232815	0.133514	0.0872967		178.4	0.155584	0.589318	0.0201548	0.0220053	0.087845	0.242016	0.151247	0.101651
178.5	0.158576	0.579889	0.0175923	0.0210478	0.081131	0.232373	0.134956	0.0873657		178.5	0.155985	0.588729	0.0200962	0.0215077	0.0879721	0.241574	0.152689	0.10172
178.6	0.157598	0.579932	0.017562	0.0214472	0.0814312	0.233772	0.133774	0.0860874		178.6	0.155006	0.588772	0.0200659	0.0219071	0.0882723	0.242973	0.151508	0.100442
178.7	0.157752	0.577978	0.0180991	0.0210217	0.0801999	0.232774	0.133696	0.0867241		178.7	0.15516	0.586818	0.020603	0.0214816	0.087041	0.241976	0.151429	0.101078
178.8	0.158525	0.577554	0.0174308	0.022486	0.0817306	0.2332	0.134961	0.0849155		178.8	0.155933	0.586394	0.0199347	0.0229459	0.0885717	0.242401	0.152694	0.0992697
178.9	0.155821	0.578118	0.0186485	0.0219277	0.080957	0.233181	0.135603	0.0852545		178.9	0.153229	0.586958	0.0211524	0.0223876	0.0877982	0.242383	0.153336	0.0996087
179	0.158243	0.578544	0.0189432	0.0213837	0.0806575	0.232417	0.135082	0.0852186		179	0.155652	0.587384	0.0214471	0.0218436	0.0874987	0.241618	0.152815	0.0995727
179.1	0.157423	0.578367	0.018677	0.0215261	0.0798119	0.233436	0.135801	0.0851279		179.1	0.154832	0.587207	0.0211809	0.021986	0.086653	0.242637	0.153534	0.0994821
179.2	0.157728	0.578214	0.0178303	0.0206532	0.0800724	0.232535	0.135081	0.0857091		179.2	0.155136	0.587054	0.0203342	0.0211131	0.0869136	0.241736	0.152814	0.100063
179.3	0.157827	0.578799	0.0173704	0.0203414	0.0797611	0.233482	0.135626	0.0873024		179.3	0.155235	0.587639	0.0198743	0.0208013	0.0866022	0.242684	0.153359	0.101657
179.4	0.158293	0.579868	0.0195401	0.020444	0.0791717	0.23413	0.134197	0.0867316		179.4	0.155701	0.588708	0.022044	0.0209039	0.0860129	0.243332	0.15193	0.101086
179.5	0.158323	0.579967	0.0197571	0.0193086	0.0795216	0.233271	0.134444	0.0891076		179.5	0.155731	0.588806	0.022261	0.0197684	0.0863628	0.242473	0.152177	0.103462
179.6	0.159484	0.578916	0.0179224	0.0214381	0.0789077	0.234262	0.137828	0.089288		179.6	0.156892	0.587756	0.0204263	0.0218979	0.0857488	0.243463	0.155561	0.103642
179.7	0.159551	0.579478	0.0193036	0.0207631	0.0787335	0.234786	0.138267	0.0892963		179.7	0.15696	0.588318	0.0218075	0.021223	0.0855746	0.243987	0.156	0.103651
179.8	0.159864	0.579963	0.0202164	0.0208446	0.0799941	0.234718	0.136768	0.0904807		179.8	0.157273	0.588803	0.0227203	0.0213045	0.0868353	0.243919	0.154501	0.104835
179.9	0.159763	0.580161	0.0190074	0.0201806	0.0805061	0.234714	0.136853	0.0897568		179.9	0.157172	0.589001	0.0215113	0.0206405	0.0873473	0.243916	0.154586	0.104111
180	0.160259	0.580984	0.0186236	0.0194093	0.0804188	0.233171	0.136361	0.0907043		180	0.157668	0.589824	0.0211275	0.0198692	0.0872599	0.242373	0.154094	0.105058
180.1	0.16044	0.580787	0.0188225	0.019103	0.0815177	0.233722	0.137015	0.090439		180.1	0.157849	0.589627	0.0213264	0.0195629	0.0883588	0.242923	0.154748	0.104793
180.2	0.161014	0.581216	0.0169799	0.0194019	0.0813299	0.231055	0.135354	0.0888176		180.2	0.158423	0.590056	0.0194838	0.0198618	0.088171	0.240257	0.153087	0.103172
180.3	0.161132	0.581336	0.0166018	0.0182835	0.0807517	0.23138	0.136235	0.0895159		180.3	0.15854	0.590175	0.0191057	0.0187434	0.0875929	0.240582	0.153968	0.10387
180.4	0.159933	0.58211	0.0174496	0.0186346	0.0804133	0.230446	0.133737	0.0887588		180.4	0.157341	0.59095	0.0199535	0.0190945	0.0872545	0.239648	0.15147	0.103113
180.5	0.160156	0.582849	0.0176155	0.0173204	0.0802943	0.230145	0.135773	0.08892		180.5	0.157564	0.591689	0.0201194	0.0177803	0.0871354	0.239346	0.153506	0.103274
180.6	0.158489	0.582453	0.0165795	0.0177777	0.0806674	0.230707	0.133918	0.0867687		180.6	0.155898	0.591293	0.0190834	0.0182376	0.0875085	0.239908	0.151651	0.101123
180.7	0.158291	0.581757	0.0176216	0.019027	0.0800276	0.22863	0.134855	0.087348		180.7	0.1557	0.590597	0.0201255	0.0194869	0.0868688	0.237831	0.152588	0.101702
180.8	0.158986	0.580903	0.0165569	0.0185163	0.0810552	0.229083	0.136173	0.086751		180.8	0.156394	0.589743	0.0190608	0.0189762	0.0878964	0.238285	0.153906	0.101105
180.9	0.156774	0.582407	0.017744	0.0170219	0.0801305	0.229917	0.136059	0.0864665		180.9	0.154182	0.591247	0.0202479	0.0174818	0.0869717	0.239118	0.153792	0.100821
181	0.15769	0.583122	0.0186881	0.0169582	0.0804421	0.229785	0.135037	0.0856415		181	0.155099	0.591962	0.021192	0.017418	0.0872832	0.238986	0.15277	0.0999957
181.1	0.157327	0.582322	0.0167211	0.0169994	0.0798752	0.230079	0.135569	0.0860483		181.1	0.154735	0.591162	0.019225	0.0174593	0.0867163	0.23928	0.153302	0.100402
181.2	0.15662	0.581846	0.0163474	0.018035	0.0800008	0.230301	0.133967	0.0863953		181.2	0.154028	0.590686	0.0188513	0.0184949	0.0868419	0.239502	0.1517	0.10075
181.3	0.156567	0.582619	0.0190741	0.0199201	0.0793011	0.230868	0.134887	0.0859582		181.3	0.153975	0.591459	0.021578	0.02038	0.0861423	0.240069	0.15262	0.100312
181.4	0.158127	0.582503	0.0187101	0.0191675	0.0804479	0.232046	0.135702	0.0858571		181.4	0.155535	0.591343	0.021214	0.0196274	0.0872891	0.241247	0.153435	0.100211
181.5	0.158137	0.581245	0.0184367	0.0186492	0.0796878	0.230922	0.137138	0.0863017		181.5	0.155545	0.590085	0.0209406	0.0191091	0.0865289	0.240123	0.154871	0.100656
181.6	0.158561	0.580905	0.0194693	0.0203956	0.0785405	0.234266	0.138008	0.0853382		181.6	0.15597	0.589745	0.0219732	0.0208555	0.0853816	0.243467	0.155741	0.0996924
181.7	0.157862	0.581894	0.0197776	0.0195737	0.0791431	0.233477	0.135626	0.085462		181.7	0.15527	0.590734	0.0222815	0.0200336	0.0859842	0.242679	0.153359	0.0998162
181.8	0.158974	0.581155	0.0176323	0.0195061	0.0791691	0.234057	0.135808	0.0862471		181.8	0.156382	0.589995	0.0201362	0.019966	0.0860102	0.243259	0.153541	0.100601
181.9	0.159492	0.581218	0.0178688	0.0194234	0.0801117	0.233073	0.136721	0.0853228		181.9	0.156901	0.590058	0.0203727	0.0198833	0.0869528	0.242274	0.154454	0.099677
182	0.161173	0.580483	0.0188346	0.0189449	0.0788959	0.23333	0.136872	0.0865386		182	0.158582	0.589322	0.0213385	0.0194048	0.085737	0.242531	0.154605	0.100893
182.1	0.162414	0.579468	0.0182294	0.0195278	0.0807062	0.233405	0.138342	0.0869546		182.1	0.159822	0.588308	0.0207333	0.0199877	0.0875474	0.242607	0.156075	0.101309
182.2	0.162538	0.580579	0.018818	0.0194967	0.0796167	0.232479	0.136632	0.0865626		182.2	0.159947	0.589419	0.0213219	0.0199566	0.0864578	0.241681	0.154365	0.100917
182.3	0.163108	0.581022	0.0191113	0.0191048	0.0802043	0.233196	0.13827	0.0885853		182.3	0.160516	0.589862	0.0216152	0.0195646	0.0870455	0.242398	0.156003	0.102939
182.4	0.162578	0.581082	0.0202527	0.0201967	0.0794881	0.232999	0.137198	0.0878108		182.4	0.159986	0.589922	0.0227566	0.0206566	0.0863292	0.2422	0.154931	0.102165
182.5	0.162574	0.581523	0.0198243	0.019672	0.0799081	0.23284	0.13858	0.0881188		182.5	0.159982	0.590362	0.0223282	0.0201319	0.0867492	0.242042	0.156313	0.102473
182.6	0.161661	0.580984	0.0186428	0.0200356	0.0804456	0.231327	0.137932	0.0885801		182.6	0.15907	0.589824	0.0211467	0.0204955	0.0872867	0.240528	0.155666	0.102934
182.7	0.161748	0.581734	0.0190923	0.0201018	0.0798938	0.2307	0.139509	0.0903327		182.7	0.159157	0.590574	0.0215962	0.0205617	0.0867349	0.239901	0.157242	0.104687
182.8	0.161737	0.581008	0.0190997	0.0192771	0.0801489	0.230929	0.138296	0.0894825		182.8	0.159146	0.589848	0.0216036	0.019737	0.08699	0.24013	0.156029	0.103837
182.9	0.161427	0.582054	0.0181001	0.0188426	0.0794355	0.231637	0.138474	0.0898598		182.9	0.158835	0.590894	0.020604	0.0193025	0.0862766	0.240838	0.156207	0.104214
183	0.159775	0.581979	0.019447	0.0191935	0.0803404	0.231005	0.137358	0.0897252		183	0.157184	0.590819	0.0219509	0.0196534	0.0871815	0.240206	0.155091	0.104079
183.1	0.159712	0.582043	0.0180905	0.0208729	0.0809934	0.230113	0.136907	0.0905699		183.1	0.15712	0.590883	0.0205944	0.0213328	0.0878345	0.239314	0.15464	0.104924
183.2	0.158181	0.58218	0.018901	0.0208583	0.0800948	0.231172	0.135917	0.0902198		183.2	0.15559	0.59102	0.0214049	0.0213182	0.0869359	0.240373	0.15365	0.104574
183.3	0.159213	0.582064	0.0194311	0.0210952	0.0801731	0.231102	0.136809	0.0891955		183.3	0.156621	0.590904	0.021935	0.0215551	0.0870142	0.240303	0.154542	0.10355
183.4	0.15868	0.580717	0.0186677	0.0199129	0.0805685	0.231101	0.135864	0.0893206		183.4	0.156089	0.589557	0.0211716	0.0203728	0.0874096	0.240303	0.153597	0.103675
183.5	0.157323	0.581007	0.018575	0.0204865	0.078563	0.229121	0.136327	0.08829		183.5	0.154732	0.589847	0.0210789	0.0209464	0.0854042	0.238322	0.154061	0.102644
183.6	0.157976	0.581475	0.0182891	0.020529	0.0789997	0.231228	0.135204	0.0879713		183.6	0.155384	0.590315	0.020793	0.0209889	0.0858409	0.24043	0.152937	0.102325
183.7	0.158544	0.582526	0.0182051	0.020226	0.0798588	0.22965	0.134585	0.0884218		183.7	0.155952	0.591366	0.020709	0.0206859	0.0866999	0.238851	0.152318	0.102776
183.8	0.159338	0.581626	0.0167332	0.0201154	0.0795542	0.22974	0.135658	0.0891669		183.8	0.156746	0.590466	0.0192371	0.0205753	0.0863954	0.238942	0.153391	0.103521
183.9	0.158661	0.581261	0.0173511	0.0200323	0.0798712	0.229233	0.135606	0.0884723		183.9	0.156069	0.590101	0.019855	0.0204922	0.0867124	0.238434	0.153339	0.102826
184	0.160115	0.580562	0.0177673	0.0200212	0.0784397	0.228986	0.135048	0.0890921		184	0.157523	0.589402	0.0202712	0.0204811	0.0852809	0.238187	0.152781	0.103446
184.1	0.159866	0.581502	0.0177873	0.0201452	0.0777641	0.229234	0.135029	0.0888671		184.1	0.157275	0.590341	0.0202912	0.0206051	0.0846053	0.238436	0.152762	0.103221
184.2	0.161412	0.581291	0.0178345	0.0198647	0.0780375	0.228262	0.134917	0.0892126		184.2	0.15882	0.59013	0.0203384	0.0203246	0.0848786	0.237464	0.15265	0.103567
184.3	0.161674	0.580096	0.0178787	0.0204694	0.0772981	0.229245	0.135529	0.0890323		184.3	0.159082	0.588936	0.0203826	0.0209292	0.0841393	0.238446	0.153263	0.103387
184.4	0.160744	0.579895	0.0196518	0.0206583	0.0766076	0.228242	0.135169	0.0879963		184.4	0.158152	0.588735	0.0221557	0.0211182	0.0834488	0.237443	0.152902	0.10235
184.5	0.162045	0.581134	0.0182297	0.0191105	0.0759366	0.227045	0.135414	0.0875787		184.5	0.159454	0.589974	0.0207336	0.0195704	0.0827777	0.236247	0.153147	0.101933
184.6	0.161872	0.58143	0.0183284	0.0197944	0.0767992	0.227349	0.134283	0.0886313		184.6	0.15928	0.590269	0.0208323	0.0202543	0.0836403	0.236551	0.152016	0.102985
184.7	0.160956	0.581423	0.0191732	0.0193157	0.0757316	0.228278	0.134587	0.0871846		184.7	0.158364	0.590263	0.0216771	0.0197755	0.0825727	0.237479	0.152321	0.101539
184.8	0.162262	0.580202	0.018655	0.0193968	0.0771807	0.229503	0.134599	0.0870852		184.8	0.159671	0.589041	0.0211589	0.0198567	0.0840218	0.238704	0.152332	0.101439
184.9	0.162493	0.578717	0.018649	0.0194203	0.0780688	0.229176	0.136717	0.0876544		184.9	0.159902	0.587557	0.0211529	0.0198802	0.0849099	0.238377	0.15445	0.102009
185	0.161956	0.579871	0.0217628	0.0200415	0.0791633	0.229317	0.13582	0.0871823		185	0.159365	0.588711	0.0242667	0.0205014	0.0860044	0.238519	0.153553	0.101536
185.1	0.162292	0.579989	0.0196914	0.0204123	0.0788776	0.229634	0.136193	0.088264		185.1	0.159701	0.588829	0.0221953	0.0208722	0.0857187	0.238835	0.153926	0.102618
185.2	0.161596	0.580223	0.0194454	0.0188592	0.0777279	0.230864	0.136815	0.0878725		185.2	0.159004	0.589063	0.0219493	0.0193191	0.0845691	0.240066	0.154548	0.102227
185.3	0.16288	0.580004	0.0197235	0.0209281	0.0801911	0.231265	0.136164	0.0872427		185.3	0.160289	0.588843	0.0222274	0.021388	0.0870323	0.240466	0.153897	0.101597
185.4	0.162582	0.578773	0.0176693	0.0201979	0.080289	0.230771	0.135133	0.0879716		185.4	0.15999	0.587613	0.0201732	0.0206578	0.0871302	0.239972	0.152866	0.102326
185.5	0.162277	0.581401	0.0171908	0.021395	0.0799103	0.23156	0.136213	0.0878169		185.5	0.159685	0.590241	0.0196947	0.0218549	0.0867515	0.240762	0.153946	0.102171
185.6	0.163269	0.581709	0.0181385	0.0210576	0.0813682	0.232052	0.135031	0.0884696		185.6	0.160677	0.590549	0.0206424	0.0215174	0.0882094	0.241253	0.152764	0.102824
185.7	0.162474	0.582322	0.0175181	0.0215069	0.0812938	0.232484	0.135029	0.0893404		185.7	0.159882	0.591162	0.020022	0.0219668	0.0881349	0.241686	0.152762	0.103695
185.8	0.161205	0.581881	0.0164981	0.0216904	0.0818814	0.232747	0.135912	0.0903722		185.8	0.158614	0.59072	0.019002	0.0221502	0.0887225	0.241949	0.153645	0.104726
185.9	0.161596	0.581931	0.0164815	0.0223216	0.0810007	0.231573	0.135047	0.090003		185.9	0.159004	0.590771	0.0189854	0.0227815	0.0878418	0.240774	0.15278	0.104357
186	0.161493	0.582737	0.0162468	0.0213027	0.0806215	0.231731	0.136046	0.0894949		186	0.158902	0.591577	0.0187507	0.0217626	0.0874627	0.240932	0.153779	0.103849
186.1	0.161693	0.583009	0.0161885	0.0212792	0.0810296	0.231528	0.136304	0.0910879		186.1	0.159102	0.591849	0.0186923	0.0217391	0.0878707	0.240729	0.154037	0.105442
186.2	0.162114	0.581993	0.0177151	0.022799	0.0817206	0.231125	0.136927	0.0906702		186.2	0.159523	0.590833	0.020219	0.0232589	0.0885617	0.240327	0.15466	0.105024
186.3	0.160559	0.582423	0.0162032	0.0218854	0.0798545	0.231329	0.135924	0.0919438		186.3	0.157967	0.591262	0.0187071	0.0223453	0.0866956	0.24053	0.153657	0.106298
186.4	0.160169	0.584054	0.0173709	0.0215389	0.0805747	0.230314	0.13631	0.0912262		186.4	0.157577	0.592894	0.0198748	0.0219988	0.0874158	0.239515	0.154043	0.10558
186.5	0.161002	0.584351	0.0169021	0.0206025	0.0792097	0.229082	0.134042	0.091283		186.5	0.15841	0.593191	0.019406	0.0210624	0.0860508	0.238284	0.151775	0.105637
186.6	0.159511	0.584878	0.0174673	0.0211005	0.0796789	0.230199	0.134988	0.0914893		186.6	0.15692	0.593718	0.0199712	0.0215604	0.0865201	0.2394	0.152721	0.105843
186.7	0.159186	0.584644	0.0187774	0.019501	0.0790167	0.229609	0.135659	0.0898434		186.7	0.156595	0.593484	0.0212813	0.0199609	0.0858578	0.238811	0.153392	0.104198
186.8	0.160601	0.584339	0.0197594	0.0199842	0.0790346	0.229384	0.136895	0.0894155		186.8	0.15801	0.593179	0.0222633	0.0204441	0.0858757	0.238585	0.154628	0.10377
186.9	0.160191	0.583965	0.0203434	0.0204646	0.0800143	0.228415	0.136683	0.0905337		186.9	0.1576	0.592805	0.0228473	0.0209245	0.0868554	0.237616	0.154416	0.104888
187	0.159748	0.585618	0.0216247	0.0201399	0.0800115	0.228817	0.135642	0.0894123		187	0.157157	0.594457	0.0241286	0.0205998	0.0868527	0.238018	0.153375	0.103767
187.1	0.159687	0.58524	0.022147	0.0201709	0.0795585	0.229085	0.135691	0.0898759		187.1	0.157096	0.59408	0.0246509	0.0206308	0.0863996	0.238287	0.153425	0.10423
187.2	0.159934	0.585554	0.0202977	0.0193059	0.0796171	0.229129	0.135864	0.0891832		187.2	0.157342	0.594394	0.0228016	0.0197658	0.0864582	0.238331	0.153597	0.103537
187.3	0.160507	0.585563	0.0204578	0.0193405	0.0811985	0.228876	0.1355	0.0879607		187.3	0.157916	0.594403	0.0229617	0.0198004	0.0880396	0.238077	0.153234	0.102315
187.4	0.160153	0.585951	0.0212421	0.0183408	0.0801297	0.228709	0.133984	0.0869521		187.4	0.157561	0.594791	0.023746	0.0188007	0.0869708	0.23791	0.151717	0.101306
187.5	0.15981	0.586592	0.0212613	0.0187739	0.0800146	0.229309	0.134807	0.0871326		187.5	0.157218	0.595432	0.0237652	0.0192338	0.0868557	0.23851	0.15254	0.101487
187.6	0.160975	0.585477	0.021709	0.0175641	0.0810756	0.229416	0.135078	0.0869155		187.6	0.158384	0.594317	0.0242129	0.018024	0.0879167	0.238617	0.152812	0.10127
187.7	0.161952	0.586505	0.0218964	0.0191829	0.0808956	0.230684	0.135049	0.0868386		187.7	0.159361	0.595345	0.0244003	0.0196428	0.0877368	0.239886	0.152782	0.101193
187.8	0.16113	0.585098	0.0214524	0.0182882	0.0810445	0.23051	0.135915	0.0863706		187.8	0.158538	0.593938	0.0239563	0.0187481	0.0878856	0.239711	0.153648	0.100725
187.9	0.161746	0.584945	0.0200568	0.0187466	0.080254	0.229702	0.137254	0.0867227		187.9	0.159154	0.593785	0.0225607	0.0192064	0.0870951	0.238904	0.154988	0.101077
188	0.160587	0.587113	0.0203083	0.019216	0.0805801	0.230216	0.13738	0.0867218		188	0.157996	0.595952	0.0228122	0.0196759	0.0874213	0.239418	0.155113	0.101076
188.1	0.161658	0.585433	0.0212146	0.019766	0.0807539	0.231116	0.138154	0.0880761		188.1	0.159066	0.594273	0.0237185	0.0202259	0.087595	0.240317	0.155887	0.10243
188.2	0.161432	0.585818	0.0188052	0.0204428	0.0798449	0.231341	0.13835	0.0873804		188.2	0.158841	0.594658	0.0213091	0.0209027	0.086686	0.240543	0.156083	0.101735
188.3	0.160344	0.587088	0.0190434	0.0196438	0.0795696	0.230671	0.137935	0.0886011		188.3	0.157752	0.595928	0.0215473	0.0201037	0.0864107	0.239873	0.155668	0.102955
188.4	0.160057	0.586326	0.0202451	0.0203883	0.0797971	0.229423	0.13809	0.087638		188.4	0.157466	0.595166	0.022749	0.0208482	0.0866383	0.238624	0.155823	0.101992
188.5	0.161111	0.584902	0.0207404	0.0204375	0.0787043	0.228895	0.136173	0.0892052		188.5	0.15852	0.593742	0.0232443	0.0208974	0.0855454	0.238097	0.153906	0.103559
188.6	0.160191	0.586271	0.0208649	0.0203992	0.078844	0.229254	0.137387	0.088406		188.6	0.157599	0.595111	0.0233688	0.0208591	0.0856852	0.238456	0.15512	0.10276
188.7	0.159985	0.584844	0.0211157	0.020383	0.0781961	0.229439	0.137447	0.0881862		188.7	0.157394	0.593684	0.0236196	0.0208429	0.0850372	0.238641	0.15518	0.10254
188.8	0.160375	0.583525	0.0205112	0.0220278	0.0790666	0.229757	0.13845	0.089204		188.8	0.157783	0.592365	0.0230151	0.0224877	0.0859077	0.238959	0.156183	0.103558
188.9	0.159755	0.58414	0.019683	0.021677	0.0801273	0.229663	0.136632	0.0896143		188.9	0.157164	0.59298	0.0221869	0.0221368	0.0869684	0.238864	0.154365	0.103968
189	0.160096	0.583337	0.0226026	0.0203357	0.0796468	0.229226	0.136243	0.0887065		189	0.157505	0.592177	0.0251065	0.0207956	0.0864879	0.238428	0.153977	0.103061
189.1	0.159385	0.583637	0.0198722	0.0200593	0.0802277	0.229185	0.13698	0.0898671		189.1	0.156793	0.592477	0.0223761	0.0205192	0.0870688	0.238386	0.154713	0.104221
189.2	0.159403	0.584217	0.0190989	0.0193045	0.0797574	0.229168	0.136549	0.0880326		189.2	0.156812	0.593057	0.0216028	0.0197643	0.0865985	0.23837	0.154282	0.102387
189.3	0.159606	0.583905	0.0212554	0.019276	0.0804992	0.228628	0.136513	0.0871438		189.3	0.157014	0.592744	0.0237593	0.0197359	0.0873403	0.23783	0.154246	0.101498
189.4	0.159394	0.583944	0.0195127	0.0190424	0.0797597	0.228924	0.135073	0.0883851		189.4	0.156803	0.592784	0.0220166	0.0195023	0.0866008	0.238125	0.152806	0.102739
189.5	0.159621	0.583268	0.0180295	0.0194117	0.0800171	0.229962	0.136004	0.0880316		189.5	0.157029	0.592107	0.0205334	0.0198716	0.0868583	0.239164	0.153738	0.102386
189.6	0.159744	0.584011	0.0198817	0.0189087	0.0794395	0.230917	0.136234	0.087184		189.6	0.157152	0.592851	0.0223856	0.0193686	0.0862806	0.240118	0.153967	0.101538
189.7	0.159555	0.584152	0.0190452	0.0194951	0.0783304	0.231186	0.135071	0.0872791		189.7	0.156964	0.592991	0.0215491	0.019955	0.0851715	0.240387	0.152804	0.101633
189.8	0.158607	0.584155	0.0186133	0.0186947	0.0773561	0.231443	0.136128	0.0851901		189.8	0.156015	0.592994	0.0211172	0.0191546	0.0841973	0.240645	0.153861	0.0995443
189.9	0.158476	0.58524	0.0191557	0.0199613	0.0784047	0.230911	0.137639	0.0855608		189.9	0.155885	0.59408	0.0216596	0.0204212	0.0852458	0.240113	0.155373	0.099915
190	0.157623	0.586084	0.0191987	0.020269	0.0782316	0.230974	0.136628	0.0856803		190	0.155031	0.594923	0.0217026	0.0207289	0.0850728	0.240175	0.154361	0.100034
190.1	0.158273	0.58392	0.0196773	0.0189058	0.0791765	0.230651	0.13746	0.0849261		190.1	0.155681	0.59276	0.0221812	0.0193657	0.0860177	0.239852	0.155193	0.0992803
190.2	0.159182	0.584347	0.018663	0.0192256	0.0791609	0.229273	0.135746	0.0861491		190.2	0.15659	0.593187	0.0211669	0.0196855	0.0860021	0.238474	0.153479	0.100503
190.3	0.157736	0.5841	0.020467	0.0192205	0.0805283	0.228356	0.136649	0.0870006		190.3	0.155145	0.59294	0.0229709	0.0196803	0.0873695	0.237557	0.154382	0.101355
190.4	0.159395	0.583851	0.0192412	0.019734	0.0799898	0.228181	0.136458	0.0878358		190.4	0.156803	0.592691	0.0217451	0.0201939	0.0868309	0.237383	0.154192	0.10219
190.5	0.160296	0.584384	0.0199558	0.0205829	0.0808863	0.228881	0.135646	0.0884327		190.5	0.157704	0.593223	0.0224597	0.0210428	0.0877274	0.238083	0.15338	0.102787
190.6	0.158877	0.584151	0.0186514	0.0194026	0.0813541	0.227662	0.137602	0.0872241		190.6	0.156286	0.592991	0.0211553	0.0198625	0.0881953	0.236864	0.155336	0.101578
190.7	0.159944	0.583028	0.0182116	0.0207951	0.0812486	0.229786	0.138447	0.0882525		190.7	0.157353	0.591868	0.0207155	0.021255	0.0880898	0.238988	0.15618	0.102607
190.8	0.160255	0.583377	0.0192544	0.0208806	0.0821013	0.228866	0.136711	0.088627		190.8	0.157664	0.592217	0.0217583	0.0213405	0.0889424	0.238067	0.154444	0.102981
190.9	0.160133	0.585404	0.0179665	0.0199242	0.0814438	0.228065	0.137411	0.0885539		190.9	0.157542	0.594244	0.0204704	0.0203841	0.088285	0.237266	0.155145	0.102908
191	0.160029	0.584281	0.0187772	0.0190344	0.082455	0.229645	0.137049	0.0899096		191	0.157438	0.593121	0.0212811	0.0194943	0.0892962	0.238846	0.154782	0.104264
191.1	0.159272	0.586288	0.0177855	0.0210265	0.0818985	0.229457	0.137416	0.0903165		191.1	0.156681	0.595128	0.0202894	0.0214864	0.0887397	0.238659	0.155149	0.104671
191.2	0.160798	0.586031	0.0196294	0.0206321	0.0819575	0.229376	0.136528	0.088915		191.2	0.158207	0.594871	0.0221333	0.021092	0.0887987	0.238578	0.154261	0.103269
191.3	0.161233	0.586489	0.0187492	0.0208359	0.0820292	0.229788	0.137682	0.0912273		191.3	0.158642	0.595329	0.0212531	0.0212958	0.0888703	0.238989	0.155415	0.105582
191.4	0.16038	0.587888	0.0178103	0.0218487	0.0811498	0.229602	0.138093	0.0911786		191.4	0.157788	0.596728	0.0203142	0.0223086	0.087991	0.238804	0.155826	0.105533
191.5	0.161022	0.587414	0.0180054	0.0209192	0.081709	0.230654	0.137454	0.0903558		191.5	0.15843	0.596254	0.0205093	0.0213791	0.0885501	0.239855	0.155188	0.10471
191.6	0.16141	0.588827	0.0187837	0.0224203	0.0815354	0.229477	0.137396	0.0898002		191.6	0.158819	0.597667	0.0212876	0.0228802	0.0883765	0.238679	0.155129	0.104154
191.7	0.161935	0.589362	0.0191225	0.0230881	0.0810183	0.230194	0.1362	0.0908255		191.7	0.159344	0.598202	0.0216264	0.023548	0.0878594	0.239395	0.153933	0.10518
191.8	0.160469	0.58848	0.0188919	0.0220608	0.0808341	0.230459	0.13639	0.0892531		191.8	0.157878	0.597319	0.0213958	0.0225207	0.0876752	0.23966	0.154123	0.103607
191.9	0.160765	0.587678	0.0189784	0.0222706	0.0822381	0.230585	0.136185	0.0902634		191.9	0.158174	0.596518	0.0214823	0.0227305	0.0890793	0.239787	0.153918	0.104618
192	0.160714	0.588914	0.0184432	0.0213213	0.0812279	0.2296	0.135802	0.0914093		192	0.158123	0.597753	0.0209471	0.0217812	0.0880691	0.238801	0.153535	0.105763
192.1	0.161983	0.587679	0.0193321	0.0199385	0.0832243	0.22948	0.134977	0.0904761		192.1	0.159391	0.596519	0.021836	0.0203984	0.0900654	0.238681	0.15271	0.10483
192.2	0.163171	0.587497	0.0183327	0.0206255	0.0825332	0.229099	0.13474	0.0906501		192.2	0.16058	0.596337	0.0208366	0.0210854	0.0893744	0.2383	0.152473	0.105004
192.3	0.161064	0.588453	0.0186136	0.0196338	0.0831011	0.228624	0.135114	0.0899295		192.3	0.158473	0.597293	0.0211175	0.0200937	0.0899423	0.237825	0.152847	0.104284
192.4	0.161391	0.587722	0.0185802	0.0194616	0.081643	0.229277	0.135332	0.0896988		192.4	0.158799	0.596562	0.0210841	0.0199215	0.0884842	0.238479	0.153065	0.104053
192.5	0.16096	0.586129	0.0189494	0.0194873	0.082198	0.229252	0.135044	0.0889545		192.5	0.158368	0.594969	0.0214533	0.0199472	0.0890392	0.238453	0.152777	0.103309
192.6	0.160546	0.58564	0.0184969	0.0183718	0.0820283	0.229019	0.137344	0.0891955		192.6	0.157954	0.59448	0.0210008	0.0188317	0.0888694	0.238221	0.155077	0.10355
192.7	0.160213	0.584477	0.0194888	0.0181759	0.0809224	0.23179	0.13697	0.0896644		192.7	0.157621	0.593316	0.0219927	0.0186358	0.0877636	0.240991	0.154703	0.104019
192.8	0.159502	0.586385	0.0194445	0.017391	0.0802922	0.23015	0.137706	0.0898449		192.8	0.15691	0.595225	0.0219484	0.0178509	0.0871333	0.239352	0.155439	0.104199
192.9	0.159348	0.586913	0.018867	0.017331	0.0802937	0.230903	0.138894	0.0908746		192.9	0.156757	0.595753	0.0213709	0.0177909	0.0871348	0.240104	0.156627	0.105229
193	0.158627	0.585961	0.0200839	0.0173071	0.0799409	0.232305	0.13806	0.0908943		193	0.156036	0.594801	0.0225878	0.017767	0.0867821	0.241506	0.155793	0.105248
193.1	0.158786	0.587239	0.0201148	0.0189332	0.0787088	0.231688	0.138432	0.0915322		193.1	0.156195	0.596079	0.0226187	0.0193931	0.08555	0.24089	0.156165	0.105886
193.2	0.159656	0.586738	0.0200207	0.0185971	0.0790432	0.231594	0.140055	0.0910531		193.2	0.157065	0.595578	0.0225246	0.019057	0.0858843	0.240795	0.157788	0.105407
193.3	0.159343	0.587687	0.0200766	0.019388	0.0788959	0.232644	0.139918	0.0921263		193.3	0.156752	0.596527	0.0225805	0.0198479	0.085737	0.241845	0.157652	0.10648
193.4	0.159286	0.588053	0.0176984	0.0199567	0.077476	0.232334	0.139843	0.0913467		193.4	0.156695	0.596893	0.0202023	0.0204166	0.0843171	0.241536	0.157577	0.105701
193.5	0.160729	0.589025	0.0182246	0.019401	0.0789386	0.232065	0.138461	0.0908993		193.5	0.158137	0.597865	0.0207285	0.0198609	0.0857797	0.241267	0.156194	0.105254
193.6	0.160726	0.590193	0.0190996	0.0205837	0.0782783	0.231656	0.137395	0.0903055		193.6	0.158134	0.599033	0.0216035	0.0210436	0.0851195	0.240857	0.155128	0.10466
193.7	0.160088	0.590747	0.0172769	0.0211482	0.0780021	0.232833	0.137564	0.0904319		193.7	0.157497	0.599586	0.0197808	0.0216081	0.0848433	0.242034	0.155297	0.104786
193.8	0.160698	0.590079	0.0166806	0.0208999	0.0782893	0.23282	0.136991	0.0891841		193.8	0.158106	0.598918	0.0191845	0.0213598	0.0851304	0.242022	0.154724	0.103538
193.9	0.161604	0.592001	0.016726	0.0212757	0.0783717	0.232475	0.136584	0.0892342		193.9	0.159013	0.600841	0.0192299	0.0217355	0.0852129	0.241676	0.154317	0.103588
194	0.162358	0.590999	0.0163714	0.0208274	0.0784164	0.230969	0.13638	0.0880883		194	0.159767	0.599839	0.0188753	0.0212873	0.0852576	0.240171	0.154114	0.102443
194.1	0.162353	0.591191	0.0169461	0.0213445	0.0803062	0.230564	0.135553	0.0867987		194.1	0.159761	0.600031	0.01945	0.0218044	0.0871474	0.239766	0.153287	0.101153
194.2	0.161109	0.591066	0.0171671	0.0215362	0.0787912	0.229354	0.135233	0.0858762		194.2	0.158518	0.599906	0.019671	0.0219961	0.0856324	0.238556	0.152966	0.10023
194.3	0.160386	0.591325	0.0166568	0.0211723	0.0784094	0.229437	0.135857	0.0860458		194.3	0.157794	0.600165	0.0191607	0.0216322	0.0852505	0.238638	0.15359	0.1004
194.4	0.159858	0.590215	0.0176075	0.0220455	0.0787825	0.230655	0.135337	0.0858636		194.4	0.157266	0.599055	0.0201114	0.0225054	0.0856236	0.239856	0.15307	0.100218
194.5	0.160441	0.589586	0.0185764	0.0232359	0.0788786	0.230486	0.136619	0.0859789		194.5	0.15785	0.598426	0.0210803	0.0236958	0.0857197	0.239687	0.154352	0.100333
194.6	0.159915	0.588828	0.0184885	0.0211377	0.0791117	0.229957	0.137175	0.0865866		194.6	0.157323	0.597668	0.0209924	0.0215975	0.0859529	0.239159	0.154908	0.100941
194.7	0.160202	0.589154	0.0192316	0.0209688	0.0785714	0.231178	0.136675	0.0862041		194.7	0.15761	0.597993	0.0217355	0.0214286	0.0854125	0.24038	0.154409	0.100558
194.8	0.159715	0.591098	0.0190481	0.0201655	0.0784251	0.230374	0.136485	0.0871046		194.8	0.157123	0.599938	0.021552	0.0206254	0.0852662	0.239576	0.154218	0.101459
194.9	0.159338	0.590224	0.01906	0.0203591	0.0781905	0.230825	0.135677	0.087454		194.9	0.156746	0.599064	0.0215639	0.0208189	0.0850316	0.240026	0.15341	0.101808
195	0.159196	0.58848	0.0183405	0.0217003	0.0789774	0.232064	0.136643	0.0876466		195	0.156605	0.59732	0.0208444	0.0221602	0.0858185	0.241265	0.154376	0.102001
195.1	0.159202	0.588565	0.0201246	0.0207307	0.0781672	0.2316	0.13674	0.088104		195.1	0.15661	0.597405	0.0226285	0.0211906	0.0850083	0.240802	0.154473	0.102458
195.2	0.159974	0.58767	0.0192942	0.0210693	0.0787606	0.230794	0.137023	0.0874353		195.2	0.157382	0.59651	0.0217981	0.0215292	0.0856018	0.239996	0.154756	0.101789
195.3	0.160201	0.587218	0.0182729	0.0202651	0.079303	0.231583	0.136612	0.0883749		195.3	0.15761	0.596058	0.0207768	0.020725	0.0861441	0.240785	0.154345	0.102729
195.4	0.160842	0.587179	0.0186339	0.0202456	0.0797561	0.230949	0.137774	0.0881976		195.4	0.158251	0.596019	0.0211378	0.0207055	0.0865973	0.24015	0.155507	0.102552
195.5	0.161209	0.587854	0.0193855	0.0189415	0.0808544	0.230438	0.136746	0.0867109		195.5	0.158618	0.596694	0.0218894	0.0194014	0.0876956	0.23964	0.15448	0.101065
195.6	0.160122	0.587542	0.0190354	0.0187343	0.0798974	0.230253	0.137757	0.0866182		195.6	0.157531	0.596382	0.0215393	0.0191942	0.0867385	0.239454	0.15549	0.100972
195.7	0.161584	0.587867	0.017403	0.0206272	0.0805059	0.229842	0.138157	0.086454		195.7	0.158992	0.596707	0.0199069	0.0210871	0.0873471	0.239043	0.15589	0.100808
195.8	0.162528	0.586245	0.0187733	0.0197399	0.0805141	0.229964	0.137652	0.087359		195.8	0.159936	0.595085	0.0212772	0.0201998	0.0873552	0.239165	0.155385	0.101713
195.9	0.161689	0.585568	0.0181525	0.0192877	0.0804665	0.230075	0.137687	0.0865043		195.9	0.159097	0.594408	0.0206564	0.0197476	0.0873077	0.239276	0.15542	0.100858
196	0.162938	0.585508	0.0184208	0.0197125	0.0809631	0.229395	0.136914	0.0861066		196	0.160347	0.594348	0.0209247	0.0201724	0.0878042	0.238597	0.154647	0.100461
196.1	0.160213	0.587045	0.0184065	0.0186536	0.080997	0.229858	0.137123	0.0871822		196.1	0.157622	0.595884	0.0209104	0.0191135	0.0878382	0.23906	0.154856	0.101536
196.2	0.160234	0.587444	0.0179515	0.019047	0.0798428	0.230012	0.137372	0.0855039		196.2	0.157642	0.596283	0.0204554	0.0195069	0.0866839	0.239213	0.155105	0.0998581
196.3	0.161932	0.58759	0.0169343	0.019094	0.0792637	0.231233	0.138282	0.0866022		196.3	0.15934	0.59643	0.0194382	0.0195539	0.0861048	0.240434	0.156015	0.100956
196.4	0.161356	0.587101	0.0182502	0.0193602	0.0801051	0.232376	0.136331	0.0868914		196.4	0.158765	0.595941	0.0207541	0.0198201	0.0869463	0.241577	0.154064	0.101246
196.5	0.161509	0.587036	0.0193766	0.0185474	0.0794968	0.232073	0.137923	0.0867332		196.5	0.158918	0.595876	0.0218805	0.0190073	0.0863379	0.241275	0.155656	0.101087
196.6	0.161996	0.588068	0.0185288	0.0182983	0.0794514	0.231937	0.135226	0.0870443		196.6	0.159404	0.596908	0.0210327	0.0187582	0.0862925	0.241139	0.152959	0.101398
196.7	0.161493	0.589045	0.0191033	0.0192122	0.0786286	0.232103	0.136001	0.0882584		196.7	0.158902	0.597885	0.0216072	0.0196721	0.0854697	0.241304	0.153735	0.102613
196.8	0.161304	0.588103	0.017985	0.0192683	0.078287	0.232363	0.134441	0.089551		196.8	0.158712	0.596943	0.0204889	0.0197282	0.0851281	0.241565	0.152174	0.103905
196.9	0.161944	0.588554	0.0167768	0.0205138	0.0782503	0.231946	0.1352	0.0890117		196.9	0.159352	0.597394	0.0192807	0.0209737	0.0850914	0.241147	0.152933	0.103366
197	0.162251	0.588604	0.0179664	0.0217362	0.0795402	0.23127	0.135354	0.0889698		197	0.15966	0.597444	0.0204703	0.0221961	0.0863813	0.240472	0.153087	0.103324
197.1	0.162231	0.589691	0.0175568	0.0217845	0.078172	0.229215	0.135946	0.0889825		197.1	0.15964	0.598531	0.0200607	0.0222444	0.0850131	0.238416	0.153679	0.103337
197.2	0.16187	0.589189	0.0168563	0.0225204	0.0791508	0.229315	0.135282	0.0897388		197.2	0.159278	0.598029	0.0193602	0.0229803	0.0859919	0.238516	0.153015	0.104093
197.3	0.162019	0.589014	0.0187026	0.0216729	0.0802321	0.228882	0.135746	0.0897329		197.3	0.159427	0.597854	0.0212065	0.0221328	0.0870733	0.238084	0.153479	0.104087
197.4	0.161876	0.589452	0.0169199	0.0222759	0.0813318	0.228523	0.134653	0.089654		197.4	0.159284	0.598292	0.0194238	0.0227358	0.088173	0.237725	0.152387	0.104008
197.5	0.161543	0.590665	0.017103	0.0218663	0.0799816	0.22919	0.135277	0.0884636		197.5	0.158951	0.599505	0.0196069	0.0223262	0.0868227	0.238391	0.15301	0.102818
197.6	0.161662	0.591134	0.0179554	0.0223694	0.0803202	0.228655	0.136082	0.088416		197.6	0.159071	0.599974	0.0204593	0.0228293	0.0871613	0.237857	0.153815	0.10277
197.7	0.163308	0.590569	0.0167691	0.0225117	0.0819506	0.228865	0.135453	0.0886626		197.7	0.160717	0.599409	0.019273	0.0229716	0.0887917	0.238066	0.153186	0.103017
197.8	0.162409	0.589911	0.0178881	0.0223083	0.0809938	0.22886	0.135797	0.0888159		197.8	0.159817	0.598751	0.020392	0.0227682	0.0878349	0.238062	0.153531	0.10317
197.9	0.162519	0.590818	0.0173563	0.022142	0.0824549	0.229792	0.135769	0.0883312		197.9	0.159927	0.599658	0.0198602	0.0226019	0.089296	0.238994	0.153502	0.102685
198	0.162958	0.591522	0.0166568	0.0212931	0.0820988	0.229488	0.135379	0.0884923		198	0.160367	0.600362	0.0191607	0.021753	0.0889399	0.23869	0.153113	0.102846
198.1	0.160706	0.590538	0.0162803	0.0203959	0.0818566	0.230217	0.135558	0.0875847		198.1	0.158115	0.599378	0.0187842	0.0208558	0.0886977	0.239418	0.153291	0.101939
198.2	0.161756	0.591257	0.0166451	0.0204827	0.0811698	0.229944	0.137124	0.086849		198.2	0.159165	0.600096	0.019149	0.0209426	0.088011	0.239145	0.154857	0.101203
198.3	0.161887	0.591518	0.0179106	0.0184063	0.0802376	0.231472	0.135566	0.0875105		198.3	0.159295	0.600358	0.0204145	0.0188662	0.0870788	0.240674	0.153299	0.101865
198.4	0.161809	0.589626	0.0184218	0.0181761	0.0809503	0.231006	0.134417	0.0877578		198.4	0.159217	0.598466	0.0209257	0.018636	0.0877914	0.240207	0.15215	0.102112
198.5	0.161599	0.590581	0.0192237	0.0183277	0.0808051	0.229791	0.135327	0.0872285		198.5	0.159007	0.59942	0.0217276	0.0187876	0.0876462	0.238993	0.153061	0.101583
198.6	0.161945	0.590669	0.0178069	0.0194687	0.079354	0.230707	0.135687	0.0886569		198.6	0.159354	0.599509	0.0203108	0.0199286	0.0861952	0.239909	0.153421	0.103011
198.7	0.162168	0.58957	0.0179094	0.0191518	0.0782453	0.229673	0.137045	0.089078		198.7	0.159577	0.598409	0.0204133	0.0196117	0.0850864	0.238875	0.154778	0.103432
198.8	0.162446	0.587925	0.0166615	0.0193843	0.0788184	0.230199	0.137058	0.088121		198.8	0.159855	0.596765	0.0191654	0.0198442	0.0856596	0.2394	0.154791	0.102475
198.9	0.162121	0.589448	0.016803	0.0186185	0.0784926	0.229708	0.137007	0.0876328		198.9	0.15953	0.598288	0.0193069	0.0190783	0.0853337	0.238909	0.15474	0.101987
199	0.161397	0.589941	0.0172458	0.0193883	0.0790409	0.229241	0.13733	0.0885288		199	0.158805	0.598781	0.0197497	0.0198482	0.085882	0.238442	0.155063	0.102883
199.1	0.160738	0.589292	0.0170762	0.0197358	0.0786432	0.229697	0.136824	0.0887178		199.1	0.158147	0.598132	0.0195801	0.0201957	0.0854844	0.238898	0.154558	0.103072
199.2	0.160924	0.588958	0.0179821	0.0185595	0.0779943	0.230384	0.135855	0.0895873		199.2	0.158332	0.597798	0.020486	0.0190194	0.0848355	0.239585	0.153588	0.103942
199.3	0.161062	0.588732	0.0175576	0.0181176	0.0789034	0.230495	0.136369	0.0904612		199.3	0.158471	0.597572	0.0200615	0.0185775	0.0857446	0.239696	0.154102	0.104815
199.4	0.160476	0.590187	0.0172826	0.0192491	0.0791223	0.231368	0.137073	0.0907182		199.4	0.157884	0.599027	0.0197865	0.019709	0.0859635	0.240569	0.154806	0.105072
199.5	0.160701	0.589077	0.0189097	0.0185508	0.0784452	0.23128	0.137937	0.0898241		199.5	0.15811	0.597917	0.0214136	0.0190107	0.0852863	0.240481	0.15567	0.104178
199.6	0.162002	0.588434	0.018246	0.0187125	0.079741	0.230588	0.138093	0.0910011		199.6	0.159411	0.597274	0.0207499	0.0191724	0.0865822	0.239789	0.155826	0.105355
199.7	0.160924	0.589352	0.0184472	0.0197423	0.0804855	0.229862	0.137736	0.0905911		199.7	0.158332	0.598192	0.0209511	0.0202022	0.0873266	0.239063	0.155469	0.104945
199.8	0.161668	0.588196	0.0185187	0.0206607	0.0794696	0.229229	0.139008	0.0893317		199.8	0.159076	0.597036	0.0210226	0.0211206	0.0863107	0.23843	0.156741	0.103686
[truncated: 7,001 more rows]

## Sheet: Figure 6A 180606a NoLigandRefs
Time /s	A	B		c2093:Ref	c1954:Ref
0	0.00230633	0.00628654		0.00477396	0.0113456
0.1	0.00125286	-0.00469413		0.00372049	0.0003649
0.2	0.00073063	-0.00344106		0.00319826	0.00161797
0.3	0.00032771	-0.00356106		0.00279534	0.00149797
0.4	-0.0007343	-0.00421495		0.00173333	0.00084408
0.5	-0.00094479	-0.00309874		0.00152284	0.00196029
0.6	-0.0011364	-0.00226986		0.00133123	0.00278917
0.7	-0.00294495	-0.00310275		-0.00047732	0.00195628
0.8	-0.00315974	-0.00311371		-0.00069211	0.00194532
0.9	-0.00299871	-0.00332791		-0.00053108	0.00173112
1	-0.00324244	-0.00399695		-0.00077481	0.00106208
1.1	-0.00307486	-0.0050634		-0.00060723	-4.37e-06
1.2	-0.00262427	-0.00474838		-0.00015664	0.00031065
1.3	-0.00335586	-0.00700579		-0.00088823	-0.00194676
1.4	-0.00377368	-0.0055564		-0.00130605	-0.00049737
1.5	-0.00433661	-0.00619641		-0.00186898	-0.00113738
1.6	-0.0047418	-0.0064339		-0.00227417	-0.00137487
1.7	-0.00450137	-0.00586893		-0.00203374	-0.0008099
1.8	-0.00468523	-0.00827428		-0.0022176	-0.00321525
1.9	-0.00360584	-0.00618976		-0.00113821	-0.00113073
2	-0.0047535	-0.00692361		-0.00228587	-0.00186458
2.1	-0.00560316	-0.00832232		-0.00313553	-0.00326329
2.2	-0.00556035	-0.00713987		-0.00309272	-0.00208084
2.3	-0.00506702	-0.00764135		-0.00259939	-0.00258232
2.4	-0.00546109	-0.00706493		-0.00299346	-0.0020059
2.5	-0.00610673	-0.00643476		-0.0036391	-0.00137573
2.6	-0.00625976	-0.00654618		-0.00379213	-0.00148715
2.7	-0.00697014	-0.00765197		-0.00450251	-0.00259294
2.8	-0.00515407	-0.0057543		-0.00268644	-0.00069527
2.9	-0.00502082	-0.00590283		-0.00255319	-0.0008438
3	-0.00446683	-0.00578645		-0.0019992	-0.00072742
3.1	-0.00491434	-0.00590953		-0.00244671	-0.0008505
3.2	-0.00554886	-0.00505871		-0.00308123	3.2e-07
3.3	-0.00736956	-0.00535852		-0.00490193	-0.00029949
3.4	-0.00619756	-0.00164072		-0.00372993	0.00341831
3.5	-0.00552057	-0.00429522		-0.00305294	0.00076381
3.6	-0.00511237	-0.00357309		-0.00264474	0.00148594
3.7	-0.00462359	-0.00278864		-0.00215596	0.00227039
3.8	-0.00432737	-0.00486145		-0.00185974	0.00019758
3.9	-0.00504656	-0.0028515		-0.00257893	0.00220753
4	-0.00432313	-0.00459031		-0.0018555	0.00046872
4.1	-0.00457527	-0.00439746		-0.00210764	0.00066157
4.2	-0.00408001	-0.00490857		-0.00161238	0.00015046
4.3	-0.00407037	-0.00416599		-0.00160274	0.00089304
4.4	-0.00513786	-0.00646329		-0.00267023	-0.00140426
4.5	-0.00633009	-0.00687906		-0.00386246	-0.00182003
4.6	-0.00597433	-0.00655535		-0.0035067	-0.00149632
4.7	-0.00600106	-0.00745623		-0.00353343	-0.0023972
4.8	-0.00542123	-0.00665246		-0.0029536	-0.00159343
4.9	-0.00539849	-0.00854675		-0.00293086	-0.00348772
5	-0.00680212	-0.00914103		-0.00433449	-0.004082
5.1	-0.00707387	-0.00864932		-0.00460624	-0.00359029
5.2	-0.00626058	-0.00828445		-0.00379295	-0.00322542
5.3	-0.00640378	-0.00843899		-0.00393615	-0.00337996
5.4	-0.00600724	-0.00610585		-0.00353961	-0.00104682
5.5	-0.00489519	-0.00739054		-0.00242756	-0.00233151
5.6	-0.00501531	-0.00688618		-0.00254768	-0.00182715
5.7	-0.00477558	-0.0066764		-0.00230795	-0.00161737
5.8	-0.00364688	-0.00619828		-0.00117925	-0.00113925
5.9	-0.00410856	-0.00552059		-0.00164093	-0.00046156
6	-0.00246763	-0.00567343		0	-0.0006144
6.1	-0.00214753	-0.00571829		0.0003201	-0.00065926
6.2	-0.00208823	-0.00572324		0.0003794	-0.00066421
6.3	-0.00315213	-0.0052675		-0.0006845	-0.00020847
6.4	-0.00307339	-0.00540881		-0.00060576	-0.00034978
6.5	-0.00468256	-0.00489444		-0.00221493	0.00016459
6.6	-0.00461536	-0.00574431		-0.00214773	-0.00068528
6.7	-0.00334565	-0.0054754		-0.00087802	-0.00041637
6.8	-0.00363746	-0.00490906		-0.00116983	0.00014997
6.9	-0.0046206	-0.0064769		-0.00215297	-0.00141787
7	-0.00584665	-0.00525382		-0.00337902	-0.00019479
7.1	-0.00359247	-0.00588297		-0.00112484	-0.00082394
7.2	-0.00382156	-0.00530259		-0.00135393	-0.00024356
7.3	-0.00421276	-0.00581347		-0.00174513	-0.00075444
7.4	-0.00415118	-0.0040528		-0.00168355	0.00100623
7.5	-0.00538618	-0.0055626		-0.00291855	-0.00050357
7.6	-0.00497965	-0.00540439		-0.00251202	-0.00034536
7.7	-0.00445497	-0.00499243		-0.00198734	6.66e-05
7.8	-0.00416826	-0.00476648		-0.00170063	0.00029255
7.9	-0.00478104	-0.00545823		-0.00231341	-0.0003992
8	-0.00294095	-0.00437175		-0.00047332	0.00068728
8.1	-0.0049964	-0.00541232		-0.00252877	-0.00035329
8.2	-0.00591169	-0.0038985		-0.00344406	0.00116053
8.3	-0.00411466	-0.00355725		-0.00164703	0.00150178
8.4	-0.00584536	-0.00516835		-0.00337773	-0.00010932
8.5	-0.00629152	-0.00651504		-0.00382389	-0.00145601
8.6	-0.00423922	-0.00565621		-0.00177159	-0.00059718
8.7	-0.00486867	-0.00569163		-0.00240104	-0.0006326
8.8	-0.00504472	-0.00533508		-0.00257709	-0.00027605
8.9	-0.00460026	-0.00626877		-0.00213263	-0.00120974
9	-0.00428646	-0.00555998		-0.00181883	-0.00050095
9.1	-0.00243815	-0.00591815		2.948e-05	-0.00085912
9.2	-0.00301355	-0.0061964		-0.00054592	-0.00113737
9.3	-0.00426371	-0.00627855		-0.00179608	-0.00121952
9.4	-0.00411335	-0.00561952		-0.00164572	-0.00056049
9.5	-0.00544855	-0.00517697		-0.00298092	-0.00011794
9.6	-0.0044052	-0.00617297		-0.00193757	-0.00111394
9.7	-0.00485247	-0.00610263		-0.00238484	-0.0010436
9.8	-0.00407608	-0.00592223		-0.00160845	-0.0008632
9.9	-0.00493309	-0.00637681		-0.00246546	-0.00131778
10	-0.0039439	-0.00541182		-0.00147627	-0.00035279
10.1	-0.00431588	-0.00632852		-0.00184825	-0.00126949
10.2	-0.00473457	-0.00610799		-0.00226694	-0.00104896
10.3	-0.0043757	-0.00739116		-0.00190807	-0.00233213
10.4	-0.00589398	-0.00936872		-0.00342635	-0.00430969
10.5	-0.00485491	-0.00918894		-0.00238728	-0.00412991
10.6	-0.00455534	-0.00897968		-0.00208771	-0.00392065
10.7	-0.00514183	-0.00894212		-0.0026742	-0.00388309
10.8	-0.00393426	-0.00914967		-0.00146663	-0.00409064
10.9	-0.00420806	-0.00837549		-0.00174043	-0.00331646
11	-0.00371841	-0.00642617		-0.00125078	-0.00136714
11.1	-0.00309326	-0.00655827		-0.00062563	-0.00149924
11.2	-0.0046934	-0.00683281		-0.00222577	-0.00177378
11.3	-0.00519855	-0.00447759		-0.00273092	0.00058144
11.4	-0.0054386	-0.00514968		-0.00297097	-9.065e-05
11.5	-0.00570668	-0.00506385		-0.00323905	-4.82e-06
11.6	-0.00447604	-0.00535704		-0.00200841	-0.00029801
11.7	-0.00500358	-0.00396689		-0.00253595	0.00109214
11.8	-0.00501475	-0.00492445		-0.00254712	0.00013458
11.9	-0.00541262	-0.00404129		-0.00294499	0.00101774
12	-0.0036551	-0.00412831		-0.00118747	0.00093072
12.1	-0.00605006	-0.00579651		-0.00358243	-0.00073748
12.2	-0.00721177	-0.00534328		-0.00474414	-0.00028425
12.3	-0.0062099	-0.00480962		-0.00374227	0.00024941
12.4	-0.00662499	-0.0077471		-0.00415736	-0.00268807
12.5	-0.00610602	-0.00798078		-0.00363839	-0.00292175
12.6	-0.00543753	-0.00619967		-0.0029699	-0.00114064
12.7	-0.00596504	-0.00706176		-0.00349741	-0.00200273
12.8	-0.00477399	-0.00790501		-0.00230636	-0.00284598
12.9	-0.00468142	-0.00517652		-0.00221379	-0.00011749
13	-0.00473721	-0.00588383		-0.00226958	-0.0008248
13.1	-0.00510914	-0.00698281		-0.00264151	-0.00192378
13.2	-0.00436849	-0.00694304		-0.00190086	-0.00188401
13.3	-0.0046857	-0.0074665		-0.00221807	-0.00240747
13.4	-0.00344447	-0.00761348		-0.00097684	-0.00255445
13.5	-0.00255558	-0.00658323		-8.795e-05	-0.0015242
13.6	-0.00281436	-0.0068193		-0.00034673	-0.00176027
13.7	-0.00460382	-0.00671142		-0.00213619	-0.00165239
13.8	-0.00305557	-0.00834489		-0.00058794	-0.00328586
13.9	-0.00306386	-0.00752972		-0.00059623	-0.00247069
14	-0.00344238	-0.00849423		-0.00097475	-0.0034352
14.1	-0.00391228	-0.006986		-0.00144465	-0.00192697
14.2	-0.00329999	-0.00640573		-0.00083236	-0.0013467
14.3	-0.00487708	-0.00634231		-0.00240945	-0.00128328
14.4	-0.00452939	-0.00612118		-0.00206176	-0.00106215
14.5	-0.00474193	-0.00338747		-0.0022743	0.00167156
14.6	-0.00520038	-0.00342672		-0.00273275	0.00163231
14.7	-0.00420049	-0.00308577		-0.00173286	0.00197326
14.8	-0.00418177	-0.00297853		-0.00171414	0.0020805
14.9	-0.00551689	-0.00272526		-0.00304926	0.00233377
15	-0.00451223	-0.00279847		-0.0020446	0.00226056
15.1	-0.00491339	-0.00237755		-0.00244576	0.00268148
15.2	-0.00470555	-0.00182695		-0.00223792	0.00323208
15.3	-0.00460691	-0.00261812		-0.00213928	0.00244091
15.4	-0.00368964	-0.00285168		-0.00122201	0.00220735
15.5	-0.00484041	-0.00348973		-0.00237278	0.0015693
15.6	-0.00528102	-0.00449837		-0.00281339	0.00056066
15.7	-0.00587108	-0.00495804		-0.00340345	0.00010099
15.8	-0.00504165	-0.00663414		-0.00257402	-0.00157511
15.9	-0.00490271	-0.00648416		-0.00243508	-0.00142513
16	-0.00522394	-0.00607997		-0.00275631	-0.00102094
16.1	-0.00526173	-0.00681811		-0.0027941	-0.00175908
16.2	-0.00508287	-0.0075524		-0.00261524	-0.00249337
16.3	-0.0056352	-0.00704572		-0.00316757	-0.00198669
16.4	-0.00599871	-0.00621222		-0.00353108	-0.00115319
16.5	-0.00527648	-0.00633817		-0.00280885	-0.00127914
16.6	-0.00455311	-0.00742881		-0.00208548	-0.00236978
16.7	-0.0044378	-0.00554787		-0.00197017	-0.00048884
16.8	-0.0049235	-0.00639972		-0.00245587	-0.00134069
16.9	-0.0042465	-0.00563961		-0.00177887	-0.00058058
17	-0.0038035	-0.00380299		-0.00133587	0.00125604
17.1	-0.00470731	-0.00453238		-0.00223968	0.00052665
17.2	-0.00349826	-0.00404394		-0.00103063	0.00101509
17.3	-0.00350214	-0.00484613		-0.00103451	0.0002129
17.4	-0.00391396	-0.00376277		-0.00144633	0.00129626
17.5	-0.00362624	-0.00344726		-0.00115861	0.00161177
17.6	-0.00497199	-0.00455925		-0.00250436	0.00049978
17.7	-0.00479441	-0.00583998		-0.00232678	-0.00078095
17.8	-0.00322705	-0.00570717		-0.00075942	-0.00064814
17.9	-0.00413819	-0.00661389		-0.00167056	-0.00155486
18	-0.00439829	-0.00610845		-0.00193066	-0.00104942
18.1	-0.00360934	-0.00727591		-0.00114171	-0.00221688
18.2	-0.00412575	-0.00707299		-0.00165812	-0.00201396
18.3	-0.00440918	-0.00708578		-0.00194155	-0.00202675
18.4	-0.00378535	-0.00605813		-0.00131772	-0.0009991
18.5	-0.00367767	-0.00595534		-0.00121004	-0.00089631
18.6	-0.00395165	-0.00564895		-0.00148402	-0.00058992
18.7	-0.00416895	-0.004349		-0.00170132	0.00071003
18.8	-0.00276069	-0.00443387		-0.00029306	0.00062516
18.9	-0.0032296	-0.00324468		-0.00076197	0.00181435
19	-0.00254048	-0.00308721		-7.285e-05	0.00197182
19.1	-0.00253954	-0.00436419		-7.191e-05	0.00069484
19.2	-0.00212461	-0.0040792		0.00034302	0.00097983
19.3	-0.00347639	-0.00286693		-0.00100876	0.0021921
19.4	-0.00405344	-0.00292066		-0.00158581	0.00213837
19.5	-0.00333468	-0.00326741		-0.00086705	0.00179162
19.6	-0.00437662	-0.00405972		-0.00190899	0.00099931
19.7	-0.00421439	-0.00395021		-0.00174676	0.00110882
19.8	-0.00418022	-0.00275011		-0.00171259	0.00230892
19.9	-0.00552552	-0.00408402		-0.00305789	0.00097501
20	-0.00401682	-0.00424631		-0.00154919	0.00081272
20.1	-0.0052911	-0.00505903		-0.00282347	0
20.2	-0.00675041	-0.00506762		-0.00428278	-8.59e-06
20.3	-0.00461982	-0.00567717		-0.00215219	-0.00061814
20.4	-0.00460809	-0.00562741		-0.00214046	-0.00056838
20.5	-0.0060355	-0.0059901		-0.00356787	-0.00093107
20.6	-0.00539979	-0.0063526		-0.00293216	-0.00129357
20.7	-0.00672052	-0.00677453		-0.00425289	-0.0017155
20.8	-0.00508868	-0.00644057		-0.00262105	-0.00138154
20.9	-0.00562028	-0.00699265		-0.00315265	-0.00193362
21	-0.00483413	-0.00855128		-0.0023665	-0.00349225
21.1	-0.00573772	-0.00762395		-0.00327009	-0.00256492
21.2	-0.00549338	-0.00692256		-0.00302575	-0.00186353
21.3	-0.00656459	-0.00645704		-0.00409696	-0.00139801
21.4	-0.00659105	-0.00554234		-0.00412342	-0.00048331
21.5	-0.00439973	-0.0061678		-0.0019321	-0.00110877
21.6	-0.0048644	-0.00556609		-0.00239677	-0.00050706
21.7	-0.0060125	-0.00405235		-0.00354487	0.00100668
21.8	-0.00644165	-0.00330506		-0.00397402	0.00175397
21.9	-0.00727196	-0.00383409		-0.00480433	0.00122494
22	-0.00702246	-0.00318603		-0.00455483	0.001873
22.1	-0.00727982	-0.00303215		-0.00481219	0.00202688
22.2	-0.00752449	-0.00347936		-0.00505686	0.00157967
22.3	-0.00650132	-0.00449367		-0.00403369	0.00056536
22.4	-0.00602991	-0.00360674		-0.00356228	0.00145229
22.5	-0.00806382	-0.00461871		-0.00559619	0.00044032
22.6	-0.00833302	-0.00464516		-0.00586539	0.00041387
22.7	-0.00768782	-0.00507894		-0.00522019	-1.991e-05
22.8	-0.00664126	-0.00601998		-0.00417363	-0.00096095
22.9	-0.00707728	-0.00676229		-0.00460965	-0.00170326
23	-0.0065279	-0.00628227		-0.00406027	-0.00122324
23.1	-0.00735972	-0.00519194		-0.00489209	-0.00013291
23.2	-0.00581568	-0.00640818		-0.00334805	-0.00134915
23.3	-0.00470818	-0.0064113		-0.00224055	-0.00135227
23.4	-0.00446798	-0.00656686		-0.00200035	-0.00150783
23.5	-0.00363158	-0.00645371		-0.00116395	-0.00139468
23.6	-0.00429715	-0.00471124		-0.00182952	0.00034779
23.7	-0.0067066	-0.00450562		-0.00423897	0.00055341
23.8	-0.00719968	-0.00490788		-0.00473205	0.00015115
23.9	-0.00571158	-0.00537686		-0.00324395	-0.00031783
24	-0.00593817	-0.00556526		-0.00347054	-0.00050623
24.1	-0.00667386	-0.00602292		-0.00420623	-0.00096389
24.2	-0.00606998	-0.00617048		-0.00360235	-0.00111145
24.3	-0.00500735	-0.00647742		-0.00253972	-0.00141839
24.4	-0.00465305	-0.00645942		-0.00218542	-0.00140039
24.5	-0.00530354	-0.00808134		-0.00283591	-0.00302231
24.6	-0.00475274	-0.0070377		-0.00228511	-0.00197867
24.7	-0.0047302	-0.00860943		-0.00226257	-0.0035504
24.8	-0.0046512	-0.00840145		-0.00218357	-0.00334242
24.9	-0.00493464	-0.0069924		-0.00246701	-0.00193337
25	-0.00537111	-0.00794502		-0.00290348	-0.00288599
25.1	-0.00618893	-0.00760247		-0.0037213	-0.00254344
25.2	-0.00522693	-0.00770943		-0.0027593	-0.0026504
25.3	-0.00668772	-0.00753582		-0.00422009	-0.00247679
25.4	-0.00713426	-0.00686474		-0.00466663	-0.00180571
25.5	-0.0058676	-0.00500064		-0.00339997	5.839e-05
25.6	-0.00640994	-0.00634108		-0.00394231	-0.00128205
25.7	-0.00743729	-0.0057258		-0.00496966	-0.00066677
25.8	-0.0069202	-0.00463649		-0.00445257	0.00042254
25.9	-0.00671939	-0.00549346		-0.00425176	-0.00043443
26	-0.00808152	-0.00554009		-0.00561389	-0.00048106
26.1	-0.00671269	-0.00369877		-0.00424506	0.00136026
26.2	-0.00624442	-0.00418137		-0.00377679	0.00087766
26.3	-0.00487485	-0.00396106		-0.00240722	0.00109797
26.4	-0.00447162	-0.00478058		-0.00200399	0.00027845
26.5	-0.00546468	-0.00528856		-0.00299705	-0.00022953
26.6	-0.00566757	-0.00411649		-0.00319994	0.00094254
26.7	-0.00440047	-0.00531566		-0.00193284	-0.00025663
26.8	-0.00518311	-0.00493608		-0.00271548	0.00012295
26.9	-0.00563156	-0.00517993		-0.00316393	-0.0001209
27	-0.00504901	-0.00599059		-0.00258138	-0.00093156
27.1	-0.005931	-0.00572149		-0.00346337	-0.00066246
27.2	-0.00521585	-0.00548109		-0.00274822	-0.00042206
27.3	-0.00484576	-0.0053177		-0.00237813	-0.00025867
27.4	-0.00443615	-0.00507112		-0.00196852	-1.209e-05
27.5	-0.00280866	-0.00628519		-0.00034103	-0.00122616
27.6	-0.00349515	-0.00575109		-0.00102752	-0.00069206
27.7	-0.00393545	-0.00598233		-0.00146782	-0.0009233
27.8	-0.00459828	-0.00558752		-0.00213065	-0.00052849
27.9	-0.00455417	-0.00642552		-0.00208654	-0.00136649
28	-0.00415607	-0.00716013		-0.00168844	-0.0021011
28.1	-0.0046913	-0.00511705		-0.00222367	-5.802e-05
28.2	-0.00494101	-0.00783568		-0.00247338	-0.00277665
28.3	-0.00521846	-0.00816803		-0.00275083	-0.003109
28.4	-0.00585534	-0.00770756		-0.00338771	-0.00264853
28.5	-0.00663666	-0.00810013		-0.00416903	-0.0030411
28.6	-0.00701613	-0.00801553		-0.0045485	-0.0029565
28.7	-0.00694826	-0.00770911		-0.00448063	-0.00265008
28.8	-0.00712597	-0.00692115		-0.00465834	-0.00186212
28.9	-0.00708735	-0.00584132		-0.00461972	-0.00078229
29	-0.00688338	-0.00623656		-0.00441575	-0.00117753
29.1	-0.00853652	-0.00573345		-0.00606889	-0.00067442
29.2	-0.00760263	-0.00663714		-0.005135	-0.00157811
29.3	-0.00735871	-0.00680937		-0.00489108	-0.00175034
29.4	-0.00582968	-0.00669117		-0.00336205	-0.00163214
29.5	-0.00506788	-0.00584268		-0.00260025	-0.00078365
29.6	-0.00640955	-0.0054841		-0.00394192	-0.00042507
29.7	-0.00533674	-0.0055029		-0.00286911	-0.00044387
29.8	-0.0054447	-0.00478665		-0.00297707	0.00027238
29.9	-0.0056368	-0.00673247		-0.00316917	-0.00167344
30	-0.00529507	-0.00651068		-0.00282744	-0.00145165
30.1	-0.00503419	-0.00502639		-0.00256656	3.264e-05
30.2	-0.0037829	-0.006811		-0.00131527	-0.00175197
30.3	-0.00385182	-0.00598007		-0.00138419	-0.00092104
30.4	-0.00256863	-0.00413003		-0.000101	0.000929
30.5	-0.00251717	-0.00436015		-4.954e-05	0.00069888
30.6	-0.00229684	-0.00399909		0.00017079	0.00105994
30.7	-0.0010941	-0.0029577		0.00137353	0.00210133
30.8	-0.00142712	-0.00320821		0.00104051	0.00185082
30.9	-0.00303979	-0.00273065		-0.00057216	0.00232838
31	-0.00202018	-0.00422287		0.00044745	0.00083616
31.1	-0.00345911	-0.00462102		-0.00099148	0.00043801
31.2	-0.0026451	-0.00527952		-0.00017747	-0.00022049
31.3	-0.00254245	-0.00426925		-7.482e-05	0.00078978
31.4	-0.00367803	-0.00500926		-0.0012104	4.977e-05
31.5	-0.00545381	-0.00392925		-0.00298618	0.00112978
31.6	-0.00512613	-0.00439301		-0.0026585	0.00066602
31.7	-0.00549391	-0.00418665		-0.00302628	0.00087238
31.8	-0.00688172	-0.00579378		-0.00441409	-0.00073475
31.9	-0.00633787	-0.00585903		-0.00387024	-0.0008
32	-0.00710675	-0.00477872		-0.00463912	0.00028031
32.1	-0.00635044	-0.00549046		-0.00388281	-0.00043143
32.2	-0.00543932	-0.00552431		-0.00297169	-0.00046528
32.3	-0.00552493	-0.0064877		-0.0030573	-0.00142867
32.4	-0.00505643	-0.00563273		-0.0025888	-0.0005737
32.5	-0.00382294	-0.00568372		-0.00135531	-0.00062469
32.6	-0.00381431	-0.00435608		-0.00134668	0.00070295
32.7	-0.00348998	-0.00479817		-0.00102235	0.00026086
32.8	-0.00372705	-0.00512038		-0.00125942	-6.135e-05
32.9	-0.00325484	-0.00433951		-0.00078721	0.00071952
33	-0.0029731	-0.00579518		-0.00050547	-0.00073615
33.1	-0.00411955	-0.00505228		-0.00165192	6.75e-06
33.2	-0.00438943	-0.00431586		-0.0019218	0.00074317
33.3	-0.00550591	-0.00316889		-0.00303828	0.00189014
33.4	-0.00599852	-0.00369012		-0.00353089	0.00136891
33.5	-0.005957	-0.00254527		-0.00348937	0.00251376
33.6	-0.00670357	-0.00337327		-0.00423594	0.00168576
33.7	-0.00773552	-0.00395801		-0.00526789	0.00110102
33.8	-0.00640595	-0.00365178		-0.00393832	0.00140725
33.9	-0.00711668	-0.00386112		-0.00464905	0.00119791
34	-0.00769784	-0.00498272		-0.00523021	7.631e-05
34.1	-0.00642774	-0.00565617		-0.00396011	-0.00059714
34.2	-0.00848799	-0.00498878		-0.00602036	7.025e-05
34.3	-0.00773773	-0.00747572		-0.0052701	-0.00241669
34.4	-0.00672489	-0.00678008		-0.00425726	-0.00172105
34.5	-0.00687562	-0.00672723		-0.00440799	-0.0016682
34.6	-0.00609596	-0.00563677		-0.00362833	-0.00057774
34.7	-0.00512484	-0.007009		-0.00265721	-0.00194997
34.8	-0.00564354	-0.00797787		-0.00317591	-0.00291884
34.9	-0.00414524	-0.00633438		-0.00167761	-0.00127535
35	-0.00462034	-0.00612557		-0.00215271	-0.00106654
35.1	-0.00469938	-0.00476366		-0.00223175	0.00029537
35.2	-0.00539352	-0.00472956		-0.00292589	0.00032947
35.3	-0.00568921	-0.0049024		-0.00322158	0.00015663
35.4	-0.00513605	-0.00484555		-0.00266842	0.00021348
35.5	-0.00496685	-0.00468519		-0.00249922	0.00037384
35.6	-0.00413652	-0.00386264		-0.00166889	0.00119639
35.7	-0.0039463	-0.00412772		-0.00147867	0.00093131
35.8	-0.00368565	-0.00300902		-0.00121802	0.00205001
35.9	-0.00334047	-0.00405599		-0.00087284	0.00100304
36	-0.00353399	-0.00638552		-0.00106636	-0.00132649
36.1	-0.00456201	-0.00512603		-0.00209438	-6.7e-05
36.2	-0.00483968	-0.0050751		-0.00237205	-1.607e-05
36.3	-0.00358681	-0.00834068		-0.00111918	-0.00328165
36.4	-0.00314263	-0.00650105		-0.000675	-0.00144202
36.5	-0.00344359	-0.00597964		-0.00097596	-0.00092061
36.6	-0.00241038	-0.00683713		5.725e-05	-0.0017781
36.7	-0.00399951	-0.00709592		-0.00153188	-0.00203689
36.8	-0.00285471	-0.00682787		-0.00038708	-0.00176884
36.9	-0.00379494	-0.00512117		-0.00132731	-6.214e-05
37	-0.00456618	-0.00496188		-0.00209855	9.715e-05
37.1	-0.00414571	-0.00489253		-0.00167808	0.0001665
37.2	-0.00615867	-0.00641704		-0.00369104	-0.00135801
37.3	-0.00577022	-0.00557478		-0.00330259	-0.00051575
37.4	-0.00479126	-0.00454013		-0.00232363	0.0005189
37.5	-0.00499954	-0.00533726		-0.00253191	-0.00027823
37.6	-0.00514975	-0.00538536		-0.00268212	-0.00032633
37.7	-0.00561359	-0.00481552		-0.00314596	0.00024351
37.8	-0.00652043	-0.00503421		-0.0040528	2.482e-05
37.9	-0.00620185	-0.00561192		-0.00373422	-0.00055289
38	-0.00659507	-0.00704685		-0.00412744	-0.00198782
38.1	-0.00643291	-0.00491282		-0.00396528	0.00014621
38.2	-0.0052239	-0.00501857		-0.00275627	4.046e-05
38.3	-0.00518948	-0.00492168		-0.00272185	0.00013735
38.4	-0.00440288	-0.00356309		-0.00193525	0.00149594
38.5	-0.00524659	-0.00469677		-0.00277896	0.00036226
38.6	-0.00468102	-0.00468121		-0.00221339	0.00037782
38.7	-0.00548481	-0.00283075		-0.00301718	0.00222828
38.8	-0.00451352	-0.00263209		-0.00204589	0.00242694
38.9	-0.00633753	-0.00523751		-0.0038699	-0.00017848
39	-0.00508383	-0.0038388		-0.0026162	0.00122023
39.1	-0.0052967	-0.00487107		-0.00282907	0.00018796
39.2	-0.00599751	-0.00660137		-0.00352988	-0.00154234
39.3	-0.00412943	-0.00595159		-0.0016618	-0.00089256
39.4	-0.00468371	-0.0064937		-0.00221608	-0.00143467
39.5	-0.0048172	-0.00655524		-0.00234957	-0.00149621
39.6	-0.00491099	-0.00657409		-0.00244336	-0.00151506
39.7	-0.00570506	-0.0065161		-0.00323743	-0.00145707
39.8	-0.00670406	-0.00730131		-0.00423643	-0.00224228
39.9	-0.00577019	-0.00578991		-0.00330256	-0.00073088
40	-0.00614529	-0.00713727		-0.00367766	-0.00207824
40.1	-0.00586389	-0.00452231		-0.00339626	0.00053672
40.2	-0.00444598	-0.00419218		-0.00197835	0.00086685
40.3	-0.00662295	-0.00527056		-0.00415532	-0.00021153
40.4	-0.00605463	-0.00509956		-0.003587	-4.053e-05
40.5	-0.00576696	-0.00431263		-0.00329933	0.0007464
40.6	-0.00637135	-0.00306097		-0.00390372	0.00199806
40.7	-0.00646564	-0.00430574		-0.00399801	0.00075329
40.8	-0.00588602	-0.00454649		-0.00341839	0.00051254
40.9	-0.00674687	-0.00652267		-0.00427924	-0.00146364
41	-0.0057037	-0.0043611		-0.00323607	0.00069793
41.1	-0.0051983	-0.00610033		-0.00273067	-0.0010413
41.2	-0.0054003	-0.00691844		-0.00293267	-0.00185941
41.3	-0.00528291	-0.00684367		-0.00281528	-0.00178464
41.4	-0.00452463	-0.00636019		-0.002057	-0.00130116
41.5	-0.00490195	-0.00715075		-0.00243432	-0.00209172
41.6	-0.00467707	-0.00704713		-0.00220944	-0.0019881
41.7	-0.00452396	-0.00829337		-0.00205633	-0.00323434
41.8	-0.00487627	-0.00736053		-0.00240864	-0.0023015
41.9	-0.00396816	-0.00745942		-0.00150053	-0.00240039
42	-0.00415414	-0.00657688		-0.00168651	-0.00151785
42.1	-0.00290597	-0.00532546		-0.00043834	-0.00026643
42.2	-0.00278265	-0.00620844		-0.00031502	-0.00114941
42.3	-0.00344855	-0.00565021		-0.00098092	-0.00059118
42.4	-0.00264876	-0.00522972		-0.00018113	-0.00017069
42.5	-0.00437066	-0.00511137		-0.00190303	-5.234e-05
42.6	-0.00367681	-0.00430327		-0.00120918	0.00075576
42.7	-0.00316649	-0.00444627		-0.00069886	0.00061276
42.8	-0.00447668	-0.00508743		-0.00200905	-2.84e-05
42.9	-0.00466807	-0.00477428		-0.00220044	0.00028475
43	-0.00357962	-0.0059207		-0.00111199	-0.00086167
43.1	-0.00426971	-0.00523343		-0.00180208	-0.0001744
43.2	-0.00435577	-0.00604071		-0.00188814	-0.00098168
43.3	-0.00388741	-0.00580944		-0.00141978	-0.00075041
43.4	-0.00366718	-0.00571063		-0.00119955	-0.0006516
43.5	-0.00416548	-0.00547043		-0.00169785	-0.0004114
43.6	-0.00359955	-0.00560225		-0.00113192	-0.00054322
43.7	-0.00491499	-0.00636516		-0.00244736	-0.00130613
43.8	-0.00425491	-0.00464017		-0.00178728	0.00041886
43.9	-0.00332292	-0.00458152		-0.00085529	0.00047751
44	-0.0050176	-0.00379801		-0.00254997	0.00126102
44.1	-0.00500414	-0.00428038		-0.00253651	0.00077865
44.2	-0.00454316	-0.0027144		-0.00207553	0.00234463
44.3	-0.00621662	-0.00266966		-0.00374899	0.00238937
44.4	-0.0075073	-0.00295522		-0.00503967	0.00210381
44.5	-0.00686998	-0.00157778		-0.00440235	0.00348125
44.6	-0.00617008	-0.00180111		-0.00370245	0.00325792
44.7	-0.00787619	-0.00156602		-0.00540856	0.00349301
44.8	-0.00716948	-0.00412762		-0.00470185	0.00093141
44.9	-0.0060699	-0.00168755		-0.00360227	0.00337148
45	-0.00636603	-0.00461079		-0.0038984	0.00044824
45.1	-0.00549549	-0.00332989		-0.00302786	0.00172914
45.2	-0.00633551	-0.00425893		-0.00386788	0.0008001
45.3	-0.00505798	-0.00465359		-0.00259035	0.00040544
45.4	-0.00490066	-0.0043592		-0.00243303	0.00069983
45.5	-0.00453972	-0.0029708		-0.00207209	0.00208823
45.6	-0.00492242	-0.00592639		-0.00245479	-0.00086736
45.7	-0.00414429	-0.00490121		-0.00167666	0.00015782
45.8	-0.00419143	-0.00461768		-0.0017238	0.00044135
45.9	-0.00392276	-0.00533527		-0.00145513	-0.00027624
46	-0.00432471	-0.00564009		-0.00185708	-0.00058106
46.1	-0.00359992	-0.00456656		-0.00113229	0.00049247
46.2	-0.00309581	-0.00388141		-0.00062818	0.00117762
46.3	-0.00368668	-0.00587139		-0.00121905	-0.00081236
46.4	-0.00390758	-0.00509718		-0.00143995	-3.815e-05
46.5	-0.00475703	-0.00537007		-0.0022894	-0.00031104
46.6	-0.00454244	-0.00531318		-0.00207481	-0.00025415
46.7	-0.00540471	-0.00668541		-0.00293708	-0.00162638
46.8	-0.00552895	-0.00767713		-0.00306132	-0.0026181
46.9	-0.00608346	-0.0063212		-0.00361583	-0.00126217
47	-0.00609175	-0.00691115		-0.00362412	-0.00185212
47.1	-0.00625938	-0.00610981		-0.00379175	-0.00105078
47.2	-0.00802871	-0.00560644		-0.00556108	-0.00054741
47.3	-0.00658389	-0.00590728		-0.00411626	-0.00084825
47.4	-0.00852714	-0.00574222		-0.00605951	-0.00068319
47.5	-0.00836659	-0.00634441		-0.00589896	-0.00128538
47.6	-0.00743347	-0.00626509		-0.00496584	-0.00120606
47.7	-0.00768185	-0.00441436		-0.00521422	0.00064467
47.8	-0.0077072	-0.00462808		-0.00523957	0.00043095
47.9	-0.00591044	-0.00376464		-0.00344281	0.00129439
48	-0.0062476	-0.00398485		-0.00377997	0.00107418
48.1	-0.00656479	-0.0048263		-0.00409716	0.00023273
48.2	-0.00590723	-0.00360272		-0.0034396	0.00145631
48.3	-0.00702995	-0.00579792		-0.00456232	-0.00073889
48.4	-0.00776142	-0.00449498		-0.00529379	0.00056405
48.5	-0.00773955	-0.00537355		-0.00527192	-0.00031452
48.6	-0.00754649	-0.00605766		-0.00507886	-0.00099863
48.7	-0.00826218	-0.00731234		-0.00579455	-0.00225331
48.8	-0.00696394	-0.00667448		-0.00449631	-0.00161545
48.9	-0.0075886	-0.00717076		-0.00512097	-0.00211173
49	-0.00723199	-0.00664268		-0.00476436	-0.00158365
49.1	-0.00664702	-0.00785915		-0.00417939	-0.00280012
49.2	-0.00630798	-0.00748776		-0.00384035	-0.00242873
49.3	-0.00515544	-0.00766763		-0.00268781	-0.0026086
49.4	-0.00412425	-0.0076718		-0.00165662	-0.00261277
49.5	-0.00315383	-0.00650952		-0.0006862	-0.00145049
49.6	-0.002155	-0.0050657		0.00031263	-6.67e-06
49.7	-0.00216197	-0.00574108		0.00030566	-0.00068205
49.8	-0.00234394	-0.00607276		0.00012369	-0.00101373
49.9	-0.0026352	-0.00435139		-0.00016757	0.00070764
50	-0.0028995	-0.00467995		-0.00043187	0.00037908
50.1	-0.00339616	-0.00485324		-0.00092853	0.00020579
50.2	-0.00413606	-0.00218288		-0.00166843	0.00287615
50.3	-0.00491002	-0.00451172		-0.00244239	0.00054731
50.4	-0.00490428	-0.00386956		-0.00243665	0.00118947
50.5	-0.00522984	-0.00337193		-0.00276221	0.0016871
50.6	-0.00544745	-0.00257575		-0.00297982	0.00248328
50.7	-0.00550334	-0.00272913		-0.00303571	0.0023299
50.8	-0.00653604	-0.00294519		-0.00406841	0.00211384
50.9	-0.00599926	-0.00334939		-0.00353163	0.00170964
51	-0.00546296	-0.00360717		-0.00299533	0.00145186
51.1	-0.00469864	-0.00282864		-0.00223101	0.00223039
51.2	-0.0034774	-0.00343913		-0.00100977	0.0016199
51.3	-0.00368363	-0.00325134		-0.001216	0.00180769
51.4	-0.0035586	-0.00359825		-0.00109097	0.00146078
51.5	-0.00196193	-0.00312933		0.0005057	0.0019297
51.6	-0.00262318	-0.00448017		-0.00015555	0.00057886
51.7	-0.00376133	-0.00591014		-0.0012937	-0.00085111
51.8	-0.00367457	-0.00614356		-0.00120694	-0.00108453
51.9	-0.00259989	-0.0062686		-0.00013226	-0.00120957
52	-0.0032108	-0.0060349		-0.00074317	-0.00097587
52.1	-0.00464937	-0.00697277		-0.00218174	-0.00191374
52.2	-0.00440825	-0.00643093		-0.00194062	-0.0013719
52.3	-0.00513507	-0.00781218		-0.00266744	-0.00275315
52.4	-0.00437911	-0.00639075		-0.00191148	-0.00133172
52.5	-0.00341281	-0.00492574		-0.00094518	0.00013329
52.6	-0.00556093	-0.00460546		-0.0030933	0.00045357
52.7	-0.00603096	-0.00583804		-0.00356333	-0.00077901
52.8	-0.00496787	-0.00499211		-0.00250024	6.692e-05
52.9	-0.00574487	-0.00438381		-0.00327724	0.00067522
53	-0.00604894	-0.00488402		-0.00358131	0.00017501
53.1	-0.00522906	-0.00474037		-0.00276143	0.00031866
53.2	-0.004912	-0.00493542		-0.00244437	0.00012361
53.3	-0.0058491	-0.00436156		-0.00338147	0.00069747
53.4	-0.00466463	-0.00430928		-0.002197	0.00074975
53.5	-0.00424009	-0.00440852		-0.00177246	0.00065051
53.6	-0.0055052	-0.00495375		-0.00303757	0.00010528
53.7	-0.00515158	-0.00493144		-0.00268395	0.00012759
53.8	-0.00389892	-0.00329244		-0.00143129	0.00176659
53.9	-0.00429074	-0.00406578		-0.00182311	0.00099325
54	-0.00388418	-0.00258139		-0.00141655	0.00247764
54.1	-0.00495694	-0.00405219		-0.00248931	0.00100684
54.2	-0.00339593	-0.00411333		-0.0009283	0.0009457
54.3	-0.00304912	-0.00365551		-0.00058149	0.00140352
54.4	-0.00334676	-0.00247322		-0.00087913	0.00258581
54.5	-0.00460131	-0.00188987		-0.00213368	0.00316916
54.6	-0.00616978	-0.00279167		-0.00370215	0.00226736
54.7	-0.00520125	-0.00359519		-0.00273362	0.00146384
54.8	-0.0053631	-0.00243091		-0.00289547	0.00262812
54.9	-0.00578728	-0.00193294		-0.00331965	0.00312609
55	-0.00571894	-0.00467148		-0.00325131	0.00038755
55.1	-0.0073472	-0.00552032		-0.00487957	-0.00046129
55.2	-0.00586766	-0.00467411		-0.00340003	0.00038492
55.3	-0.00641063	-0.00607001		-0.003943	-0.00101098
55.4	-0.00759114	-0.00556222		-0.00512351	-0.00050319
55.5	-0.00908414	-0.00560032		-0.00661651	-0.00054129
55.6	-0.0079328	-0.00495261		-0.00546517	0.00010642
55.7	-0.0093909	-0.00458841		-0.00692327	0.00047062
55.8	-0.00816692	-0.00428327		-0.00569929	0.00077576
55.9	-0.00796875	-0.0055626		-0.00550112	-0.00050357
56	-0.0075965	-0.00585666		-0.00512887	-0.00079763
56.1	-0.00806917	-0.00559189		-0.00560154	-0.00053286
56.2	-0.00656788	-0.00551167		-0.00410025	-0.00045264
56.3	-0.00757192	-0.00588281		-0.00510429	-0.00082378
56.4	-0.008269	-0.00524824		-0.00580137	-0.00018921
56.5	-0.00695482	-0.00518636		-0.00448719	-0.00012733
56.6	-0.0064761	-0.00602406		-0.00400847	-0.00096503
56.7	-0.00577412	-0.00614494		-0.00330649	-0.00108591
56.8	-0.00481655	-0.00502638		-0.00234892	3.265e-05
56.9	-0.00516044	-0.00583057		-0.00269281	-0.00077154
57	-0.0049895	-0.00685716		-0.00252187	-0.00179813
57.1	-0.00413652	-0.00715537		-0.00166889	-0.00209634
57.2	-0.00268855	-0.00602		-0.00022092	-0.00096097
57.3	-0.00416035	-0.00653336		-0.00169272	-0.00147433
57.4	-0.00378982	-0.0056294		-0.00132219	-0.00057037
57.5	-0.00399776	-0.00611514		-0.00153013	-0.00105611
57.6	-0.00301498	-0.0057605		-0.00054735	-0.00070147
57.7	-0.00347329	-0.003118		-0.00100566	0.00194103
57.8	-0.00364547	-0.00411472		-0.00117784	0.00094431
57.9	-0.00383946	-0.00567275		-0.00137183	-0.00061372
58	-0.00384803	-0.00604935		-0.0013804	-0.00099032
58.1	-0.00371015	-0.00546196		-0.00124252	-0.00040293
58.2	-0.00456267	-0.00626371		-0.00209504	-0.00120468
58.3	-0.00389166	-0.00690631		-0.00142403	-0.00184728
58.4	-0.00422908	-0.00716385		-0.00176145	-0.00210482
58.5	-0.00412393	-0.0068154		-0.0016563	-0.00175637
58.6	-0.00369803	-0.00634757		-0.0012304	-0.00128854
58.7	-0.00517785	-0.00681308		-0.00271022	-0.00175405
58.8	-0.00368966	-0.00532685		-0.00122203	-0.00026782
58.9	-0.00335046	-0.00517812		-0.00088283	-0.00011909
59	-0.00293308	-0.00476818		-0.00046545	0.00029085
59.1	-0.00469437	-0.00401722		-0.00222674	0.00104181
59.2	-0.00319251	-0.0033984		-0.00072488	0.00166063
59.3	-0.00383925	-0.00436922		-0.00137162	0.00068981
59.4	-0.00388804	-0.00364414		-0.00142041	0.00141489
59.5	-0.00337124	-0.00409063		-0.00090361	0.0009684
59.6	-0.00392325	-0.00324415		-0.00145562	0.00181488
59.7	-0.00391513	-0.0024119		-0.0014475	0.00264713
59.8	-0.00482475	-0.00448779		-0.00235712	0.00057124
59.9	-0.00438793	-0.00648749		-0.0019203	-0.00142846
60	-0.00555123	-0.00448574		-0.0030836	0.00057329
60.1	-0.00486062	-0.00421604		-0.00239299	0.00084299
60.2	-0.00521165	-0.00425678		-0.00274402	0.00080225
60.3	-0.00476773	-0.00552131		-0.0023001	-0.00046228
60.4	-0.00523567	-0.00578788		-0.00276804	-0.00072885
60.5	-0.00514756	-0.0056514		-0.00267993	-0.00059237
60.6	-0.00508493	-0.00623887		-0.0026173	-0.00117984
60.7	-0.00565259	-0.00489734		-0.00318496	0.00016169
60.8	-0.00380219	-0.00519658		-0.00133456	-0.00013755
60.9	-0.00423091	-0.00505818		-0.00176328	8.5e-07
61	-0.00431574	-0.00316893		-0.00184811	0.0018901
61.1	-0.00458847	-0.00300391		-0.00212084	0.00205512
61.2	-0.00459559	-0.00448996		-0.00212796	0.00056907
61.3	-0.00582436	-0.00449178		-0.00335673	0.00056725
61.4	-0.00420815	-0.00420328		-0.00174052	0.00085575
61.5	-0.00362009	-0.00493353		-0.00115246	0.0001255
61.6	-0.00434161	-0.00499094		-0.00187398	6.809e-05
61.7	-0.00382593	-0.00372279		-0.0013583	0.00133624
61.8	-0.00588848	-0.00516064		-0.00342085	-0.00010161
61.9	-0.00659576	-0.00511704		-0.00412813	-5.801e-05
62	-0.005538	-0.00224382		-0.00307037	0.00281521
62.1	-0.00541815	-0.00433861		-0.00295052	0.00072042
62.2	-0.00593526	-0.00486066		-0.00346763	0.00019837
62.3	-0.00555908	-0.00513649		-0.00309145	-7.746e-05
62.4	-0.00658634	-0.0057964		-0.00411871	-0.00073737
62.5	-0.00543282	-0.00682494		-0.00296519	-0.00176591
62.6	-0.00530559	-0.00529557		-0.00283796	-0.00023654
62.7	-0.00539574	-0.0063738		-0.00292811	-0.00131477
62.8	-0.00458803	-0.0058328		-0.0021204	-0.00077377
62.9	-0.00396712	-0.00351763		-0.00149949	0.0015414
63	-0.00525992	-0.00304078		-0.00279229	0.00201825
63.1	-0.00575903	-0.00313247		-0.0032914	0.00192656
63.2	-0.00594275	-0.00328231		-0.00347512	0.00177672
63.3	-0.00575477	-0.00352371		-0.00328714	0.00153532
63.4	-0.00445973	-0.00218271		-0.0019921	0.00287632
63.5	-0.00429836	-0.00305939		-0.00183073	0.00199964
63.6	-0.00433014	-0.00262351		-0.00186251	0.00243552
63.7	-0.00507284	-0.00184214		-0.00260521	0.00321689
63.8	-0.00588362	-0.00356508		-0.00341599	0.00149395
63.9	-0.00607858	-0.001626		-0.00361095	0.00343303
64	-0.00491759	-0.00184141		-0.00244996	0.00321762
64.1	-0.00526735	-0.0037897		-0.00279972	0.00126933
64.2	-0.00519291	-0.00423056		-0.00272528	0.00082847
64.3	-0.00500299	-0.00350969		-0.00253536	0.00154934
64.4	-0.00546594	-0.00590288		-0.00299831	-0.00084385
64.5	-0.0034335	-0.00381342		-0.00096587	0.00124561
64.6	-0.00544258	-0.0038578		-0.00297495	0.00120123
64.7	-0.00378556	-0.00627123		-0.00131793	-0.0012122
64.8	-0.00356767	-0.00315308		-0.00110004	0.00190595
64.9	-0.00518883	-0.00440768		-0.0027212	0.00065135
65	-0.00437237	-0.00437758		-0.00190474	0.00068145
65.1	-0.00377055	-0.00323742		-0.00130292	0.00182161
65.2	-0.00423943	-0.00446153		-0.0017718	0.0005975
65.3	-0.00314002	-0.00394145		-0.00067239	0.00111758
65.4	-0.00227469	-0.00366415		0.00019294	0.00139488
65.5	-0.00244307	-0.0051455		2.456e-05	-8.647e-05
65.6	-0.00244692	-0.00555114		2.071e-05	-0.00049211
65.7	-0.00148271	-0.00492929		0.00098492	0.00012974
65.8	-0.00309496	-0.00569358		-0.00062733	-0.00063455
65.9	-0.00244909	-0.00433592		1.854e-05	0.00072311
66	-0.00235974	-0.00504846		0.00010789	1.057e-05
66.1	-0.00273443	-0.00674678		-0.0002668	-0.00168775
66.2	-0.00331431	-0.00720123		-0.00084668	-0.0021422
66.3	-0.00361205	-0.00656042		-0.00114442	-0.00150139
66.4	-0.00538058	-0.0069813		-0.00291295	-0.00192227
66.5	-0.00463594	-0.00651864		-0.00216831	-0.00145961
66.6	-0.00409607	-0.0067646		-0.00162844	-0.00170557
66.7	-0.0036381	-0.00695142		-0.00117047	-0.00189239
66.8	-0.00491784	-0.00590537		-0.00245021	-0.00084634
66.9	-0.00489653	-0.00581433		-0.0024289	-0.0007553
67	-0.00465864	-0.00564221		-0.00219101	-0.00058318
67.1	-0.00632786	-0.00352471		-0.00386023	0.00153432
67.2	-0.00470037	-0.00325593		-0.00223274	0.0018031
67.3	-0.00501243	-0.00311618		-0.0025448	0.00194285
67.4	-0.00622493	-0.00414404		-0.0037573	0.00091499
67.5	-0.00549955	-0.00360765		-0.00303192	0.00145138
67.6	-0.00565927	-0.00315144		-0.00319164	0.00190759
67.7	-0.00523629	-0.00183536		-0.00276866	0.00322367
67.8	-0.00524008	-0.00165196		-0.00277245	0.00340707
67.9	-0.00467574	-0.00151031		-0.00220811	0.00354872
68	-0.00426032	-0.00174692		-0.00179269	0.00331211
68.1	-0.00519219	-0.00343263		-0.00272456	0.0016264
68.2	-0.0065293	-0.00367299		-0.00406167	0.00138604
68.3	-0.00576337	-0.00161599		-0.00329574	0.00344304
68.4	-0.00575188	-0.00172088		-0.00328425	0.00333815
68.5	-0.00414816	-0.00335373		-0.00168053	0.0017053
68.6	-0.00476504	-0.00150472		-0.00229741	0.00355431
68.7	-0.00560465	-0.00232411		-0.00313702	0.00273492
68.8	-0.00542775	-0.00216742		-0.00296012	0.00289161
68.9	-0.0052385	-0.00173765		-0.00277087	0.00332138
69	-0.00657581	-0.0021401		-0.00410818	0.00291893
69.1	-0.00559285	-0.00168803		-0.00312522	0.003371
69.2	-0.00602021	-0.0034923		-0.00355258	0.00156673
69.3	-0.00637773	-0.00407252		-0.0039101	0.00098651
69.4	-0.00714705	-0.00412367		-0.00467942	0.00093536
69.5	-0.0070291	-0.00255667		-0.00456147	0.00250236
69.6	-0.00675286	-0.0026322		-0.00428523	0.00242683
69.7	-0.00467278	-0.00372145		-0.00220515	0.00133758
69.8	-0.00576405	-0.00273214		-0.00329642	0.00232689
69.9	-0.00502127	-0.00317723		-0.00255364	0.0018818
70	-0.00274802	-0.00297574		-0.00028039	0.00208329
70.1	-0.00524983	-0.00323689		-0.0027822	0.00182214
70.2	-0.00440763	-0.00293128		-0.00194	0.00212775
70.3	-0.00176254	-0.00224161		0.00070509	0.00281742
70.4	-0.00279886	-0.00311071		-0.00033123	0.00194832
70.5	-0.00234319	-0.00385105		0.00012444	0.00120798
70.6	-0.00236247	-0.00342676		0.00010516	0.00163227
70.7	-0.00276272	-0.00403359		-0.00029509	0.00102544
70.8	-0.00222875	-0.00375087		0.00023888	0.00130816
70.9	-0.00246912	-0.00357367		-1.49e-06	0.00148536
71	-0.0047244	-0.00565173		-0.00225677	-0.0005927
71.1	-0.0033281	-0.00566256		-0.00086047	-0.00060353
71.2	-0.00385545	-0.00607434		-0.00138782	-0.00101531
71.3	-0.00387238	-0.00482786		-0.00140475	0.00023117
71.4	-0.00501317	-0.00403051		-0.00254554	0.00102852
71.5	-0.00459749	-0.00318551		-0.00212986	0.00187352
71.6	-0.00495437	-0.00521421		-0.00248674	-0.00015518
71.7	-0.00478207	-0.00511615		-0.00231444	-5.712e-05
71.8	-0.00594948	-0.00438886		-0.00348185	0.00067017
71.9	-0.00614378	-0.0051759		-0.00367615	-0.00011687
72	-0.00627372	-0.0046048		-0.00380609	0.00045423
72.1	-0.00778428	-0.00462624		-0.00531665	0.00043279
72.2	-0.00819576	-0.00551394		-0.00572813	-0.00045491
72.3	-0.00710451	-0.00523109		-0.00463688	-0.00017206
72.4	-0.00647453	-0.00420514		-0.0040069	0.00085389
72.5	-0.00672888	-0.00486476		-0.00426125	0.00019427
72.6	-0.0070901	-0.00373341		-0.00462247	0.00132562
72.7	-0.00629076	-0.0029719		-0.00382313	0.00208713
72.8	-0.00692671	-0.00311522		-0.00445908	0.00194381
72.9	-0.00665897	-0.0022286		-0.00419134	0.00283043
73	-0.00646306	-0.00228733		-0.00399543	0.0027717
73.1	-0.00562324	-0.00066813		-0.00315561	0.0043909
73.2	-0.0063894	-0.00045721		-0.00392177	0.00460182
73.3	-0.00544812	0.00170406		-0.00298049	0.00676309
73.4	-0.00505682	0.00050811		-0.00258919	0.00556714
73.5	-0.00530419	0.00061481		-0.00283656	0.00567384
73.6	-0.00461479	-0.00055076		-0.00214716	0.00450827
73.7	-0.00411589	0.00077177		-0.00164826	0.0058308
73.8	-0.00555437	0.00119073		-0.00308674	0.00624976
73.9	-0.00609441	0.00097192		-0.00362678	0.00603095
74	-0.00482721	0.00072981		-0.00235958	0.00578884
74.1	-0.00498066	-0.00047811		-0.00251303	0.00458092
74.2	-0.00533628	0.00022011		-0.00286865	0.00527914
74.3	-0.0046516	6.201e-05		-0.00218397	0.00512104
74.4	-0.004036	-0.00099581		-0.00156837	0.00406322
74.5	-0.00377584	-0.00039601		-0.00130821	0.00466302
74.6	-0.0040983	-9.639e-05		-0.00163067	0.00496264
74.7	-0.00409687	-0.00159444		-0.00162924	0.00346459
74.8	-0.00559743	-0.00297882		-0.0031298	0.00208021
74.9	-0.00438201	-0.00164409		-0.00191438	0.00341494
75	-0.00517299	-0.00256076		-0.00270536	0.00249827
75.1	-0.00463985	-0.00209268		-0.00217222	0.00296635
75.2	-0.00300747	-0.00198891		-0.00053984	0.00307012
75.3	-0.00371319	-0.00346274		-0.00124556	0.00159629
75.4	-0.00493086	-0.00447159		-0.00246323	0.00058744
75.5	-0.00348099	-0.00357424		-0.00101336	0.00148479
75.6	-0.00464142	-0.00471848		-0.00217379	0.00034055
75.7	-0.00406268	-0.00398431		-0.00159505	0.00107472
75.8	-0.00490802	-0.00367362		-0.00244039	0.00138541
75.9	-0.00508647	-0.00468925		-0.00261884	0.00036978
76	-0.00413693	-0.00522401		-0.0016693	-0.00016498
76.1	-0.00261577	-0.00485585		-0.00014814	0.00020318
76.2	-0.00430413	-0.00491589		-0.0018365	0.00014314
76.3	-0.00506372	-0.00657888		-0.00259609	-0.00151985
76.4	-0.00338676	-0.00622064		-0.00091913	-0.00116161
76.5	-0.00427363	-0.00463873		-0.001806	0.0004203
76.6	-0.00480698	-0.00555807		-0.00233935	-0.00049904
76.7	-0.0036795	-0.00563566		-0.00121187	-0.00057663
76.8	-0.00394563	-0.00523641		-0.001478	-0.00017738
76.9	-0.00395287	-0.00364681		-0.00148524	0.00141222
77	-0.0024146	-0.00375235		5.303e-05	0.00130668
77.1	-0.00237565	-0.00272877		9.198e-05	0.00233026
77.2	-0.00380381	-0.00326173		-0.00133618	0.0017973
77.3	-0.00591614	-0.00307748		-0.00344851	0.00198155
77.4	-0.00577429	-0.00257869		-0.00330666	0.00248034
77.5	-0.00599896	-0.00222133		-0.00353133	0.0028377
77.6	-0.00619139	-0.0028798		-0.00372376	0.00217923
77.7	-0.00483798	-0.00221855		-0.00237035	0.00284048
77.8	-0.00624161	-0.00187235		-0.00377398	0.00318668
77.9	-0.00441839	-0.00219922		-0.00195076	0.00285981
78	-0.00224487	-0.00342196		0.00022276	0.00163707
78.1	-0.0032811	-0.00350054		-0.00081347	0.00155849
78.2	-0.003229	-0.00390618		-0.00076137	0.00115285
78.3	-0.00416533	-0.00538102		-0.0016977	-0.00032199
78.4	-0.00390729	-0.00480981		-0.00143966	0.00024922
78.5	-0.00410293	-0.00436531		-0.0016353	0.00069372
78.6	-0.00351357	-0.00503159		-0.00104594	2.744e-05
78.7	-0.00467983	-0.0041433		-0.0022122	0.00091573
78.8	-0.00558297	-0.00402553		-0.00311534	0.0010335
78.9	-0.00503081	-0.0037537		-0.00256318	0.00130533
79	-0.00528357	-0.00494059		-0.00281594	0.00011844
79.1	-0.00584045	-0.0044109		-0.00337282	0.00064813
79.2	-0.00636497	-0.00407555		-0.00389734	0.00098348
79.3	-0.00776161	-0.00488684		-0.00529398	0.00017219
79.4	-0.00830987	-0.00416473		-0.00584224	0.0008943
79.5	-0.00732845	-0.00339276		-0.00486082	0.00166627
79.6	-0.00773285	-0.00382158		-0.00526522	0.00123745
79.7	-0.00747507	-0.00351379		-0.00500744	0.00154524
79.8	-0.00674354	-0.00357429		-0.00427591	0.00148474
79.9	-0.00603455	-0.00391668		-0.00356692	0.00114235
80	-0.00595115	-0.00465676		-0.00348352	0.00040227
80.1	-0.00544971	-0.00368073		-0.00298208	0.0013783
80.2	-0.00437488	-0.00368303		-0.00190725	0.001376
80.3	-0.00685508	-0.00618498		-0.00438745	-0.00112595
80.4	-0.00474654	-0.00464122		-0.00227891	0.00041781
80.5	-0.00498973	-0.00478266		-0.0025221	0.00027637
80.6	-0.00468441	-0.00476108		-0.00221678	0.00029795
80.7	-0.00450568	-0.00307485		-0.00203805	0.00198418
80.8	-0.00401207	-0.00551004		-0.00154444	-0.00045101
80.9	-0.00377312	-0.00443563		-0.00130549	0.0006234
81	-0.00337187	-0.00486007		-0.00090424	0.00019896
81.1	-0.00372985	-0.00402259		-0.00126222	0.00103644
81.2	-0.00521918	-0.00465499		-0.00275155	0.00040404
81.3	-0.00424928	-0.00441327		-0.00178165	0.00064576
81.4	-0.00442916	-0.00288335		-0.00196153	0.00217568
81.5	-0.00429825	-0.00158978		-0.00183062	0.00346925
81.6	-0.00503552	-0.00246609		-0.00256789	0.00259294
81.7	-0.00440782	-0.00310698		-0.00194019	0.00195205
81.8	-0.00549066	-0.00369617		-0.00302303	0.00136286
81.9	-0.0055446	-0.00359548		-0.00307697	0.00146355
82	-0.0061374	-0.00383227		-0.00366977	0.00122676
82.1	-0.00572722	-0.00495222		-0.00325959	0.00010681
82.2	-0.00588227	-0.0036337		-0.00341464	0.00142533
82.3	-0.00614239	-0.0051256		-0.00367476	-6.657e-05
82.4	-0.00495436	-0.00236195		-0.00248673	0.00269708
82.5	-0.0048164	-0.00338052		-0.00234877	0.00167851
82.6	-0.00573015	-0.00276714		-0.00326252	0.00229189
82.7	-0.00591481	-0.00290327		-0.00344718	0.00215576
82.8	-0.00550292	-0.00382285		-0.00303529	0.00123618
82.9	-0.00541252	-0.00159835		-0.00294489	0.00346068
83	-0.00498998	-0.00205497		-0.00252235	0.00300406
83.1	-0.00565818	-0.00229697		-0.00319055	0.00276206
83.2	-0.00485685	-0.00169516		-0.00238922	0.00336387
83.3	-0.00301188	-0.00200891		-0.00054425	0.00305012
83.4	-0.00393916	-0.00168477		-0.00147153	0.00337426
83.5	-0.00332457	-0.00082143		-0.00085694	0.0042376
83.6	-0.00330711	-0.00344557		-0.00083948	0.00161346
83.7	-0.00407639	-0.0044449		-0.00160876	0.00061413
83.8	-0.0035059	-0.00425511		-0.00103827	0.00080392
83.9	-0.00341125	-0.00443169		-0.00094362	0.00062734
84	-0.00380169	-0.00421619		-0.00133406	0.00084284
84.1	-0.00200277	-0.00485044		0.00046486	0.00020859
84.2	-0.00356815	-0.00400051		-0.00110052	0.00105852
84.3	-0.0037098	-0.00551079		-0.00124217	-0.00045176
84.4	-0.00317193	-0.00314863		-0.0007043	0.0019104
84.5	-0.0043128	-0.00483016		-0.00184517	0.00022887
84.6	-0.00554148	-0.00399008		-0.00307385	0.00106895
84.7	-0.00383543	-0.00361033		-0.0013678	0.0014487
84.8	-0.00449623	-0.00301913		-0.0020286	0.0020399
84.9	-0.00415313	-0.00149793		-0.0016855	0.0035611
85	-0.00475893	-0.00215951		-0.0022913	0.00289952
85.1	-0.00568341	-0.00227526		-0.00321578	0.00278377
85.2	-0.00523029	-0.00201962		-0.00276266	0.00303941
85.3	-0.00554317	-0.00155394		-0.00307554	0.00350509
85.4	-0.00658902	-0.00117832		-0.00412139	0.00388071
85.5	-0.00689039	-0.00011167		-0.00442276	0.00494736
85.6	-0.00611915	-0.00196227		-0.00365152	0.00309676
85.7	-0.00755541	-0.00218065		-0.00508778	0.00287838
85.8	-0.00770687	-0.00141186		-0.00523924	0.00364717
85.9	-0.00755978	-0.00217335		-0.00509215	0.00288568
86	-0.00721394	-0.00180629		-0.00474631	0.00325274
86.1	-0.00790561	-0.0040655		-0.00543798	0.00099353
86.2	-0.00828977	-0.00346161		-0.00582214	0.00159742
86.3	-0.00812494	-0.00327329		-0.00565731	0.00178574
86.4	-0.00713834	-0.00230861		-0.00467071	0.00275042
86.5	-0.00594054	-0.00358363		-0.00347291	0.0014754
86.6	-0.00512201	-0.00356401		-0.00265438	0.00149502
86.7	-0.00549131	-0.00382043		-0.00302368	0.0012386
86.8	-0.00491632	-0.00268647		-0.00244869	0.00237256
86.9	-0.00435911	-0.00258962		-0.00189148	0.00246941
87	-0.00542472	-0.00381998		-0.00295709	0.00123905
87.1	-0.00454712	-0.00259313		-0.00207949	0.0024659
87.2	-0.00346995	-0.00301805		-0.00100232	0.00204098
87.3	-0.00479055	-0.00067435		-0.00232292	0.00438468
87.4	-0.00343109	-0.0025863		-0.00096346	0.00247273
87.5	-0.00312946	-0.00179843		-0.00066183	0.0032606
87.6	-0.00250081	-0.0038228		-3.318e-05	0.00123623
87.7	-0.00326383	-0.00381962		-0.0007962	0.00123941
87.8	-0.00233456	-0.00352129		0.00013307	0.00153774
87.9	-0.00235705	-0.00389986		0.00011058	0.00115917
88	-0.00243603	-0.00232715		3.16e-05	0.00273188
88.1	-0.00183117	-0.00331536		0.00063646	0.00174367
88.2	-0.00182455	-0.00248804		0.00064308	0.00257099
88.3	-0.00265954	-0.00290065		-0.00019191	0.00215838
88.4	-0.00213216	-0.00303164		0.00033547	0.00202739
88.5	-0.00260931	-0.00393349		-0.00014168	0.00112554
88.6	-0.0041887	-0.00357089		-0.00172107	0.00148814
88.7	-0.00419162	-0.00375846		-0.00172399	0.00130057
88.8	-0.00431949	-0.00375897		-0.00185186	0.00130006
88.9	-0.00496179	-0.00428606		-0.00249416	0.00077297
89	-0.00442213	-0.00218177		-0.0019545	0.00287726
89.1	-0.00491965	-0.00297446		-0.00245202	0.00208457
89.2	-0.0050913	-0.00235401		-0.00262367	0.00270502
89.3	-0.00410531	-0.00103891		-0.00163768	0.00402012
89.4	-0.00424498	-0.00459422		-0.00177735	0.00046481
89.5	-0.0046663	-0.00142622		-0.00219867	0.00363281
89.6	-0.00370802	-0.00293026		-0.00124039	0.00212877
89.7	-0.00445454	-0.00306044		-0.00198691	0.00199859
89.8	-0.00457477	-0.00069567		-0.00210714	0.00436336
89.9	-0.00477198	-0.00058987		-0.00230435	0.00446916
90	-0.00490536	-0.00087685		-0.00243773	0.00418218
90.1	-0.00423373	-0.00123		-0.0017661	0.00382903
90.2	-0.00390966	-0.00170145		-0.00144203	0.00335758
90.3	-0.00410741	-0.00257118		-0.00163978	0.00248785
90.4	-0.00481328	-0.00287877		-0.00234565	0.00218026
90.5	-0.00408515	-0.00289986		-0.00161752	0.00215917
90.6	-0.00438663	-0.00256388		-0.001919	0.00249515
90.7	-0.00352231	-0.00381226		-0.00105468	0.00124677
90.8	-0.00281917	-0.00371238		-0.00035154	0.00134665
90.9	-0.00392719	-0.00390197		-0.00145956	0.00115706
91	-0.00356329	-0.00328992		-0.00109566	0.00176911
91.1	-0.00438672	-0.00429021		-0.00191909	0.00076882
91.2	-0.00404492	-0.00361174		-0.00157729	0.00144729
91.3	-0.00372977	-0.00513011		-0.00126214	-7.108e-05
91.4	-0.00351601	-0.00584284		-0.00104838	-0.00078381
91.5	-0.00445885	-0.00387963		-0.00199122	0.0011794
91.6	-0.00502351	-0.00587358		-0.00255588	-0.00081455
91.7	-0.00515263	-0.00492781		-0.002685	0.00013122
91.8	-0.0057897	-0.00375794		-0.00332207	0.00130109
91.9	-0.00591297	-0.006146		-0.00344534	-0.00108697
92	-0.00552965	-0.00459109		-0.00306202	0.00046794
92.1	-0.00454216	-0.00493252		-0.00207453	0.00012651
92.2	-0.00475592	-0.00421961		-0.00228829	0.00083942
92.3	-0.00527629	-0.00414935		-0.00280866	0.00090968
92.4	-0.00561637	-0.00265065		-0.00314874	0.00240838
92.5	-0.00501692	-0.00338766		-0.00254929	0.00167137
92.6	-0.00562034	-0.0021365		-0.00315271	0.00292253
92.7	-0.00478436	-0.00255299		-0.00231673	0.00250604
92.8	-0.00622975	-0.00353297		-0.00376212	0.00152606
92.9	-0.00696102	-0.00379806		-0.00449339	0.00126097
93	-0.00497691	-0.00235086		-0.00250928	0.00270817
93.1	-0.00617318	-0.00440159		-0.00370555	0.00065744
93.2	-0.00655828	-0.00359281		-0.00409065	0.00146622
93.3	-0.00475124	-0.00417318		-0.00228361	0.00088585
93.4	-0.00513479	-0.00300676		-0.00266716	0.00205227
93.5	-0.0072624	-0.00423013		-0.00479477	0.0008289
93.6	-0.00571017	-0.00298021		-0.00324254	0.00207882
93.7	-0.00651693	-0.00323495		-0.0040493	0.00182408
93.8	-0.00571901	-0.00407271		-0.00325138	0.00098632
93.9	-0.00501549	-0.00309944		-0.00254786	0.00195959
94	-0.00555753	-0.00075968		-0.0030899	0.00429935
94.1	-0.00562779	-0.00182379		-0.00316016	0.00323524
94.2	-0.0050117	0.00153093		-0.00254407	0.00658996
94.3	-0.0053786	0.00051474		-0.00291097	0.00557377
94.4	-0.00579588	0.00124864		-0.00332825	0.00630767
94.5	-0.00483883	3.107e-05		-0.0023712	0.0050901
94.6	-0.00664906	0.00032448		-0.00418143	0.00538351
94.7	-0.00643376	-0.00065655		-0.00396613	0.00440248
94.8	-0.00604996	-0.00119136		-0.00358233	0.00386767
94.9	-0.00601418	-0.00140053		-0.00354655	0.0036585
95	-0.00586287	-0.00097241		-0.00339524	0.00408662
95.1	-0.00587552	-0.00331135		-0.00340789	0.00174768
95.2	-0.00658724	-0.00124513		-0.00411961	0.0038139
95.3	-0.00533497	-0.00250681		-0.00286734	0.00255222
95.4	-0.00562992	-0.00269512		-0.00316229	0.00236391
95.5	-0.00648799	-0.00348725		-0.00402036	0.00157178
95.6	-0.00597595	-0.00267977		-0.00350832	0.00237926
95.7	-0.00610408	-0.00266825		-0.00363645	0.00239078
95.8	-0.00521389	-0.0037325		-0.00274626	0.00132653
95.9	-0.00618664	-0.00279396		-0.00371901	0.00226507
96	-0.00567556	-0.00133266		-0.00320793	0.00372637
96.1	-0.00533345	-0.00150103		-0.00286582	0.003558
96.2	-0.00493204	0.00055185		-0.00246441	0.00561088
96.3	-0.00552422	-0.00081008		-0.00305659	0.00424895
96.4	-0.00477043	-0.00115149		-0.0023028	0.00390754
96.5	-0.00446315	-0.00182358		-0.00199552	0.00323545
96.6	-0.00414126	-0.00151634		-0.00167363	0.00354269
96.7	-0.00306246	-0.00074574		-0.00059483	0.00431329
96.8	-0.0034862	-0.00182036		-0.00101857	0.00323867
96.9	-0.00412712	-0.00185829		-0.00165949	0.00320074
97	-0.00239136	-0.0009871		7.627e-05	0.00407193
97.1	-0.0030808	-0.00277804		-0.00061317	0.00228099
97.2	-0.00388353	-0.00270544		-0.0014159	0.00235359
97.3	-0.00252895	-0.00294802		-6.132e-05	0.00211101
97.4	-0.00413143	-0.00386478		-0.0016638	0.00119425
97.5	-0.00556804	-0.00324505		-0.00310041	0.00181398
97.6	-0.00499485	-0.00403976		-0.00252722	0.00101927
97.7	-0.00662637	-0.0036938		-0.00415874	0.00136523
97.8	-0.00740845	-0.00417183		-0.00494082	0.0008872
97.9	-0.00716742	-0.00319973		-0.00469979	0.0018593
98	-0.00724864	-0.0019095		-0.00478101	0.00314953
98.1	-0.00831938	-0.0017813		-0.00585175	0.00327773
98.2	-0.00762343	3.92e-06		-0.0051558	0.00506295
98.3	-0.00850028	0.0001016		-0.00603265	0.00516063
98.4	-0.00768951	0.00015548		-0.00522188	0.00521451
98.5	-0.00578643	-0.00010333		-0.0033188	0.0049557
98.6	-0.00494901	0.00086233		-0.00248138	0.00592136
98.7	-0.00598375	0.00087496		-0.00351612	0.00593399
98.8	-0.00543293	0.00026707		-0.0029653	0.0053261
98.9	-0.00571386	0.00223713		-0.00324623	0.00729616
99	-0.00441158	0.00212724		-0.00194395	0.00718627
99.1	-0.00421401	0.00106724		-0.00174638	0.00612627
99.2	-0.00421347	-0.0003634		-0.00174584	0.00469563
99.3	-0.00369066	0.00106813		-0.00122303	0.00612716
99.4	-0.00452855	-0.00056785		-0.00206092	0.00449118
99.5	-0.00460845	-0.00072625		-0.00214082	0.00433278
99.6	-0.00430854	-0.00179917		-0.00184091	0.00325986
99.7	-0.00462676	-0.00128834		-0.00215913	0.00377069
99.8	-0.00497616	-0.00242026		-0.00250853	0.00263877
99.9	-0.00544458	-0.00268018		-0.00297695	0.00237885
100	-0.0042655	-0.00249986		-0.00179787	0.00255917
100.1	-0.00514309	-0.0029742		-0.00267546	0.00208483
100.2	-0.00486791	-0.00370791		-0.00240028	0.00135112
100.3	-0.00452496	-0.00441131		-0.00205733	0.00064772
100.4	-0.00246483	-0.00436285		2.8e-06	0.00069618
100.5	-0.00236307	-0.00392049		0.00010456	0.00113854
100.6	-0.0027197	-0.00249793		-0.00025207	0.0025611
100.7	-0.00421814	-0.00275824		-0.00175051	0.00230079
100.8	-0.00477972	-0.00335918		-0.00231209	0.00169985
100.9	-0.0052494	-0.00136709		-0.00278177	0.00369194
101	-0.00397535	-0.00180109		-0.00150772	0.00325794
101.1	-0.00530461	-0.00114068		-0.00283698	0.00391835
101.2	-0.0055599	-0.00067796		-0.00309227	0.00438107
101.3	-0.00623488	0.00169266		-0.00376725	0.00675169
101.4	-0.00667045	0.00044288		-0.00420282	0.00550191
101.5	-0.00716296	0.0001758		-0.00469533	0.00523483
101.6	-0.00673141	-0.00056416		-0.00426378	0.00449487
101.7	-0.00864288	-0.00160721		-0.00617525	0.00345182
101.8	-0.00927002	-0.00210653		-0.00680239	0.0029525
101.9	-0.00794966	-0.00102094		-0.00548203	0.00403809
102	-0.00723946	-0.00226944		-0.00477183	0.00278959
102.1	-0.00748751	-0.00468319		-0.00501988	0.00037584
102.2	-0.0068782	-0.00321873		-0.00441057	0.0018403
102.3	-0.00694284	-0.00462292		-0.00447521	0.00043611
102.4	-0.00606277	-0.00296544		-0.00359514	0.00209359
102.5	-0.00590315	-0.00315758		-0.00343552	0.00190145
102.6	-0.00711745	-0.00447252		-0.00464982	0.00058651
102.7	-0.00761438	-0.0028486		-0.00514675	0.00221043
102.8	-0.00649289	-0.00336749		-0.00402526	0.00169154
102.9	-0.00604413	-0.00266475		-0.0035765	0.00239428
103	-0.00500001	-0.00222988		-0.00253238	0.00282915
103.1	-0.00477271	-0.00055751		-0.00230508	0.00450152
103.2	-0.0044259	-0.00136285		-0.00195827	0.00369618
103.3	-0.00512535	-0.00168228		-0.00265772	0.00337675
103.4	-0.00361513	-0.00260279		-0.0011475	0.00245624
103.5	-0.00484322	-0.00465884		-0.00237559	0.00040019
103.6	-0.00512586	-0.00382103		-0.00265823	0.001238
103.7	-0.00436392	-0.00421083		-0.00189629	0.0008482
103.8	-0.00465573	-0.00328309		-0.0021881	0.00177594
103.9	-0.00325878	-0.00370967		-0.00079115	0.00134936
104	-0.00332408	-0.00481904		-0.00085645	0.00023999
104.1	-0.00473548	-0.00537568		-0.00226785	-0.00031665
104.2	-0.00630694	-0.00380246		-0.00383931	0.00125657
104.3	-0.00635331	-0.00553816		-0.00388568	-0.00047913
104.4	-0.00541992	-0.00367803		-0.00295229	0.001381
104.5	-0.00609003	-0.00408776		-0.0036224	0.00097127
104.6	-0.00560054	-0.00427371		-0.00313291	0.00078532
104.7	-0.00440368	-0.00183953		-0.00193605	0.0032195
104.8	-0.00493126	-0.0026401		-0.00246363	0.00241893
104.9	-0.00429619	-0.00247903		-0.00182856	0.00258
105	-0.00397271	-0.00251519		-0.00150508	0.00254384
105.1	-0.00458891	-0.00207317		-0.00212128	0.00298586
105.2	-0.00477268	-0.00274177		-0.00230505	0.00231726
105.3	-0.00398818	-0.00236155		-0.00152055	0.00269748
105.4	-0.00465308	-0.0025052		-0.00218545	0.00255383
105.5	-0.00471116	-0.00259948		-0.00224353	0.00245955
105.6	-0.0049084	-0.00093089		-0.00244077	0.00412814
105.7	-0.00492141	-0.00051486		-0.00245378	0.00454417
105.8	-0.00523902	8.49e-05		-0.00277139	0.00514393
105.9	-0.00367953	-8.402e-05		-0.0012119	0.00497501
106	-0.00568536	-0.00042699		-0.00321773	0.00463204
106.1	-0.00655203	-0.00033924		-0.0040844	0.00471979
106.2	-0.00567848	0.00012392		-0.00321085	0.00518295
106.3	-0.00514558	-0.00053826		-0.00267795	0.00452077
106.4	-0.00391108	-0.00154601		-0.00144345	0.00351302
106.5	-0.00431511	-0.0014261		-0.00184748	0.00363293
106.6	-0.00371221	-0.00263189		-0.00124458	0.00242714
106.7	-0.00413453	-0.00195976		-0.0016669	0.00309927
106.8	-0.0038655	-0.00076963		-0.00139787	0.0042894
106.9	-0.00379794	-0.00301598		-0.00133031	0.00204305
107	-0.00475159	-0.00417982		-0.00228396	0.00087921
107.1	-0.00396148	-0.0043204		-0.00149385	0.00073863
107.2	-0.00481528	-0.00431273		-0.00234765	0.0007463
107.3	-0.00423658	-0.00420914		-0.00176895	0.00084989
107.4	-0.00437912	-0.00422971		-0.00191149	0.00082932
107.5	-0.0050997	-0.00308802		-0.00263207	0.00197101
107.6	-0.00531545	-0.00283346		-0.00284782	0.00222557
107.7	-0.00438281	-0.00238088		-0.00191518	0.00267815
107.8	-0.00475299	-0.00244764		-0.00228536	0.00261139
107.9	-0.00514032	-0.00291391		-0.00267269	0.00214512
108	-0.00449836	-0.00268541		-0.00203073	0.00237362
108.1	-0.00458079	-0.00319015		-0.00211316	0.00186888
108.2	-0.00423072	-0.00287833		-0.00176309	0.0021807
108.3	-0.00447493	-0.00261865		-0.0020073	0.00244038
108.4	-0.00421008	-0.00373929		-0.00174245	0.00131974
108.5	-0.00536952	-0.00303418		-0.00290189	0.00202485
108.6	-0.00487589	-0.00331377		-0.00240826	0.00174526
108.7	-0.00375898	-0.00302368		-0.00129135	0.00203535
108.8	-0.00338174	-0.00194401		-0.00091411	0.00311502
108.9	-0.00394846	-0.00361434		-0.00148083	0.00144469
109	-0.00365647	-0.00301053		-0.00118884	0.0020485
109.1	-0.0035717	-0.00227901		-0.00110407	0.00278002
109.2	-0.00446607	-0.00096558		-0.00199844	0.00409345
109.3	-0.0024095	-0.00108505		5.813e-05	0.00397398
109.4	-0.00335169	-0.0016392		-0.00088406	0.00341983
109.5	-0.00362911	-0.00120829		-0.00116148	0.00385074
109.6	-0.00304251	-0.00119317		-0.00057488	0.00386586
109.7	-0.00297057	-0.00201326		-0.00050294	0.00304577
109.8	-0.00409449	-0.00096499		-0.00162686	0.00409404
109.9	-0.00288978	-0.00265775		-0.00042215	0.00240128
110	-0.00319304	-0.00256343		-0.00072541	0.0024956
110.1	-0.00431881	-0.00284955		-0.00185118	0.00220948
110.2	-0.00425308	-0.00202173		-0.00178545	0.0030373
110.3	-0.0051212	-0.00276945		-0.00265357	0.00228958
110.4	-0.0052486	-0.00254167		-0.00278097	0.00251736
110.5	-0.00438959	-0.00247373		-0.00192196	0.0025853
110.6	-0.00563978	-0.00263856		-0.00317215	0.00242047
110.7	-0.00384856	-0.00252736		-0.00138093	0.00253167
110.8	-0.00440635	-0.00111571		-0.00193872	0.00394332
110.9	-0.00586517	-0.00207491		-0.00339754	0.00298412
111	-0.0056148	-0.00097717		-0.00314717	0.00408186
111.1	-0.00485265	0.00017993		-0.00238502	0.00523896
111.2	-0.00659314	-0.00132399		-0.00412551	0.00373504
111.3	-0.00568044	-0.00058911		-0.00321281	0.00446992
111.4	-0.0059636	-0.00069967		-0.00349597	0.00435936
111.5	-0.00617749	-0.00015753		-0.00370986	0.0049015
111.6	-0.00641287	-0.00067339		-0.00394524	0.00438564
111.7	-0.00467298	-0.00105947		-0.00220535	0.00399956
111.8	-0.00595629	-0.00189079		-0.00348866	0.00316824
111.9	-0.00471318	-0.00261482		-0.00224555	0.00244421
112	-0.00468483	-0.00204236		-0.0022172	0.00301667
112.1	-0.00533317	-0.00257216		-0.00286554	0.00248687
112.2	-0.00528724	-0.00281157		-0.00281961	0.00224746
112.3	-0.00432899	-0.0032481		-0.00186136	0.00181093
112.4	-0.00447369	-0.00267595		-0.00200606	0.00238308
112.5	-0.00406828	-0.00409262		-0.00160065	0.00096641
112.6	-0.00464741	-0.00284861		-0.00217978	0.00221042
112.7	-0.00406519	-0.00365755		-0.00159756	0.00140148
112.8	-0.004619	-0.0022445		-0.00215137	0.00281453
112.9	-0.00390499	-0.00362361		-0.00143736	0.00143542
113	-0.0039618	-0.00214684		-0.00149417	0.00291219
113.1	-0.00499124	-0.00274509		-0.00252361	0.00231394
113.2	-0.00636844	-0.00381693		-0.00390081	0.0012421
113.3	-0.00484469	-0.00231238		-0.00237706	0.00274665
113.4	-0.00584549	-0.00315718		-0.00337786	0.00190185
113.5	-0.00570521	-0.00258987		-0.00323758	0.00246916
113.6	-0.00728033	-0.00307955		-0.0048127	0.00197948
113.7	-0.00860036	-0.00218137		-0.00613273	0.00287766
113.8	-0.00818575	-0.00384407		-0.00571812	0.00121496
113.9	-0.00837951	-0.00347596		-0.00591188	0.00158307
114	-0.00914743	-0.00399856		-0.0066798	0.00106047
114.1	-0.0101429	-0.00367607		-0.00767532	0.00138296
114.2	-0.00968307	-0.00522161		-0.00721544	-0.00016258
114.3	-0.00965376	-0.00414323		-0.00718613	0.0009158
114.4	-0.00943671	-0.00437525		-0.00696908	0.00068378
114.5	-0.00955681	-0.0043601		-0.00708918	0.00069893
114.6	-0.00934517	-0.00272897		-0.00687754	0.00233006
114.7	-0.00887616	-0.00313914		-0.00640853	0.00191989
114.8	-0.00728651	-0.00101932		-0.00481888	0.00403971
114.9	-0.00877303	-0.00276912		-0.0063054	0.00228991
115	-0.00772508	-0.00096401		-0.00525745	0.00409502
115.1	-0.0087058	-0.00146757		-0.00623817	0.00359146
115.2	-0.0071003	-0.00110755		-0.00463267	0.00395148
115.3	-0.00685378	-0.0009592		-0.00438615	0.00409983
115.4	-0.00559825	-0.00080872		-0.00313062	0.00425031
115.5	-0.00582685	-0.00070171		-0.00335922	0.00435732
115.6	-0.00705245	-0.00049728		-0.00458482	0.00456175
115.7	-0.00700189	-0.00062505		-0.00453426	0.00443398
115.8	-0.00582513	-0.0028643		-0.0033575	0.00219473
115.9	-0.00697878	-0.00299251		-0.00451115	0.00206652
116	-0.00608259	-0.00339674		-0.00361496	0.00166229
116.1	-0.00687418	-0.00416996		-0.00440655	0.00088907
116.2	-0.00607189	-0.00395297		-0.00360426	0.00110606
116.3	-0.00529325	-0.00314284		-0.00282562	0.00191619
116.4	-0.00584747	-0.00493155		-0.00337984	0.00012748
116.5	-0.00696558	-0.00383129		-0.00449795	0.00122774
116.6	-0.00566192	-0.00305424		-0.00319429	0.00200479
116.7	-0.00698355	-0.00309549		-0.00451592	0.00196354
116.8	-0.00687421	-0.00337654		-0.00440658	0.00168249
116.9	-0.00633371	-0.0029963		-0.00386608	0.00206273
117	-0.00492397	-0.00331625		-0.00245634	0.00174278
117.1	-0.00538821	-0.00392086		-0.00292058	0.00113817
117.2	-0.00285927	-0.0041948		-0.00039164	0.00086423
117.3	-0.00291705	-0.00424875		-0.00044942	0.00081028
117.4	-0.00162944	-0.0040525		0.00083819	0.00100653
117.5	-0.00246928	-0.0051559		-1.65e-06	-9.687e-05
117.6	-0.00327426	-0.00449056		-0.00080663	0.00056847
117.7	-0.00400546	-0.0050865		-0.00153783	-2.747e-05
117.8	-0.00224858	-0.00634864		0.00021905	-0.00128961
117.9	-0.00336783	-0.00625556		-0.0009002	-0.00119653
118	-0.0041732	-0.00547283		-0.00170557	-0.0004138
118.1	-0.00533638	-0.0046857		-0.00286875	0.00037333
118.2	-0.00513145	-0.00331955		-0.00266382	0.00173948
118.3	-0.0063743	-0.00480508		-0.00390667	0.00025395
118.4	-0.00636149	-0.00422158		-0.00389386	0.00083745
118.5	-0.00753647	-0.00245174		-0.00506884	0.00260729
118.6	-0.00700038	-0.0028235		-0.00453275	0.00223553
118.7	-0.00687696	-0.0018345		-0.00440933	0.00322453
118.8	-0.00621691	-0.00196385		-0.00374928	0.00309518
118.9	-0.00690638	-0.0007639		-0.00443875	0.00429513
119	-0.00671941	-0.00074035		-0.00425178	0.00431868
119.1	-0.00602589	-0.00090388		-0.00355826	0.00415515
119.2	-0.00657332	-0.0013835		-0.00410569	0.00367553
119.3	-0.00736368	-0.00118833		-0.00489605	0.0038707
119.4	-0.006784	-0.00066024		-0.00431637	0.00439879
119.5	-0.00689046	-0.00122864		-0.00442283	0.00383039
119.6	-0.00739891	-0.00063151		-0.00493128	0.00442752
119.7	-0.00636433	-0.00044696		-0.0038967	0.00461207
119.8	-0.00575343	-0.00172741		-0.0032858	0.00333162
119.9	-0.00733897	-0.00217749		-0.00487134	0.00288154
120	-0.00678528	-0.00144154		-0.00431765	0.00361749
120.1	-0.00666808	-0.00184841		-0.00420045	0.00321062
120.2	-0.00610955	-0.00333024		-0.00364192	0.00172879
120.3	-0.00574527	-0.00219398		-0.00327764	0.00286505
120.4	-0.00601952	-0.00211575		-0.00355189	0.00294328
120.5	-0.00602153	-0.00169291		-0.0035539	0.00336612
120.6	-0.00411107	-0.00234694		-0.00164344	0.00271209
120.7	-0.00617349	-0.00159371		-0.00370586	0.00346532
120.8	-0.00609587	-0.00218602		-0.00362824	0.00287301
120.9	-0.0051937	-0.00175249		-0.00272607	0.00330654
121	-0.00621293	-0.00253513		-0.0037453	0.0025239
121.1	-0.00610311	-0.00369207		-0.00363548	0.00136696
121.2	-0.00575543	-0.00195969		-0.0032878	0.00309934
121.3	-0.00675626	-0.00238573		-0.00428863	0.0026733
121.4	-0.00544393	-0.00147126		-0.0029763	0.00358777
121.5	-0.00521611	-0.00194883		-0.00274848	0.0031102
121.6	-0.00589205	-0.0023303		-0.00342442	0.00272873
121.7	-0.00520856	-0.00154329		-0.00274093	0.00351574
121.8	-0.00487733	-0.00228832		-0.0024097	0.00277071
121.9	-0.00525522	-0.00384184		-0.00278759	0.00121719
122	-0.00612902	-0.00150652		-0.00366139	0.00355251
122.1	-0.00454497	-0.00197212		-0.00207734	0.00308691
122.2	-0.00545467	-0.0014216		-0.00298704	0.00363743
122.3	-0.00601916	0.00133271		-0.00355153	0.00639174
122.4	-0.00582959	-3.266e-05		-0.00336196	0.00502637
122.5	-0.00596473	-0.0002301		-0.0034971	0.00482893
122.6	-0.00555053	0.0003306		-0.0030829	0.00538963
122.7	-0.00653131	0.00043688		-0.00406368	0.00549591
122.8	-0.0042174	0.00053049		-0.00174977	0.00558952
122.9	-0.00485147	0.00058833		-0.00238384	0.00564736
123	-0.00552167	0.00078397		-0.00305404	0.005843
123.1	-0.0037094	0.0010551		-0.00124177	0.00611413
123.2	-0.00429412	0.00068593		-0.00182649	0.00574496
123.3	-0.00488315	9.544e-05		-0.00241552	0.00515447
123.4	-0.00361005	-0.00023592		-0.00114242	0.00482311
123.5	-0.00527347	0.00029538		-0.00280584	0.00535441
123.6	-0.00556859	-0.00019717		-0.00310096	0.00486186
123.7	-0.00570084	0.00050439		-0.00323321	0.00556342
123.8	-0.00709401	-0.00135061		-0.00462638	0.00370842
123.9	-0.0073055	-0.00072175		-0.00483787	0.00433728
124	-0.00759579	0.00120806		-0.00512816	0.00626709
124.1	-0.00703197	-0.00070651		-0.00456434	0.00435252
124.2	-0.00770618	6.32e-06		-0.00523855	0.00506535
124.3	-0.00796566	0.00055623		-0.00549803	0.00561526
124.4	-0.00869118	-0.00121989		-0.00622355	0.00383914
124.5	-0.00970149	-0.00178654		-0.00723386	0.00327249
124.6	-0.00737641	-0.00107388		-0.00490878	0.00398515
124.7	-0.00965778	-0.00144389		-0.00719015	0.00361514
124.8	-0.00914178	-0.00148624		-0.00667415	0.00357279
124.9	-0.00739071	-0.00202879		-0.00492308	0.00303024
125	-0.00748161	-0.00233139		-0.00501398	0.00272764
125.1	-0.00754581	-0.00258132		-0.00507818	0.00247771
125.2	-0.00719397	-0.00261389		-0.00472634	0.00244514
125.3	-0.00801793	-0.00304461		-0.0055503	0.00201442
125.4	-0.00697973	-0.00326411		-0.0045121	0.00179492
125.5	-0.00714739	-0.00301642		-0.00467976	0.00204261
125.6	-0.00649525	-0.00324445		-0.00402762	0.00181458
125.7	-0.00679801	-0.00406951		-0.00433038	0.00098952
125.8	-0.00615889	-0.00421644		-0.00369126	0.00084259
125.9	-0.00574859	-0.00374917		-0.00328096	0.00130986
126	-0.00494736	-0.00443745		-0.00247973	0.00062158
126.1	-0.00342351	-0.00460273		-0.00095588	0.0004563
126.2	-0.00332097	-0.00388275		-0.00085334	0.00117628
126.3	-0.00440423	-0.00270527		-0.0019366	0.00235376
126.4	-0.00370665	-0.00372791		-0.00123902	0.00133112
126.5	-0.00397369	-0.00317267		-0.00150606	0.00188636
126.6	-0.00414351	-0.00108098		-0.00167588	0.00397805
126.7	-0.00453878	-0.0015741		-0.00207115	0.00348493
126.8	-0.00401734	-0.00173484		-0.00154971	0.00332419
126.9	-0.00266685	-0.00162443		-0.00019922	0.0034346
127	-0.00354075	-0.00151801		-0.00107312	0.00354102
127.1	-0.00413264	-0.00118556		-0.00166501	0.00387347
127.2	-0.00457099	-0.00117942		-0.00210336	0.00387961
127.3	-0.00544007	-0.00143883		-0.00297244	0.0036202
127.4	-0.00448477	-0.00128718		-0.00201714	0.00377185
127.5	-0.00597134	-0.00231846		-0.00350371	0.00274057
127.6	-0.00573334	-0.00136929		-0.00326571	0.00368974
127.7	-0.00602705	-0.0021507		-0.00355942	0.00290833
127.8	-0.006652	-0.00092185		-0.00418437	0.00413718
127.9	-0.00649474	-0.00125382		-0.00402711	0.00380521
128	-0.00661307	-0.00019437		-0.00414544	0.00486466
128.1	-0.00627633	-0.00077711		-0.0038087	0.00428192
128.2	-0.00600484	-0.0005804		-0.00353721	0.00447863
128.3	-0.00625526	-0.00047567		-0.00378763	0.00458336
128.4	-0.00639611	-0.00121681		-0.00392848	0.00384222
128.5	-0.00677804	-0.00081051		-0.00431041	0.00424852
128.6	-0.00597079	-0.00080351		-0.00350316	0.00425552
128.7	-0.00610208	-0.00164975		-0.00363445	0.00340928
128.8	-0.00654649	-0.00132809		-0.00407886	0.00373094
128.9	-0.0047229	-0.00275983		-0.00225527	0.0022992
129	-0.00657124	-0.00313315		-0.00410361	0.00192588
129.1	-0.00639964	-0.00264385		-0.00393201	0.00241518
129.2	-0.00616989	-0.00169186		-0.00370226	0.00336717
129.3	-0.00606241	-0.00232291		-0.00359478	0.00273612
129.4	-0.00531046	-0.0029031		-0.00284283	0.00215593
129.5	-0.00495781	-0.00108688		-0.00249018	0.00397215
129.6	-0.00489052	-0.00036889		-0.00242289	0.00469014
129.7	-0.00511684	0.00109423		-0.00264921	0.00615326
129.8	-0.00465173	0.00209872		-0.0021841	0.00715775
129.9	-0.00534868	0.00066996		-0.00288105	0.00572899
130	-0.00566546	0.00130258		-0.00319783	0.00636161
130.1	-0.00429118	0.00111205		-0.00182355	0.00617108
130.2	-0.00403432	0.00015657		-0.00156669	0.0052156
130.3	-0.00420886	0.00043916		-0.00174123	0.00549819
130.4	-0.0042696	0.00039475		-0.00180197	0.00545378
130.5	-0.00407579	-0.00019734		-0.00160816	0.00486169
130.6	-0.00482061	0.00024154		-0.00235298	0.00530057
130.7	-0.00423243	0.00089521		-0.0017648	0.00595424
130.8	-0.00418361	-0.00075269		-0.00171598	0.00430634
130.9	-0.00391582	-0.00127719		-0.00144819	0.00378184
131	-0.00472087	0.00045048		-0.00225324	0.00550951
131.1	-0.00312213	4.643e-05		-0.0006545	0.00510546
131.2	-0.00370548	0.00037676		-0.00123785	0.00543579
131.3	-0.00228642	-0.0009963		0.00018121	0.00406273
131.4	-0.00233427	-6.472e-05		0.00013336	0.00499431
131.5	-0.00241504	-0.00011258		5.259e-05	0.00494645
131.6	-0.00241766	-0.00121774		4.997e-05	0.00384129
131.7	-0.00096067	-0.00015044		0.00150696	0.00490859
131.8	-0.00198354	-0.00043989		0.00048409	0.00461914
131.9	-0.0020613	-0.00149674		0.00040633	0.00356229
132	-0.00269836	-0.00033005		-0.00023073	0.00472898
132.1	-0.002738	-0.00106739		-0.00027037	0.00399164
132.2	-0.00197895	-0.00249385		0.00048868	0.00256518
132.3	-0.00191449	-0.00148148		0.00055314	0.00357755
132.4	-0.0042466	-0.00124736		-0.00177897	0.00381167
132.5	-0.00351977	-0.0017853		-0.00105214	0.00327373
132.6	-0.00364211	-0.00047882		-0.00117448	0.00458021
132.7	-0.0035601	-0.00117844		-0.00109247	0.00388059
132.8	-0.00542091	-0.00072915		-0.00295328	0.00432988
132.9	-0.00590986	0.00011383		-0.00344223	0.00517286
133	-0.00707309	-0.00026495		-0.00460546	0.00479408
133.1	-0.00754594	-0.00178944		-0.00507831	0.00326959
133.2	-0.00810051	-0.00234609		-0.00563288	0.00271294
133.3	-0.00770087	-0.00281916		-0.00523324	0.00223987
133.4	-0.00875342	-0.00254027		-0.00628579	0.00251876
133.5	-0.00707035	-0.00390691		-0.00460272	0.00115212
133.6	-0.00798234	-0.00359387		-0.00551471	0.00146516
133.7	-0.0064904	-0.00272406		-0.00402277	0.00233497
133.8	-0.0072434	-0.00203751		-0.00477577	0.00302152
133.9	-0.00699558	-0.00275863		-0.00452795	0.0023004
134	-0.00712671	-0.00281789		-0.00465908	0.00224114
134.1	-0.00583382	-0.00114632		-0.00336619	0.00391271
[truncated: 7,658 more rows]

## Sheet: Figure 6A 180606b
Time /s	A	B	C	D	E	F	G	H		Time /s	c2331:Apo c1954(250)	c1954:Apo	c1954:ATP(8)	c1954:ADP(2)	c2331:Apo c2093(250)	c2093:Apo	c2093:ATP(8)	c2093:ADP(2)
[truncated: 9,000 more rows]

[truncated: 1 more sheets: Figure 6A 180606c]
