# Supplementary material for: An oligomeric state‐dependent switch in the ER enzyme FICD regulates AMPylation and deAMPylation of BiP
Source: EMBO J. 2019 Sep 18;38(21):e102177. doi: 10.15252/embj.2019102177 (PMC6826200; doi:10.15252/embj.2019102177)
Supplement: Supplementary file 11 — Source Data for Figure 6 [file EMBJ-38-e102177-s009.zip › 6B.xlsx]

## Sheet: 6B and EV6C 180709
	A	B	C	D		Time /s	c1954 - Apo	c1954 - ATP	c2093 - Apo	c2093 - ATP		Time /s	c1954 - Apo	c1954 - ATP	c2093 - Apo	c2093 - ATP
0	-0.010402	-0.0504886	-0.0210741	-0.037621		0	0.00077696	0	0.00204981	0		0	0.36449	0.411668	0.824388	0.758426
0.1	-0.0111789	-0.0458542	-0.023124	-0.0324014		0.1	0	0.00463439	0	0.00521956		0.1	0.363857	0.410838	0.82433	0.757046
0.2	-0.0105138	-0.0456242	-0.0230224	-0.0332685		0.2	0.00066516	0.00486447	0.00010151	0.00435251		0.2	0.361621	0.409273	0.822422	0.755248
0.3	-0.00979348	-0.04452	-0.0227513	-0.0320528		0.3	0.00138547	0.00596862	0.00037268	0.00556821		0.3	0.360585	0.406216	0.81939	0.751879
0.4	-0.00916232	-0.0448761	-0.0219243	-0.0326734		0.4	0.00201663	0.00561249	0.0011996	0.0049476		0.4	0.356648	0.401889	0.816563	0.74918
0.5	-0.00892296	-0.0444126	-0.0214173	-0.032635		0.5	0.00225599	0.00607606	0.00170667	0.00498604		0.5	0.354381	0.397356	0.812676	0.744828
0.6	-0.00769369	-0.0427228	-0.0217137	-0.0331535		0.6	0.00348526	0.00776581	0.0014103	0.00446753		0.6	0.351	0.393534	0.808769	0.741851
0.7	-0.00705177	-0.0416445	-0.0196621	-0.0310568		0.7	0.00412718	0.0088441	0.00346189	0.0065642		0.7	0.351	0.393534	0.808769	0.741851
0.8	-0.00775653	-0.0403945	-0.0186038	-0.0323873		0.8	0.00342242	0.0100941	0.00452013	0.0052337		0.8	0.353434	0.389625	0.809246	0.739769
0.9	-0.00609958	-0.0387639	-0.0182007	-0.0330879		0.9	0.00507937	0.0117247	0.00492329	0.00453314		0.9	0.353411	0.386544	0.810037	0.737541
1	-0.00482181	-0.0371124	-0.0163948	-0.0325802		1	0.00635714	0.0133762	0.00672911	0.00504079		1	0.355091	0.382193	0.810479	0.735664
1.1	-0.00408724	-0.0373535	-0.0154761	-0.0315959		1.1	0.00709171	0.0131351	0.00764785	0.0060251		1.1	0.356281	0.377336	0.810631	0.733121
1.2	-0.00314878	-0.0348416	-0.0151455	-0.0315698		1.2	0.00803017	0.015647	0.00797843	0.0060512		1.2	0.357044	0.374508	0.811515	0.731499
1.3	-0.00016338	-0.0311347	-0.013567	-0.0307402		1.3	0.0110156	0.0193539	0.00955695	0.00688079		1.3	0.357448	0.369549	0.811498	0.728981
1.4	0.00243124	-0.0306652	-0.0108241	-0.0290435		1.4	0.0136102	0.0198234	0.0122999	0.00857746		1.4	0.358354	0.366501	0.81136	0.726581
1.5	0.0042671	-0.0270501	-0.00981428	-0.0283306		1.5	0.015446	0.0234385	0.0133097	0.00929039		1.5	0.358327	0.362769	0.812529	0.725072
1.6	0.00583035	-0.0248214	-0.00930941	-0.0280779		1.6	0.0170093	0.0256672	0.0138145	0.00954313		1.6	0.358861	0.359534	0.811476	0.723532
1.7	0.008513	-0.0227977	-0.00723932	-0.026752		1.7	0.0196919	0.0276909	0.0158846	0.0108691		1.7	0.359218	0.357276	0.811565	0.723645
1.8	0.0097817	-0.0186257	-0.00647868	-0.024456		1.8	0.0209607	0.0318629	0.0166453	0.013165		1.8	0.358512	0.357571	0.811639	0.723465
1.9	0.0135614	-0.0150974	-0.0048972	-0.0232189		1.9	0.0247404	0.0353912	0.0182267	0.0144021		1.9	0.357714	0.355151	0.812152	0.721241
2	0.0161286	-0.0124773	-0.00271968	-0.0219628		2	0.0273075	0.0380113	0.0204043	0.0156582		2	0.357463	0.35377	0.812144	0.720595
2.1	0.0188359	-0.0092777	-0.00283919	-0.02107		2.1	0.0300148	0.0412109	0.0202848	0.016551		2.1	0.356465	0.351007	0.811418	0.720235
2.2	0.0240108	-0.00507213	-0.00049653	-0.0192386		2.2	0.0351898	0.0454165	0.0226274	0.0183824		2.2	0.35627	0.350284	0.812344	0.718816
2.3	0.0263052	-0.00231209	0.00083906	-0.0155713		2.3	0.0374842	0.0481765	0.023963	0.0220497		2.3	0.354995	0.34781	0.811996	0.71562
2.4	0.0295369	0.00121395	0.00231029	-0.0151936		2.4	0.0407158	0.0517026	0.0254342	0.0224274		2.4	0.354407	0.344354	0.811987	0.714542
2.5	0.0336198	0.00509115	0.00408653	-0.0130536		2.5	0.0447988	0.0555798	0.0272105	0.0245674		2.5	0.353339	0.341367	0.810552	0.712619
2.6	0.037018	0.00848445	0.00674795	-0.0107466		2.6	0.048197	0.0589731	0.0298719	0.0268744		2.6	0.352051	0.339258	0.810795	0.711362
2.7	0.0388737	0.0116519	0.00921329	-0.00845973		2.7	0.0500527	0.0621405	0.0323372	0.0291613		2.7	0.352488	0.336462	0.810863	0.710543
2.8	0.0430093	0.0162308	0.0107668	-0.00940106		2.8	0.0541883	0.0667194	0.0338907	0.0282199		2.8	0.35194	0.33508	0.811074	0.70961
2.9	0.0457853	0.0185193	0.0123048	-0.00670997		2.9	0.0569643	0.0690079	0.0354287	0.030911		2.9	0.349638	0.333476	0.810335	0.708757
3	0.0488661	0.0207186	0.0148358	-0.00481805		3	0.0600451	0.0712072	0.0379598	0.032803		3	0.350736	0.329946	0.810529	0.706631
3.1	0.0519787	0.02408	0.0157716	-0.00227075		3.1	0.0631576	0.0745686	0.0388955	0.0353502		3.1	0.35002	0.329247	0.810759	0.705356
3.2	0.0549057	0.0274924	0.0176814	-0.00065507		3.2	0.0660846	0.077981	0.0408054	0.0369659		3.2	0.347563	0.327738	0.809782	0.704297
3.3	0.0599008	0.0296992	0.0204527	0.00294529		3.3	0.0710798	0.0801878	0.0435766	0.0405663		3.3	0.347593	0.324498	0.81027	0.702604
3.4	0.0620487	0.0329429	0.0216609	0.0040551		3.4	0.0732276	0.0834315	0.0447848	0.0416761		3.4	0.346754	0.324297	0.81046	0.700921
3.5	0.0643916	0.0367475	0.0224095	0.00722631		3.5	0.0755705	0.0872361	0.0455334	0.0448473		3.5	0.345152	0.321047	0.810724	0.700224
3.6	0.0671651	0.0383365	0.0250307	0.00834894		3.6	0.078344	0.0888252	0.0481547	0.0459699		3.6	0.344704	0.319691	0.809558	0.699619
3.7	0.0710353	0.0441274	0.0258612	0.0100703		3.7	0.0822143	0.0946161	0.0489852	0.0476913		3.7	0.343635	0.320316	0.81076	0.699288
3.8	0.0731728	0.0470166	0.0299817	0.0113621		3.8	0.0843518	0.0975052	0.0531057	0.0489831		3.8	0.34244	0.318739	0.810085	0.697543
3.9	0.0762362	0.0492656	0.0319832	0.0129799		3.9	0.0874152	0.0997542	0.0551072	0.0506009		3.9	0.341591	0.314935	0.808607	0.696857
4	0.080558	0.0527014	0.0342845	0.014983		4	0.0917369	0.10319	0.0574085	0.052604		4	0.340704	0.31447	0.809176	0.69617
4.1	0.0830019	0.0565987	0.0360712	0.0162461		4.1	0.0941808	0.107087	0.0591952	0.053867		4.1	0.337871	0.31244	0.809318	0.694608
4.2	0.0864013	0.0598711	0.0379403	0.0186669		4.2	0.0975802	0.11036	0.0610643	0.0562879		4.2	0.336648	0.311599	0.808877	0.693432
4.3	0.0891028	0.0626571	0.0407372	0.0214518		4.3	0.100282	0.113146	0.0638612	0.0590728		4.3	0.335158	0.309089	0.8098	0.691142
4.4	0.0922723	0.0671227	0.0431651	0.022696		4.4	0.103451	0.117611	0.066289	0.060317		4.4	0.334309	0.307359	0.808587	0.690168
4.5	0.096119	0.0691001	0.0459933	0.0247343		4.5	0.107298	0.119589	0.0691173	0.0623553		4.5	0.332786	0.304891	0.8069	0.688444
4.6	0.0989041	0.0740846	0.0473697	0.0270816		4.6	0.110083	0.124573	0.0704936	0.0647026		4.6	0.331813	0.304026	0.808918	0.687226
4.7	0.101144	0.0779522	0.0487336	0.0282991		4.7	0.112323	0.128441	0.0718575	0.0659201		4.7	0.330043	0.300173	0.807597	0.686213
4.8	0.103995	0.0814109	0.05156	0.0311578		4.8	0.115173	0.1319	0.074684	0.0687788		4.8	0.328628	0.298177	0.807416	0.684802
4.9	0.105291	0.0843097	0.0536768	0.0324757		4.9	0.11647	0.134798	0.0768007	0.0700967		4.9	0.326479	0.297578	0.806776	0.682756
5	0.109098	0.0886008	0.0552383	0.0338374		5	0.120277	0.139089	0.0783623	0.0714584		5	0.326799	0.295557	0.807578	0.680989
5.1	0.112773	0.0919321	0.0565898	0.0361206		5.1	0.123952	0.142421	0.0797138	0.0737416		5.1	0.324409	0.294144	0.806935	0.680851
5.2	0.114607	0.0943111	0.0582904	0.0380019		5.2	0.125786	0.1448	0.0814143	0.0756229		5.2	0.322229	0.291904	0.806284	0.679846
5.3	0.118232	0.0970118	0.0590759	0.0392386		5.3	0.129411	0.1475	0.0821999	0.0768596		5.3	0.32222	0.290696	0.807359	0.679256
5.4	0.120432	0.100364	0.0601721	0.0416326		5.4	0.131611	0.150852	0.083296	0.0792536		5.4	0.320079	0.289416	0.806785	0.678113
5.5	0.121434	0.103277	0.0621663	0.0442228		5.5	0.132612	0.153766	0.0852902	0.0818438		5.5	0.318373	0.286619	0.806843	0.677031
5.6	0.124762	0.106226	0.0645318	0.0436935		5.6	0.135941	0.156714	0.0876558	0.0813145		5.6	0.318027	0.285864	0.807229	0.67624
5.7	0.126521	0.109637	0.067604	0.0467732		5.7	0.137699	0.160126	0.090728	0.0843942		5.7	0.317167	0.284408	0.806129	0.676285
5.8	0.127738	0.11009	0.0706836	0.0465799		5.8	0.138917	0.160579	0.0938076	0.0842009		5.8	0.314893	0.281491	0.806342	0.675315
5.9	0.1299	0.114243	0.071327	0.0489363		5.9	0.141079	0.164731	0.0944509	0.0865573		5.9	0.313383	0.279358	0.805159	0.67543
6	0.13379	0.117004	0.0727665	0.0517276		6	0.144969	0.167493	0.0958905	0.0893486		6	0.313029	0.278253	0.805146	0.673922
6.1	0.134392	0.119609	0.0743909	0.0526891		6.1	0.145571	0.170098	0.0975149	0.0903101		6.1	0.310755	0.279022	0.804061	0.67407
6.2	0.138317	0.123234	0.076988	0.055411		6.2	0.149496	0.173723	0.100112	0.093032		6.2	0.310432	0.275886	0.803548	0.672433
6.3	0.140434	0.12395	0.0797435	0.0578581		6.3	0.151613	0.174438	0.102867	0.0954791		6.3	0.309719	0.273495	0.803173	0.670289
6.4	0.143414	0.128525	0.0804114	0.0604022		6.4	0.154593	0.179014	0.103535	0.0980232		6.4	0.309664	0.273968	0.801142	0.66943
6.5	0.147332	0.131379	0.0823765	0.0619355		6.5	0.158511	0.181868	0.1055	0.0995565		6.5	0.307928	0.273244	0.800364	0.667757
6.6	0.150271	0.134137	0.0838573	0.0636822		6.6	0.16145	0.184625	0.106981	0.101303		6.6	0.307762	0.271892	0.800275	0.66575
6.7	0.151159	0.135723	0.0874436	0.0646244		6.7	0.162338	0.186212	0.110568	0.102245		6.7	0.308247	0.269166	0.799433	0.66514
6.8	0.154654	0.138034	0.0885677	0.0657617		6.8	0.165833	0.188522	0.111692	0.103383		6.8	0.306183	0.268203	0.799574	0.663594
6.9	0.157864	0.139237	0.0912644	0.0660835		6.9	0.169043	0.189725	0.114388	0.103705		6.9	0.305202	0.268795	0.799502	0.661787
7	0.160072	0.142745	0.0923777	0.0671178		7	0.171251	0.193234	0.115502	0.104739		7	0.305633	0.266542	0.800289	0.661013
7.1	0.16395	0.143767	0.0933801	0.0677108		7.1	0.175129	0.194256	0.116504	0.105332		7.1	0.30285	0.264317	0.799755	0.660182
7.2	0.165424	0.145647	0.0956331	0.0703194		7.2	0.176603	0.196136	0.118757	0.10794		7.2	0.303141	0.263768	0.799874	0.658812
7.3	0.16782	0.146849	0.0967757	0.0705478		7.3	0.178999	0.197337	0.1199	0.108169		7.3	0.302775	0.261385	0.800728	0.658447
7.4	0.170702	0.150751	0.0980358	0.0728952		7.4	0.181881	0.201239	0.12116	0.110516		7.4	0.301033	0.259933	0.801556	0.656688
7.5	0.171898	0.152011	0.1001	0.0737312		7.5	0.183077	0.202499	0.123224	0.111352		7.5	0.299197	0.25869	0.801729	0.654988
7.6	0.174911	0.153973	0.10219	0.0761193		7.6	0.18609	0.204461	0.125314	0.11374		7.6	0.299435	0.258106	0.801452	0.655464
7.7	0.175993	0.157566	0.104166	0.0774391		7.7	0.187172	0.208055	0.12729	0.11506		7.7	0.296763	0.255647	0.799322	0.655536
7.8	0.177333	0.159542	0.105196	0.0782527		7.8	0.188512	0.21003	0.12832	0.115874		7.8	0.295955	0.255265	0.800396	0.655473
7.9	0.178031	0.162476	0.106498	0.08095		7.9	0.18921	0.212965	0.129622	0.118571		7.9	0.296268	0.253178	0.799325	0.65532
8	0.181175	0.16444	0.107358	0.083894		8	0.192354	0.214929	0.130482	0.121515		8	0.293722	0.254434	0.798582	0.654248
8.1	0.181493	0.167967	0.110665	0.0853553		8.1	0.192672	0.218456	0.133789	0.122976		8.1	0.291464	0.254744	0.796663	0.655012
8.2	0.184478	0.169884	0.11081	0.0892663		8.2	0.195657	0.220373	0.133934	0.126887		8.2	0.292047	0.251573	0.796077	0.653666
8.3	0.184806	0.171575	0.111761	0.0897919		8.3	0.195985	0.222064	0.134885	0.127413		8.3	0.291353	0.252485	0.795733	0.651775
8.4	0.1875	0.176411	0.114207	0.0923434		8.4	0.198679	0.2269	0.137331	0.129964		8.4	0.289896	0.252873	0.79491	0.652543
8.5	0.188406	0.176354	0.115499	0.0925707		8.5	0.199585	0.226843	0.138623	0.130192		8.5	0.289904	0.250409	0.794178	0.650553
8.6	0.191441	0.178753	0.117434	0.0936985		8.6	0.202619	0.229242	0.140558	0.131319		8.6	0.290348	0.249696	0.794103	0.649565
8.7	0.192496	0.180919	0.119123	0.0957603		8.7	0.203674	0.231408	0.142247	0.133381		8.7	0.289307	0.248574	0.793618	0.64868
8.8	0.196849	0.182273	0.120181	0.0981356		8.8	0.208028	0.232762	0.143305	0.135757		8.8	0.288659	0.245901	0.792032	0.647008
8.9	0.197914	0.18451	0.123093	0.0987731		8.9	0.209093	0.234999	0.146217	0.136394		8.9	0.287875	0.24657	0.791827	0.645748
9	0.200368	0.188721	0.124449	0.100676		9	0.211546	0.23921	0.147573	0.138297		9	0.286425	0.244845	0.791968	0.644399
9.1	0.203195	0.188745	0.126546	0.102747		9.1	0.214374	0.239233	0.14967	0.140368		9.1	0.286379	0.242248	0.791237	0.643528
9.2	0.20491	0.191802	0.128206	0.104936		9.2	0.216089	0.24229	0.15133	0.142557		9.2	0.285714	0.242164	0.792428	0.640676
9.3	0.207105	0.194235	0.130115	0.105085		9.3	0.218284	0.244724	0.153239	0.142706		9.3	0.284583	0.23935	0.793173	0.639871
9.4	0.209683	0.196082	0.132609	0.106699		9.4	0.220862	0.246571	0.155733	0.14432		9.4	0.282953	0.238595	0.792284	0.638938
9.5	0.211732	0.19789	0.134333	0.108282		9.5	0.222911	0.248379	0.157457	0.145903		9.5	0.281468	0.237137	0.79267	0.638245
9.6	0.214105	0.199259	0.135858	0.109182		9.6	0.225284	0.249747	0.158982	0.146803		9.6	0.281196	0.23486	0.791593	0.638744
9.7	0.215824	0.201259	0.138377	0.110909		9.7	0.227003	0.251748	0.161501	0.14853		9.7	0.279377	0.231657	0.789139	0.638365
9.8	0.215959	0.201249	0.139607	0.111885		9.8	0.227138	0.251737	0.162731	0.149506		9.8	0.279339	0.233571	0.791697	0.638459
9.9	0.217395	0.204856	0.141425	0.113791		9.9	0.228574	0.255345	0.164549	0.151412		9.9	0.277874	0.231319	0.790213	0.636988
10	0.219725	0.205831	0.14416	0.115224		10	0.230904	0.256319	0.167284	0.152845		10	0.275799	0.229843	0.788382	0.636502
10.1	0.219848	0.208362	0.145547	0.115907		10.1	0.231026	0.258851	0.168671	0.153528		10.1	0.276156	0.229046	0.789025	0.63645
10.2	0.221511	0.209234	0.145455	0.117916		10.2	0.23269	0.259723	0.168579	0.155537		10.2	0.275338	0.228389	0.788816	0.634494
10.3	0.222872	0.209691	0.149289	0.117718		10.3	0.234051	0.260179	0.172413	0.155339		10.3	0.274459	0.22756	0.788284	0.633341
10.4	0.22248	0.212105	0.152021	0.120137		10.4	0.233659	0.262593	0.175145	0.157758		10.4	0.27423	0.22752	0.787264	0.633772
10.5	0.225517	0.213439	0.151046	0.121006		10.5	0.236696	0.263927	0.17417	0.158627		10.5	0.274828	0.227072	0.787566	0.632166
10.6	0.227411	0.214283	0.153134	0.123266		10.6	0.23859	0.264772	0.176258	0.160887		10.6	0.274526	0.225941	0.785554	0.631731
10.7	0.227642	0.215401	0.154571	0.125223		10.7	0.238821	0.26589	0.177695	0.162844		10.7	0.274501	0.226216	0.785383	0.631161
10.8	0.231035	0.217269	0.156658	0.125856		10.8	0.242214	0.267757	0.179782	0.163477		10.8	0.273093	0.224455	0.785856	0.630715
10.9	0.230843	0.219679	0.158429	0.12658		10.9	0.242022	0.270168	0.181553	0.164201		10.9	0.270705	0.225501	0.784845	0.630273
11	0.232496	0.221586	0.159814	0.128833		11	0.243675	0.272075	0.182938	0.166454		11	0.271211	0.224826	0.785645	0.629791
11.1	0.234665	0.224653	0.161117	0.130127		11.1	0.245844	0.275141	0.184241	0.167748		11.1	0.27019	0.222866	0.786651	0.627607
11.2	0.235711	0.225455	0.161941	0.13166		11.2	0.24689	0.275943	0.185065	0.169281		11.2	0.268812	0.223707	0.78636	0.626558
11.3	0.237606	0.227336	0.163628	0.132973		11.3	0.248785	0.277825	0.186752	0.170594		11.3	0.268437	0.221969	0.786961	0.626184
11.4	0.24028	0.230028	0.163388	0.133885		11.4	0.251459	0.280517	0.186512	0.171506		11.4	0.26766	0.221398	0.787499	0.626471
11.5	0.241937	0.231631	0.164042	0.135343		11.5	0.253116	0.28212	0.187166	0.172964		11.5	0.265216	0.219877	0.787512	0.623909
11.6	0.243052	0.231816	0.165813	0.136105		11.6	0.254231	0.282304	0.188937	0.173726		11.6	0.265278	0.218007	0.786817	0.623869
11.7	0.244103	0.234457	0.166789	0.139245		11.7	0.255282	0.284945	0.189913	0.176866		11.7	0.26476	0.218754	0.78777	0.623095
11.8	0.245472	0.236239	0.168052	0.139685		11.8	0.256651	0.286727	0.191176	0.177306		11.8	0.263948	0.218833	0.787819	0.622385
11.9	0.247594	0.239846	0.170979	0.142145		11.9	0.258773	0.290335	0.194103	0.179766		11.9	0.263632	0.216621	0.785908	0.621863
12	0.249606	0.24106	0.17122	0.143164		12	0.260785	0.291549	0.194344	0.180785		12	0.262052	0.216201	0.785956	0.620211
12.1	0.25107	0.242912	0.172427	0.145147		12.1	0.262249	0.2934	0.195551	0.182768		12.1	0.26141	0.216802	0.784099	0.618537
12.2	0.253388	0.242516	0.175045	0.1467		12.2	0.264567	0.293005	0.198169	0.184321		12.2	0.262626	0.216108	0.783596	0.617579
12.3	0.254423	0.24498	0.178042	0.148436		12.3	0.265602	0.295469	0.201166	0.186057		12.3	0.262251	0.216097	0.784308	0.617264
12.4	0.253485	0.247483	0.179244	0.150176		12.4	0.264664	0.297972	0.202368	0.187797		12.4	0.262328	0.215505	0.782358	0.616914
12.5	0.25702	0.24618	0.179669	0.152249		12.5	0.268199	0.296669	0.202793	0.18987		12.5	0.262504	0.213074	0.783104	0.616136
12.6	0.255537	0.247532	0.18317	0.152543		12.6	0.266716	0.298021	0.206294	0.190164		12.6	0.261392	0.212715	0.782656	0.615239
12.7	0.258524	0.248871	0.183895	0.152975		12.7	0.269703	0.299359	0.207019	0.190596		12.7	0.260458	0.213662	0.783838	0.615653
12.8	0.259191	0.250633	0.186095	0.155262		12.8	0.27037	0.301121	0.209219	0.192883		12.8	0.25936	0.210128	0.782536	0.61448
12.9	0.258918	0.252082	0.189027	0.156826		12.9	0.270097	0.30257	0.212151	0.194447		12.9	0.25899	0.21109	0.781735	0.614174
13	0.259838	0.252376	0.190914	0.157912		13	0.271017	0.302864	0.214038	0.195533		13	0.258277	0.209099	0.781684	0.614289
13.1	0.261215	0.252586	0.192522	0.160479		13.1	0.272394	0.303075	0.215646	0.1981		13.1	0.257643	0.208393	0.78088	0.612109
13.2	0.261893	0.252035	0.19306	0.161682		13.2	0.273072	0.302524	0.216184	0.199303		13.2	0.257479	0.210143	0.780696	0.613596
13.3	0.263366	0.254499	0.195129	0.163593		13.3	0.274545	0.304988	0.218253	0.201214		13.3	0.256949	0.209055	0.780424	0.61153
13.4	0.264458	0.255521	0.197899	0.164168		13.4	0.275637	0.306009	0.221023	0.201789		13.4	0.257053	0.207666	0.781497	0.610659
13.5	0.263339	0.255102	0.20019	0.166333		13.5	0.274518	0.305591	0.223314	0.203954		13.5	0.255631	0.207657	0.781053	0.609335
13.6	0.264257	0.256202	0.202397	0.167406		13.6	0.275436	0.30669	0.225521	0.205027		13.6	0.25669	0.206654	0.780808	0.609552
13.7	0.264282	0.25732	0.203422	0.170352		13.7	0.275461	0.307809	0.226546	0.207973		13.7	0.256797	0.207603	0.780762	0.607749
13.8	0.266005	0.258252	0.205771	0.170672		13.8	0.277184	0.30874	0.228895	0.208293		13.8	0.25498	0.205885	0.778388	0.606528
13.9	0.266687	0.260766	0.206065	0.17268		13.9	0.277866	0.311255	0.229189	0.210301		13.9	0.254601	0.206279	0.778645	0.606328
14	0.267904	0.262097	0.207538	0.17365		14	0.279083	0.312586	0.230661	0.211271		14	0.253613	0.204731	0.777722	0.604255
14.1	0.268963	0.262902	0.209118	0.173949		14.1	0.280142	0.31339	0.232242	0.21157		14.1	0.253761	0.203392	0.777403	0.603638
14.2	0.270248	0.264736	0.209118	0.17441		14.2	0.281427	0.315225	0.232242	0.212031		14.2	0.253105	0.202808	0.780848	0.604298
14.3	0.271073	0.266446	0.210807	0.175876		14.3	0.282252	0.316935	0.233931	0.213497		14.3	0.251325	0.200814	0.780179	0.603117
14.4	0.271355	0.266843	0.211566	0.177243		14.4	0.282534	0.317332	0.23469	0.214864		14.4	0.250324	0.199816	0.779533	0.60317
14.5	0.273218	0.267188	0.212273	0.177037		14.5	0.284397	0.317676	0.235397	0.214658		14.5	0.248943	0.198479	0.781502	0.601692
14.6	0.272379	0.269439	0.213949	0.178399		14.6	0.283558	0.319927	0.237073	0.21602		14.6	0.248735	0.198434	0.780575	0.600707
14.7	0.275365	0.270605	0.214085	0.17967		14.7	0.286544	0.321094	0.237209	0.217291		14.7	0.248622	0.198033	0.780518	0.600863
14.8	0.276659	0.271676	0.215399	0.182228		14.8	0.287838	0.322165	0.238523	0.219849		14.8	0.247067	0.196501	0.780701	0.599706
14.9	0.278706	0.271387	0.216412	0.183167		14.9	0.289885	0.321876	0.239535	0.220788		14.9	0.24634	0.1978	0.780495	0.599681
15	0.279826	0.271702	0.217775	0.185585		15	0.291005	0.322191	0.240899	0.223206		15	0.245207	0.1969	0.779598	0.598635
15.1	0.282218	0.27248	0.218874	0.186846		15.1	0.293397	0.322969	0.241998	0.224467		15.1	0.244808	0.198462	0.778924	0.597374
15.2	0.283484	0.273263	0.219637	0.188514		15.2	0.294663	0.323751	0.242761	0.226135		15.2	0.243275	0.198098	0.778684	0.597872
15.3	0.285374	0.273607	0.221891	0.191207		15.3	0.296553	0.324096	0.245015	0.228828		15.3	0.243063	0.198113	0.777151	0.596516
15.4	0.284726	0.275552	0.222356	0.191515		15.4	0.295905	0.32604	0.24548	0.229136		15.4	0.242758	0.196714	0.779014	0.594972
15.5	0.28441	0.275663	0.22287	0.194356		15.5	0.295589	0.326152	0.245994	0.231977		15.5	0.242618	0.195824	0.776827	0.595664
15.6	0.285577	0.277054	0.225093	0.194824		15.6	0.296756	0.327543	0.248217	0.232445		15.6	0.24247	0.195857	0.776082	0.592997
15.7	0.285241	0.279273	0.225	0.19657		15.7	0.29642	0.329762	0.248124	0.234191		15.7	0.241755	0.195876	0.775624	0.591274
15.8	0.286087	0.279458	0.226941	0.198049		15.8	0.297266	0.329947	0.250065	0.23567		15.8	0.240677	0.194189	0.773164	0.590417
15.9	0.286893	0.280292	0.228048	0.199356		15.9	0.298072	0.33078	0.251172	0.236977		15.9	0.24107	0.194629	0.772664	0.591311
16	0.286545	0.283272	0.229228	0.199012		16	0.297724	0.333761	0.252352	0.236633		16	0.239786	0.193867	0.773159	0.589942
16.1	0.286032	0.284213	0.230878	0.199581		16.1	0.297211	0.334701	0.254002	0.237202		16.1	0.239137	0.192873	0.773727	0.590111
16.2	0.286649	0.283931	0.231465	0.201537		16.2	0.297828	0.33442	0.254589	0.239158		16.2	0.23923	0.190494	0.77328	0.590636
16.3	0.287652	0.2857	0.23489	0.202586		16.3	0.298831	0.336188	0.258014	0.240207		16.3	0.238343	0.190932	0.772515	0.588631
16.4	0.2876	0.287644	0.237585	0.203639		16.4	0.298779	0.338132	0.260709	0.24126		16.4	0.238752	0.189455	0.77142	0.588363
16.5	0.287891	0.287457	0.239636	0.204776		16.5	0.29907	0.337946	0.26276	0.242397		16.5	0.240201	0.189238	0.771744	0.587692
16.6	0.288251	0.28898	0.242019	0.206208		16.6	0.29943	0.339469	0.265143	0.243829		16.6	0.240892	0.188946	0.770626	0.586252
16.7	0.290418	0.29118	0.24404	0.207949		16.7	0.301597	0.341669	0.267164	0.24557		16.7	0.239498	0.188645	0.771527	0.585152
16.8	0.293332	0.289857	0.244422	0.210005		16.8	0.304511	0.340345	0.267546	0.247626		16.8	0.240091	0.188824	0.772464	0.584916
16.9	0.29259	0.290942	0.246308	0.211391		16.9	0.303769	0.34143	0.269432	0.249012		16.9	0.239013	0.188946	0.770681	0.583875
17	0.292861	0.291524	0.24774	0.212032		17	0.30404	0.342013	0.270864	0.249653		17	0.239134	0.187843	0.771238	0.583091
17.1	0.29436	0.291841	0.249258	0.213577		17.1	0.305539	0.34233	0.272381	0.251198		17.1	0.237715	0.188002	0.770638	0.583339
17.2	0.294283	0.292654	0.250853	0.214763		17.2	0.305462	0.343142	0.273977	0.252384		17.2	0.236738	0.188329	0.770951	0.583617
17.3	0.29642	0.293286	0.251945	0.215692		17.3	0.307599	0.343775	0.275069	0.253313		17.3	0.237045	0.188657	0.770861	0.582135
17.4	0.295593	0.292747	0.253449	0.216669		17.4	0.306772	0.343235	0.276573	0.25429		17.4	0.237708	0.18585	0.770063	0.580853
17.5	0.296071	0.292608	0.2565	0.217818		17.5	0.30725	0.343097	0.279624	0.255439		17.5	0.236512	0.187282	0.770146	0.58104
17.6	0.298819	0.293952	0.257343	0.217659		17.6	0.309998	0.344441	0.280467	0.25528		17.6	0.23505	0.187278	0.769588	0.579084
17.7	0.297686	0.29304	0.257677	0.221167		17.7	0.308864	0.343529	0.280801	0.258788		17.7	0.235168	0.185469	0.768706	0.5802
17.8	0.297847	0.291766	0.259251	0.222009		17.8	0.309026	0.342254	0.282375	0.25963		17.8	0.235008	0.184948	0.769691	0.579409
17.9	0.299572	0.291895	0.25956	0.222722		17.9	0.310751	0.342383	0.282684	0.260343		17.9	0.232923	0.184754	0.770044	0.579179
18	0.297695	0.293859	0.260164	0.223895		18	0.308874	0.344347	0.283288	0.261516		18	0.23332	0.182912	0.769071	0.578085
18.1	0.298294	0.292782	0.261353	0.225389		18.1	0.309473	0.343271	0.284477	0.26301		18.1	0.233131	0.181836	0.77012	0.577059
18.2	0.299832	0.29241	0.261178	0.226423		18.2	0.311011	0.342898	0.284302	0.264044		18.2	0.232793	0.180922	0.767848	0.576443
18.3	0.300212	0.294629	0.263526	0.227066		18.3	0.311391	0.345117	0.28665	0.264687		18.3	0.231992	0.180392	0.768122	0.574858
18.4	0.30133	0.295138	0.264276	0.230322		18.4	0.312509	0.345626	0.2874	0.267943		18.4	0.232585	0.179107	0.767024	0.574355
18.5	0.301905	0.296176	0.264564	0.231101		18.5	0.313084	0.346665	0.287688	0.268722		18.5	0.232678	0.179128	0.767469	0.572946
18.6	0.3023	0.298078	0.26726	0.232361		18.6	0.313479	0.348567	0.290384	0.269982		18.6	0.231553	0.177091	0.766024	0.571313
18.7	0.30286	0.297831	0.268527	0.234717		18.7	0.314039	0.348319	0.291651	0.272338		18.7	0.232359	0.177181	0.767538	0.569789
18.8	0.304762	0.298338	0.268846	0.234859		18.8	0.315941	0.348827	0.29197	0.27248		18.8	0.23153	0.176876	0.767351	0.570812
18.9	0.303548	0.29971	0.272102	0.23604		18.9	0.314727	0.350199	0.295226	0.273661		18.9	0.231149	0.176912	0.765889	0.569658
19	0.303281	0.299991	0.273805	0.237402		19	0.31446	0.35048	0.296929	0.275023		19	0.231733	0.177596	0.766812	0.56956
19.1	0.304313	0.30193	0.276303	0.238941		19.1	0.315492	0.352419	0.299427	0.276562		19.1	0.230828	0.177732	0.766832	0.569232
19.2	0.304415	0.302988	0.279691	0.239624		19.2	0.315594	0.353477	0.302815	0.277245		19.2	0.231884	0.17805	0.766116	0.569409
19.3	0.305665	0.303841	0.281399	0.240739		19.3	0.316844	0.35433	0.304523	0.27836		19.3	0.231366	0.177532	0.766147	0.567865
19.4	0.30561	0.304188	0.283242	0.242383		19.4	0.316789	0.354677	0.306366	0.280004		19.4	0.231236	0.177319	0.765731	0.568042
19.5	0.306006	0.305104	0.286126	0.242567		19.5	0.317185	0.355593	0.30925	0.280188		19.5	0.230316	0.178347	0.766391	0.568524
19.6	0.306741	0.305628	0.286359	0.245341		19.6	0.31792	0.356117	0.309483	0.282962		19.6	0.230757	0.177264	0.766097	0.568818
19.7	0.30624	0.306046	0.28707	0.247266		19.7	0.317419	0.356534	0.310194	0.284887		19.7	0.229969	0.178016	0.76704	0.56802
19.8	0.306219	0.305702	0.288209	0.248308		19.8	0.317398	0.356191	0.311333	0.285929		19.8	0.228544	0.177271	0.768135	0.566882
19.9	0.306103	0.305282	0.289411	0.249056		19.9	0.317282	0.355771	0.312534	0.286677		19.9	0.227708	0.17701	0.76563	0.565772
20	0.304651	0.307943	0.289821	0.248787		20	0.31583	0.358432	0.312945	0.286408		20	0.2274	0.177175	0.765018	0.565074
20.1	0.306182	0.307128	0.29019	0.250014		20.1	0.317361	0.357616	0.313314	0.287635		20.1	0.225717	0.176612	0.765492	0.563927
20.2	0.306508	0.307481	0.291123	0.251759		20.2	0.317687	0.357969	0.314247	0.28938		20.2	0.225203	0.17584	0.763779	0.563737
20.3	0.307046	0.30951	0.291508	0.253455		20.3	0.318225	0.359999	0.314632	0.291076		20.3	0.224359	0.175811	0.764957	0.5621
20.4	0.307348	0.310011	0.291871	0.256079		20.4	0.318527	0.3605	0.314995	0.2937		20.4	0.22277	0.175892	0.764191	0.561216
20.5	0.307786	0.309727	0.292418	0.256703		20.5	0.318965	0.360216	0.315542	0.294324		20.5	0.222963	0.174043	0.764402	0.560331
20.6	0.307564	0.311486	0.294203	0.256975		20.6	0.318743	0.361975	0.317327	0.294596		20.6	0.221421	0.174156	0.764781	0.559394
20.7	0.308339	0.309864	0.295118	0.258936		20.7	0.319518	0.360353	0.318242	0.296557		20.7	0.220964	0.173927	0.764602	0.557194
20.8	0.309536	0.309966	0.296248	0.26004		20.8	0.320715	0.360454	0.319372	0.297661		20.8	0.22047	0.17276	0.763589	0.558602
20.9	0.308702	0.311753	0.298575	0.261201		20.9	0.319881	0.362242	0.321699	0.298822		20.9	0.220418	0.174708	0.764452	0.557866
21	0.310065	0.312082	0.299042	0.262915		21	0.321244	0.36257	0.322166	0.300536		21	0.219804	0.172935	0.764026	0.557466
21.1	0.310739	0.312714	0.29985	0.26346		21.1	0.321918	0.363202	0.322974	0.301081		21.1	0.221827	0.171119	0.764637	0.556748
21.2	0.310608	0.314126	0.302954	0.264717		21.2	0.321787	0.364614	0.326078	0.302338		21.2	0.22165	0.171581	0.765116	0.556777
21.3	0.311742	0.315682	0.302775	0.265211		21.3	0.322921	0.36617	0.325899	0.302832		21.3	0.220552	0.171671	0.76416	0.555274
21.4	0.312354	0.314207	0.305531	0.267728		21.4	0.323533	0.364696	0.328655	0.305349		21.4	0.222073	0.170847	0.762815	0.555838
21.5	0.312955	0.314497	0.307374	0.268532		21.5	0.324134	0.364985	0.330498	0.306153		21.5	0.221428	0.170693	0.762776	0.55618
21.6	0.313348	0.315132	0.307501	0.270906		21.6	0.324527	0.36562	0.330625	0.308527		21.6	0.222263	0.170098	0.763061	0.555021
21.7	0.314833	0.314569	0.309265	0.271832		21.7	0.326012	0.365057	0.332389	0.309453		21.7	0.221871	0.169417	0.762091	0.553798
21.8	0.313089	0.314049	0.310947	0.272292		21.8	0.324267	0.364538	0.334071	0.309913		21.8	0.222119	0.169903	0.760464	0.553599
21.9	0.314572	0.315731	0.313329	0.272569		21.9	0.325751	0.36622	0.336453	0.31019		21.9	0.221722	0.169015	0.759011	0.552466
22	0.313814	0.31543	0.315767	0.273633		22	0.324993	0.365919	0.338891	0.311254		22	0.221095	0.168502	0.75815	0.551854
22.1	0.315888	0.313447	0.317135	0.27618		22.1	0.327067	0.363936	0.340259	0.313801		22.1	0.220473	0.167664	0.758473	0.550944
22.2	0.316319	0.315908	0.317886	0.276318		22.2	0.327498	0.366397	0.34101	0.313939		22.2	0.220192	0.166885	0.757947	0.550055
22.3	0.316178	0.315226	0.319614	0.278088		22.3	0.327357	0.365714	0.342738	0.315709		22.3	0.219865	0.166908	0.758281	0.548785
22.4	0.316109	0.3154	0.321446	0.280047		22.4	0.327288	0.365889	0.34457	0.317668		22.4	0.219345	0.166309	0.757273	0.548335
22.5	0.317404	0.315889	0.323078	0.280473		22.5	0.328583	0.366378	0.346201	0.318094		22.5	0.219378	0.164925	0.757916	0.547545
22.6	0.31683	0.31647	0.324096	0.280989		22.6	0.328009	0.366958	0.34722	0.31861		22.6	0.218369	0.164677	0.757404	0.546626
22.7	0.317288	0.315125	0.326383	0.283368		22.7	0.328467	0.365614	0.349507	0.320989		22.7	0.218427	0.164627	0.75727	0.547374
22.8	0.31871	0.315441	0.326609	0.282721		22.8	0.329889	0.36593	0.349733	0.320342		22.8	0.217196	0.163163	0.758001	0.547446
22.9	0.31809	0.316813	0.329473	0.28428		22.9	0.329269	0.367302	0.352597	0.321901		22.9	0.216737	0.16353	0.75872	0.547838
23	0.31846	0.31651	0.32945	0.285876		23	0.329639	0.366998	0.352574	0.323497		23	0.217909	0.161881	0.758345	0.547974
23.1	0.31826	0.316687	0.329825	0.287029		23.1	0.329439	0.367175	0.352949	0.32465		23.1	0.217471	0.162293	0.759307	0.548434
23.2	0.318511	0.318611	0.330905	0.287876		23.2	0.32969	0.369099	0.354029	0.325497		23.2	0.21692	0.162196	0.758823	0.548687
23.3	0.320146	0.31841	0.33168	0.289734		23.3	0.331325	0.368899	0.354804	0.327355		23.3	0.217359	0.16271	0.757571	0.547626
23.4	0.320015	0.317873	0.33292	0.290516		23.4	0.331194	0.368362	0.356044	0.328137		23.4	0.216261	0.162122	0.758276	0.548148
23.5	0.320472	0.318635	0.332253	0.292111		23.5	0.331651	0.369124	0.355377	0.329732		23.5	0.21593	0.161614	0.758647	0.547654
23.6	0.320298	0.317514	0.333173	0.292768		23.6	0.331477	0.368002	0.356297	0.330389		23.6	0.216731	0.161473	0.757937	0.546645
23.7	0.319353	0.318023	0.334798	0.293974		23.7	0.330532	0.368512	0.357922	0.331595		23.7	0.216409	0.162376	0.75658	0.546348
23.8	0.318885	0.318005	0.33621	0.294832		23.8	0.330064	0.368493	0.359333	0.332453		23.8	0.215267	0.16224	0.754832	0.545012
23.9	0.318998	0.318209	0.337431	0.297168		23.9	0.330177	0.368698	0.360554	0.334789		23.9	0.213917	0.162516	0.756118	0.543671
24	0.31786	0.317968	0.339978	0.297329		24	0.329039	0.368457	0.363102	0.33495		24	0.21294	0.163767	0.75541	0.542552
24.1	0.319247	0.319456	0.339688	0.29867		24.1	0.330426	0.369945	0.362812	0.336291		24.1	0.211704	0.162114	0.755028	0.541393
24.2	0.318972	0.320796	0.340884	0.298986		24.2	0.330151	0.371285	0.364008	0.336607		24.2	0.212285	0.160764	0.754235	0.539639
24.3	0.318798	0.321032	0.343065	0.301077		24.3	0.329977	0.371521	0.366189	0.338698		24.3	0.211202	0.161958	0.755122	0.538679
24.4	0.319309	0.323258	0.345639	0.301961		24.4	0.330488	0.373747	0.368763	0.339582		24.4	0.210412	0.161914	0.753013	0.53809
24.5	0.31938	0.324284	0.34658	0.303269		24.5	0.330559	0.374773	0.369704	0.34089		24.5	0.209976	0.160111	0.754621	0.537643
24.6	0.318678	0.324268	0.34774	0.30399		24.6	0.329857	0.374756	0.370864	0.341611		24.6	0.208717	0.159774	0.75453	0.536356
24.7	0.321053	0.324945	0.348864	0.305446		24.7	0.332232	0.375434	0.371988	0.343067		24.7	0.20799	0.160187	0.754761	0.537143
24.8	0.320619	0.323593	0.350048	0.305585		24.8	0.331797	0.374082	0.373172	0.343206		24.8	0.208111	0.156593	0.754672	0.536067
24.9	0.319537	0.325128	0.350997	0.307879		24.9	0.330716	0.375617	0.374121	0.3455		24.9	0.207934	0.158922	0.756198	0.536262
25	0.321062	0.326298	0.350617	0.310178		25	0.332241	0.376786	0.373741	0.347799		25	0.208553	0.157955	0.756374	0.536601
25.1	0.322158	0.325369	0.351968	0.310752		25.1	0.333337	0.375857	0.375092	0.348373		25.1	0.208671	0.156492	0.756481	0.536415
25.2	0.322507	0.326666	0.353491	0.310377		25.2	0.333686	0.377155	0.376615	0.347998		25.2	0.209289	0.157118	0.756849	0.535072
25.3	0.32416	0.326224	0.355135	0.311253		25.3	0.335339	0.376712	0.378259	0.348874		25.3	0.209111	0.157769	0.756631	0.534618
25.4	0.322965	0.325016	0.355658	0.312192		25.4	0.334144	0.375505	0.378782	0.349813		25.4	0.209209	0.156715	0.757192	0.533439
25.5	0.323289	0.323597	0.357316	0.314653		25.5	0.334468	0.374085	0.38044	0.352274		25.5	0.209067	0.158075	0.757487	0.532923
25.6	0.322497	0.322853	0.358582	0.314624		25.6	0.333676	0.373341	0.381706	0.352245		25.6	0.209445	0.157677	0.757219	0.532832
25.7	0.322598	0.322781	0.360464	0.316049		25.7	0.333776	0.373269	0.383588	0.35367		25.7	0.2097	0.156088	0.756363	0.531649
25.8	0.323339	0.322674	0.361295	0.317082		25.8	0.334518	0.373162	0.384419	0.354703		25.8	0.207346	0.15617	0.756555	0.530248
25.9	0.323367	0.322577	0.36269	0.317654		25.9	0.334546	0.373066	0.385814	0.355275		25.9	0.206972	0.157762	0.756902	0.530387
26	0.32326	0.322293	0.364096	0.318491		26	0.334439	0.372782	0.38722	0.356112		26	0.207584	0.156104	0.75536	0.530244
26.1	0.323037	0.322934	0.364701	0.319985		26.1	0.334216	0.373423	0.387825	0.357606		26.1	0.207055	0.155642	0.754356	0.530112
26.2	0.324386	0.323879	0.36577	0.320462		26.2	0.335565	0.374368	0.388894	0.358083		26.2	0.207049	0.15604	0.75407	0.52873
26.3	0.324004	0.324516	0.367784	0.322031		26.3	0.335183	0.375004	0.390908	0.359652		26.3	0.206059	0.156258	0.752582	0.528562
26.4	0.324866	0.325581	0.368451	0.324122		26.4	0.336045	0.37607	0.391575	0.361743		26.4	0.206094	0.155959	0.752048	0.527787
26.5	0.324817	0.326236	0.369539	0.324437		26.5	0.335996	0.376724	0.392663	0.362058		26.5	0.205421	0.154518	0.753464	0.526566
26.6	0.323789	0.32619	0.371089	0.325604		26.6	0.334968	0.376679	0.394213	0.363225		26.6	0.204414	0.153335	0.750283	0.525348
26.7	0.325179	0.325736	0.371261	0.328259		26.7	0.336358	0.376225	0.394385	0.36588		26.7	0.205407	0.153699	0.750976	0.526298
26.8	0.324864	0.325244	0.372208	0.32904		26.8	0.336042	0.375733	0.395332	0.366661		26.8	0.205101	0.152323	0.750274	0.526048
26.9	0.324678	0.327555	0.372372	0.331216		26.9	0.335857	0.378044	0.395496	0.368837		26.9	0.204142	0.153872	0.750569	0.525549
27	0.325209	0.327103	0.373816	0.332583		27	0.336388	0.377592	0.39694	0.370204		27	0.206253	0.152778	0.75014	0.525462
27.1	0.324919	0.32714	0.374033	0.332196		27.1	0.336098	0.377628	0.397157	0.369817		27.1	0.205093	0.152847	0.74924	0.524292
27.2	0.325802	0.327864	0.37609	0.333703		27.2	0.336981	0.378353	0.399214	0.371324		27.2	0.205009	0.154174	0.74832	0.522988
27.3	0.326487	0.327546	0.376343	0.335456		27.3	0.337666	0.378035	0.399467	0.373078		27.3	0.204691	0.153891	0.748063	0.521989
27.4	0.324299	0.326687	0.37756	0.337143		27.4	0.335478	0.377176	0.400684	0.374764		27.4	0.204008	0.152941	0.751081	0.520959
27.5	0.324234	0.327132	0.379682	0.337769		27.5	0.335413	0.377621	0.402806	0.37539		27.5	0.203696	0.154539	0.749733	0.520191
27.6	0.323303	0.325784	0.381354	0.33834		27.6	0.334482	0.376272	0.404478	0.375961		27.6	0.203608	0.152193	0.749909	0.519651
27.7	0.324869	0.328029	0.383373	0.338826		27.7	0.336048	0.378518	0.406497	0.376447		27.7	0.202209	0.15204	0.750062	0.519261
27.8	0.32452	0.328695	0.384528	0.340757		27.8	0.335699	0.379184	0.407652	0.378378		27.8	0.201976	0.152145	0.75009	0.518642
27.9	0.324993	0.326934	0.387113	0.341509		27.9	0.336172	0.377423	0.410237	0.37913		27.9	0.203601	0.152178	0.750591	0.518861
28	0.323578	0.328696	0.387375	0.342192		28	0.334757	0.379185	0.410499	0.379813		28	0.202653	0.152118	0.751453	0.517532
28.1	0.323932	0.329134	0.389675	0.343336		28.1	0.33511	0.379622	0.412799	0.380957		28.1	0.202927	0.151524	0.750053	0.517287
28.2	0.324463	0.329108	0.390955	0.343251		28.2	0.335642	0.379597	0.414079	0.380872		28.2	0.20335	0.151524	0.750705	0.516762
28.3	0.323975	0.329023	0.392707	0.343179		28.3	0.335154	0.379512	0.415831	0.3808		28.3	0.20159	0.151114	0.750049	0.514607
28.4	0.325397	0.329308	0.393161	0.344944		28.4	0.336576	0.379796	0.416285	0.382565		28.4	0.201291	0.150536	0.750734	0.514225
28.5	0.324142	0.328228	0.39533	0.344635		28.5	0.335321	0.378717	0.418454	0.382256		28.5	0.201375	0.148395	0.750087	0.513912
28.6	0.323506	0.329529	0.396727	0.34683		28.6	0.334685	0.380018	0.419851	0.384451		28.6	0.201025	0.150073	0.74927	0.514338
28.7	0.325418	0.328527	0.397269	0.347549		28.7	0.336597	0.379015	0.420393	0.38517		28.7	0.201444	0.149241	0.751156	0.515643
28.8	0.325855	0.327765	0.397766	0.349738		28.8	0.337034	0.378254	0.42089	0.387359		28.8	0.201101	0.148005	0.748459	0.514597
28.9	0.3249	0.328829	0.398585	0.349662		28.9	0.336078	0.379318	0.421709	0.387283		28.9	0.200851	0.148084	0.749972	0.513935
29	0.326574	0.328491	0.398324	0.35021		29	0.337753	0.378979	0.421448	0.387831		29	0.200934	0.148326	0.749406	0.512653
29.1	0.327223	0.328515	0.399379	0.351888		29.1	0.338402	0.379003	0.422503	0.389509		29.1	0.201352	0.147117	0.746153	0.512377
29.2	0.327143	0.327942	0.401198	0.353736		29.2	0.338322	0.378431	0.424322	0.391357		29.2	0.200661	0.147735	0.746361	0.512008
29.3	0.328613	0.328235	0.401357	0.354319		29.3	0.339792	0.378724	0.424481	0.39194		29.3	0.199314	0.146702	0.746615	0.511726
29.4	0.327291	0.327627	0.402983	0.355876		29.4	0.33847	0.378116	0.426107	0.393497		29.4	0.200327	0.145543	0.746258	0.511728
29.5	0.328199	0.328282	0.403991	0.357063		29.5	0.339378	0.378771	0.427115	0.394684		29.5	0.200479	0.147026	0.743778	0.510968
29.6	0.329635	0.326925	0.406207	0.358261		29.6	0.340814	0.377413	0.429331	0.395882		29.6	0.199047	0.14671	0.744297	0.510398
29.7	0.330203	0.329251	0.407814	0.360809		29.7	0.341382	0.379739	0.430938	0.39843		29.7	0.199509	0.147119	0.74393	0.511114
29.8	0.329918	0.329442	0.408733	0.36346		29.8	0.341097	0.379931	0.431857	0.401081		29.8	0.199485	0.147418	0.743891	0.509162
29.9	0.330424	0.328564	0.409313	0.362724		29.9	0.341603	0.379052	0.432437	0.400345		29.9	0.199007	0.147169	0.744142	0.509607
30	0.330613	0.329056	0.411488	0.364288		30	0.341792	0.379545	0.434612	0.401909		30	0.198026	0.147264	0.744104	0.509474
30.1	0.331012	0.329186	0.412738	0.365057		30.1	0.342191	0.379675	0.435862	0.402678		30.1	0.199301	0.147961	0.743008	0.508504
30.2	0.331717	0.329822	0.414161	0.364948		30.2	0.342896	0.380311	0.437285	0.402569		30.2	0.19709	0.148491	0.745304	0.508158
30.3	0.330751	0.329458	0.415467	0.365844		30.3	0.34193	0.379946	0.438591	0.403465		30.3	0.19765	0.147016	0.745563	0.506392
30.4	0.331205	0.32918	0.416674	0.368621		30.4	0.342384	0.379668	0.439798	0.406242		30.4	0.197	0.148335	0.745519	0.506957
30.5	0.330432	0.33062	0.416498	0.368634		30.5	0.341611	0.381109	0.439622	0.406255		30.5	0.196162	0.147267	0.745803	0.507201
30.6	0.330312	0.331105	0.419416	0.36989		30.6	0.341491	0.381593	0.44254	0.407511		30.6	0.196511	0.148763	0.746046	0.507079
30.7	0.331058	0.331133	0.419558	0.370462		30.7	0.342237	0.381621	0.442682	0.408083		30.7	0.195562	0.147519	0.746455	0.50599
30.8	0.331812	0.331105	0.42055	0.371362		30.8	0.342991	0.381593	0.443674	0.408983		30.8	0.196223	0.147688	0.745555	0.50421
30.9	0.331281	0.331419	0.421063	0.370726		30.9	0.34246	0.381907	0.444187	0.408347		30.9	0.195287	0.146697	0.746722	0.504778
31	0.330994	0.330697	0.422105	0.371491		31	0.342173	0.381185	0.445229	0.409112		31	0.195362	0.147598	0.746643	0.502712
31.1	0.330174	0.331578	0.422915	0.372993		31.1	0.341353	0.382067	0.446039	0.410614		31.1	0.196148	0.146132	0.743519	0.502243
31.2	0.33098	0.329782	0.423684	0.373571		31.2	0.342159	0.380271	0.446808	0.411192		31.2	0.194516	0.145946	0.744036	0.501714
31.3	0.332781	0.330788	0.423534	0.373451		31.3	0.34396	0.381277	0.446658	0.411072		31.3	0.196261	0.144857	0.743488	0.501496
31.4	0.331819	0.331135	0.423795	0.375536		31.4	0.342998	0.381623	0.446919	0.413157		31.4	0.196063	0.145059	0.742144	0.500705
31.5	0.332986	0.332161	0.425994	0.376326		31.5	0.344165	0.382649	0.449118	0.413947		31.5	0.194335	0.144081	0.741845	0.499909
31.6	0.332376	0.330349	0.427994	0.37752		31.6	0.343555	0.380838	0.451118	0.415141		31.6	0.194523	0.144862	0.740686	0.498216
31.7	0.331714	0.331876	0.428168	0.379037		31.7	0.342893	0.382365	0.451292	0.416658		31.7	0.194045	0.144949	0.741184	0.499362
31.8	0.332524	0.332447	0.429603	0.380331		31.8	0.343703	0.382936	0.452727	0.417952		31.8	0.194274	0.144229	0.741119	0.498624
31.9	0.333084	0.330839	0.431127	0.380379		31.9	0.344263	0.381328	0.454251	0.418		31.9	0.194777	0.143431	0.741957	0.498516
32	0.333727	0.331492	0.431863	0.382398		32	0.344906	0.38198	0.454987	0.420019		32	0.194202	0.14367	0.741921	0.497502
32.1	0.333461	0.332924	0.4329	0.382229		32.1	0.34464	0.383412	0.456024	0.41985		32.1	0.194474	0.144608	0.741082	0.496129
32.2	0.333576	0.331984	0.43348	0.384707		32.2	0.344755	0.382473	0.456604	0.422328		32.2	0.194732	0.142942	0.743147	0.496891
32.3	0.332554	0.332503	0.435473	0.386486		32.3	0.343733	0.382992	0.458596	0.424107		32.3	0.194338	0.142802	0.742673	0.496577
32.4	0.33372	0.333365	0.437295	0.387369		32.4	0.344898	0.383853	0.460419	0.42499		32.4	0.193377	0.143324	0.742279	0.496079
32.5	0.33372	0.33339	0.437232	0.387966		32.5	0.344899	0.383879	0.460356	0.425587		32.5	0.193883	0.14119	0.743244	0.496403
32.6	0.333892	0.332739	0.440412	0.389299		32.6	0.345071	0.383228	0.463536	0.42692		32.6	0.19396	0.142865	0.744118	0.495201
32.7	0.334504	0.333856	0.440125	0.388868		32.7	0.345683	0.384345	0.463249	0.426489		32.7	0.19331	0.142929	0.742637	0.49553
32.8	0.334371	0.333587	0.442644	0.390115		32.8	0.345549	0.384075	0.465768	0.427736		32.8	0.194653	0.140895	0.742984	0.494733
32.9	0.333123	0.333859	0.443006	0.391229		32.9	0.344302	0.384348	0.46613	0.42885		32.9	0.192568	0.140168	0.743842	0.494655
33	0.333142	0.33452	0.443055	0.392423		33	0.344321	0.385008	0.466178	0.430044		33	0.191912	0.141086	0.743612	0.493935
33.1	0.333517	0.33435	0.44363	0.393046		33.1	0.344696	0.384838	0.466754	0.430667		33.1	0.192402	0.137856	0.741275	0.493169
33.2	0.332773	0.33317	0.445529	0.393287		33.2	0.343952	0.383659	0.468653	0.430908		33.2	0.189658	0.13821	0.741398	0.492557
33.3	0.334018	0.335807	0.444802	0.393707		33.3	0.345197	0.386296	0.467926	0.431328		33.3	0.190653	0.138231	0.741504	0.492318
33.4	0.33452	0.334953	0.447798	0.3964		33.4	0.345699	0.385442	0.470922	0.434021		33.4	0.18951	0.136635	0.74057	0.491638
33.5	0.334089	0.335373	0.449474	0.395955		33.5	0.345268	0.385862	0.472598	0.433576		33.5	0.187809	0.137156	0.740746	0.490885
33.6	0.333292	0.33494	0.450232	0.397042		33.6	0.34447	0.385429	0.473356	0.434663		33.6	0.18815	0.137605	0.739896	0.490172
33.7	0.333168	0.335435	0.450596	0.39865		33.7	0.344347	0.385924	0.47372	0.436271		33.7	0.189917	0.13718	0.740599	0.490831
33.8	0.33378	0.334991	0.451931	0.400345		33.8	0.344959	0.38548	0.475055	0.437966		33.8	0.189228	0.13767	0.741606	0.489978
33.9	0.334349	0.335209	0.451595	0.400145		33.9	0.345528	0.385698	0.474719	0.437766		33.9	0.188706	0.13699	0.740467	0.489183
34	0.334087	0.335869	0.452383	0.40201		34	0.345266	0.386358	0.475506	0.439631		34	0.189871	0.136539	0.739175	0.488174
34.1	0.333519	0.335558	0.454158	0.403392		34.1	0.344698	0.386047	0.477282	0.441013		34.1	0.18883	0.138604	0.738435	0.488096
34.2	0.332393	0.334253	0.454619	0.405548		34.2	0.343572	0.384741	0.477743	0.443169		34.2	0.188865	0.137065	0.740183	0.486997
34.3	0.332626	0.334628	0.45758	0.407266		34.3	0.343805	0.385117	0.480704	0.444887		34.3	0.190172	0.136457	0.739183	0.48622
34.4	0.332717	0.334625	0.458757	0.407802		34.4	0.343896	0.385114	0.481881	0.445423		34.4	0.191118	0.13797	0.740047	0.486258
34.5	0.332374	0.335338	0.459232	0.408883		34.5	0.343553	0.385826	0.482356	0.446504		34.5	0.190707	0.138315	0.741469	0.484889
34.6	0.33192	0.336292	0.460868	0.410017		34.6	0.343099	0.38678	0.483992	0.447638		34.6	0.190014	0.138228	0.74004	0.484362
34.7	0.331835	0.336319	0.461822	0.410248		34.7	0.343014	0.386808	0.484946	0.447869		34.7	0.190867	0.138434	0.739009	0.484
34.8	0.333279	0.33665	0.463358	0.411636		34.8	0.344458	0.387138	0.486482	0.449257		34.8	0.189605	0.136785	0.741196	0.48355
34.9	0.333385	0.336889	0.463497	0.413258		34.9	0.344564	0.387377	0.486621	0.450879		34.9	0.189364	0.136351	0.74036	0.483186
35	0.332419	0.336362	0.464328	0.412757		35	0.343598	0.38685	0.487452	0.450378		35	0.187669	0.136882	0.739605	0.481753
35.1	0.331896	0.33564	0.465922	0.413057		35.1	0.343075	0.386129	0.489046	0.450678		35.1	0.187567	0.136533	0.74016	0.481485
35.2	0.332379	0.33585	0.467556	0.414221		35.2	0.343558	0.386339	0.49068	0.451842		35.2	0.185324	0.136757	0.739415	0.481486
35.3	0.334396	0.33698	0.467139	0.414859		35.3	0.345575	0.387469	0.490263	0.45248		35.3	0.186236	0.137964	0.740434	0.481566
35.4	0.333997	0.335873	0.468623	0.415507		35.4	0.345176	0.386362	0.491747	0.453128		35.4	0.185878	0.137805	0.739803	0.481265
35.5	0.333885	0.33692	0.468747	0.415265		35.5	0.345064	0.387409	0.491871	0.452886		35.5	0.18429	0.137072	0.739903	0.481158
35.6	0.333067	0.335613	0.470887	0.416438		35.6	0.344246	0.386102	0.494011	0.454059		35.6	0.184883	0.137699	0.738872	0.480548
35.7	0.333221	0.33555	0.470263	0.4173		35.7	0.3444	0.386039	0.493387	0.454921		35.7	0.18618	0.137406	0.739129	0.4814
35.8	0.334349	0.334765	0.47234	0.416997		35.8	0.345528	0.385253	0.495464	0.454618		35.8	0.183525	0.136326	0.739192	0.480786
35.9	0.3338	0.33354	0.47285	0.418368		35.9	0.344979	0.384028	0.495974	0.455989		35.9	0.185492	0.135634	0.738179	0.480657
36	0.333173	0.334599	0.473778	0.420325		36	0.344352	0.385088	0.496902	0.457946		36	0.185864	0.135285	0.737435	0.479507
36.1	0.334629	0.33436	0.47533	0.420598		36.1	0.345808	0.384849	0.498454	0.458219		36.1	0.184857	0.135156	0.737479	0.479029
36.2	0.334308	0.333004	0.477657	0.421711		36.2	0.345487	0.383493	0.500781	0.459332		36.2	0.186783	0.134283	0.73832	0.478377
36.3	0.334759	0.334467	0.477954	0.423649		36.3	0.345938	0.384956	0.501078	0.46127		36.3	0.188169	0.134087	0.737737	0.479153
36.4	0.335162	0.335548	0.477745	0.423747		36.4	0.346341	0.386036	0.500869	0.461368		36.4	0.18657	0.135528	0.737778	0.479057
36.5	0.335421	0.335816	0.479678	0.425516		36.5	0.3466	0.386305	0.502802	0.463137		36.5	0.187341	0.134679	0.738024	0.475982
36.6	0.335845	0.336231	0.480352	0.426246		36.6	0.347024	0.386719	0.503476	0.463867		36.6	0.18554	0.135012	0.735773	0.476116
36.7	0.337212	0.334829	0.481961	0.427983		36.7	0.348391	0.385318	0.505084	0.465604		36.7	0.185236	0.135194	0.735558	0.475675
36.8	0.337748	0.33527	0.483258	0.42872		36.8	0.348927	0.385759	0.506382	0.466341		36.8	0.185461	0.133739	0.735197	0.475425
36.9	0.33604	0.335827	0.483608	0.430853		36.9	0.347219	0.386315	0.506732	0.468474		36.9	0.18503	0.134253	0.734905	0.473045
37	0.335305	0.336771	0.484541	0.43047		37	0.346484	0.38726	0.507665	0.468091		37	0.183471	0.134326	0.733783	0.472611
37.1	0.336527	0.336702	0.485498	0.432993		37.1	0.347706	0.387191	0.508622	0.470614		37.1	0.183704	0.134525	0.734206	0.473958
37.2	0.336355	0.335884	0.4868	0.43331		37.2	0.347534	0.386373	0.509924	0.470931		37.2	0.182843	0.133942	0.733861	0.472793
37.3	0.336791	0.338046	0.48566	0.432926		37.3	0.34797	0.388534	0.508784	0.470547		37.3	0.18202	0.134604	0.733617	0.472927
37.4	0.336319	0.337028	0.487194	0.433871		37.4	0.347498	0.387517	0.510318	0.471492		37.4	0.182752	0.132385	0.732975	0.472851
37.5	0.335826	0.337627	0.489055	0.435224		37.5	0.347005	0.388116	0.512179	0.472845		37.5	0.180834	0.130956	0.733542	0.472909
37.6	0.334491	0.33649	0.489008	0.435142		37.6	0.34567	0.386978	0.512132	0.472763		37.6	0.180253	0.132655	0.733008	0.472236
37.7	0.335144	0.337349	0.489631	0.436281		37.7	0.346323	0.387837	0.512755	0.473902		37.7	0.181355	0.130447	0.732939	0.472923
37.8	0.334672	0.336388	0.490664	0.435743		37.8	0.345851	0.386877	0.513788	0.473364		37.8	0.180167	0.131736	0.734133	0.472832
37.9	0.334926	0.337355	0.490477	0.438238		37.9	0.346105	0.387844	0.513601	0.475859		37.9	0.181814	0.131203	0.735038	0.47184
38	0.335402	0.338672	0.491071	0.437835		38	0.346581	0.389161	0.514195	0.475456		38	0.181986	0.129624	0.733407	0.472102
38.1	0.335825	0.337661	0.493405	0.438808		38.1	0.347004	0.38815	0.516529	0.476429		38.1	0.181691	0.13127	0.735633	0.47007
38.2	0.335217	0.336506	0.493035	0.438689		38.2	0.346396	0.386994	0.516159	0.47631		38.2	0.181964	0.131268	0.734612	0.471067
38.3	0.335448	0.337334	0.493594	0.440543		38.3	0.346627	0.387823	0.516718	0.478164		38.3	0.182793	0.131709	0.734265	0.469823
38.4	0.336518	0.336896	0.493576	0.442019		38.4	0.347697	0.387385	0.5167	0.47964		38.4	0.18271	0.133872	0.734918	0.468419
38.5	0.336295	0.336979	0.496422	0.441676		38.5	0.347474	0.387467	0.519545	0.479297		38.5	0.182272	0.133663	0.73436	0.468041
38.6	0.336478	0.337909	0.497492	0.442762		38.6	0.347657	0.388398	0.520616	0.480383		38.6	0.181637	0.133719	0.734668	0.467641
38.7	0.335275	0.335818	0.497926	0.444114		38.7	0.346454	0.386307	0.52105	0.481735		38.7	0.182062	0.134098	0.733996	0.466166
38.8	0.336345	0.336897	0.497907	0.445346		38.8	0.347524	0.387386	0.521031	0.482967		38.8	0.181892	0.132557	0.7349	0.465966
38.9	0.33609	0.336865	0.499136	0.446997		38.9	0.347269	0.387354	0.52226	0.484618		38.9	0.181035	0.132464	0.734171	0.465014
39	0.336184	0.336933	0.501313	0.446936		39	0.347363	0.387422	0.524437	0.484557		39	0.182259	0.132942	0.732915	0.464283
39.1	0.336637	0.336893	0.501857	0.44825		39.1	0.347816	0.387381	0.524981	0.485871		39.1	0.18179	0.132499	0.733535	0.464502
39.2	0.336494	0.33736	0.502894	0.449394		39.2	0.347673	0.387848	0.526018	0.487015		39.2	0.181584	0.132197	0.733118	0.463357
39.3	0.337304	0.338565	0.503693	0.449113		39.3	0.348483	0.389054	0.526817	0.486734		39.3	0.180567	0.132693	0.73194	0.462349
39.4	0.336227	0.337688	0.504525	0.450983		39.4	0.347406	0.388177	0.527649	0.488604		39.4	0.180703	0.13118	0.732625	0.46293
39.5	0.336253	0.338148	0.505558	0.451166		39.5	0.347432	0.388636	0.528682	0.488787		39.5	0.179865	0.131122	0.731013	0.462819
39.6	0.334491	0.337812	0.507165	0.451451		39.6	0.34567	0.388301	0.530289	0.489072		39.6	0.179909	0.13137	0.729917	0.461721
39.7	0.334789	0.339716	0.508595	0.451895		39.7	0.345968	0.390205	0.531719	0.489516		39.7	0.179111	0.131732	0.731355	0.462158
39.8	0.334805	0.339603	0.509594	0.452888		39.8	0.345984	0.390092	0.532718	0.490509		39.8	0.17906	0.131253	0.730309	0.461976
39.9	0.335284	0.337867	0.509605	0.455145		39.9	0.346463	0.388355	0.532729	0.492766		39.9	0.181069	0.130546	0.730485	0.460337
40	0.334024	0.338279	0.510028	0.454556		40	0.345203	0.388767	0.533152	0.492177		40	0.179959	0.130437	0.729428	0.460791
40.1	0.334794	0.338283	0.512197	0.455903		40.1	0.345973	0.388772	0.535321	0.493524		40.1	0.179473	0.132049	0.729961	0.459825
40.2	0.335586	0.336895	0.51273	0.456533		40.2	0.346765	0.387384	0.535854	0.494154		40.2	0.180424	0.131544	0.72932	0.46086
40.3	0.336619	0.337889	0.514155	0.45877		40.3	0.347797	0.388378	0.537279	0.496391		40.3	0.180334	0.132391	0.730201	0.459575
40.4	0.337229	0.337439	0.514196	0.459146		40.4	0.348408	0.387927	0.53732	0.496767		40.4	0.179569	0.132068	0.729382	0.459748
40.5	0.337613	0.338219	0.516684	0.458315		40.5	0.348792	0.388708	0.539808	0.495936		40.5	0.180812	0.130494	0.728958	0.459834
40.6	0.338004	0.33757	0.515645	0.460935		40.6	0.349183	0.388058	0.538769	0.498556		40.6	0.179959	0.131223	0.730288	0.457632
40.7	0.33826	0.336438	0.515908	0.461578		40.7	0.349439	0.386927	0.539032	0.499199		40.7	0.179688	0.130442	0.729343	0.457225
40.8	0.340561	0.337367	0.516484	0.4636		40.8	0.35174	0.387856	0.539608	0.501221		40.8	0.179187	0.129124	0.728803	0.458746
40.9	0.33858	0.337666	0.518641	0.463663		40.9	0.349759	0.388154	0.541765	0.501284		40.9	0.179068	0.129836	0.729445	0.456983
41	0.339088	0.33871	0.519994	0.464376		41	0.350267	0.389198	0.543118	0.501997		41	0.179238	0.130337	0.729887	0.456522
41.1	0.338702	0.338329	0.519293	0.466798		41.1	0.349881	0.388818	0.542417	0.504419		41.1	0.178961	0.127389	0.729144	0.456742
41.2	0.338818	0.337933	0.520766	0.467601		41.2	0.349997	0.388422	0.54389	0.505222		41.2	0.177592	0.129719	0.731117	0.455221
41.3	0.338788	0.337434	0.520955	0.467029		41.3	0.349967	0.387923	0.544079	0.50465		41.3	0.177188	0.129212	0.730112	0.455242
41.4	0.337529	0.337589	0.522515	0.468168		41.4	0.348708	0.388078	0.545639	0.505789		41.4	0.177799	0.126685	0.730274	0.456751
41.5	0.336701	0.338375	0.523763	0.46844		41.5	0.34788	0.388863	0.546887	0.506061		41.5	0.176115	0.128407	0.729031	0.456345
41.6	0.336159	0.33922	0.526845	0.469538		41.6	0.347338	0.389709	0.549969	0.507159		41.6	0.175746	0.12789	0.730332	0.455087
41.7	0.336239	0.339403	0.525901	0.470025		41.7	0.347418	0.389892	0.549025	0.507646		41.7	0.176649	0.126785	0.73118	0.456004
41.8	0.335511	0.33896	0.528183	0.47096		41.8	0.34669	0.389449	0.551307	0.508581		41.8	0.176312	0.12764	0.730312	0.45549
41.9	0.336829	0.339242	0.528842	0.470708		41.9	0.348008	0.389731	0.551966	0.508329		41.9	0.176445	0.128372	0.730478	0.455422
42	0.336839	0.340655	0.530072	0.471814		42	0.348018	0.391144	0.553196	0.509435		42	0.175979	0.127186	0.729991	0.455709
42.1	0.337726	0.339528	0.532602	0.473075		42.1	0.348905	0.390016	0.555726	0.510696		42.1	0.176118	0.129598	0.73099	0.454744
42.2	0.338246	0.339188	0.531653	0.474014		42.2	0.349425	0.389677	0.554777	0.511635		42.2	0.175717	0.127648	0.730813	0.452557
42.3	0.338971	0.339883	0.533247	0.474675		42.3	0.35015	0.390371	0.55637	0.512296		42.3	0.175868	0.12863	0.731008	0.452997
42.4	0.339336	0.338483	0.534266	0.474366		42.4	0.350515	0.388972	0.55739	0.511987		42.4	0.176511	0.128628	0.730397	0.450808
42.5	0.339991	0.340124	0.534983	0.475699		42.5	0.35117	0.390612	0.558107	0.51332		42.5	0.178011	0.128438	0.730778	0.449981
42.6	0.339576	0.339607	0.535702	0.477313		42.6	0.350755	0.390095	0.558826	0.514934		42.6	0.178111	0.12806	0.72991	0.449622
42.7	0.340385	0.339064	0.537955	0.478179		42.7	0.351564	0.389552	0.561079	0.5158		42.7	0.178589	0.128735	0.730588	0.449767
42.8	0.340538	0.338719	0.53799	0.477921		42.8	0.351717	0.389208	0.561114	0.515542		42.8	0.176905	0.128064	0.730067	0.449543
42.9	0.338369	0.338735	0.539432	0.478901		42.9	0.349548	0.389224	0.562556	0.516522		42.9	0.177795	0.127013	0.730511	0.448856
43	0.33914	0.339164	0.541186	0.480493		43	0.350319	0.389653	0.56431	0.518114		43	0.178506	0.126913	0.730479	0.44915
43.1	0.337504	0.338675	0.541138	0.481114		43.1	0.348683	0.389163	0.564262	0.518735		43.1	0.178735	0.124975	0.729577	0.449335
43.2	0.337368	0.338913	0.543403	0.482043		43.2	0.348547	0.389402	0.566527	0.519664		43.2	0.177815	0.125867	0.730049	0.447753
43.3	0.336742	0.338748	0.542378	0.482954		43.3	0.347921	0.389236	0.565502	0.520575		43.3	0.178763	0.126477	0.728564	0.448215
43.4	0.335319	0.339389	0.544074	0.482974		43.4	0.346498	0.389877	0.567198	0.520595		43.4	0.17751	0.12595	0.728436	0.447855
43.5	0.335964	0.339712	0.54389	0.483662		43.5	0.347143	0.3902	0.567014	0.521283		43.5	0.177867	0.126068	0.727237	0.446986
43.6	0.337409	0.338804	0.544985	0.484155		43.6	0.348588	0.389293	0.568109	0.521776		43.6	0.179182	0.124658	0.7274	0.446407
43.7	0.336971	0.339756	0.544625	0.484199		43.7	0.34815	0.390244	0.567749	0.52182		43.7	0.179219	0.125744	0.72678	0.445892
43.8	0.337067	0.340236	0.546445	0.484503		43.8	0.348246	0.390724	0.569569	0.522124		43.8	0.178143	0.126039	0.7261	0.445975
43.9	0.339884	0.339764	0.547073	0.48508		43.9	0.351063	0.390252	0.570197	0.522701		43.9	0.179215	0.125895	0.724017	0.444345
44	0.337797	0.340193	0.545606	0.486314		44	0.348976	0.390682	0.56873	0.523935		44	0.178348	0.126002	0.725599	0.443788
44.1	0.337854	0.339164	0.546859	0.487749		44.1	0.349033	0.389653	0.569983	0.52537		44.1	0.176861	0.125617	0.725424	0.442764
44.2	0.338898	0.340287	0.545268	0.488501		44.2	0.350077	0.390775	0.568392	0.526122		44.2	0.178404	0.12519	0.725227	0.442721
44.3	0.337657	0.340117	0.547373	0.489257		44.3	0.348836	0.390606	0.570497	0.526878		44.3	0.177576	0.125375	0.725976	0.443889
44.4	0.338671	0.340104	0.547209	0.489817		44.4	0.34985	0.390592	0.570333	0.527438		44.4	0.177158	0.125756	0.724386	0.442793
44.5	0.338058	0.339487	0.548358	0.490633		44.5	0.349237	0.389975	0.571482	0.528254		44.5	0.177927	0.12564	0.723749	0.442426
44.6	0.338844	0.341673	0.549184	0.491291		44.6	0.350023	0.392162	0.572308	0.528912		44.6	0.176828	0.125421	0.724159	0.442928
44.7	0.338875	0.339189	0.550722	0.491411		44.7	0.350054	0.389677	0.573846	0.529032		44.7	0.17533	0.125483	0.724514	0.442513
44.8	0.338718	0.339979	0.550888	0.492301		44.8	0.349897	0.390468	0.574012	0.529922		44.8	0.17494	0.12237	0.72278	0.442119
44.9	0.336713	0.341123	0.551806	0.493991		44.9	0.347892	0.391611	0.57493	0.531612		44.9	0.175129	0.124205	0.723902	0.442151
45	0.338343	0.341818	0.553461	0.49388		45	0.349522	0.392307	0.576585	0.531501		45	0.173907	0.122123	0.723664	0.442421
45.1	0.336873	0.341211	0.553688	0.495797		45.1	0.348052	0.391699	0.576812	0.533418		45.1	0.174739	0.122574	0.723357	0.441504
45.2	0.336622	0.341319	0.555204	0.497227		45.2	0.347801	0.391808	0.578328	0.534848		45.2	0.173285	0.123406	0.724144	0.440577
45.3	0.336792	0.341098	0.55434	0.497145		45.3	0.347971	0.391586	0.577464	0.534766		45.3	0.173794	0.123638	0.723854	0.439727
45.4	0.337662	0.34064	0.555488	0.497637		45.4	0.348841	0.391128	0.578612	0.535258		45.4	0.173462	0.121335	0.722422	0.439004
45.5	0.338785	0.340523	0.556439	0.499032		45.5	0.349964	0.391012	0.579563	0.536653		45.5	0.174173	0.12147	0.72296	0.438758
45.6	0.339514	0.339661	0.557095	0.500419		45.6	0.350693	0.390149	0.580218	0.53804		45.6	0.173649	0.122876	0.722726	0.437477
45.7	0.338264	0.339403	0.559165	0.501086		45.7	0.349443	0.389892	0.582289	0.538707		45.7	0.174437	0.123055	0.72285	0.436485
45.8	0.337855	0.339551	0.55885	0.501705		45.8	0.349034	0.39004	0.581974	0.539326		45.8	0.173746	0.123473	0.722627	0.436038
45.9	0.339763	0.339942	0.561048	0.501838		45.9	0.350942	0.390431	0.584172	0.539459		45.9	0.172733	0.123242	0.722403	0.434359
46	0.336388	0.340345	0.562148	0.504162		46	0.347567	0.390833	0.585272	0.541783		46	0.171935	0.122252	0.725146	0.435323
46.1	0.337786	0.340654	0.564191	0.504795		46.1	0.348965	0.391143	0.587315	0.542416		46.1	0.172628	0.121881	0.724464	0.434731
46.2	0.338143	0.342666	0.563586	0.504972		46.2	0.349322	0.393154	0.58671	0.542593		46.2	0.172715	0.124106	0.72511	0.435006
46.3	0.337393	0.341579	0.565986	0.505681		46.3	0.348572	0.392068	0.58911	0.543302		46.3	0.171472	0.120771	0.724313	0.434858
46.4	0.338089	0.340777	0.566811	0.506206		46.4	0.349268	0.391265	0.589935	0.543827		46.4	0.170659	0.122858	0.724379	0.434019
46.5	0.338176	0.341243	0.567328	0.505691		46.5	0.349355	0.391732	0.590452	0.543312		46.5	0.170379	0.121783	0.724898	0.432715
46.6	0.339816	0.343684	0.568223	0.507054		46.6	0.350994	0.394172	0.591347	0.544675		46.6	0.169083	0.120094	0.723989	0.433466
46.7	0.337917	0.339815	0.568948	0.507474		46.7	0.349096	0.390303	0.592071	0.545095		46.7	0.169536	0.121342	0.722334	0.434116
46.8	0.338403	0.341917	0.568253	0.507514		46.8	0.349582	0.392405	0.591377	0.545135		46.8	0.169789	0.121894	0.72398	0.433253
46.9	0.337706	0.341791	0.569419	0.508303		46.9	0.348885	0.392279	0.592543	0.545924		46.9	0.169338	0.122587	0.724079	0.43295
47	0.339728	0.340774	0.569443	0.508531		47	0.350906	0.391263	0.592566	0.546152		47	0.169462	0.120807	0.723586	0.433197
47.1	0.338373	0.34069	0.569274	0.510055		47.1	0.349552	0.391178	0.592398	0.547676		47.1	0.17098	0.122448	0.724439	0.431585
47.2	0.337799	0.340604	0.56929	0.510296		47.2	0.348978	0.391093	0.592414	0.547917		47.2	0.171545	0.121306	0.722468	0.431718
47.3	0.339183	0.338925	0.570309	0.509551		47.3	0.350362	0.389413	0.593433	0.547172		47.3	0.172435	0.121951	0.722639	0.430606
47.4	0.340098	0.338695	0.569664	0.510362		47.4	0.351277	0.389183	0.592788	0.547983		47.4	0.172307	0.122067	0.721854	0.431293
47.5	0.340095	0.339282	0.570299	0.51192		47.5	0.351274	0.389771	0.593423	0.549541		47.5	0.172617	0.122027	0.722387	0.430861
47.6	0.339732	0.337469	0.570839	0.511623		47.6	0.350911	0.387958	0.593962	0.549244		47.6	0.172298	0.124242	0.722704	0.42923
47.7	0.339454	0.338338	0.572543	0.512717		47.7	0.350633	0.388827	0.595667	0.550338		47.7	0.172536	0.123501	0.723419	0.428642
47.8	0.340701	0.340232	0.573524	0.512849		47.8	0.35188	0.390721	0.596648	0.55047		47.8	0.171899	0.123466	0.72218	0.428617
47.9	0.341562	0.339199	0.575947	0.51481		47.9	0.352741	0.389687	0.599071	0.552431		47.9	0.171782	0.121902	0.722929	0.427927
48	0.340047	0.340967	0.576442	0.51636		48	0.351226	0.391456	0.599566	0.553981		48	0.171218	0.123128	0.723523	0.427973
48.1	0.341062	0.342488	0.576949	0.517007		48.1	0.352241	0.392976	0.600073	0.554628		48.1	0.170962	0.123228	0.721625	0.427852
48.2	0.341372	0.341988	0.577551	0.517961		48.2	0.352551	0.392477	0.600675	0.555582		48.2	0.170714	0.122717	0.721676	0.427477
48.3	0.340831	0.342148	0.579176	0.519161		48.3	0.35201	0.392636	0.6023	0.556782		48.3	0.169691	0.119727	0.721955	0.426981
48.4	0.340703	0.341968	0.578921	0.520094		48.4	0.351882	0.392457	0.602045	0.557715		48.4	0.168366	0.121184	0.720184	0.427703
48.5	0.340143	0.342464	0.579242	0.52072		48.5	0.351322	0.392953	0.602366	0.558341		48.5	0.168741	0.1204	0.719404	0.427588
48.6	0.339562	0.343126	0.580924	0.522396		48.6	0.350741	0.393614	0.604048	0.560017		48.6	0.168181	0.121243	0.717668	0.428552
48.7	0.337896	0.343079	0.580565	0.522709		48.7	0.349075	0.393567	0.603689	0.56033		48.7	0.16905	0.122149	0.718103	0.429654
48.8	0.338652	0.343657	0.581809	0.523343		48.8	0.349831	0.394146	0.604933	0.560964		48.8	0.169169	0.122641	0.719624	0.428027
48.9	0.338233	0.343809	0.583525	0.524381		48.9	0.349412	0.394297	0.606649	0.562002		48.9	0.168458	0.121803	0.718484	0.427331
49	0.338278	0.343261	0.584169	0.523838		49	0.349457	0.393749	0.607292	0.561459		49	0.168866	0.121601	0.718323	0.427723
49.1	0.336843	0.341868	0.583781	0.524483		49.1	0.348022	0.392356	0.606905	0.562104		49.1	0.171017	0.120139	0.718003	0.427194
49.2	0.336384	0.342137	0.583986	0.524797		49.2	0.347563	0.392626	0.60711	0.562418		49.2	0.170082	0.121338	0.71667	0.426672
49.3	0.338995	0.341265	0.586221	0.523643		49.3	0.350174	0.391754	0.609345	0.561264		49.3	0.16995	0.121248	0.718797	0.426808
49.4	0.339079	0.340997	0.586651	0.525567		49.4	0.350258	0.391485	0.609775	0.563188		49.4	0.170977	0.120181	0.718659	0.425638
49.5	0.338247	0.341457	0.586924	0.525808		49.5	0.349426	0.391946	0.610048	0.563429		49.5	0.17131	0.121315	0.720926	0.425424
49.6	0.338496	0.341861	0.588946	0.526656		49.6	0.349675	0.392349	0.61207	0.564277		49.6	0.169439	0.122959	0.721053	0.424096
49.7	0.340579	0.342208	0.590469	0.528418		49.7	0.351758	0.392697	0.613593	0.566039		49.7	0.170836	0.119683	0.720381	0.422747
49.8	0.34103	0.342822	0.589579	0.528193		49.8	0.352209	0.39331	0.612703	0.565814		49.8	0.170498	0.119266	0.720307	0.422444
49.9	0.341108	0.341825	0.589854	0.528916		49.9	0.352287	0.392313	0.612978	0.566537		49.9	0.170117	0.120024	0.721322	0.422066
50	0.341	0.343361	0.589816	0.528743		50	0.352179	0.39385	0.61294	0.566364		50	0.171168	0.119656	0.71938	0.421675
50.1	0.340842	0.342868	0.590737	0.530388		50.1	0.35202	0.393357	0.613861	0.568009		50.1	0.170674	0.117411	0.720001	0.420602
50.2	0.34105	0.343003	0.590912	0.529858		50.2	0.352229	0.393492	0.614036	0.567479		50.2	0.17063	0.118975	0.719258	0.41915
50.3	0.340541	0.343552	0.591561	0.531181		50.3	0.35172	0.39404	0.614685	0.568802		50.3	0.170474	0.117509	0.718852	0.418734
50.4	0.340531	0.342645	0.592074	0.531512		50.4	0.351709	0.393133	0.615198	0.569133		50.4	0.169979	0.118023	0.717719	0.41877
50.5	0.340605	0.343558	0.591903	0.532561		50.5	0.351784	0.394046	0.615027	0.570182		50.5	0.170244	0.117456	0.718197	0.418429
50.6	0.339466	0.344527	0.593055	0.53321		50.6	0.350645	0.395016	0.616179	0.570831		50.6	0.170116	0.116306	0.716922	0.418545
50.7	0.338947	0.343294	0.593526	0.532801		50.7	0.350126	0.393782	0.61665	0.570422		50.7	0.168612	0.117107	0.718173	0.418716
50.8	0.339268	0.343917	0.594102	0.534403		50.8	0.350447	0.394405	0.617226	0.572024		50.8	0.168792	0.116881	0.716825	0.417379
50.9	0.339076	0.344476	0.595863	0.53423		50.9	0.350255	0.394965	0.618987	0.571851		50.9	0.168285	0.115577	0.717183	0.415798
51	0.33903	0.342566	0.596899	0.535175		51	0.350209	0.393054	0.620023	0.572796		51	0.167837	0.11652	0.715407	0.416355
51.1	0.339194	0.343557	0.596043	0.536395		51.1	0.350373	0.394045	0.619167	0.574016		51.1	0.167402	0.1155	0.71641	0.415477
51.2	0.339315	0.34327	0.59784	0.537394		51.2	0.350494	0.393759	0.620964	0.575015		51.2	0.166014	0.1172	0.715902	0.414912
51.3	0.339995	0.341624	0.599736	0.537905		51.3	0.351174	0.392113	0.62286	0.575526		51.3	0.167523	0.117011	0.716512	0.414264
51.4	0.337947	0.342008	0.600062	0.539504		51.4	0.349126	0.392496	0.623186	0.577125		51.4	0.166578	0.116801	0.716834	0.413733
51.5	0.338533	0.342953	0.601085	0.539182		51.5	0.349712	0.393441	0.624208	0.576803		51.5	0.166884	0.116672	0.715876	0.413407
51.6	0.33976	0.343355	0.603605	0.541696		51.6	0.350939	0.393844	0.626729	0.579317		51.6	0.165714	0.118128	0.716822	0.412332
51.7	0.340797	0.342435	0.603233	0.540994		51.7	0.351976	0.392924	0.626357	0.578615		51.7	0.165674	0.115716	0.716858	0.412362
51.8	0.339842	0.343847	0.604021	0.54118		51.8	0.351021	0.394335	0.627145	0.578801		51.8	0.165307	0.115713	0.716685	0.412172
51.9	0.339546	0.34267	0.605399	0.542131		51.9	0.350725	0.393159	0.628523	0.579752		51.9	0.165586	0.117127	0.716561	0.412029
52	0.340256	0.344124	0.607973	0.542467		52	0.351435	0.394613	0.631097	0.580088		52	0.165633	0.115259	0.715396	0.411218
52.1	0.339612	0.342579	0.608718	0.543545		52.1	0.350791	0.393068	0.631842	0.581166		52.1	0.164882	0.116166	0.715334	0.410488
52.2	0.339282	0.342463	0.608941	0.543001		52.2	0.350461	0.392952	0.632065	0.580622		52.2	0.165805	0.116962	0.714777	0.410273
52.3	0.339773	0.342954	0.609443	0.543967		52.3	0.350952	0.393442	0.632567	0.581588		52.3	0.165007	0.115421	0.715678	0.409801
52.4	0.339936	0.342432	0.608189	0.543358		52.4	0.351115	0.392921	0.631313	0.580979		52.4	0.164841	0.115126	0.715631	0.409792
52.5	0.340431	0.341089	0.608587	0.544273		52.5	0.35161	0.391577	0.631711	0.581894		52.5	0.166065	0.114738	0.715	0.409839
52.6	0.338619	0.341629	0.609782	0.54389		52.6	0.349798	0.392117	0.632905	0.581511		52.6	0.16423	0.115467	0.71531	0.409176
52.7	0.339658	0.342468	0.609816	0.544031		52.7	0.350837	0.392957	0.63294	0.581652		52.7	0.164021	0.115269	0.714962	0.409854
52.8	0.340505	0.343036	0.610973	0.545887		52.8	0.351684	0.393524	0.634097	0.583508		52.8	0.165305	0.114791	0.713597	0.409316
52.9	0.34157	0.341487	0.612161	0.545962		52.9	0.352749	0.391975	0.635285	0.583583		52.9	0.163769	0.116203	0.715769	0.408609
53	0.341578	0.342638	0.611358	0.546236		53	0.352757	0.393127	0.634482	0.583857		53	0.163556	0.117078	0.713621	0.409509
53.1	0.341425	0.341911	0.611981	0.547106		53.1	0.352604	0.392399	0.635105	0.584727		53.1	0.164697	0.115882	0.71481	0.408756
53.2	0.340408	0.341993	0.611643	0.547185		53.2	0.351587	0.392482	0.634767	0.584806		53.2	0.164395	0.117176	0.713965	0.408484
53.3	0.341089	0.341081	0.613154	0.548341		53.3	0.352268	0.39157	0.636278	0.585962		53.3	0.164315	0.116709	0.713512	0.4077
53.4	0.340513	0.341603	0.614366	0.549833		53.4	0.351692	0.392091	0.63749	0.587454		53.4	0.165189	0.114389	0.714148	0.408107
53.5	0.341644	0.342659	0.616555	0.550791		53.5	0.352823	0.393147	0.639679	0.588412		53.5	0.165022	0.116252	0.715206	0.406332
53.6	0.341141	0.343659	0.616928	0.551813		53.6	0.35232	0.394148	0.640052	0.589434		53.6	0.164626	0.117393	0.717376	0.407616
53.7	0.340664	0.342505	0.617399	0.551905		53.7	0.351842	0.392994	0.640522	0.589526		53.7	0.164877	0.114056	0.714315	0.408158
53.8	0.339415	0.34427	0.619186	0.553855		53.8	0.350594	0.394758	0.64231	0.591476		53.8	0.164398	0.116211	0.716112	0.406737
53.9	0.339419	0.342687	0.618669	0.5537		53.9	0.350598	0.393176	0.641793	0.591321		53.9	0.164575	0.115835	0.71584	0.406296
54	0.339864	0.343516	0.62036	0.554078		54	0.351043	0.394004	0.643484	0.591699		54	0.16617	0.114622	0.71362	0.406154
54.1	0.338516	0.343902	0.618795	0.553808		54.1	0.349695	0.394391	0.641919	0.591429		54.1	0.165407	0.116408	0.71474	0.404611
54.2	0.339626	0.343932	0.618703	0.554015		54.2	0.350805	0.39442	0.641827	0.591636		54.2	0.165393	0.11518	0.71573	0.405004
54.3	0.340121	0.344437	0.618626	0.554649		54.3	0.3513	0.394926	0.641749	0.59227		54.3	0.164601	0.11548	0.7152	0.404203
54.4	0.338486	0.343426	0.619011	0.554188		54.4	0.349665	0.393915	0.642135	0.591809		54.4	0.164688	0.11597	0.715558	0.403826
54.5	0.340683	0.34341	0.619816	0.554332		54.5	0.351862	0.393899	0.64294	0.591953		54.5	0.16405	0.114957	0.715905	0.403125
54.6	0.339981	0.344524	0.620467	0.555352		54.6	0.35116	0.395012	0.643591	0.592973		54.6	0.163612	0.114741	0.714713	0.403515
54.7	0.340475	0.344216	0.621149	0.555794		54.7	0.351654	0.394705	0.644273	0.593415		54.7	0.16428	0.114012	0.713103	0.402969
54.8	0.341256	0.343573	0.622001	0.555683		54.8	0.352435	0.394062	0.645124	0.593304		54.8	0.162734	0.113708	0.713424	0.403251
54.9	0.342749	0.34364	0.622403	0.555839		54.9	0.353927	0.394129	0.645527	0.59346		54.9	0.163843	0.113149	0.712774	0.402932
55	0.341207	0.344614	0.622138	0.556765		55	0.352386	0.395103	0.645262	0.594386		55	0.163959	0.112566	0.712173	0.402615
55.1	0.342439	0.343081	0.623329	0.556723		55.1	0.353618	0.39357	0.646453	0.594344		55.1	0.16417	0.111552	0.712712	0.401496
55.2	0.341924	0.343644	0.623755	0.557602		55.2	0.353103	0.394133	0.646879	0.595223		55.2	0.164158	0.111839	0.711197	0.402934
55.3	0.342079	0.341224	0.626366	0.558533		55.3	0.353258	0.391712	0.64949	0.596154		55.3	0.164834	0.111329	0.712146	0.402328
55.4	0.341716	0.342754	0.626253	0.558259		55.4	0.352895	0.393242	0.649377	0.59588		55.4	0.165411	0.111156	0.71211	0.401698
55.5	0.340961	0.342829	0.627367	0.559514		55.5	0.35214	0.393317	0.650491	0.597135		55.5	0.1642	0.112345	0.712388	0.400669
55.6	0.34053	0.341566	0.627734	0.559544		55.6	0.351709	0.392055	0.650858	0.597165		55.6	0.165878	0.111007	0.712818	0.401611
55.7	0.340812	0.341786	0.627358	0.560094		55.7	0.351991	0.392274	0.650482	0.597715		55.7	0.164351	0.111301	0.710996	0.401622
55.8	0.340204	0.342615	0.628831	0.561697		55.8	0.351383	0.393103	0.651955	0.599318		55.8	0.164417	0.112309	0.711657	0.399716
55.9	0.341036	0.34165	0.629182	0.560662		55.9	0.352215	0.392139	0.652306	0.598283		55.9	0.165358	0.112547	0.71049	0.399438
56	0.340556	0.343892	0.629741	0.560983		56	0.351735	0.39438	0.652865	0.598604		56	0.164404	0.113005	0.710556	0.398459
56.1	0.340366	0.344532	0.629777	0.562233		56.1	0.351545	0.395021	0.652901	0.599854		56.1	0.1637	0.113702	0.712291	0.397429
56.2	0.341374	0.343016	0.629776	0.563703		56.2	0.352553	0.393505	0.6529	0.601324		56.2	0.163565	0.113593	0.711769	0.396982
56.3	0.340841	0.344103	0.630309	0.564362		56.3	0.35202	0.394591	0.653433	0.601984		56.3	0.162513	0.113884	0.711831	0.396271
56.4	0.341644	0.343852	0.631404	0.566326		56.4	0.352823	0.39434	0.654528	0.603947		56.4	0.162138	0.113874	0.711285	0.395022
56.5	0.342973	0.344215	0.631379	0.566844		56.5	0.354152	0.394703	0.654503	0.604465		56.5	0.1642	0.113797	0.711782	0.394994
56.6	0.341893	0.344498	0.631854	0.569345		56.6	0.353072	0.394986	0.654978	0.606966		56.6	0.162185	0.113633	0.710662	0.393558
56.7	0.343345	0.344874	0.6326	0.568609		56.7	0.354524	0.395362	0.655724	0.60623		56.7	0.161195	0.113385	0.710555	0.393088
56.8	0.343369	0.344782	0.632871	0.568686		56.8	0.354548	0.395271	0.655995	0.606307		56.8	0.161435	0.112728	0.710063	0.393168
56.9	0.342837	0.344842	0.635079	0.570094		56.9	0.354016	0.39533	0.658203	0.607715		56.9	0.162144	0.113103	0.711109	0.392608
57	0.343178	0.344903	0.634767	0.571358		57	0.354357	0.395392	0.657891	0.608979		57	0.161393	0.112151	0.711466	0.391947
57.1	0.343997	0.34435	0.635592	0.570651		57.1	0.355176	0.394838	0.658716	0.608272		57.1	0.162565	0.112576	0.710831	0.391173
57.2	0.341731	0.344846	0.636411	0.570551		57.2	0.35291	0.395334	0.659535	0.608172		57.2	0.161834	0.114045	0.710627	0.392561
57.3	0.341835	0.344525	0.636136	0.570276		57.3	0.353014	0.395014	0.65926	0.607897		57.3	0.16047	0.112741	0.710884	0.391749
57.4	0.342609	0.345003	0.636603	0.571063		57.4	0.353788	0.395491	0.659727	0.608684		57.4	0.161675	0.111841	0.709881	0.392021
57.5	0.341717	0.343593	0.637887	0.571742		57.5	0.352896	0.394082	0.661011	0.609363		57.5	0.161071	0.111639	0.710194	0.391379
57.6	0.342518	0.344212	0.637399	0.571101		57.6	0.353697	0.3947	0.660523	0.608722		57.6	0.160556	0.111531	0.71003	0.392141
57.7	0.341657	0.343851	0.638577	0.571029		57.7	0.352836	0.39434	0.661701	0.60865		57.7	0.160563	0.111267	0.708518	0.393084
57.8	0.34145	0.343863	0.640453	0.572024		57.8	0.352628	0.394352	0.663577	0.609645		57.8	0.160832	0.111431	0.708787	0.392103
57.9	0.341279	0.344786	0.63894	0.571445		57.9	0.352458	0.395274	0.662064	0.609066		57.9	0.161485	0.112508	0.708891	0.392852
58	0.340513	0.345102	0.641031	0.572433		58	0.351692	0.395591	0.664155	0.610054		58	0.161579	0.110845	0.708755	0.393102
58.1	0.340421	0.344092	0.641216	0.574665		58.1	0.3516	0.39458	0.66434	0.612286		58.1	0.161512	0.112492	0.708889	0.392085
58.2	0.341781	0.343569	0.641855	0.574122		58.2	0.35296	0.394058	0.664979	0.611743		58.2	0.160279	0.11269	0.707033	0.39245
58.3	0.34095	0.344415	0.643092	0.5744		58.3	0.352129	0.394903	0.666216	0.612021		58.3	0.161384	0.11101	0.707642	0.393328
58.4	0.341541	0.344431	0.643386	0.576086		58.4	0.35272	0.39492	0.666509	0.613707		58.4	0.160884	0.112536	0.706965	0.393175
58.5	0.340599	0.3454	0.643336	0.575895		58.5	0.351778	0.395888	0.66646	0.613516		58.5	0.162267	0.112941	0.709031	0.392097
58.6	0.339836	0.343719	0.645517	0.575701		58.6	0.351015	0.394207	0.668641	0.613322		58.6	0.161034	0.111661	0.708133	0.391735
58.7	0.341012	0.344154	0.64653	0.576061		58.7	0.352191	0.394642	0.669654	0.613682		58.7	0.161464	0.113786	0.707893	0.391095
58.8	0.33967	0.343612	0.64615	0.576538		58.8	0.350849	0.394101	0.669274	0.614159		58.8	0.161359	0.114061	0.709384	0.390228
58.9	0.340112	0.343947	0.649433	0.576916		58.9	0.351291	0.394436	0.672556	0.614537		58.9	0.161854	0.112218	0.710672	0.390135
59	0.341549	0.344019	0.648375	0.578429		59	0.352728	0.394507	0.671499	0.61605		59	0.161531	0.11262	0.710522	0.389616
59.1	0.339986	0.345167	0.648179	0.57755		59.1	0.351165	0.395656	0.671303	0.615171		59.1	0.161015	0.113629	0.710182	0.389485
59.2	0.339374	0.345772	0.648274	0.57848		59.2	0.350553	0.396261	0.671398	0.616101		59.2	0.159884	0.11241	0.709132	0.390055
59.3	0.339805	0.344176	0.648844	0.577618		59.3	0.350984	0.394664	0.671968	0.615239		59.3	0.160912	0.111645	0.708892	0.389172
59.4	0.340582	0.345759	0.649534	0.578119		59.4	0.351761	0.396247	0.672658	0.61574		59.4	0.161975	0.112251	0.709038	0.388359
59.5	0.340575	0.344364	0.6492	0.578276		59.5	0.351754	0.394853	0.672324	0.615897		59.5	0.161809	0.111478	0.707706	0.388165
59.6	0.340715	0.345198	0.648696	0.579003		59.6	0.351894	0.395687	0.67182	0.616624		59.6	0.161633	0.111865	0.708928	0.38744
59.7	0.340521	0.344058	0.649196	0.578672		59.7	0.3517	0.394546	0.67232	0.616293		59.7	0.161637	0.111138	0.708288	0.387014
59.8	0.341026	0.346518	0.649872	0.578998		59.8	0.352205	0.397006	0.672996	0.616619		59.8	0.161432	0.11219	0.706978	0.386051
59.9	0.34067	0.346276	0.649452	0.580228		59.9	0.351849	0.396765	0.672576	0.617849		59.9	0.162061	0.110936	0.707527	0.38643
60	0.34129	0.346082	0.651103	0.580905		60	0.352469	0.396571	0.674227	0.618526		60	0.159832	0.111401	0.706971	0.386697
60.1	0.341591	0.34634	0.65002	0.581665		60.1	0.35277	0.396828	0.673144	0.619286		60.1	0.159314	0.111879	0.705434	0.386604
60.2	0.342981	0.346007	0.650824	0.582185		60.2	0.35416	0.396495	0.673948	0.619806		60.2	0.159613	0.11126	0.705251	0.385902
60.3	0.341837	0.347187	0.651503	0.583409		60.3	0.353016	0.397676	0.674627	0.62103		60.3	0.158482	0.110909	0.706292	0.386934
60.4	0.341622	0.347819	0.651157	0.584622		60.4	0.352801	0.398308	0.674281	0.622243		60.4	0.158314	0.111606	0.706054	0.387039
60.5	0.340865	0.347697	0.652766	0.586065		60.5	0.352044	0.398186	0.67589	0.623686		60.5	0.160398	0.111485	0.707371	0.385767
60.6	0.33972	0.347819	0.653475	0.585359		60.6	0.350899	0.398307	0.676599	0.62298		60.6	0.159336	0.111909	0.705995	0.386442
60.7	0.340518	0.349006	0.652927	0.587616		60.7	0.351697	0.399494	0.676051	0.625237		60.7	0.158166	0.111665	0.705806	0.385115
60.8	0.340751	0.348995	0.654097	0.587828		60.8	0.35193	0.399483	0.677221	0.625449		60.8	0.158185	0.111208	0.708123	0.385592
60.9	0.341009	0.348873	0.655982	0.588734		60.9	0.352188	0.399362	0.679106	0.626355		60.9	0.157186	0.108951	0.707717	0.385111
61	0.340739	0.349681	0.655032	0.590075		61	0.351918	0.40017	0.678156	0.627696		61	0.157556	0.10955	0.706733	0.384978
61.1	0.341394	0.349072	0.655599	0.589609		61.1	0.352573	0.399561	0.678722	0.62723		61.1	0.158975	0.109388	0.705311	0.38487
61.2	0.340743	0.348399	0.65579	0.590406		61.2	0.351922	0.398888	0.678914	0.628027		61.2	0.158722	0.109096	0.704895	0.384131
61.3	0.340886	0.347306	0.657492	0.589146		61.3	0.352065	0.397795	0.680616	0.626767		61.3	0.15911	0.109744	0.705238	0.384034
61.4	0.342093	0.347586	0.657491	0.590654		61.4	0.353272	0.398075	0.680615	0.628275		61.4	0.159783	0.109914	0.705515	0.383093
61.5	0.341621	0.346075	0.657622	0.590536		61.5	0.3528	0.396564	0.680746	0.628157		61.5	0.160481	0.110751	0.704809	0.381724
61.6	0.340946	0.345069	0.658804	0.590549		61.6	0.352125	0.395557	0.681928	0.62817		61.6	0.157729	0.111005	0.706831	0.380577
61.7	0.341023	0.344349	0.659362	0.59038		61.7	0.352202	0.394838	0.682486	0.628001		61.7	0.158251	0.109881	0.705173	0.380664
61.8	0.340873	0.345649	0.661222	0.589793		61.8	0.352052	0.396138	0.684346	0.627414		61.8	0.158837	0.110092	0.705847	0.380542
61.9	0.34218	0.345287	0.66012	0.589892		61.9	0.353359	0.395776	0.683244	0.627513		61.9	0.158156	0.108551	0.706301	0.380671
62	0.342568	0.343691	0.66011	0.590109		62	0.353747	0.39418	0.683234	0.62773		62	0.15723	0.110021	0.704761	0.380749
62.1	0.341638	0.343695	0.660408	0.590334		62.1	0.352817	0.394184	0.683532	0.627955		62.1	0.157416	0.109514	0.705026	0.379882
62.2	0.342325	0.342662	0.660176	0.59069		62.2	0.353504	0.393151	0.6833	0.628311		62.2	0.156551	0.11028	0.705128	0.377857
62.3	0.342429	0.343111	0.659816	0.591292		62.3	0.353608	0.3936	0.68294	0.628913		62.3	0.156179	0.109878	0.70366	0.379978
62.4	0.341353	0.344347	0.660337	0.592449		62.4	0.352532	0.394836	0.683461	0.63007		62.4	0.156798	0.110601	0.704306	0.379008
62.5	0.342677	0.344159	0.660515	0.592258		62.5	0.353856	0.394647	0.683639	0.629879		62.5	0.156824	0.110311	0.703927	0.377972
62.6	0.341632	0.345231	0.660952	0.592601		62.6	0.352811	0.39572	0.684076	0.630222		62.6	0.157097	0.110068	0.70238	0.376688
62.7	0.343069	0.34402	0.662922	0.593128		62.7	0.354248	0.394508	0.686046	0.630749		62.7	0.157238	0.10932	0.703086	0.376415
62.8	0.344294	0.345237	0.664757	0.593647		62.8	0.355473	0.395725	0.687881	0.631268		62.8	0.157221	0.109082	0.703689	0.376871
62.9	0.34389	0.344537	0.664113	0.593939		62.9	0.355069	0.395025	0.687237	0.63156		62.9	0.156603	0.106436	0.703764	0.376832
63	0.344074	0.344641	0.6647	0.593548		63	0.355253	0.39513	0.687824	0.631169		63	0.158496	0.107951	0.702632	0.376598
63.1	0.346087	0.344539	0.664707	0.593916		63.1	0.357266	0.395027	0.687831	0.631537		63.1	0.158026	0.107443	0.703304	0.375913
63.2	0.343696	0.344954	0.665489	0.596258		63.2	0.354875	0.395442	0.688613	0.633879		63.2	0.157696	0.107878	0.701305	0.375852
63.3	0.345037	0.344046	0.667096	0.597387		63.3	0.356216	0.394535	0.69022	0.635008		63.3	0.156585	0.108642	0.701851	0.375649
63.4	0.344096	0.344433	0.667394	0.597997		63.4	0.355275	0.394921	0.690518	0.635618		63.4	0.156938	0.107603	0.702523	0.374488
63.5	0.343188	0.345385	0.667836	0.59883		63.5	0.354367	0.395873	0.69096	0.636451		63.5	0.157174	0.107352	0.701601	0.373932
63.6	0.342889	0.345012	0.668042	0.599306		63.6	0.354068	0.395501	0.691166	0.636927		63.6	0.155694	0.107451	0.70192	0.374134
63.7	0.342713	0.345756	0.667898	0.599118		63.7	0.353892	0.396244	0.691022	0.636739		63.7	0.156468	0.107769	0.700115	0.373347
63.8	0.343158	0.346226	0.668254	0.599348		63.8	0.354337	0.396715	0.691378	0.636969		63.8	0.156345	0.108033	0.700728	0.373426
63.9	0.343545	0.345792	0.666563	0.599163		63.9	0.354724	0.396281	0.689686	0.636784		63.9	0.155934	0.108485	0.70041	0.373103
64	0.343094	0.345213	0.665526	0.601131		64	0.354273	0.395701	0.68865	0.638752		64	0.155256	0.108268	0.699384	0.371663
64.1	0.342203	0.345389	0.665895	0.601623		64.1	0.353382	0.395877	0.689019	0.639244		64.1	0.15441	0.108696	0.698334	0.370795
64.2	0.343266	0.344719	0.665875	0.601543		64.2	0.354445	0.395207	0.688999	0.639164		64.2	0.155317	0.109969	0.698492	0.370205
64.3	0.344081	0.344882	0.66603	0.602543		64.3	0.35526	0.39537	0.689154	0.640164		64.3	0.15427	0.109257	0.699109	0.3714
64.4	0.341534	0.345369	0.667994	0.602838		64.4	0.352713	0.395858	0.691118	0.640459		64.4	0.155394	0.110259	0.698751	0.370738
64.5	0.342648	0.344057	0.667905	0.602477		64.5	0.353827	0.394546	0.691029	0.640098		64.5	0.157046	0.109016	0.699272	0.370065
64.6	0.341691	0.344141	0.669947	0.603782		64.6	0.35287	0.39463	0.693071	0.641403		64.6	0.156641	0.110527	0.700031	0.369287
64.7	0.342545	0.344317	0.67174	0.603178		64.7	0.353724	0.394805	0.694864	0.640799		64.7	0.157027	0.109032	0.700178	0.369734
64.8	0.34182	0.343715	0.672583	0.603896		64.8	0.352999	0.394204	0.695707	0.641517		64.8	0.157379	0.108649	0.701237	0.371195
64.9	0.341037	0.344354	0.672515	0.603214		64.9	0.352216	0.394842	0.695639	0.640835		64.9	0.156735	0.109379	0.702432	0.370761
65	0.341209	0.344096	0.674416	0.603317		65	0.352388	0.394585	0.69754	0.640938		65	0.157891	0.109133	0.701156	0.370003
65.1	0.34118	0.344527	0.675208	0.604206		65.1	0.352359	0.395015	0.698332	0.641827		65.1	0.157454	0.109277	0.700381	0.370662
65.2	0.339998	0.344773	0.675424	0.605787		65.2	0.351177	0.395262	0.698548	0.643408		65.2	0.15804	0.109464	0.699714	0.370968
65.3	0.341302	0.343408	0.675889	0.605131		65.3	0.352481	0.393897	0.699013	0.642752		65.3	0.155923	0.108943	0.701075	0.371224
65.4	0.339917	0.343906	0.676851	0.604916		65.4	0.351096	0.394395	0.699975	0.642537		65.4	0.157845	0.108275	0.700763	0.370422
65.5	0.339845	0.345249	0.67675	0.605057		65.5	0.351024	0.395738	0.699874	0.642678		65.5	0.157636	0.109226	0.700207	0.369562
65.6	0.341485	0.344307	0.677169	0.604771		65.6	0.352664	0.394796	0.700293	0.642392		65.6	0.156482	0.109426	0.700065	0.370065
65.7	0.340999	0.343689	0.677295	0.606336		65.7	0.352178	0.394178	0.700419	0.643957		65.7	0.157058	0.109294	0.699257	0.369299
65.8	0.342798	0.343609	0.677441	0.606671		65.8	0.353977	0.394097	0.700565	0.644292		65.8	0.157361	0.108992	0.701594	0.369348
65.9	0.342108	0.343889	0.676199	0.605882		65.9	0.353287	0.394378	0.699323	0.643503		65.9	0.156094	0.107884	0.700388	0.368383
66	0.343069	0.343027	0.676468	0.608471		66	0.354248	0.393516	0.699592	0.646092		66	0.15675	0.105983	0.699754	0.367396
66.1	0.343306	0.343783	0.678056	0.608208		66.1	0.354485	0.394272	0.70118	0.645829		66.1	0.154643	0.107809	0.699712	0.367385
66.2	0.343501	0.343794	0.677428	0.607048		66.2	0.35468	0.394282	0.700552	0.644669		66.2	0.155512	0.106085	0.701586	0.366214
66.3	0.344393	0.343559	0.677983	0.607786		66.3	0.355572	0.394047	0.701107	0.645407		66.3	0.155042	0.10547	0.700982	0.366944
66.4	0.343714	0.343846	0.679277	0.608708		66.4	0.354893	0.394334	0.702401	0.646329		66.4	0.155493	0.106796	0.700928	0.366818
66.5	0.346064	0.34287	0.678895	0.607722		66.5	0.357243	0.393358	0.702019	0.645343		66.5	0.155349	0.105599	0.700685	0.364791
66.6	0.346277	0.344504	0.679744	0.60948		66.6	0.357456	0.394993	0.702868	0.647101		66.6	0.156142	0.105592	0.699761	0.365107
66.7	0.346088	0.345446	0.679551	0.609853		66.7	0.357267	0.395934	0.702675	0.647474		66.7	0.156632	0.105754	0.700138	0.364651
66.8	0.346844	0.344663	0.678684	0.610325		66.8	0.358023	0.395152	0.701808	0.647946		66.8	0.156024	0.10677	0.699632	0.365577
66.9	0.346502	0.345818	0.679531	0.609839		66.9	0.357681	0.396306	0.702655	0.64746		66.9	0.155913	0.106228	0.698666	0.364203
67	0.345566	0.346112	0.680233	0.611173		67	0.356745	0.3966	0.703357	0.648794		67	0.156685	0.107261	0.697997	0.364712
67.1	0.345471	0.346476	0.679232	0.609938		67.1	0.35665	0.396964	0.702356	0.647559		67.1	0.155446	0.107217	0.697695	0.364376
67.2	0.346018	0.346604	0.679849	0.611063		67.2	0.357197	0.397093	0.702973	0.648684		67.2	0.156191	0.106793	0.697703	0.363892
67.3	0.345323	0.345937	0.682126	0.610003		67.3	0.356502	0.396425	0.70525	0.647624		67.3	0.155911	0.107771	0.697865	0.364042
67.4	0.345217	0.346864	0.682092	0.610165		67.4	0.356396	0.397353	0.705216	0.647786		67.4	0.155993	0.107839	0.696982	0.362679
67.5	0.344	0.347098	0.683308	0.610251		67.5	0.355179	0.397587	0.706431	0.647872		67.5	0.155977	0.107447	0.696277	0.363507
67.6	0.344711	0.346397	0.683606	0.610933		67.6	0.35589	0.396885	0.70673	0.648554		67.6	0.155419	0.108704	0.696032	0.363878
67.7	0.343138	0.346148	0.683678	0.611473		67.7	0.354317	0.396637	0.706802	0.649094		67.7	0.155178	0.108206	0.696054	0.361699
67.8	0.34279	0.347196	0.684674	0.61071		67.8	0.353969	0.397684	0.707798	0.648331		67.8	0.155096	0.106706	0.6961	0.361651
67.9	0.342184	0.346528	0.68433	0.611737		67.9	0.353363	0.397016	0.707454	0.649358		67.9	0.154847	0.107661	0.69503	0.360852
68	0.341431	0.347155	0.685484	0.613586		68	0.35261	0.397644	0.708608	0.651207		68	0.15556	0.107397	0.696172	0.360482
68.1	0.341956	0.347226	0.68633	0.613092		68.1	0.353135	0.397715	0.709454	0.650713		68.1	0.153337	0.107074	0.696031	0.36003
68.2	0.341809	0.345836	0.686131	0.613753		68.2	0.352988	0.396324	0.709255	0.651374		68.2	0.154519	0.105469	0.696398	0.359405
68.3	0.343231	0.346178	0.687364	0.614013		68.3	0.35441	0.396666	0.710488	0.651634		68.3	0.153946	0.106496	0.69697	0.360733
68.4	0.34341	0.346385	0.687568	0.614582		68.4	0.354589	0.396873	0.710692	0.652203		68.4	0.153992	0.105989	0.696363	0.360362
68.5	0.344576	0.345266	0.687127	0.615378		68.5	0.355755	0.395755	0.710251	0.652999		68.5	0.155942	0.104737	0.696305	0.35913
68.6	0.344569	0.347772	0.687276	0.617206		68.6	0.355748	0.39826	0.7104	0.654827		68.6	0.155733	0.105035	0.69793	0.361042
68.7	0.34495	0.347227	0.687272	0.617256		68.7	0.356129	0.397716	0.710396	0.654877		68.7	0.154827	0.106302	0.697726	0.360052
68.8	0.345333	0.346895	0.687932	0.618065		68.8	0.356512	0.397383	0.711056	0.655686		68.8	0.154947	0.105165	0.696426	0.359754
68.9	0.343326	0.347266	0.688451	0.618263		68.9	0.354505	0.397754	0.711575	0.655884		68.9	0.154458	0.104329	0.697185	0.358844
69	0.34319	0.347379	0.689305	0.618869		69	0.354369	0.397868	0.712429	0.65649		69	0.154391	0.105353	0.6978	0.359547
69.1	0.345009	0.347069	0.689371	0.617528		69.1	0.356188	0.397557	0.712495	0.655149		69.1	0.155198	0.104612	0.697816	0.358351
69.2	0.344526	0.346944	0.691338	0.617719		69.2	0.355705	0.397433	0.714462	0.65534		69.2	0.154716	0.105106	0.69794	0.359083
69.3	0.344694	0.3486	0.691681	0.617066		69.3	0.355872	0.399089	0.714805	0.654687		69.3	0.154774	0.104621	0.696978	0.358593
69.4	0.34558	0.34689	0.69124	0.617316		69.4	0.356759	0.397379	0.714364	0.654937		69.4	0.153546	0.103638	0.697515	0.358461
69.5	0.343956	0.347881	0.693104	0.617236		69.5	0.355134	0.398369	0.716228	0.654857		69.5	0.153634	0.105473	0.698538	0.358033
69.6	0.345902	0.347364	0.692775	0.617518		69.6	0.357081	0.397853	0.715899	0.655139		69.6	0.153006	0.104538	0.697147	0.357037
69.7	0.344281	0.346353	0.694156	0.6175		69.7	0.35546	0.396842	0.71728	0.655121		69.7	0.154007	0.104353	0.696239	0.35596
69.8	0.342605	0.348569	0.694093	0.617181		69.8	0.353784	0.399058	0.717217	0.654802		69.8	0.153289	0.106539	0.698442	0.355775
69.9	0.34425	0.346766	0.694291	0.618316		69.9	0.355429	0.397254	0.717415	0.655937		69.9	0.153252	0.107704	0.697876	0.355628
70	0.342389	0.347042	0.694317	0.619097		70	0.353568	0.397531	0.717441	0.656718		70	0.154213	0.104783	0.697599	0.355586
70.1	0.343282	0.345513	0.694505	0.61938		70.1	0.354461	0.396002	0.717629	0.657001		70.1	0.15372	0.105981	0.696996	0.354212
70.2	0.342796	0.346531	0.694251	0.619632		70.2	0.353975	0.39702	0.717375	0.657253		70.2	0.15354	0.105607	0.697234	0.354153
70.3	0.343803	0.345516	0.696192	0.619191		70.3	0.354982	0.396004	0.719315	0.656812		70.3	0.153252	0.107551	0.696283	0.354759
70.4	0.344127	0.345466	0.695491	0.619597		70.4	0.355306	0.395955	0.718615	0.657218		70.4	0.153545	0.109239	0.69736	0.354631
70.5	0.34455	0.345937	0.696144	0.620327		70.5	0.355729	0.396426	0.719268	0.657948		70.5	0.153189	0.108517	0.697308	0.353957
70.6	0.343468	0.34588	0.69644	0.6206		70.6	0.354647	0.396368	0.719564	0.658221		70.6	0.152707	0.108087	0.697278	0.353957
70.7	0.343688	0.345785	0.696094	0.620675		70.7	0.354867	0.396274	0.719218	0.658296		70.7	0.152	0.109942	0.696277	0.352412
70.8	0.342279	0.346297	0.695278	0.621447		70.8	0.353458	0.396785	0.718402	0.659068		70.8	0.15134	0.107392	0.696312	0.351471
70.9	0.341351	0.346072	0.695582	0.622088		70.9	0.35253	0.39656	0.718705	0.659709		70.9	0.151467	0.106849	0.696606	0.35205
71	0.342333	0.345134	0.696	0.62191		71	0.353512	0.395623	0.719123	0.659531		71	0.15118	0.107824	0.697122	0.351865
71.1	0.343106	0.345782	0.695327	0.62189		71.1	0.354285	0.396271	0.718451	0.659511		71.1	0.151207	0.107655	0.69571	0.35082
71.2	0.342081	0.346182	0.695719	0.622295		71.2	0.35326	0.396671	0.718843	0.659916		71.2	0.150156	0.105593	0.69612	0.351335
71.3	0.342461	0.34614	0.694452	0.622319		71.3	0.35364	0.396629	0.717576	0.65994		71.3	0.150756	0.1056	0.695808	0.350562
71.4	0.342244	0.345112	0.695629	0.622666		71.4	0.353423	0.3956	0.718753	0.660287		71.4	0.149162	0.104577	0.696661	0.350068
71.5	0.342569	0.345913	0.695341	0.623207		71.5	0.353748	0.396401	0.718465	0.660828		71.5	0.149433	0.104605	0.695638	0.349632
71.6	0.343028	0.344525	0.695973	0.623015		71.6	0.354207	0.395014	0.719097	0.660636		71.6	0.150417	0.104821	0.693103	0.350884
71.7	0.341548	0.345668	0.695022	0.622585		71.7	0.352727	0.396156	0.718146	0.660206		71.7	0.149423	0.104526	0.694043	0.349604
71.8	0.341823	0.347201	0.694842	0.622742		71.8	0.353002	0.397689	0.717966	0.660363		71.8	0.149357	0.103051	0.695354	0.349077
71.9	0.343531	0.344856	0.695505	0.623369		71.9	0.35471	0.395345	0.718629	0.66099		71.9	0.149958	0.103026	0.692475	0.34912
72	0.341899	0.346641	0.693545	0.623579		72	0.353078	0.397129	0.716669	0.6612		72	0.151136	0.10175	0.691849	0.348837
72.1	0.342513	0.34643	0.695309	0.622856		72.1	0.353692	0.396919	0.718433	0.660477		72.1	0.151565	0.103334	0.692149	0.347917
72.2	0.343535	0.345878	0.696115	0.62345		72.2	0.354714	0.396367	0.719239	0.661071		72.2	0.150659	0.103637	0.692652	0.348651
72.3	0.344738	0.346267	0.697244	0.624152		72.3	0.355917	0.396756	0.720368	0.661773		72.3	0.151068	0.106001	0.691464	0.348254
72.4	0.343901	0.34781	0.698129	0.624317		72.4	0.35508	0.398298	0.721253	0.661938		72.4	0.150917	0.104176	0.692966	0.348832
72.5	0.344947	0.347186	0.698484	0.625435		72.5	0.356125	0.397675	0.721608	0.663056		72.5	0.151606	0.103986	0.691794	0.347652
72.6	0.344347	0.347104	0.69928	0.626414		72.6	0.355526	0.397593	0.722404	0.664035		72.6	0.151865	0.103481	0.693241	0.346805
72.7	0.345052	0.34753	0.699662	0.626435		72.7	0.356231	0.398018	0.722786	0.664056		72.7	0.150631	0.104623	0.693571	0.346867
72.8	0.343909	0.34738	0.700251	0.62964		72.8	0.355088	0.397869	0.723375	0.667261		72.8	0.152366	0.10362	0.694616	0.346586
72.9	0.343713	0.346791	0.701693	0.63012		72.9	0.354892	0.39728	0.724817	0.667741		72.9	0.151393	0.105757	0.69573	0.345591
73	0.343912	0.3468	0.701952	0.630303		73	0.355091	0.397289	0.725076	0.667924		73	0.151492	0.106216	0.695264	0.346282
73.1	0.344902	0.347245	0.702828	0.631931		73.1	0.356081	0.397733	0.725952	0.669552		73.1	0.151602	0.10549	0.695259	0.346754
73.2	0.343329	0.347607	0.702191	0.632959		73.2	0.354508	0.398096	0.725315	0.67058		73.2	0.151053	0.105968	0.696168	0.347857
73.3	0.34368	0.347537	0.702218	0.632681		73.3	0.354859	0.398026	0.725342	0.670302		73.3	0.150538	0.105668	0.695583	0.347687
73.4	0.344185	0.347519	0.703588	0.633684		73.4	0.355364	0.398008	0.726712	0.671305		73.4	0.149796	0.104867	0.695167	0.348251
73.5	0.344847	0.346728	0.703531	0.633338		73.5	0.356026	0.397216	0.726655	0.670959		73.5	0.150314	0.106525	0.695481	0.348259
73.6	0.346088	0.347234	0.704491	0.633228		73.6	0.357267	0.397723	0.727615	0.670849		73.6	0.15063	0.105245	0.694918	0.346253
73.7	0.3461	0.348384	0.704498	0.63403		73.7	0.357279	0.398872	0.727622	0.671651		73.7	0.150594	0.102597	0.695977	0.345603
73.8	0.344941	0.347611	0.70486	0.633789		73.8	0.35612	0.398099	0.727984	0.67141		73.8	0.150138	0.10403	0.695072	0.345478
73.9	0.345359	0.349143	0.704541	0.632276		73.9	0.356538	0.399632	0.727665	0.669897		73.9	0.149152	0.103987	0.693706	0.344019
74	0.345184	0.348938	0.703811	0.631865		74	0.356363	0.399427	0.726935	0.669486		74	0.151375	0.10266	0.694167	0.344633
74.1	0.344724	0.349397	0.706213	0.631535		74.1	0.355903	0.399886	0.729337	0.669156		74.1	0.150091	0.102959	0.694403	0.344613
74.2	0.345976	0.349572	0.707749	0.632132		74.2	0.357155	0.400061	0.730873	0.669753		74.2	0.148758	0.10282	0.693014	0.344196
74.3	0.344773	0.350014	0.708345	0.632362		74.3	0.355952	0.400503	0.731469	0.669983		74.3	0.150688	0.101554	0.692295	0.343617
74.4	0.344134	0.348367	0.709503	0.632011		74.4	0.355313	0.398856	0.732627	0.669632		74.4	0.149191	0.100652	0.691843	0.344053
74.5	0.346323	0.349153	0.708256	0.631606		74.5	0.357502	0.399642	0.73138	0.669227		74.5	0.149841	0.101847	0.691633	0.341834
74.6	0.345049	0.347766	0.708452	0.631945		74.6	0.356228	0.398255	0.731576	0.669566		74.6	0.149547	0.101427	0.691473	0.340801
74.7	0.34551	0.347085	0.709427	0.633181		74.7	0.356689	0.397574	0.732551	0.670802		74.7	0.149356	0.103915	0.692071	0.340764
74.8	0.344317	0.347843	0.707205	0.63289		74.8	0.355496	0.398332	0.730329	0.670511		74.8	0.149636	0.103467	0.692446	0.339911
74.9	0.344309	0.347621	0.707341	0.632875		74.9	0.355488	0.398109	0.730465	0.670496		74.9	0.148371	0.103333	0.692048	0.339667
75	0.343946	0.348084	0.706942	0.633417		75	0.355125	0.398573	0.730066	0.671038		75	0.148535	0.102732	0.692024	0.34084
75.1	0.343582	0.348802	0.70616	0.633846		75.1	0.354761	0.39929	0.729284	0.671467		75.1	0.148327	0.102066	0.691916	0.339799
75.2	0.342813	0.349101	0.705993	0.633699		75.2	0.353992	0.39959	0.729117	0.67132		75.2	0.1488	0.101681	0.691276	0.340309
75.3	0.343473	0.34782	0.706582	0.63403		75.3	0.354652	0.398309	0.729706	0.671651		75.3	0.148033	0.101716	0.69134	0.339475
75.4	0.344144	0.347332	0.706587	0.634473		75.4	0.355323	0.397821	0.729711	0.672094		75.4	0.149249	0.103382	0.691694	0.339832
75.5	0.343664	0.348128	0.707789	0.635196		75.5	0.354843	0.398616	0.730913	0.672817		75.5	0.150716	0.101854	0.691547	0.338764
75.6	0.344779	0.347486	0.7075	0.635519		75.6	0.355958	0.397974	0.730624	0.67314		75.6	0.150946	0.0993869	0.692889	0.337478
75.7	0.343759	0.34834	0.707123	0.635419		75.7	0.354938	0.398829	0.730247	0.67304		75.7	0.150333	0.100495	0.693515	0.338629
75.8	0.342834	0.347992	0.706465	0.634749		75.8	0.354013	0.398481	0.729589	0.67237		75.8	0.151122	0.0990264	0.691777	0.337744
75.9	0.343986	0.348874	0.707816	0.634245		75.9	0.355165	0.399363	0.73094	0.671866		75.9	0.151827	0.0980361	0.692396	0.336511
76	0.343297	0.347998	0.708135	0.635096		76	0.354476	0.398486	0.731258	0.672717		76	0.151633	0.0970322	0.693203	0.338782
76.1	0.34317	0.348197	0.709277	0.635641		76.1	0.354349	0.398685	0.732401	0.673262		76.1	0.151772	0.0967854	0.692217	0.338343
76.2	0.342984	0.346897	0.711478	0.636444		76.2	0.354163	0.397386	0.734602	0.674065		76.2	0.152183	0.0960325	0.692282	0.33755
76.3	0.341687	0.345662	0.71093	0.635994		76.3	0.352866	0.396151	0.734054	0.673615		76.3	0.1525	0.0964895	0.693189	0.337146
76.4	0.342816	0.346176	0.712084	0.636728		76.4	0.353995	0.396665	0.735207	0.674349		76.4	0.151522	0.0963851	0.692714	0.337536
76.5	0.34405	0.346894	0.712073	0.636927		76.5	0.355229	0.397382	0.735197	0.674548		76.5	0.152046	0.0977234	0.692315	0.337867
76.6	0.342554	0.344783	0.712648	0.636968		76.6	0.353733	0.395271	0.735772	0.674589		76.6	0.151379	0.0995287	0.691854	0.337321
76.7	0.342439	0.347733	0.713762	0.636603		76.7	0.353618	0.398222	0.736886	0.674224		76.7	0.151549	0.0995022	0.691653	0.337686
76.8	0.342358	0.347181	0.713067	0.636857		76.8	0.353537	0.397669	0.736191	0.674478		76.8	0.150561	0.0985354	0.691245	0.336939
76.9	0.342649	0.347333	0.714526	0.638204		76.9	0.353828	0.397821	0.73765	0.675825		76.9	0.150397	0.0979091	0.691093	0.336874
77	0.342971	0.346421	0.714474	0.637627		77	0.35415	0.39691	0.737598	0.675248		77	0.15017	0.0994129	0.691124	0.335979
77.1	0.343286	0.346232	0.714807	0.637345		77.1	0.354465	0.39672	0.737931	0.674966		77.1	0.151078	0.0988055	0.689697	0.336689
77.2	0.343817	0.345612	0.71515	0.638319		77.2	0.354996	0.396101	0.738274	0.67594		77.2	0.148853	0.100679	0.689628	0.336668
77.3	0.344464	0.345856	0.714743	0.6375		77.3	0.355643	0.396344	0.737866	0.675121		77.3	0.148042	0.102822	0.688603	0.336781
77.4	0.344495	0.345685	0.715296	0.639227		77.4	0.355674	0.396174	0.73842	0.676848		77.4	0.15007	0.102344	0.688897	0.33607
77.5	0.344403	0.346348	0.716268	0.63831		77.5	0.355582	0.396837	0.739392	0.675931		77.5	0.14893	0.10185	0.689221	0.335345
77.6	0.345662	0.344878	0.715425	0.637982		77.6	0.356841	0.395366	0.738549	0.675603		77.6	0.148083	0.101131	0.689912	0.334844
77.7	0.346508	0.346475	0.716749	0.639138		77.7	0.357687	0.396964	0.739873	0.676759		77.7	0.148634	0.101536	0.689757	0.334326
77.8	0.34498	0.345076	0.716889	0.639345		77.8	0.356159	0.395565	0.740013	0.676966		77.8	0.149953	0.100299	0.688375	0.334847
77.9	0.345945	0.346403	0.717471	0.638562		77.9	0.357124	0.396892	0.740595	0.676183		77.9	0.148204	0.100299	0.687801	0.333412
78	0.344641	0.345364	0.717681	0.640412		78	0.35582	0.395852	0.740805	0.678033		78	0.148712	0.100302	0.688936	0.333324
78.1	0.344606	0.3455	0.7177	0.640157		78.1	0.355785	0.395989	0.740824	0.677778		78.1	0.149707	0.101457	0.689809	0.331426
78.2	0.344646	0.346007	0.717796	0.640333		78.2	0.355825	0.396496	0.74092	0.677954		78.2	0.148916	0.100185	0.688044	0.330702
78.3	0.344138	0.345512	0.717843	0.640795		78.3	0.355317	0.396	0.740967	0.678416		78.3	0.149122	0.101391	0.687866	0.331453
78.4	0.34379	0.345745	0.718176	0.64153		78.4	0.354969	0.396234	0.7413	0.679151		78.4	0.148653	0.101358	0.689267	0.330952
78.5	0.344306	0.346474	0.717779	0.640744		78.5	0.355485	0.396963	0.740903	0.678365		78.5	0.149121	0.102305	0.688877	0.330935
78.6	0.343693	0.345649	0.718558	0.641389		78.6	0.354871	0.396138	0.741682	0.67901		78.6	0.150138	0.101155	0.687626	0.32919
78.7	0.343786	0.34751	0.718859	0.64184		78.7	0.354965	0.397999	0.741983	0.679461		78.7	0.150909	0.100823	0.687569	0.329196
78.8	0.344654	0.345212	0.718299	0.643429		78.8	0.355832	0.395701	0.741423	0.68105		78.8	0.150883	0.100004	0.687397	0.328206
78.9	0.344468	0.344665	0.717868	0.644032		78.9	0.355647	0.395154	0.740992	0.681653		78.9	0.151817	0.098217	0.687285	0.329168
79	0.344613	0.344885	0.718707	0.643187		79	0.355792	0.395373	0.741831	0.680808		79	0.151325	0.10145	0.687522	0.328391
79.1	0.344765	0.345942	0.71812	0.643121		79.1	0.355944	0.396431	0.741244	0.680742		79.1	0.150521	0.0989214	0.686778	0.328634
79.2	0.344944	0.346622	0.719216	0.6441		79.2	0.356123	0.397111	0.74234	0.681721		79.2	0.149821	0.0995013	0.686729	0.328037
79.3	0.344835	0.345714	0.719933	0.644372		79.3	0.356014	0.396203	0.743057	0.681993		79.3	0.151437	0.0994825	0.687591	0.32858
79.4	0.345074	0.345078	0.721069	0.64486		79.4	0.356253	0.395566	0.744193	0.682481		79.4	0.150048	0.0976807	0.687434	0.32753
79.5	0.344267	0.346756	0.721609	0.643908		79.5	0.355446	0.397245	0.744733	0.681529		79.5	0.15063	0.0983745	0.687612	0.329239
79.6	0.34441	0.346434	0.720527	0.645154		79.6	0.355589	0.396923	0.743651	0.682775		79.6	0.149093	0.0980147	0.68868	0.328182
79.7	0.344364	0.347702	0.721506	0.645504		79.7	0.355543	0.39819	0.74463	0.683125		79.7	0.148811	0.0992875	0.688535	0.328317
79.8	0.34329	0.347997	0.722033	0.644368		79.8	0.354469	0.398486	0.745156	0.681989		79.8	0.148238	0.0978154	0.685858	0.328844
79.9	0.344484	0.347534	0.722521	0.645359		79.9	0.355663	0.398022	0.745645	0.68298		79.9	0.148763	0.0989145	0.686976	0.328152
80	0.344534	0.347166	0.721458	0.644948		80	0.355713	0.397654	0.744582	0.682569		80	0.148274	0.101	0.688782	0.327012
80.1	0.345446	0.349134	0.721624	0.643647		80.1	0.356625	0.399623	0.744748	0.681268		80.1	0.14859	0.0994031	0.687079	0.32781
80.2	0.34571	0.348242	0.720994	0.643559		80.2	0.356889	0.398731	0.744118	0.68118		80.2	0.148565	0.0999108	0.686334	0.32856
80.3	0.344352	0.348215	0.720935	0.643894		80.3	0.355531	0.398704	0.744059	0.681515		80.3	0.14708	0.100843	0.688176	0.328227
80.4	0.345117	0.34921	0.721842	0.643912		80.4	0.356296	0.399699	0.744966	0.681533		80.4	0.148001	0.100599	0.68812	0.328423
80.5	0.345707	0.350433	0.72177	0.644797		80.5	0.356886	0.400921	0.744894	0.682418		80.5	0.149989	0.101738	0.686605	0.32854
80.6	0.34611	0.349926	0.722279	0.645089		80.6	0.357289	0.400415	0.745403	0.68271		80.6	0.149905	0.100595	0.686122	0.326894
80.7	0.347287	0.350758	0.723094	0.645567		80.7	0.358466	0.401246	0.746218	0.683188		80.7	0.149944	0.101329	0.685278	0.326005
80.8	0.346089	0.350528	0.723314	0.646711		80.8	0.357268	0.401017	0.746438	0.684332		80.8	0.150057	0.10017	0.686684	0.326468
80.9	0.34491	0.350741	0.724202	0.646089		80.9	0.356089	0.401229	0.747326	0.68371		80.9	0.148739	0.100022	0.686019	0.326598
81	0.345825	0.351118	0.723888	0.645824		81	0.357004	0.401607	0.747012	0.683445		81	0.147933	0.101222	0.686171	0.325527
81.1	0.346664	0.350209	0.723793	0.646427		81.1	0.357843	0.400698	0.746917	0.684048		81.1	0.14813	0.0985259	0.68576	0.32534
81.2	0.345973	0.350589	0.725954	0.647092		81.2	0.357152	0.401077	0.749078	0.684713		81.2	0.148275	0.0996542	0.6869	0.326298
81.3	0.345669	0.349315	0.725812	0.647345		81.3	0.356848	0.399804	0.748936	0.684966		81.3	0.147282	0.0987123	0.685979	0.325363
81.4	0.34582	0.348593	0.725897	0.647236		81.4	0.356999	0.399081	0.749021	0.684857		81.4	0.146542	0.0980367	0.685704	0.324975
81.5	0.344006	0.348601	0.724661	0.647742		81.5	0.355185	0.39909	0.747785	0.685363		81.5	0.146413	0.0996699	0.686778	0.324895
81.6	0.346697	0.348155	0.724808	0.64851		81.6	0.357876	0.398644	0.747932	0.686131		81.6	0.143536	0.0998535	0.686251	0.323307
81.7	0.345925	0.346288	0.72694	0.647963		81.7	0.357104	0.396776	0.750064	0.685584		81.7	0.145637	0.0987917	0.684793	0.323963
81.8	0.345491	0.346991	0.728126	0.647534		81.8	0.35667	0.39748	0.75125	0.685155		81.8	0.145839	0.0984835	0.685449	0.32378
81.9	0.347209	0.344882	0.726931	0.647097		81.9	0.358388	0.395371	0.750055	0.684718		81.9	0.146788	0.100711	0.684718	0.323651
82	0.347283	0.346319	0.727267	0.646626		82	0.358462	0.396807	0.750391	0.684247		82	0.147476	0.0999653	0.684796	0.322932
82.1	0.345435	0.346603	0.727936	0.646424		82.1	0.356614	0.397092	0.75106	0.684045		82.1	0.147398	0.0993258	0.685179	0.323923
82.2	0.346056	0.346519	0.7272	0.646456		82.2	0.357235	0.397008	0.750324	0.684077		82.2	0.147083	0.100129	0.684082	0.323065
82.3	0.345954	0.345479	0.726398	0.648152		82.3	0.357133	0.395967	0.749522	0.685773		82.3	0.147098	0.0985846	0.683589	0.322663
82.4	0.344517	0.346273	0.727658	0.647893		82.4	0.355696	0.396761	0.750782	0.685514		82.4	0.147592	0.0999693	0.682654	0.322347
82.5	0.344833	0.346687	0.726337	0.648336		82.5	0.356012	0.397175	0.749461	0.685957		82.5	0.147554	0.0998233	0.682464	0.320176
82.6	0.345437	0.346394	0.72723	0.647775		82.6	0.356616	0.396883	0.750354	0.685396		82.6	0.147451	0.0976374	0.68237	0.319667
82.7	0.343966	0.346609	0.726242	0.649063		82.7	0.355145	0.397097	0.749366	0.686684		82.7	0.147354	0.098884	0.683614	0.319367
82.8	0.342314	0.347725	0.726127	0.649725		82.8	0.353493	0.398214	0.749251	0.687346		82.8	0.14606	0.0983595	0.684501	0.319651
82.9	0.342174	0.347396	0.726178	0.649411		82.9	0.353353	0.397885	0.749302	0.687032		82.9	0.146056	0.0974826	0.682556	0.319097
83	0.342379	0.347062	0.725204	0.65074		83	0.353558	0.397551	0.748328	0.688361		83	0.146329	0.0982331	0.684106	0.318779
83.1	0.342842	0.348165	0.725875	0.6512		83.1	0.354021	0.398654	0.748998	0.688821		83.1	0.146408	0.0975865	0.683722	0.319056
83.2	0.340852	0.34772	0.727741	0.652608		83.2	0.352031	0.398209	0.750865	0.690229		83.2	0.146074	0.0977599	0.684228	0.319531
83.3	0.340784	0.347215	0.728596	0.653161		83.3	0.351963	0.397704	0.75172	0.690782		83.3	0.145977	0.0968943	0.683972	0.317671
83.4	0.341898	0.346233	0.72674	0.653195		83.4	0.353077	0.396722	0.749864	0.690816		83.4	0.145891	0.0970769	0.685217	0.318657
83.5	0.341646	0.346188	0.728541	0.652566		83.5	0.352825	0.396677	0.751665	0.690187		83.5	0.145525	0.0972255	0.684981	0.318498
83.6	0.343617	0.346225	0.728985	0.654528		83.6	0.354796	0.396713	0.752109	0.692149		83.6	0.145879	0.0983748	0.684457	0.31734
83.7	0.343065	0.346799	0.730264	0.653388		83.7	0.354244	0.397288	0.753388	0.691009		83.7	0.147564	0.0967631	0.685459	0.317885
83.8	0.342575	0.348211	0.729785	0.653577		83.8	0.353754	0.3987	0.752909	0.691198		83.8	0.147949	0.0987414	0.685743	0.318278
83.9	0.345094	0.346961	0.730501	0.654054		83.9	0.356273	0.39745	0.753625	0.691675		83.9	0.148088	0.0997966	0.685268	0.317559
84	0.343721	0.346563	0.731498	0.655549		84	0.3549	0.397052	0.754622	0.69317		84	0.147604	0.100263	0.687843	0.318083
84.1	0.34277	0.345922	0.731195	0.653773		84.1	0.353949	0.396411	0.754319	0.691394		84.1	0.146958	0.0991606	0.686428	0.318006
84.2	0.346067	0.346112	0.731068	0.654439		84.2	0.357245	0.3966	0.754192	0.69206		84.2	0.146843	0.100028	0.685976	0.317428
84.3	0.344569	0.346304	0.731229	0.653926		84.3	0.355748	0.396792	0.754353	0.691547		84.3	0.145292	0.099364	0.686965	0.317712
84.4	0.345273	0.346626	0.732895	0.652555		84.4	0.356452	0.397114	0.756019	0.690176		84.4	0.145226	0.100177	0.685963	0.317785
84.5	0.346628	0.347492	0.732356	0.654573		84.5	0.357807	0.397981	0.75548	0.692194		84.5	0.146681	0.0989528	0.685281	0.317686
84.6	0.345439	0.34745	0.733582	0.653354		84.6	0.356618	0.397939	0.756706	0.690975		84.6	0.144963	0.0980643	0.685254	0.317514
84.7	0.344879	0.347795	0.732755	0.653744		84.7	0.356058	0.398283	0.755879	0.691365		84.7	0.144554	0.0991453	0.684853	0.316989
84.8	0.34577	0.347732	0.734201	0.653407		84.8	0.356949	0.398221	0.757325	0.691028		84.8	0.144904	0.0988851	0.684018	0.317411
84.9	0.34479	0.34921	0.733688	0.653813		84.9	0.355969	0.399699	0.756812	0.691434		84.9	0.144323	0.0982945	0.68315	0.316861
85	0.344926	0.347851	0.732977	0.65403		85	0.356105	0.39834	0.756101	0.691651		85	0.144614	0.0998981	0.682236	0.316345
85.1	0.345158	0.348985	0.733699	0.655288		85.1	0.356337	0.399474	0.756823	0.692909		85.1	0.144316	0.0988484	0.681865	0.316024
85.2	0.343522	0.348065	0.734254	0.654947		85.2	0.354701	0.398554	0.757378	0.692568		85.2	0.144193	0.0990402	0.681341	0.317161
85.3	0.343797	0.348382	0.733082	0.654324		85.3	0.354976	0.398871	0.756206	0.691945		85.3	0.144508	0.0974871	0.680846	0.316333
85.4	0.344478	0.347888	0.731458	0.655096		85.4	0.355657	0.398377	0.754582	0.692717		85.4	0.144146	0.0977964	0.680241	0.316436
85.5	0.343178	0.347918	0.731968	0.654911		85.5	0.354357	0.398407	0.755092	0.692532		85.5	0.144412	0.0975318	0.68145	0.315551
85.6	0.343511	0.348682	0.730152	0.655103		85.6	0.35469	0.399171	0.753276	0.692724		85.6	0.144427	0.0977437	0.680115	0.314769
85.7	0.342908	0.348163	0.730778	0.656344		85.7	0.354087	0.398651	0.753902	0.693965		85.7	0.145504	0.0952991	0.681416	0.315957
85.8	0.341681	0.348538	0.731245	0.656941		85.8	0.352859	0.399027	0.754369	0.694562		85.8	0.144995	0.098188	0.68325	0.314955
85.9	0.343214	0.349242	0.732018	0.657268		85.9	0.354393	0.399731	0.755142	0.694889		85.9	0.144137	0.0958178	0.682768	0.314226
86	0.34249	0.347272	0.733378	0.657518		86	0.353669	0.397761	0.756502	0.695139		86	0.144306	0.0958914	0.682907	0.315512
86.1	0.34185	0.34865	0.731954	0.656993		86.1	0.353029	0.399139	0.755078	0.694614		86.1	0.14414	0.0945581	0.683305	0.316112
86.2	0.344493	0.349462	0.732109	0.657363		86.2	0.355672	0.399951	0.755233	0.694984		86.2	0.144534	0.0948873	0.684474	0.316053
86.3	0.343864	0.348386	0.734941	0.657166		86.3	0.355043	0.398874	0.758065	0.694787		86.3	0.145842	0.0941184	0.684002	0.316786
86.4	0.344971	0.34885	0.736051	0.658408		86.4	0.35615	0.399338	0.759175	0.696029		86.4	0.146239	0.0946234	0.684901	0.316095
86.5	0.344301	0.349491	0.735713	0.658672		86.5	0.35548	0.399979	0.758837	0.696293		86.5	0.146916	0.0941745	0.683481	0.315263
86.6	0.343792	0.349023	0.736732	0.658388		86.6	0.354971	0.399512	0.759856	0.696009		86.6	0.146272	0.0941711	0.682546	0.315225
86.7	0.345971	0.347302	0.736639	0.658763		86.7	0.35715	0.39779	0.759763	0.696384		86.7	0.147417	0.0982867	0.682075	0.315398
86.8	0.346195	0.348813	0.737456	0.658973		86.8	0.357374	0.399302	0.76058	0.696594		86.8	0.147388	0.098195	0.68163	0.31428
86.9	0.346084	0.348366	0.737537	0.660079		86.9	0.357263	0.398855	0.760661	0.6977		86.9	0.148322	0.0971274	0.680254	0.314238
87	0.34697	0.346748	0.737255	0.660279		87	0.358148	0.397237	0.760379	0.6979		87	0.149131	0.100168	0.679992	0.314096
87.1	0.346215	0.348253	0.737417	0.660323		87.1	0.357394	0.398742	0.760541	0.697944		87.1	0.148962	0.099471	0.680212	0.313152
87.2	0.346065	0.347176	0.737742	0.659599		87.2	0.357244	0.397665	0.760866	0.69722		87.2	0.149343	0.0988093	0.679786	0.313878
87.3	0.346583	0.346346	0.737241	0.65995		87.3	0.357762	0.396834	0.760365	0.697571		87.3	0.148917	0.0984141	0.68023	0.311623
87.4	0.346587	0.347089	0.73682	0.659391		87.4	0.357766	0.397577	0.759944	0.697012		87.4	0.147612	0.100231	0.680662	0.310192
87.5	0.344993	0.346645	0.736758	0.658846		87.5	0.356172	0.397134	0.759882	0.696467		87.5	0.147505	0.0978924	0.681541	0.310728
87.6	0.34611	0.346101	0.73793	0.658813		87.6	0.357289	0.39659	0.761054	0.696434		87.6	0.147846	0.0977843	0.681381	0.308841
87.7	0.345091	0.348859	0.737526	0.659281		87.7	0.35627	0.399347	0.76065	0.696902		87.7	0.146586	0.097475	0.682209	0.309565
87.8	0.34504	0.349499	0.738604	0.65829		87.8	0.356219	0.399988	0.761728	0.695911		87.8	0.145529	0.0973544	0.683447	0.308639
87.9	0.345423	0.348005	0.738426	0.658181		87.9	0.356602	0.398493	0.76155	0.695802		87.9	0.144369	0.095196	0.681463	0.308322
88	0.344357	0.347756	0.73866	0.65914		88	0.355536	0.398245	0.761784	0.696761		88	0.14394	0.0965793	0.682868	0.308612
88.1	0.342722	0.348654	0.736487	0.659502		88.1	0.353901	0.399143	0.759611	0.697123		88.1	0.143968	0.0949185	0.682373	0.309383
88.2	0.344939	0.348792	0.7391	0.659233		88.2	0.356118	0.399281	0.762224	0.696854		88.2	0.14571	0.0951854	0.682268	0.307964
88.3	0.344034	0.348416	0.740489	0.659642		88.3	0.355213	0.398904	0.763613	0.697263		88.3	0.144135	0.0955895	0.682194	0.3073
88.4	0.345201	0.350253	0.73991	0.659445		88.4	0.35638	0.400741	0.763034	0.697066		88.4	0.143455	0.0953773	0.681961	0.307188
88.5	0.34491	0.348818	0.740128	0.659752		88.5	0.356089	0.399307	0.763252	0.697373		88.5	0.144446	0.0959931	0.680234	0.306784
88.6	0.345204	0.349424	0.741422	0.660346		88.6	0.356383	0.399912	0.764546	0.697967		88.6	0.143962	0.0967684	0.680214	0.306272
88.7	0.346596	0.34918	0.741099	0.661082		88.7	0.357775	0.399669	0.764223	0.698703		88.7	0.143805	0.0974591	0.678748	0.306522
88.8	0.3456	0.349432	0.740632	0.660829		88.8	0.356779	0.399921	0.763756	0.69845		88.8	0.144249	0.0960897	0.678705	0.306634
88.9	0.345953	0.348161	0.740681	0.66164		88.9	0.357132	0.39865	0.763805	0.699261		88.9	0.143854	0.0959205	0.678635	0.307351
89	0.346966	0.350522	0.739595	0.661857		89	0.358145	0.401011	0.762719	0.699478		89	0.144461	0.0974668	0.677808	0.306975
89.1	0.34702	0.349274	0.740687	0.660569		89.1	0.358199	0.399763	0.763811	0.69819		89.1	0.144728	0.0965889	0.677999	0.306911
89.2	0.346849	0.348802	0.740649	0.661664		89.2	0.358028	0.39929	0.763773	0.699285		89.2	0.143954	0.0968129	0.679475	0.306236
89.3	0.348343	0.348262	0.739895	0.660883		89.3	0.359522	0.39875	0.763019	0.698504		89.3	0.143297	0.0973826	0.679258	0.306935
89.4	0.346632	0.348015	0.740856	0.661649		89.4	0.357811	0.398504	0.763979	0.69927		89.4	0.143294	0.0974724	0.679221	0.306684
89.5	0.346448	0.347956	0.740966	0.661921		89.5	0.357627	0.398445	0.76409	0.699542		89.5	0.144279	0.0964157	0.678716	0.307888
89.6	0.347438	0.348858	0.740698	0.661086		89.6	0.358617	0.399347	0.763822	0.698707		89.6	0.144396	0.0975824	0.678762	0.307228
89.7	0.346756	0.349347	0.740574	0.662104		89.7	0.357935	0.399836	0.763698	0.699725		89.7	0.143841	0.0960574	0.677895	0.308769
89.8	0.346596	0.347965	0.741322	0.660787		89.8	0.357774	0.398454	0.764446	0.698408		89.8	0.144175	0.0961915	0.678099	0.306931
89.9	0.345983	0.34764	0.740074	0.661205		89.9	0.357162	0.398128	0.763198	0.698826		89.9	0.143564	0.0973234	0.676882	0.307738
90	0.344592	0.347413	0.741107	0.662671		90	0.355771	0.397901	0.764231	0.700292		90	0.145321	0.0966669	0.676651	0.308187
90.1	0.344893	0.347752	0.740844	0.661904		90.1	0.356072	0.39824	0.763968	0.699525		90.1	0.145374	0.0957741	0.67698	0.3076
90.2	0.346805	0.348835	0.741999	0.661487		90.2	0.357984	0.399323	0.765123	0.699108		90.2	0.145054	0.0962078	0.677862	0.305973
90.3	0.345979	0.347835	0.742222	0.66162		90.3	0.357158	0.398324	0.765346	0.699241		90.3	0.14541	0.0952105	0.677375	0.304519
90.4	0.345776	0.347486	0.741778	0.661937		90.4	0.356955	0.397975	0.764902	0.699558		90.4	0.145496	0.095377	0.677501	0.303439
90.5	0.345139	0.348496	0.742145	0.662373		90.5	0.356318	0.398985	0.765269	0.699994		90.5	0.146064	0.0954621	0.678808	0.301984
90.6	0.344983	0.348914	0.743104	0.663088		90.6	0.356162	0.399402	0.766228	0.700709		90.6	0.145848	0.0945218	0.678098	0.302501
90.7	0.344923	0.347858	0.741791	0.663691		90.7	0.356102	0.398347	0.764915	0.701312		90.7	0.14517	0.095176	0.678166	0.302783
90.8	0.344859	0.347218	0.741989	0.663208		90.8	0.356038	0.397706	0.765113	0.700829		90.8	0.145453	0.0946924	0.677899	0.302614
90.9	0.345336	0.348866	0.742117	0.664605		90.9	0.356515	0.399355	0.765241	0.702226		90.9	0.145667	0.0938398	0.677649	0.301839
91	0.346393	0.349162	0.74123	0.664326		91	0.357572	0.399651	0.764353	0.701947		91	0.145909	0.0951925	0.679551	0.302138
91.1	0.346705	0.347445	0.74187	0.664183		91.1	0.357884	0.397934	0.764994	0.701804		91.1	0.144537	0.0952177	0.678644	0.301322
91.2	0.34635	0.348278	0.743212	0.664496		91.2	0.357529	0.398767	0.766336	0.702117		91.2	0.144815	0.094215	0.679833	0.301372
91.3	0.347866	0.347423	0.742365	0.665722		91.3	0.359045	0.397912	0.765489	0.703343		91.3	0.145271	0.0952203	0.678536	0.302237
91.4	0.346719	0.348256	0.742777	0.665354		91.4	0.357898	0.398744	0.765901	0.702975		91.4	0.144296	0.0951381	0.677587	0.301426
91.5	0.347361	0.348628	0.742062	0.665478		91.5	0.35854	0.399117	0.765186	0.703099		91.5	0.144537	0.0945837	0.678029	0.301838
91.6	0.347737	0.348306	0.744062	0.666352		91.6	0.358915	0.398794	0.767186	0.703973		91.6	0.144148	0.0964432	0.678652	0.301975
91.7	0.3486	0.349232	0.744013	0.665564		91.7	0.359778	0.39972	0.767137	0.703185		91.7	0.143376	0.0937246	0.677483	0.301173
91.8	0.347665	0.3492	0.743918	0.664865		91.8	0.358844	0.399688	0.767042	0.702486		91.8	0.143368	0.0957555	0.676704	0.300977
91.9	0.348583	0.347065	0.743736	0.666544		91.9	0.359762	0.397554	0.76686	0.704165		91.9	0.143986	0.0968607	0.677063	0.302157
92	0.34784	0.347951	0.744848	0.666819		92	0.359019	0.39844	0.767972	0.70444		92	0.143691	0.0953739	0.676694	0.299939
92.1	0.348904	0.349971	0.74445	0.66596		92.1	0.360083	0.40046	0.767574	0.703581		92.1	0.14407	0.0936977	0.677564	0.299505
92.2	0.348307	0.349377	0.744505	0.666852		92.2	0.359486	0.399866	0.767629	0.704473		92.2	0.144455	0.0966634	0.677715	0.299497
92.3	0.346802	0.350167	0.744345	0.666646		92.3	0.357981	0.400655	0.767469	0.704267		92.3	0.145093	0.0951964	0.67811	0.298718
92.4	0.346062	0.350603	0.743698	0.66641		92.4	0.357241	0.401092	0.766822	0.704031		92.4	0.144244	0.0940633	0.678173	0.297786
92.5	0.345233	0.350587	0.745254	0.666063		92.5	0.356412	0.401076	0.768377	0.703684		92.5	0.145401	0.0943127	0.679473	0.298386
92.6	0.343926	0.349972	0.744846	0.666467		92.6	0.355105	0.40046	0.76797	0.704088		92.6	0.144448	0.093681	0.678623	0.297145
92.7	0.344925	0.349633	0.743516	0.666467		92.7	0.356104	0.400122	0.76664	0.704088		92.7	0.143361	0.0928032	0.677677	0.297432
92.8	0.344405	0.349578	0.744766	0.666841		92.8	0.355584	0.400066	0.76789	0.704462		92.8	0.143822	0.0924046	0.677222	0.297306
92.9	0.344519	0.349676	0.74469	0.667164		92.9	0.355698	0.400164	0.767814	0.704785		92.9	0.142229	0.0941799	0.677595	0.297005
93	0.345479	0.349692	0.745702	0.666156		93	0.356658	0.40018	0.768826	0.703777		93	0.14073	0.0933315	0.677668	0.297246
93.1	0.345384	0.350679	0.744846	0.666774		93.1	0.356563	0.401168	0.76797	0.704395		93.1	0.141467	0.0933845	0.676278	0.296797
93.2	0.346151	0.350677	0.745532	0.666361		93.2	0.35733	0.401165	0.768656	0.703982		93.2	0.141561	0.0933229	0.678682	0.297702
93.3	0.3463	0.34859	0.743727	0.668039		93.3	0.357479	0.399079	0.766851	0.70566		93.3	0.141146	0.0950711	0.676489	0.296591
93.4	0.345968	0.349857	0.744289	0.666428		93.4	0.357146	0.400345	0.767413	0.704049		93.4	0.140653	0.0940547	0.67718	0.296751
93.5	0.345814	0.348777	0.744979	0.667499		93.5	0.356993	0.399266	0.768103	0.70512		93.5	0.140933	0.0951305	0.67922	0.296347
93.6	0.347527	0.349009	0.744285	0.667931		93.6	0.358706	0.399498	0.767409	0.705552		93.6	0.141323	0.0970526	0.677804	0.296736
93.7	0.348476	0.350013	0.744527	0.667872		93.7	0.359655	0.400501	0.767651	0.705493		93.7	0.143228	0.0952315	0.67752	0.296556
93.8	0.348129	0.348084	0.745011	0.669762		93.8	0.359308	0.398572	0.768135	0.707383		93.8	0.142387	0.0979817	0.677729	0.29614
93.9	0.348885	0.350169	0.744923	0.668835		93.9	0.360064	0.400657	0.768047	0.706456		93.9	0.14328	0.0967864	0.676097	0.296227
94	0.347384	0.350586	0.744783	0.669357		94	0.358563	0.401075	0.767907	0.706978		94	0.143738	0.0953182	0.677207	0.295936
94.1	0.347083	0.351171	0.746176	0.667765		94.1	0.358262	0.40166	0.7693	0.705386		94.1	0.144646	0.0950995	0.676863	0.298048
94.2	0.346958	0.35146	0.744965	0.668025		94.2	0.358137	0.401949	0.768089	0.705646		94.2	0.143812	0.0973153	0.67703	0.298094
94.3	0.34644	0.350594	0.746426	0.667913		94.3	0.357619	0.401083	0.76955	0.705534		94.3	0.144311	0.0936303	0.67701	0.297381
94.4	0.34501	0.349379	0.747226	0.666425		94.4	0.356189	0.399867	0.77035	0.704046		94.4	0.14388	0.0948817	0.677516	0.297005
94.5	0.345095	0.348781	0.748604	0.666616		94.5	0.356274	0.39927	0.771728	0.704237		94.5	0.14344	0.0957483	0.676973	0.297359
94.6	0.345991	0.348799	0.747321	0.66729		94.6	0.35717	0.399287	0.770445	0.704911		94.6	0.142245	0.0942312	0.676147	0.295763
94.7	0.345789	0.347377	0.747673	0.667198		94.7	0.356968	0.397866	0.770797	0.704819		94.7	0.141715	0.0954702	0.676174	0.296022
94.8	0.344433	0.347847	0.748806	0.667		94.8	0.355612	0.398336	0.77193	0.704621		94.8	0.141649	0.0962704	0.676125	0.294874
94.9	0.345106	0.347727	0.748856	0.666896		94.9	0.356285	0.398216	0.77198	0.704517		94.9	0.141358	0.0958132	0.6756	0.295239
95	0.345936	0.348088	0.749252	0.667601		95	0.357115	0.398577	0.772376	0.705222		95	0.140957	0.0956381	0.67589	0.294647
95.1	0.345755	0.348257	0.74847	0.668501		95.1	0.356934	0.398745	0.771594	0.706122		95.1	0.141437	0.0969584	0.675616	0.294415
95.2	0.346284	0.346184	0.749327	0.668429		95.2	0.357463	0.396672	0.772451	0.70605		95.2	0.141807	0.0960597	0.675901	0.295023
95.3	0.344969	0.344893	0.748449	0.669316		95.3	0.356148	0.395381	0.771573	0.706937		95.3	0.1416	0.0969206	0.674875	0.29252
95.4	0.344672	0.346643	0.747803	0.669575		95.4	0.355851	0.397132	0.770927	0.707196		95.4	0.142299	0.0970483	0.674514	0.293144
95.5	0.345657	0.345763	0.749324	0.669126		95.5	0.356836	0.396251	0.772447	0.706747		95.5	0.144171	0.0977966	0.675041	0.293015
95.6	0.346415	0.346151	0.748511	0.670255		95.6	0.357594	0.39664	0.771634	0.707876		95.6	0.143947	0.0977635	0.673364	0.293316
95.7	0.345275	0.34879	0.74925	0.669364		95.7	0.356454	0.399279	0.772374	0.706985		95.7	0.14512	0.0947855	0.674291	0.293193
95.8	0.345398	0.348184	0.749063	0.670602		95.8	0.356577	0.398673	0.772187	0.708223		95.8	0.1438	0.0938175	0.672729	0.292377
95.9	0.344258	0.349772	0.748759	0.669611		95.9	0.355437	0.40026	0.771883	0.707232		95.9	0.144973	0.0930632	0.672037	0.292944
96	0.344222	0.348592	0.749193	0.669398		96	0.355401	0.39908	0.772317	0.707019		96	0.143826	0.0931475	0.674093	0.292767
96.1	0.344707	0.350082	0.750831	0.668846		96.1	0.355886	0.40057	0.773955	0.706467		96.1	0.144644	0.0924922	0.672372	0.292854
96.2	0.346532	0.350114	0.749982	0.669131		96.2	0.357711	0.400603	0.773106	0.706752		96.2	0.143844	0.0932351	0.67371	0.292419
96.3	0.345238	0.349696	0.750554	0.669649		96.3	0.356417	0.400185	0.773678	0.70727		96.3	0.143525	0.0916841	0.673817	0.292012
96.4	0.345745	0.34997	0.750602	0.669199		96.4	0.356924	0.400459	0.773726	0.70682		96.4	0.142504	0.0935979	0.674993	0.291776
96.5	0.34791	0.34976	0.751721	0.671118		96.5	0.359089	0.400248	0.774845	0.708739		96.5	0.143208	0.0935363	0.673789	0.290143
96.6	0.347006	0.349639	0.750526	0.670774		96.6	0.358185	0.400128	0.77365	0.708395		96.6	0.142876	0.093129	0.675906	0.289356
96.7	0.347804	0.350596	0.749832	0.670816		96.7	0.358983	0.401085	0.772956	0.708437		96.7	0.143311	0.0938726	0.674851	0.289577
96.8	0.347732	0.350811	0.750289	0.670949		96.8	0.358911	0.401299	0.773413	0.70857		96.8	0.142402	0.0936547	0.674053	0.289413
96.9	0.348638	0.350389	0.750409	0.671894		96.9	0.359817	0.400877	0.773533	0.709515		96.9	0.141723	0.094942	0.675741	0.290224
97	0.34853	0.350815	0.751614	0.672638		97	0.359709	0.401303	0.774738	0.710259		97	0.141896	0.0954835	0.674554	0.289191
97.1	0.348329	0.351014	0.751269	0.671718		97.1	0.359507	0.401503	0.774393	0.709339		97.1	0.142839	0.0959766	0.67467	0.289814
97.2	0.347699	0.351176	0.75021	0.672357		97.2	0.358878	0.401665	0.773334	0.709978		97.2	0.142948	0.0954635	0.67499	0.289684
97.3	0.34779	0.351852	0.750043	0.671978		97.3	0.358969	0.402341	0.773167	0.709599		97.3	0.141527	0.0964267	0.675206	0.288983
97.4	0.348622	0.35135	0.75128	0.672396		97.4	0.359801	0.401839	0.774404	0.710017		97.4	0.14282	0.0962765	0.674232	0.290812
97.5	0.347961	0.351268	0.75225	0.670964		97.5	0.35914	0.401757	0.775374	0.708585		97.5	0.142219	0.096624	0.675845	0.291268
97.6	0.346859	0.352022	0.751432	0.671162		97.6	0.358038	0.402511	0.774556	0.708783		97.6	0.1413	0.0949895	0.673974	0.2909
97.7	0.345693	0.350222	0.751875	0.670605		97.7	0.356872	0.400711	0.774999	0.708226		97.7	0.142051	0.092356	0.675151	0.290955
97.8	0.346521	0.34914	0.752755	0.671944		97.8	0.3577	0.399629	0.775879	0.709565		97.8	0.140515	0.0940571	0.674309	0.29089
97.9	0.344997	0.34986	0.752513	0.670067		97.9	0.356176	0.400349	0.775637	0.707688		97.9	0.139339	0.0938521	0.675144	0.290497
98	0.346342	0.350087	0.753294	0.670868		98	0.357521	0.400575	0.776417	0.708489		98	0.141557	0.0930389	0.676488	0.290534
98.1	0.346867	0.349484	0.754194	0.672001		98.1	0.358046	0.399972	0.777318	0.709622		98.1	0.142067	0.0935996	0.675098	0.28899
98.2	0.347841	0.349968	0.752107	0.67121		98.2	0.35902	0.400456	0.775231	0.708831		98.2	0.141224	0.092025	0.676179	0.288443
98.3	0.347097	0.348703	0.753583	0.673172		98.3	0.358276	0.399191	0.776707	0.710793		98.3	0.142323	0.0910762	0.675501	0.286663
98.4	0.348467	0.347409	0.754502	0.672942		98.4	0.359646	0.397898	0.777626	0.710563		98.4	0.141213	0.0927426	0.676495	0.287216
98.5	0.348105	0.347498	0.754405	0.673769		98.5	0.359284	0.397986	0.777529	0.71139		98.5	0.141919	0.0914583	0.674655	0.285382
98.6	0.347319	0.347378	0.753735	0.673672		98.6	0.358498	0.397866	0.776859	0.711293		98.6	0.142275	0.090854	0.674346	0.286833
98.7	0.348032	0.34676	0.753919	0.674869		98.7	0.359211	0.397249	0.777043	0.71249		98.7	0.141566	0.0909925	0.67384	0.286047
98.8	0.346099	0.347376	0.754058	0.674131		98.8	0.357278	0.397865	0.777182	0.711752		98.8	0.141334	0.092503	0.673339	0.285582
98.9	0.346205	0.347456	0.754878	0.675389		98.9	0.357384	0.397945	0.778002	0.71301		98.9	0.142119	0.0925392	0.675321	0.285287
99	0.346264	0.346551	0.755772	0.674398		99	0.357443	0.39704	0.778896	0.712019		99	0.142961	0.0916896	0.67392	0.285127
99.1	0.346164	0.348689	0.752692	0.674447		99.1	0.357343	0.399177	0.775816	0.712068		99.1	0.142408	0.092689	0.6734	0.285681
99.2	0.345751	0.349756	0.754288	0.675999		99.2	0.35693	0.400244	0.777412	0.71362		99.2	0.144257	0.092335	0.672347	0.285376
99.3	0.345839	0.347605	0.754995	0.675036		99.3	0.357018	0.398094	0.778119	0.712657		99.3	0.142134	0.0944277	0.674184	0.284984
99.4	0.345734	0.348077	0.755727	0.67595		99.4	0.356913	0.398565	0.778851	0.713571		99.4	0.141741	0.0934013	0.672465	0.285056
99.5	0.343364	0.348428	0.754689	0.675006		99.5	0.354543	0.398917	0.777812	0.712627		99.5	0.140723	0.0935815	0.6721	0.285447
99.6	0.34458	0.34655	0.755433	0.675164		99.6	0.355759	0.397039	0.778557	0.712785		99.6	0.141146	0.0941044	0.671192	0.285114
99.7	0.343438	0.346071	0.7555	0.67546		99.7	0.354617	0.39656	0.778624	0.713081		99.7	0.139244	0.0929378	0.671633	0.283817
99.8	0.344806	0.3474	0.754757	0.675272		99.8	0.355985	0.397889	0.777881	0.712893		99.8	0.138255	0.0946165	0.671533	0.284413
99.9	0.344693	0.345799	0.754419	0.674003		99.9	0.355872	0.396288	0.777543	0.711624		99.9	0.139032	0.0942343	0.673311	0.283395
100	0.345738	0.346347	0.755091	0.675243		100	0.356917	0.396835	0.778215	0.712864		100	0.139792	0.0961991	0.673092	0.283166
100.1	0.346325	0.346998	0.754911	0.675891		100.1	0.357504	0.397487	0.778035	0.713512		100.1	0.138439	0.0955121	0.671084	0.281106
100.2	0.347473	0.347542	0.752408	0.675054		100.2	0.358652	0.398031	0.775532	0.712675		100.2	0.138719	0.0933511	0.672892	0.28051
100.3	0.347041	0.348048	0.754326	0.676131		100.3	0.35822	0.398537	0.77745	0.713752		100.3	0.137949	0.0948676	0.672209	0.279296
100.4	0.348202	0.349085	0.754265	0.674665		100.4	0.359381	0.399574	0.777389	0.712286		100.4	0.137306	0.0937451	0.670654	0.280834
100.5	0.347296	0.348005	0.755186	0.675986		100.5	0.358475	0.398494	0.77831	0.713607		100.5	0.138959	0.0925438	0.669937	0.278806
100.6	0.347351	0.349352	0.755106	0.67553		100.6	0.35853	0.39984	0.77823	0.713151		100.6	0.138679	0.0934373	0.670821	0.279151
100.7	0.346506	0.348952	0.755161	0.675968		100.7	0.357685	0.39944	0.778285	0.713589		100.7	0.139054	0.0920422	0.671888	0.278844
100.8	0.345572	0.349684	0.75534	0.675446		100.8	0.356751	0.400173	0.778464	0.713067		100.8	0.140226	0.0926218	0.670925	0.280017
100.9	0.346394	0.34958	0.756084	0.675399		100.9	0.357572	0.400069	0.779208	0.71302		100.9	0.140917	0.0918474	0.67293	0.279529
101	0.347445	0.350216	0.75646	0.675709		101	0.358624	0.400705	0.779584	0.71333		101	0.141559	0.0900773	0.671488	0.279991
101.1	0.346894	0.351584	0.75601	0.676093		101.1	0.358073	0.402072	0.779134	0.713714		101.1	0.14195	0.0903016	0.671948	0.280297
101.2	0.345842	0.351178	0.757042	0.67631		101.2	0.357021	0.401666	0.780166	0.713931		101.2	0.143052	0.090543	0.671811	0.280135
101.3	0.34591	0.3506	0.756837	0.675512		101.3	0.357089	0.401088	0.779961	0.713133		101.3	0.142104	0.0896553	0.671655	0.280069
101.4	0.34625	0.351955	0.756814	0.676586		101.4	0.357429	0.402444	0.779938	0.714207		101.4	0.142529	0.0881998	0.670153	0.280297
101.5	0.344705	0.350999	0.757047	0.676735		101.5	0.355884	0.401487	0.780171	0.714356		101.5	0.143094	0.0894927	0.670199	0.281199
101.6	0.346259	0.350737	0.756241	0.676682		101.6	0.357438	0.401226	0.779365	0.714303		101.6	0.1433	0.0901593	0.669855	0.279305
101.7	0.344486	0.349851	0.756684	0.676913		101.7	0.355664	0.40034	0.779808	0.714534		101.7	0.14264	0.08932	0.670099	0.279325
101.8	0.345819	0.349008	0.75617	0.675944		101.8	0.356998	0.399496	0.779294	0.713565		101.8	0.142417	0.09183	0.671575	0.280474
101.9	0.345963	0.349139	0.755647	0.674976		101.9	0.357142	0.399628	0.778771	0.712597		101.9	0.142249	0.0927568	0.670711	0.279768
102	0.346017	0.350484	0.75727	0.676315		102	0.357196	0.400972	0.780394	0.713936		102	0.14245	0.0935182	0.669331	0.279859
102.1	0.346279	0.350948	0.755625	0.676785		102.1	0.357458	0.401437	0.778749	0.714406		102.1	0.14211	0.0937945	0.669258	0.278805
102.2	0.347201	0.351803	0.754735	0.675938		102.2	0.35838	0.402291	0.777859	0.713559		102.2	0.141197	0.0937715	0.668318	0.279347
102.3	0.346298	0.352134	0.755991	0.676464		102.3	0.357477	0.402622	0.779115	0.714085		102.3	0.141543	0.094178	0.667628	0.279488
102.4	0.347226	0.351616	0.757995	0.67552		102.4	0.358404	0.402105	0.781119	0.713141		102.4	0.140418	0.094348	0.666396	0.278889
102.5	0.34652	0.350905	0.757243	0.67706		102.5	0.357699	0.401393	0.780367	0.714681		102.5	0.139251	0.0946612	0.667253	0.278459
102.6	0.346054	0.351886	0.756471	0.67672		102.6	0.357233	0.402375	0.779595	0.714341		102.6	0.138451	0.0937272	0.667266	0.279015
102.7	0.347408	0.349446	0.756542	0.67641		102.7	0.358587	0.399935	0.779666	0.714031		102.7	0.138959	0.0933758	0.667769	0.279548
102.8	0.346805	0.349772	0.756904	0.67668		102.8	0.357984	0.400261	0.780028	0.714301		102.8	0.138035	0.0929139	0.667951	0.278991
102.9	0.347921	0.350649	0.75789	0.675959		102.9	0.3591	0.401138	0.781014	0.71358		102.9	0.138236	0.0916009	0.66777	0.278698
103	0.347767	0.348959	0.759052	0.675832		103	0.358946	0.399447	0.782176	0.713453		103	0.13772	0.0908518	0.669023	0.278593
103.1	0.347422	0.348362	0.758471	0.67487		103.1	0.358601	0.39885	0.781595	0.712491		103.1	0.137676	0.0917699	0.668759	0.278966
103.2	0.347416	0.348918	0.758694	0.67624		103.2	0.358595	0.399407	0.781818	0.713861		103.2	0.137726	0.0908629	0.666602	0.277688
103.3	0.347695	0.347928	0.760529	0.675839		103.3	0.358874	0.398417	0.783653	0.71346		103.3	0.138082	0.0915978	0.667027	0.277715
103.4	0.347026	0.347383	0.760729	0.67701		103.4	0.358205	0.397872	0.783853	0.714631		103.4	0.138598	0.0898106	0.666539	0.276617
103.5	0.347022	0.347615	0.761149	0.677847		103.5	0.358201	0.398104	0.784273	0.715468		103.5	0.139208	0.0913407	0.666451	0.276993
103.6	0.348205	0.347689	0.760662	0.677924		103.6	0.359384	0.398177	0.783786	0.715545		103.6	0.140181	0.0910969	0.668235	0.274479
103.7	0.346607	0.346486	0.761487	0.676678		103.7	0.357786	0.396974	0.784611	0.714299		103.7	0.139997	0.0918259	0.669386	0.275461
103.8	0.347414	0.347977	0.760879	0.677958		103.8	0.358593	0.398466	0.784003	0.715579		103.8	0.140323	0.0914015	0.668835	0.274528
103.9	0.3468	0.347477	0.759983	0.677457		103.9	0.357979	0.397966	0.783107	0.715078		103.9	0.139964	0.0928857	0.668332	0.274555
104	0.346665	0.347807	0.76106	0.678073		104	0.357844	0.398296	0.784184	0.715694		104	0.141195	0.0922734	0.668084	0.27443
104.1	0.34697	0.348747	0.76052	0.678332		104.1	0.358149	0.399236	0.783644	0.715953		104.1	0.14041	0.0914067	0.667674	0.274838
104.2	0.346507	0.348956	0.760263	0.679597		104.2	0.357686	0.399445	0.783387	0.717218		104.2	0.141116	0.0923936	0.667636	0.27567
104.3	0.346137	0.349224	0.760393	0.679791		104.3	0.357316	0.399712	0.783517	0.717412		104.3	0.140016	0.091529	0.668321	0.273807
104.4	0.346145	0.349304	0.76191	0.680762		104.4	0.357324	0.399793	0.785034	0.718383		104.4	0.139184	0.0926687	0.666876	0.273464
104.5	0.346702	0.348614	0.759136	0.68111		104.5	0.357881	0.399103	0.78226	0.718731		104.5	0.139447	0.0915984	0.668172	0.274121
104.6	0.346645	0.349208	0.758769	0.679896		104.6	0.357824	0.399696	0.781893	0.717517		104.6	0.139517	0.0917255	0.66739	0.273607
104.7	0.347906	0.349379	0.758298	0.679827		104.7	0.359085	0.399868	0.781422	0.717448		104.7	0.139296	0.0915124	0.666991	0.273879
104.8	0.347289	0.347742	0.757604	0.679872		104.8	0.358468	0.398231	0.780728	0.717493		104.8	0.14042	0.0900631	0.668318	0.273452
104.9	0.346664	0.348682	0.759453	0.678522		104.9	0.357843	0.399171	0.782577	0.716143		104.9	0.140347	0.0908798	0.668174	0.272927
105	0.347957	0.348561	0.758418	0.678353		105	0.359136	0.39905	0.781541	0.715974		105	0.140415	0.0904689	0.668006	0.273232
105.1	0.347925	0.348909	0.758641	0.679473		105.1	0.359104	0.399398	0.781765	0.717094		105.1	0.140515	0.0905595	0.666928	0.27338
105.2	0.348661	0.350134	0.760679	0.679648		105.2	0.35984	0.400623	0.783803	0.717269		105.2	0.139617	0.0903003	0.666056	0.273608
105.3	0.348874	0.349448	0.760023	0.678218		105.3	0.360053	0.399936	0.783147	0.715839		105.3	0.139295	0.0904731	0.666832	0.274586
105.4	0.348759	0.349643	0.760282	0.679382		105.4	0.359938	0.400131	0.783406	0.717003		105.4	0.140245	0.0882273	0.666263	0.27369
105.5	0.348567	0.350108	0.760704	0.679094		105.5	0.359746	0.400597	0.783828	0.716715		105.5	0.139281	0.0911797	0.667676	0.274709
105.6	0.348888	0.350011	0.760223	0.677714		105.6	0.360067	0.4005	0.783347	0.715335		105.6	0.138923	0.0908481	0.667896	0.273
105.7	0.347035	0.349366	0.76063	0.677475		105.7	0.358214	0.399854	0.783754	0.715096		105.7	0.138247	0.0889627	0.667974	0.272354
105.8	0.347798	0.349701	0.760493	0.678518		105.8	0.358977	0.40019	0.783617	0.716139		105.8	0.137396	0.0901073	0.667507	0.272927
105.9	0.346826	0.349983	0.761153	0.677392		105.9	0.358005	0.400471	0.784277	0.715013		105.9	0.138218	0.0909938	0.666793	0.27284
106	0.346602	0.350485	0.76237	0.678809		106	0.357781	0.400973	0.785494	0.71643		106	0.139958	0.0887694	0.66551	0.272495
106.1	0.346766	0.349191	0.7635	0.67943		106.1	0.357945	0.399679	0.786624	0.717051		106.1	0.138748	0.0896086	0.667755	0.271923
106.2	0.344866	0.350882	0.763057	0.680246		106.2	0.356045	0.401371	0.78618	0.717867		106.2	0.137939	0.0904104	0.667544	0.270927
106.3	0.345249	0.350723	0.762876	0.680395		106.3	0.356428	0.401212	0.786	0.718016		106.3	0.138501	0.0883153	0.666346	0.269148
106.4	0.344899	0.349123	0.762416	0.681897		106.4	0.356078	0.399612	0.78554	0.719518		106.4	0.138685	0.0915152	0.666468	0.270649
106.5	0.344973	0.349823	0.760963	0.680942		106.5	0.356152	0.400311	0.784087	0.718563		106.5	0.138639	0.0903936	0.667766	0.270202
106.6	0.344647	0.350221	0.761784	0.681968		106.6	0.355826	0.40071	0.784908	0.719589		106.6	0.139072	0.0914622	0.665663	0.270724
106.7	0.344486	0.347934	0.761559	0.68223		106.7	0.355665	0.398423	0.784683	0.719851		106.7	0.138561	0.0914972	0.666183	0.270801
106.8	0.345875	0.347082	0.761659	0.682059		106.8	0.357054	0.39757	0.784783	0.71968		106.8	0.139805	0.0919438	0.667951	0.267873
106.9	0.34455	0.349869	0.761715	0.682603		106.9	0.355729	0.400357	0.784839	0.720224		106.9	0.139713	0.0902718	0.667201	0.268361
107	0.345997	0.347971	0.760192	0.682688		107	0.357176	0.39846	0.783316	0.720309		107	0.139419	0.0911605	0.666644	0.269386
107.1	0.344002	0.347705	0.760834	0.681567		107.1	0.355181	0.398194	0.783958	0.719188		107.1	0.140164	0.0910292	0.667933	0.268893
107.2	0.346151	0.348516	0.760065	0.680877		107.2	0.35733	0.399005	0.783189	0.718498		107.2	0.139558	0.0899794	0.666935	0.269057
107.3	0.346655	0.34737	0.758639	0.681761		107.3	0.357834	0.397859	0.781763	0.719382		107.3	0.140167	0.0902567	0.668349	0.268894
107.4	0.346145	0.349199	0.759508	0.681783		107.4	0.357324	0.399687	0.782632	0.719404		107.4	0.140008	0.090221	0.667505	0.269083
107.5	0.347168	0.350675	0.759093	0.682105		107.5	0.358347	0.401163	0.782217	0.719726		107.5	0.139765	0.0895042	0.66656	0.270058
107.6	0.347199	0.350266	0.759336	0.68051		107.6	0.358378	0.400755	0.78246	0.718131		107.6	0.140284	0.0895636	0.666746	0.268862
107.7	0.34612	0.350353	0.761306	0.681645		107.7	0.357299	0.400841	0.78443	0.719266		107.7	0.140076	0.0875017	0.668177	0.267705
107.8	0.347275	0.351431	0.760419	0.681402		107.8	0.358454	0.40192	0.783543	0.719023		107.8	0.141249	0.0879426	0.665911	0.26979
107.9	0.347265	0.350669	0.761919	0.681548		107.9	0.358444	0.401157	0.785043	0.719169		107.9	0.142489	0.0875699	0.66504	0.269398
108	0.347052	0.351057	0.761691	0.683891		108	0.358231	0.401545	0.784815	0.721512		108	0.142107	0.0869579	0.665444	0.268084
108.1	0.346513	0.350883	0.762139	0.683356		108.1	0.357692	0.401372	0.785263	0.720977		108.1	0.141141	0.0877336	0.664825	0.267499
108.2	0.346726	0.35168	0.762333	0.683947		108.2	0.357905	0.402168	0.785457	0.721568		108.2	0.141955	0.0868273	0.662482	0.268384
108.3	0.347402	0.351148	0.76171	0.684197		108.3	0.358581	0.401637	0.784834	0.721818		108.3	0.143051	0.0880749	0.662987	0.267343
108.4	0.347131	0.352063	0.761836	0.684547		108.4	0.35831	0.402552	0.78496	0.722168		108.4	0.142219	0.0895558	0.662532	0.268257
108.5	0.346416	0.35198	0.763534	0.684326		108.5	0.357595	0.402469	0.786657	0.721947		108.5	0.142497	0.0888091	0.662721	0.267835
108.6	0.346414	0.351247	0.764477	0.685032		108.6	0.357593	0.401735	0.787601	0.722653		108.6	0.141762	0.0914056	0.661056	0.26741
108.7	0.346399	0.350925	0.763052	0.683663		108.7	0.357578	0.401414	0.786176	0.721284		108.7	0.140091	0.0905791	0.661496	0.265668
108.8	0.347556	0.35159	0.763936	0.68406		108.8	0.358735	0.402079	0.78706	0.721681		108.8	0.140695	0.0913355	0.662248	0.264333
108.9	0.345776	0.35137	0.762926	0.683461		108.9	0.356955	0.401859	0.78605	0.721082		108.9	0.140227	0.0922945	0.663177	0.265378
109	0.345479	0.350165	0.761755	0.682956		109	0.356658	0.400654	0.784879	0.720577		109	0.138858	0.0929131	0.662534	0.264319
109.1	0.344808	0.351364	0.761993	0.682275		109.1	0.355987	0.401852	0.785117	0.719896		109.1	0.140125	0.0904099	0.663807	0.263382
109.2	0.346495	0.351763	0.761431	0.683336		109.2	0.357674	0.402252	0.784555	0.720957		109.2	0.138426	0.0923409	0.66469	0.263617
109.3	0.345875	0.351772	0.761967	0.684459		109.3	0.357054	0.402261	0.785091	0.72208		109.3	0.138507	0.0919318	0.665707	0.263695
109.4	0.34479	0.352854	0.761438	0.683006		109.4	0.355969	0.403343	0.784562	0.720627		109.4	0.137554	0.089946	0.665521	0.264102
109.5	0.345562	0.352479	0.761888	0.683023		109.5	0.356741	0.402968	0.785012	0.720644		109.5	0.137326	0.0897918	0.666488	0.263886
109.6	0.343302	0.350041	0.762101	0.681107		109.6	0.354481	0.40053	0.785225	0.718728		109.6	0.137268	0.0897878	0.667376	0.26408
109.7	0.343787	0.350262	0.762102	0.681777		109.7	0.354966	0.400751	0.785226	0.719398		109.7	0.137131	0.0893185	0.667277	0.262656
109.8	0.344511	0.348842	0.761053	0.68231		109.8	0.35569	0.39933	0.784177	0.719931		109.8	0.137691	0.0895829	0.666442	0.264518
109.9	0.345077	0.347697	0.761088	0.68289		109.9	0.356256	0.398186	0.784211	0.720511		109.9	0.13687	0.0906419	0.666698	0.263914
110	0.344065	0.348953	0.761207	0.683901		110	0.355244	0.399442	0.784331	0.721522		110	0.138474	0.0901879	0.665581	0.262487
110.1	0.343802	0.34778	0.760698	0.682111		110.1	0.354981	0.398268	0.783822	0.719732		110.1	0.13816	0.0911498	0.664768	0.262297
110.2	0.345122	0.348822	0.761232	0.682338		110.2	0.356301	0.39931	0.784356	0.719959		110.2	0.138554	0.0895211	0.66499	0.262878
110.3	0.343849	0.349113	0.76102	0.682322		110.3	0.355028	0.399602	0.784144	0.719943		110.3	0.139286	0.0895232	0.66564	0.262355
110.4	0.344628	0.348388	0.76121	0.682645		110.4	0.355807	0.398876	0.784334	0.720266		110.4	0.13887	0.0906207	0.664756	0.263266
110.5	0.343132	0.348074	0.76241	0.683242		110.5	0.354311	0.398563	0.785534	0.720863		110.5	0.138511	0.0907859	0.664612	0.262095
110.6	0.344062	0.348695	0.763439	0.683579		110.6	0.355241	0.399184	0.786563	0.7212		110.6	0.138049	0.0907955	0.663285	0.262242
110.7	0.344343	0.349141	0.763063	0.682993		110.7	0.355522	0.39963	0.786187	0.720614		110.7	0.137808	0.0908347	0.662999	0.262402
110.8	0.344575	0.349592	0.763096	0.683325		110.8	0.355754	0.40008	0.78622	0.720946		110.8	0.138	0.0929994	0.663321	0.262532
110.9	0.344494	0.349383	0.763557	0.683993		110.9	0.355673	0.399872	0.786681	0.721614		110.9	0.138825	0.0920375	0.662593	0.261989
111	0.345457	0.349002	0.763374	0.684104		111	0.356636	0.39949	0.786498	0.721725		111	0.137569	0.0916991	0.662237	0.262051
111.1	0.344966	0.350286	0.764539	0.684569		111.1	0.356145	0.400775	0.787663	0.72219		111.1	0.138408	0.0904861	0.663518	0.261446
111.2	0.346059	0.3503	0.763756	0.684968		111.2	0.357238	0.400789	0.78688	0.722589		111.2	0.138195	0.0925547	0.66353	0.26232
111.3	0.345367	0.349631	0.764791	0.685094		111.3	0.356546	0.40012	0.787915	0.722715		111.3	0.137668	0.0900397	0.663614	0.262223
111.4	0.344814	0.351192	0.764458	0.684067		111.4	0.355993	0.401681	0.787582	0.721688		111.4	0.13729	0.0897629	0.664167	0.262418
111.5	0.345874	0.350437	0.765974	0.684159		111.5	0.357053	0.400926	0.789098	0.72178		111.5	0.137064	0.0893647	0.66393	0.262327
111.6	0.345048	0.349525	0.765074	0.684263		111.6	0.356227	0.400013	0.788198	0.721884		111.6	0.136998	0.0894055	0.6644	0.261212
111.7	0.346102	0.351301	0.766076	0.684659		111.7	0.357281	0.401789	0.7892	0.72228		111.7	0.136841	0.0894304	0.663165	0.260912
111.8	0.346684	0.350759	0.76585	0.685086		111.8	0.357863	0.401248	0.788973	0.722707		111.8	0.137772	0.0879687	0.663427	0.261791
111.9	0.347279	0.350958	0.765314	0.685301		111.9	0.358458	0.401446	0.788438	0.722922		111.9	0.138245	0.0884884	0.662477	0.261193
112	0.346265	0.352024	0.765732	0.683332		112	0.357444	0.402512	0.788856	0.720953		112	0.139231	0.0894489	0.663612	0.259953
112.1	0.346615	0.351698	0.765608	0.682628		112.1	0.357794	0.402186	0.788732	0.720249		112.1	0.1394	0.0885604	0.663156	0.260635
112.2	0.347169	0.352644	0.765219	0.683619		112.2	0.358348	0.403132	0.788343	0.72124		112.2	0.139898	0.0873514	0.663636	0.261531
112.3	0.346803	0.351692	0.764541	0.684633		112.3	0.357982	0.40218	0.787665	0.722254		112.3	0.139983	0.0895318	0.663918	0.261134
112.4	0.347746	0.351317	0.765381	0.684297		112.4	0.358925	0.401805	0.788505	0.721918		112.4	0.139671	0.0895606	0.66209	0.26069
112.5	0.348037	0.35004	0.766506	0.685727		112.5	0.359216	0.400528	0.78963	0.723348		112.5	0.140065	0.0893426	0.662797	0.260272
112.6	0.348893	0.351563	0.765634	0.685064		112.6	0.360072	0.402052	0.788758	0.722685		112.6	0.139692	0.0888463	0.662486	0.260954
112.7	0.34913	0.351238	0.76505	0.685606		112.7	0.360309	0.401727	0.788174	0.723227		112.7	0.139794	0.0905332	0.662298	0.260987
112.8	0.349208	0.35139	0.765404	0.686817		112.8	0.360387	0.401879	0.788528	0.724438		112.8	0.139276	0.0903596	0.661835	0.260386
112.9	0.349406	0.349864	0.76536	0.688006		112.9	0.360585	0.400353	0.788484	0.725627		112.9	0.138811	0.090228	0.662231	0.259441
113	0.349692	0.350454	0.764816	0.687125		113	0.360871	0.400942	0.78794	0.724746		113	0.137957	0.0914376	0.662024	0.259078
113.1	0.348902	0.350631	0.766045	0.688638		113.1	0.360081	0.40112	0.789169	0.726259		113.1	0.13914	0.0893565	0.661432	0.25869
113.2	0.348868	0.350531	0.766035	0.688481		113.2	0.360047	0.40102	0.789159	0.726102		113.2	0.137323	0.0906749	0.661621	0.25986
113.3	0.348103	0.351251	0.766519	0.688137		113.3	0.359282	0.40174	0.789643	0.725758		113.3	0.135949	0.0891799	0.661817	0.259755
113.4	0.347093	0.351794	0.767843	0.688537		113.4	0.358272	0.402282	0.790967	0.726158		113.4	0.13661	0.0880751	0.662737	0.259054
113.5	0.34723	0.350036	0.766787	0.689589		113.5	0.358409	0.400524	0.789911	0.72721		113.5	0.135659	0.0881532	0.662042	0.25776
113.6	0.347397	0.350469	0.767671	0.690073		113.6	0.358576	0.400958	0.790794	0.727694		113.6	0.134934	0.0878544	0.661055	0.257243
113.7	0.346496	0.350551	0.767634	0.688911		113.7	0.357675	0.401039	0.790758	0.726532		113.7	0.13492	0.0872148	0.661144	0.257878
113.8	0.345952	0.350274	0.766632	0.688003		113.8	0.357131	0.400762	0.789756	0.725624		113.8	0.134966	0.0880242	0.662548	0.257625
113.9	0.346001	0.350057	0.766574	0.68782		113.9	0.35718	0.400545	0.789698	0.725441		113.9	0.134886	0.0876969	0.661056	0.257448
114	0.345471	0.350686	0.766812	0.685637		114	0.35665	0.401175	0.789936	0.723258		114	0.136416	0.0880182	0.662688	0.256817
114.1	0.346644	0.351482	0.766101	0.68545		114.1	0.357823	0.40197	0.789225	0.723071		114.1	0.137074	0.0877044	0.661017	0.257555
114.2	0.346087	0.351225	0.766124	0.686366		114.2	0.357266	0.401713	0.789248	0.723987		114.2	0.136333	0.0881599	0.660496	0.257706
114.3	0.345624	0.350906	0.767937	0.685885		114.3	0.356803	0.401395	0.791061	0.723506		114.3	0.136191	0.0894419	0.659796	0.257024
114.4	0.347466	0.349726	0.768452	0.686009		114.4	0.358645	0.400215	0.791576	0.72363		114.4	0.136691	0.0894454	0.65925	0.258025
114.5	0.347819	0.350021	0.766875	0.686683		114.5	0.358998	0.40051	0.789999	0.724304		114.5	0.136299	0.090164	0.661452	0.258152
114.6	0.347402	0.35239	0.766435	0.686587		114.6	0.358581	0.402879	0.789559	0.724208		114.6	0.137264	0.0899657	0.660876	0.257559
114.7	0.348663	0.351538	0.768147	0.687185		114.7	0.359842	0.402026	0.791271	0.724806		114.7	0.136543	0.0916563	0.66156	0.258231
114.8	0.348009	0.351585	0.767538	0.688033		114.8	0.359187	0.402074	0.790662	0.725654		114.8	0.136527	0.0915594	0.66154	0.257323
114.9	0.346794	0.350629	0.767345	0.687768		114.9	0.357973	0.401118	0.790469	0.725389		114.9	0.137334	0.0903158	0.662248	0.258138
115	0.347668	0.35126	0.767304	0.687348		115	0.358847	0.401748	0.790428	0.724969		115	0.137824	0.0916877	0.662227	0.256568
115.1	0.34793	0.352711	0.768186	0.687596		115.1	0.359109	0.403199	0.79131	0.725217		115.1	0.137841	0.0899999	0.662511	0.25659
115.2	0.348021	0.352564	0.766969	0.687199		115.2	0.3592	0.403052	0.790093	0.72482		115.2	0.138063	0.0896646	0.663622	0.257578
115.3	0.347747	0.351736	0.766422	0.688317		115.3	0.358926	0.402225	0.789545	0.725938		115.3	0.139456	0.0899384	0.663574	0.257421
115.4	0.347812	0.35155	0.767602	0.68851		115.4	0.358991	0.402039	0.790725	0.726131		115.4	0.138874	0.0893174	0.664648	0.256445
115.5	0.348553	0.350293	0.76637	0.688818		115.5	0.359732	0.400782	0.789494	0.726439		115.5	0.13795	0.0892933	0.662041	0.255662
115.6	0.348977	0.349545	0.767924	0.687833		115.6	0.360156	0.400034	0.791048	0.725454		115.6	0.137452	0.0886096	0.663011	0.254694
115.7	0.347807	0.351246	0.766153	0.68651		115.7	0.358985	0.401734	0.789277	0.724131		115.7	0.138466	0.0897917	0.66352	0.253699
115.8	0.347655	0.351027	0.767401	0.686788		115.8	0.358834	0.401516	0.790525	0.724409		115.8	0.138292	0.0888208	0.662307	0.252676
115.9	0.347882	0.35153	0.767451	0.686128		115.9	0.359061	0.402018	0.790575	0.723749		115.9	0.139123	0.0874777	0.660771	0.252475
116	0.347227	0.352301	0.767076	0.685042		116	0.358405	0.402789	0.7902	0.722663		116	0.138684	0.0899596	0.661324	0.252183
116.1	0.34767	0.352399	0.767717	0.685347		116.1	0.358849	0.402887	0.790841	0.722968		116.1	0.138275	0.0893189	0.658082	0.252194
116.2	0.347198	0.351639	0.768554	0.684745		116.2	0.358377	0.402128	0.791678	0.722366		116.2	0.137935	0.0908628	0.657501	0.252479
116.3	0.347236	0.35186	0.768953	0.68419		116.3	0.358415	0.402349	0.792077	0.721811		116.3	0.137179	0.0907872	0.657732	0.251479
116.4	0.349066	0.352105	0.766727	0.685334		116.4	0.360245	0.402594	0.789851	0.722955		116.4	0.138247	0.0905406	0.65731	0.251869
116.5	0.348074	0.351737	0.767255	0.686398		116.5	0.359253	0.402225	0.790379	0.724019		116.5	0.13792	0.0914669	0.658115	0.251364
116.6	0.349067	0.352753	0.767703	0.686754		116.6	0.360246	0.403242	0.790827	0.724375		116.6	0.138103	0.0911217	0.658387	0.251729
116.7	0.349155	0.351897	0.767702	0.686395		116.7	0.360334	0.402386	0.790826	0.724016		116.7	0.136855	0.0905974	0.657587	0.252402
116.8	0.347667	0.350843	0.76756	0.687161		116.8	0.358846	0.401332	0.790684	0.724782		116.8	0.137437	0.0900753	0.657142	0.252515
116.9	0.346992	0.351094	0.767295	0.686784		116.9	0.358171	0.401583	0.790419	0.724405		116.9	0.136769	0.0885369	0.658549	0.252688
117	0.349519	0.350689	0.765852	0.687704		117	0.360698	0.401178	0.788976	0.725325		117	0.136492	0.0921158	0.659805	0.251853
117.1	0.35003	0.350011	0.766261	0.687858		117.1	0.361209	0.4005	0.789385	0.725479		117.1	0.137401	0.088807	0.660347	0.252381
117.2	0.349433	0.34788	0.765727	0.688235		117.2	0.360612	0.398368	0.788851	0.725856		117.2	0.137715	0.0892645	0.660841	0.253642
117.3	0.348869	0.348152	0.766176	0.688949		117.3	0.360048	0.39864	0.7893	0.72657		117.3	0.136737	0.0889789	0.660704	0.253436
117.4	0.349765	0.348129	0.767392	0.687181		117.4	0.360944	0.398618	0.790516	0.724802		117.4	0.136408	0.0878318	0.660235	0.253482
117.5	0.348877	0.346278	0.766846	0.688124		117.5	0.360056	0.396767	0.789969	0.725745		117.5	0.136149	0.0877932	0.660505	0.252254
117.6	0.34922	0.34755	0.767184	0.688327		117.6	0.360399	0.398039	0.790308	0.725948		117.6	0.136226	0.0884525	0.66197	0.251921
117.7	0.34641	0.34882	0.768151	0.688252		117.7	0.357589	0.399309	0.791275	0.725873		117.7	0.137669	0.0875834	0.661368	0.250719
117.8	0.346439	0.348202	0.769469	0.688525		117.8	0.357618	0.398691	0.792593	0.726146		117.8	0.135345	0.0867252	0.661194	0.250581
117.9	0.346252	0.348545	0.76887	0.687631		117.9	0.357431	0.399034	0.791994	0.725252		117.9	0.13582	0.0863801	0.661243	0.251552
118	0.345709	0.348094	0.768934	0.687732		118	0.356888	0.398582	0.792058	0.725353		118	0.136221	0.0889171	0.660211	0.250842
118.1	0.345613	0.347072	0.768458	0.686917		118.1	0.356792	0.397561	0.791582	0.724538		118.1	0.137176	0.0879282	0.658717	0.250163
118.2	0.345501	0.348515	0.767881	0.687195		118.2	0.356679	0.399003	0.791004	0.724816		118.2	0.136436	0.0896963	0.659232	0.248965
118.3	0.344778	0.349376	0.768506	0.688061		118.3	0.355957	0.399864	0.79163	0.725682		118.3	0.137765	0.0875988	0.659266	0.248762
118.4	0.345262	0.349036	0.768711	0.68846		118.4	0.356441	0.399524	0.791835	0.726081		118.4	0.138597	0.0890361	0.659932	0.247921
118.5	0.345486	0.349476	0.77003	0.68911		118.5	0.356665	0.399965	0.793154	0.726731		118.5	0.138084	0.0898597	0.659526	0.247871
118.6	0.345335	0.350735	0.770389	0.687957		118.6	0.356514	0.401223	0.793513	0.725578		118.6	0.139467	0.0885892	0.658964	0.249906
118.7	0.345766	0.349219	0.769821	0.688667		118.7	0.356945	0.399708	0.792945	0.726288		118.7	0.138828	0.0890635	0.65911	0.249461
118.8	0.346394	0.349247	0.769888	0.687368		118.8	0.357573	0.399736	0.793012	0.724989		118.8	0.138712	0.0888924	0.659669	0.249595
118.9	0.347834	0.349502	0.769985	0.688942		118.9	0.359013	0.399991	0.793109	0.726563		118.9	0.138738	0.0896248	0.660027	0.249734
119	0.349255	0.349549	0.769573	0.689007		119	0.360434	0.400037	0.792697	0.726628		119	0.139111	0.0908782	0.660936	0.250298
119.1	0.349228	0.350359	0.767873	0.688467		119.1	0.360407	0.400847	0.790997	0.726088		119.1	0.138432	0.088773	0.66008	0.250261
119.2	0.349228	0.351697	0.768044	0.687616		119.2	0.360407	0.402185	0.791168	0.725237		119.2	0.137712	0.0892208	0.659106	0.251363
119.3	0.349715	0.351439	0.768668	0.68809		119.3	0.360894	0.401927	0.791792	0.725711		119.3	0.13802	0.0886747	0.658823	0.250859
119.4	0.350196	0.35189	0.767888	0.686956		119.4	0.361375	0.402379	0.791012	0.724577		119.4	0.138172	0.088521	0.657462	0.249633
119.5	0.349911	0.352404	0.768299	0.688408		119.5	0.36109	0.402893	0.791423	0.726029		119.5	0.138269	0.0868729	0.658422	0.249093
119.6	0.350253	0.352856	0.768493	0.688317		119.6	0.361432	0.403344	0.791617	0.725938		119.6	0.137921	0.0867116	0.657666	0.249143
119.7	0.348225	0.353824	0.768425	0.687735		119.7	0.359404	0.404312	0.791549	0.725356		119.7	0.138034	0.0842166	0.655872	0.247391
119.8	0.35041	0.352362	0.767134	0.687874		119.8	0.361589	0.402851	0.790257	0.725495		119.8	0.137224	0.0838197	0.655524	0.247726
119.9	0.349644	0.350614	0.767134	0.688347		119.9	0.360823	0.401103	0.790258	0.725968		119.9	0.137096	0.0836658	0.656217	0.248419
120	0.348994	0.350638	0.766632	0.688218		120	0.360173	0.401127	0.789756	0.725839		120	0.137386	0.087156	0.655891	0.246673
120.1	0.34904	0.35079	0.765913	0.689391		120.1	0.360219	0.401279	0.789037	0.727012		120.1	0.137945	0.0834396	0.654529	0.246157
120.2	0.347973	0.351264	0.767467	0.690307		120.2	0.359152	0.401752	0.790591	0.727928		120.2	0.135784	0.0856448	0.656336	0.245139
120.3	0.347014	0.352298	0.767759	0.689612		120.3	0.358192	0.402787	0.790883	0.727233		120.3	0.137529	0.0841092	0.656596	0.245992
120.4	0.348206	0.350903	0.769974	0.689292		120.4	0.359385	0.401392	0.793098	0.726913		120.4	0.136635	0.0849917	0.656292	0.245143
120.5	0.347731	0.350592	0.770724	0.691681		120.5	0.35891	0.40108	0.793848	0.729302		120.5	0.136801	0.0850699	0.657788	0.24538
120.6	0.346201	0.351431	0.771774	0.691639		120.6	0.35738	0.40192	0.794898	0.72926		120.6	0.136252	0.0842187	0.659489	0.24702
120.7	0.348209	0.350994	0.770649	0.692608		120.7	0.359388	0.401483	0.793773	0.730229		120.7	0.135556	0.0841674	0.659355	0.246182
120.8	0.34804	0.350424	0.773007	0.691399		120.8	0.359219	0.400913	0.796131	0.72902		120.8	0.13553	0.084816	0.659113	0.247173
120.9	0.347375	0.350325	0.772648	0.693138		120.9	0.358554	0.400814	0.795772	0.730759		120.9	0.135653	0.085669	0.659949	0.247046
121	0.347916	0.352595	0.772378	0.692384		121	0.359095	0.403084	0.795502	0.730005		121	0.1361	0.0854022	0.659974	0.245894
121.1	0.347858	0.351544	0.771845	0.692815		121.1	0.359037	0.402033	0.794969	0.730436		121.1	0.135941	0.0865055	0.658518	0.246254
121.2	0.34687	0.351304	0.772894	0.692421		121.2	0.358049	0.401792	0.796018	0.730042		121.2	0.136185	0.087105	0.658553	0.245453
121.3	0.347518	0.349856	0.773752	0.691825		121.3	0.358697	0.400345	0.796876	0.729446		121.3	0.136742	0.0882533	0.657685	0.244384
121.4	0.347777	0.350217	0.773024	0.69235		121.4	0.358956	0.400705	0.796148	0.729971		121.4	0.136722	0.0880447	0.655871	0.243853
121.5	0.348765	0.350043	0.77369	0.692942		121.5	0.359944	0.400532	0.796814	0.730563		121.5	0.136801	0.0877753	0.656735	0.24441
121.6	0.348562	0.349868	0.772351	0.6921		121.6	0.359741	0.400357	0.795475	0.729721		121.6	0.137321	0.0875995	0.655196	0.244313
121.7	0.348628	0.349246	0.772266	0.691621		121.7	0.359807	0.399735	0.79539	0.729242		121.7	0.13943	0.0870718	0.654318	0.24449
121.8	0.349463	0.346246	0.771049	0.691843		121.8	0.360642	0.396734	0.794173	0.729464		121.8	0.138159	0.0892675	0.657186	0.243792
121.9	0.348218	0.347562	0.771302	0.692114		121.9	0.359397	0.39805	0.794426	0.729735		121.9	0.137615	0.0895206	0.655894	0.245118
122	0.347977	0.346993	0.770654	0.692408		122	0.359156	0.397482	0.793778	0.730029		122	0.13944	0.0922858	0.655048	0.243421
122.1	0.347379	0.347606	0.770402	0.692845		122.1	0.358558	0.398094	0.793526	0.730466		122.1	0.137591	0.090533	0.654144	0.24356
122.2	0.346745	0.347534	0.771118	0.690864		122.2	0.357924	0.398023	0.794242	0.728485		122.2	0.135879	0.0931561	0.655905	0.243774
122.3	0.346582	0.347062	0.770714	0.690959		122.3	0.357761	0.397551	0.793838	0.72858		122.3	0.138909	0.0912654	0.65454	0.243755
122.4	0.347854	0.347131	0.772321	0.691926		122.4	0.359033	0.39762	0.795445	0.729547		122.4	0.136511	0.0921729	0.655982	0.243471
122.5	0.346246	0.346842	0.771758	0.693214		122.5	0.357425	0.39733	0.794882	0.730835		122.5	0.135763	0.0909968	0.656875	0.244718
122.6	0.346107	0.347645	0.773074	0.692878		122.6	0.357286	0.398134	0.796198	0.730499		122.6	0.136098	0.0889498	0.656608	0.244852
122.7	0.346598	0.348262	0.772092	0.691737		122.7	0.357777	0.398751	0.795216	0.729358		122.7	0.136006	0.0900914	0.65737	0.244812
122.8	0.345606	0.34728	0.771889	0.690918		122.8	0.356785	0.397769	0.795013	0.728539		122.8	0.135245	0.0888853	0.658294	0.245092
122.9	0.345521	0.34803	0.77077	0.691242		122.9	0.3567	0.398518	0.793894	0.728863		122.9	0.135636	0.0856584	0.658457	0.243656
123	0.346063	0.349575	0.771854	0.690163		123	0.357242	0.400064	0.794977	0.727784		123	0.133418	0.0864052	0.657627	0.244084
123.1	0.34519	0.349035	0.770753	0.690327		123.1	0.356369	0.399523	0.793877	0.727948		123.1	0.133266	0.0860284	0.659013	0.243715
123.2	0.345404	0.349643	0.771725	0.690655		123.2	0.356583	0.400131	0.794849	0.728276		123.2	0.132781	0.0855247	0.659159	0.243653
123.3	0.34678	0.350183	0.772087	0.690438		123.3	0.357958	0.400671	0.795211	0.728059		123.3	0.132497	0.0855165	0.65854	0.244105
123.4	0.346274	0.351832	0.771312	0.690938		123.4	0.357453	0.40232	0.794436	0.728559		123.4	0.132461	0.0839747	0.658053	0.244106
123.5	0.347759	0.35231	0.771866	0.690227		123.5	0.358938	0.402798	0.79499	0.727848		123.5	0.133416	0.0834711	0.657669	0.243586
123.6	0.348384	0.351939	0.772338	0.6901		123.6	0.359563	0.402427	0.795462	0.727721		123.6	0.134072	0.0845911	0.657972	0.243538
123.7	0.346605	0.352639	0.771136	0.690961		123.7	0.357784	0.403127	0.79426	0.728582		123.7	0.134718	0.0848764	0.658506	0.243088
123.8	0.347615	0.352841	0.771341	0.691699		123.8	0.358794	0.403329	0.794465	0.72932		123.8	0.132909	0.0851948	0.658512	0.242441
123.9	0.346523	0.352876	0.771683	0.69114		123.9	0.357702	0.403365	0.794807	0.728761		123.9	0.134211	0.0849126	0.657252	0.2426
124	0.346169	0.351774	0.771662	0.691727		124	0.357348	0.402263	0.794786	0.729348		124	0.134351	0.0874059	0.655817	0.241833
124.1	0.346401	0.35317	0.772198	0.690259		124.1	0.35758	0.403658	0.795322	0.72788		124.1	0.133362	0.0866395	0.656396	0.240852
124.2	0.347264	0.351253	0.772818	0.690861		124.2	0.358442	0.401742	0.795942	0.728482		124.2	0.136046	0.0871834	0.657251	0.241588
124.3	0.347133	0.351088	0.771987	0.691864		124.3	0.358312	0.401577	0.795111	0.729485		124.3	0.136767	0.0867987	0.65584	0.241588
124.4	0.348608	0.352439	0.772828	0.691808		124.4	0.359786	0.402927	0.795952	0.729429		124.4	0.135849	0.0868395	0.65627	0.241527
124.5	0.347985	0.3501	0.774124	0.691823		124.5	0.359164	0.400589	0.797248	0.729444		124.5	0.137145	0.0871321	0.655392	0.242449
124.6	0.348379	0.351118	0.774441	0.691289		124.6	0.359558	0.401606	0.797565	0.72891		124.6	0.137908	0.0881906	0.656049	0.240246
124.7	0.348618	0.352341	0.771272	0.690708		124.7	0.359797	0.402829	0.794396	0.728329		124.7	0.137543	0.088109	0.655742	0.241745
124.8	0.34753	0.351468	0.77214	0.691026		124.8	0.358709	0.401957	0.795263	0.728647		124.8	0.137755	0.0864858	0.655302	0.241882
124.9	0.347838	0.35166	0.773465	0.691788		124.9	0.359017	0.402149	0.796589	0.729409		124.9	0.137445	0.0875419	0.655787	0.240874
125	0.349456	0.351915	0.772573	0.691209		125	0.360635	0.402404	0.795697	0.72883		125	0.136119	0.0882514	0.65447	0.241358
125.1	0.348125	0.351132	0.772227	0.693004		125.1	0.359304	0.401621	0.795351	0.730625		125.1	0.137758	0.0875253	0.655621	0.240034
125.2	0.349144	0.351189	0.772887	0.693067		125.2	0.360323	0.401677	0.796011	0.730688		125.2	0.135595	0.0872061	0.654592	0.241502
125.3	0.348947	0.35215	0.771928	0.693043		125.3	0.360126	0.402638	0.795052	0.730664		125.3	0.135904	0.0867113	0.654226	0.241317
125.4	0.348397	0.350014	0.772626	0.692903		125.4	0.359576	0.400503	0.79575	0.730524		125.4	0.136531	0.0859996	0.654065	0.24067
125.5	0.349107	0.350177	0.77267	0.693522		125.5	0.360286	0.400666	0.795793	0.731143		125.5	0.134657	0.0868979	0.653722	0.240065
125.6	0.348825	0.349711	0.771512	0.693631		125.6	0.360004	0.400199	0.794636	0.731252		125.6	0.133791	0.0874853	0.653641	0.240941
125.7	0.346479	0.351466	0.772234	0.694634		125.7	0.357658	0.401955	0.795358	0.732255		125.7	0.133965	0.0851813	0.653759	0.240777
125.8	0.347714	0.349833	0.772197	0.693867		125.8	0.358893	0.400321	0.795321	0.731488		125.8	0.132693	0.0864175	0.653453	0.239761
125.9	0.345579	0.349865	0.771449	0.6932		125.9	0.356758	0.400353	0.794573	0.730821		125.9	0.133498	0.085848	0.65254	0.238804
126	0.34555	0.349624	0.77179	0.693475		126	0.356729	0.400112	0.794914	0.731096		126	0.133908	0.0859064	0.651323	0.239067
126.1	0.346808	0.35094	0.772145	0.693851		126.1	0.357987	0.401429	0.795269	0.731472		126.1	0.133622	0.0861434	0.652889	0.237829
126.2	0.347289	0.350224	0.772342	0.694362		126.2	0.358468	0.400713	0.795466	0.731983		126.2	0.13413	0.0860942	0.652198	0.238163
126.3	0.347517	0.351165	0.771866	0.69313		126.3	0.358696	0.401654	0.79499	0.730751		126.3	0.134854	0.0855324	0.651128	0.238063
126.4	0.348674	0.351867	0.772372	0.692387		126.4	0.359853	0.402356	0.795496	0.730008		126.4	0.13386	0.0872977	0.651463	0.237179
126.5	0.347858	0.352406	0.773528	0.691399		126.5	0.359036	0.402895	0.796652	0.72902		126.5	0.135004	0.0868626	0.650847	0.23555
126.6	0.348975	0.35343	0.772373	0.691747		126.6	0.360154	0.403919	0.795497	0.729368		126.6	0.135719	0.0868897	0.650672	0.235479
126.7	0.34868	0.353316	0.772033	0.691476		126.7	0.359859	0.403804	0.795157	0.729097		126.7	0.13629	0.0864985	0.651787	0.236422
126.8	0.34761	0.352298	0.77475	0.690999		126.8	0.358789	0.402786	0.797874	0.72862		126.8	0.136552	0.0870164	0.653238	0.235578
126.9	0.349463	0.352107	0.774355	0.691405		126.9	0.360642	0.402596	0.797479	0.729026		126.9	0.137226	0.0871423	0.652242	0.235643
127	0.349863	0.350894	0.773073	0.69063		127	0.361042	0.401383	0.796197	0.728251		127	0.137031	0.0873048	0.652918	0.235371
127.1	0.348354	0.351039	0.772939	0.691437		127.1	0.359533	0.401527	0.796063	0.729058		127.1	0.136983	0.087345	0.653748	0.236138
127.2	0.349796	0.351175	0.773893	0.692003		127.2	0.360975	0.401664	0.797017	0.729624		127.2	0.136743	0.0865586	0.653715	0.236627
127.3	0.349187	0.349481	0.773377	0.691899		127.3	0.360365	0.399969	0.796501	0.72952		127.3	0.137516	0.0871919	0.654005	0.235649
127.4	0.348623	0.348442	0.774909	0.691052		127.4	0.359802	0.39893	0.798033	0.728673		127.4	0.136925	0.0864072	0.654178	0.235475
127.5	0.348754	0.349384	0.77381	0.691738		127.5	0.359933	0.399873	0.796934	0.729359		127.5	0.13544	0.0877175	0.653588	0.235585
127.6	0.348503	0.34825	0.77413	0.691694		127.6	0.359682	0.398738	0.797254	0.729315		127.6	0.136096	0.0873357	0.654964	0.235766
127.7	0.347208	0.349482	0.774722	0.691993		127.7	0.358387	0.39997	0.797846	0.729614		127.7	0.136253	0.0877083	0.654801	0.235646
127.8	0.34712	0.348826	0.77255	0.691749		127.8	0.358299	0.399315	0.795674	0.72937		127.8	0.135548	0.0879144	0.652811	0.23513
127.9	0.346489	0.34758	0.773947	0.692394		127.9	0.357668	0.398069	0.797071	0.730015		127.9	0.136147	0.0877433	0.652424	0.234584
128	0.346077	0.348733	0.77382	0.692954		128	0.357256	0.399222	0.796944	0.730575		128	0.13609	0.0890749	0.652471	0.235382
128.1	0.347985	0.350169	0.775106	0.69353		128.1	0.359164	0.400658	0.79823	0.731151		128.1	0.134852	0.088371	0.653139	0.236063
128.2	0.347672	0.349342	0.77507	0.693217		128.2	0.358851	0.39983	0.798194	0.730838		128.2	0.134144	0.0873944	0.651762	0.23634
128.3	0.347435	0.350711	0.774301	0.69423		128.3	0.358614	0.401199	0.797425	0.731851		128.3	0.134406	0.0865778	0.651947	0.235447
128.4	0.347517	0.351581	0.774749	0.694371		128.4	0.358696	0.40207	0.797873	0.731992		128.4	0.133291	0.0865024	0.651191	0.234747
128.5	0.34735	0.349932	0.775509	0.693902		128.5	0.358529	0.40042	0.798633	0.731523		128.5	0.133974	0.0854147	0.650626	0.23518
128.6	0.347754	0.351068	0.776403	0.695637		128.6	0.358933	0.401557	0.799527	0.733258		128.6	0.13308	0.08583	0.65143	0.236427
128.7	0.346794	0.351934	0.77794	0.694578		128.7	0.357973	0.402423	0.801064	0.732199		128.7	0.133445	0.0852671	0.652448	0.236454
128.8	0.346788	0.35092	0.778349	0.694723		128.8	0.357967	0.401409	0.801473	0.732344		128.8	0.13325	0.0854759	0.653019	0.23548
128.9	0.347507	0.351648	0.777883	0.694864		128.9	0.358686	0.402137	0.801007	0.732485		128.9	0.131656	0.0866181	0.652118	0.234895
129	0.3474	0.350814	0.777447	0.693396		129	0.358579	0.401303	0.800571	0.731017		129	0.132096	0.086203	0.651544	0.233451
129.1	0.347692	0.350451	0.777898	0.694306		129.1	0.358871	0.40094	0.801022	0.731927		129.1	0.133532	0.0860798	0.651826	0.23394
129.2	0.347934	0.350534	0.778654	0.694299		129.2	0.359113	0.401022	0.801778	0.73192		129.2	0.133532	0.0867345	0.651901	0.232546
129.3	0.348854	0.350347	0.77885	0.692952		129.3	0.360033	0.400836	0.801974	0.730573		129.3	0.133711	0.0869867	0.651991	0.233066
129.4	0.347939	0.349928	0.779818	0.692134		129.4	0.359118	0.400416	0.802942	0.729755		129.4	0.134637	0.0853614	0.653348	0.232656
129.5	0.348511	0.349815	0.778745	0.692485		129.5	0.35969	0.400304	0.801869	0.730106		129.5	0.133227	0.0871702	0.653108	0.232873
129.6	0.348422	0.350069	0.777504	0.692077		129.6	0.359601	0.400558	0.800628	0.729698		129.6	0.133488	0.0869769	0.653709	0.232382
129.7	0.347725	0.349525	0.775363	0.691596		129.7	0.358904	0.400013	0.798487	0.729217		129.7	0.133944	0.0867536	0.653293	0.232795
129.8	0.347576	0.348992	0.775593	0.692282		129.8	0.358755	0.399481	0.798717	0.729903		129.8	0.132743	0.0861449	0.652328	0.233061
129.9	0.347466	0.349192	0.774605	0.690916		129.9	0.358645	0.399681	0.797729	0.728537		129.9	0.135359	0.0873387	0.653513	0.232879
130	0.347369	0.350854	0.773601	0.692107		130	0.358548	0.401342	0.796724	0.729728		130	0.134977	0.0854236	0.652999	0.234793
130.1	0.348969	0.349906	0.775823	0.691973		130.1	0.360148	0.400394	0.798947	0.729594		130.1	0.13489	0.0854405	0.65351	0.234116
130.2	0.348224	0.350869	0.773058	0.693324		130.2	0.359403	0.401357	0.796181	0.730945		130.2	0.134452	0.0852679	0.653221	0.233207
130.3	0.3477	0.350698	0.773853	0.694359		130.3	0.358879	0.401186	0.796977	0.73198		130.3	0.136225	0.0847854	0.652502	0.233942
130.4	0.348713	0.348614	0.7739	0.695381		130.4	0.359892	0.399103	0.797024	0.733002		130.4	0.134868	0.086291	0.652658	0.2346
130.5	0.349496	0.350512	0.774045	0.694459		130.5	0.360675	0.401001	0.797169	0.73208		130.5	0.13322	0.0864497	0.653465	0.235806
130.6	0.349397	0.352202	0.776079	0.696005		130.6	0.360576	0.40269	0.799203	0.733626		130.6	0.134677	0.0858338	0.653787	0.234426
130.7	0.349413	0.351159	0.774691	0.695482		130.7	0.360592	0.401648	0.797815	0.733103		130.7	0.133687	0.0863461	0.653895	0.233359
130.8	0.349724	0.350333	0.773755	0.695187		130.8	0.360903	0.400821	0.796879	0.732808		130.8	0.133391	0.0864769	0.653872	0.231586
130.9	0.349728	0.351157	0.774681	0.696077		130.9	0.360907	0.401646	0.797805	0.733698		130.9	0.134961	0.0852976	0.652543	0.23167
131	0.350398	0.350286	0.774582	0.694708		131	0.361577	0.400775	0.797706	0.732329		131	0.135307	0.0857254	0.651648	0.231165
131.1	0.349606	0.352456	0.774412	0.695521		131.1	0.360785	0.402945	0.797536	0.733142		131.1	0.135642	0.0862748	0.653339	0.230248
131.2	0.348619	0.351716	0.775213	0.696346		131.2	0.359798	0.402205	0.798337	0.733967		131.2	0.135022	0.0847145	0.65229	0.230631
131.3	0.350189	0.350193	0.775167	0.695002		131.3	0.361368	0.400682	0.798291	0.732623		131.3	0.134652	0.0860705	0.653001	0.230293
131.4	0.348179	0.350946	0.775654	0.694309		131.4	0.359358	0.401435	0.798777	0.73193		131.4	0.133752	0.0856617	0.652024	0.229465
131.5	0.349345	0.350962	0.774366	0.694948		131.5	0.360524	0.401451	0.79749	0.732569		131.5	0.132975	0.0864649	0.650926	0.229345
131.6	0.348999	0.349586	0.773086	0.695573		131.6	0.360178	0.400074	0.79621	0.733194		131.6	0.134748	0.0861877	0.651694	0.227558
131.7	0.34832	0.349147	0.773413	0.694019		131.7	0.359499	0.399636	0.796537	0.73164		131.7	0.133318	0.0861188	0.651661	0.228144
131.8	0.34799	0.349513	0.774308	0.695094		131.8	0.359169	0.400002	0.797432	0.732715		131.8	0.133723	0.085118	0.649269	0.228
131.9	0.347355	0.349111	0.773256	0.694617		131.9	0.358534	0.399599	0.79638	0.732238		131.9	0.134932	0.0866888	0.650041	0.228202
132	0.346958	0.349147	0.774879	0.695113		132	0.358137	0.399636	0.798003	0.732734		132	0.133921	0.0857859	0.649734	0.228283
132.1	0.347542	0.349913	0.775775	0.694927		132.1	0.358721	0.400402	0.798899	0.732548		132.1	0.134757	0.0871201	0.64956	0.227853
132.2	0.345858	0.349776	0.774018	0.695474		132.2	0.357037	0.400265	0.797142	0.733095		132.2	0.13366	0.086891	0.649823	0.228964
132.3	0.346026	0.349026	0.775012	0.695714		132.3	0.357205	0.399514	0.798136	0.733335		132.3	0.133727	0.0855517	0.649179	0.229653
132.4	0.347028	0.350431	0.774504	0.694469		132.4	0.358207	0.40092	0.797628	0.73209		132.4	0.132358	0.0865374	0.649384	0.22956
132.5	0.347403	0.352245	0.77554	0.693266		132.5	0.358582	0.402733	0.798664	0.730887		132.5	0.132748	0.0864041	0.650249	0.229813
132.6	0.347096	0.350793	0.776547	0.693469		132.6	0.358275	0.401281	0.799671	0.73109		132.6	0.134016	0.0856803	0.648403	0.228897
132.7	0.34729	0.352262	0.774007	0.692248		132.7	0.358469	0.402751	0.797131	0.729869		132.7	0.13341	0.0843027	0.649445	0.228684
132.8	0.347174	0.352408	0.775819	0.692967		132.8	0.358353	0.402897	0.798942	0.730588		132.8	0.135555	0.0845277	0.649041	0.22916
132.9	0.34668	0.35304	0.776782	0.693572		132.9	0.357859	0.403529	0.799906	0.731193		132.9	0.134702	0.0837808	0.649215	0.228556
133	0.347918	0.353916	0.775581	0.69196		133	0.359097	0.404404	0.798704	0.729581		133	0.133732	0.0838922	0.648166	0.228656
133.1	0.346518	0.354006	0.77562	0.692935		133.1	0.357697	0.404494	0.798744	0.730556		133.1	0.135107	0.0831628	0.649776	0.227712
133.2	0.345394	0.35219	0.776031	0.693274		133.2	0.356573	0.402678	0.799155	0.730895		133.2	0.134358	0.0840874	0.651418	0.228673
133.3	0.347905	0.353437	0.774399	0.691718		133.3	0.359084	0.403925	0.797523	0.729339		133.3	0.134408	0.0848201	0.649704	0.227352
133.4	0.346879	0.353742	0.776817	0.692193		133.4	0.358058	0.404231	0.799941	0.729814		133.4	0.135308	0.0857173	0.650005	0.228195
133.5	0.348627	0.352761	0.775802	0.692766		133.5	0.359806	0.40325	0.798926	0.730387		133.5	0.135041	0.0855885	0.650244	0.226342
133.6	0.347888	0.352947	0.774667	0.693107		133.6	0.359067	0.403436	0.797791	0.730728		133.6	0.134524	0.0868891	0.650906	0.22609
133.7	0.348111	0.352327	0.776547	0.693203		133.7	0.35929	0.402816	0.799671	0.730824		133.7	0.134229	0.0866443	0.649736	0.226848
133.8	0.347689	0.35033	0.776518	0.695906		133.8	0.358868	0.400819	0.799642	0.733527		133.8	0.134514	0.0875704	0.650497	0.227468
133.9	0.348149	0.350705	0.775675	0.694788		133.9	0.359328	0.401194	0.798799	0.732409		133.9	0.133724	0.0886148	0.650588	0.227716
134	0.347512	0.350619	0.7761	0.695619		134	0.358691	0.401107	0.799224	0.73324		134	0.133925	0.0868815	0.651846	0.22754
134.1	0.347419	0.350817	0.775396	0.697341		134.1	0.358598	0.401306	0.79852	0.734962		134.1	0.134241	0.0884194	0.652684	0.227626
134.2	0.346758	0.350179	0.774627	0.696239		134.2	0.357937	0.400668	0.797751	0.73386		134.2	0.1331	0.0876356	0.652009	0.227759
134.3	0.347604	0.350236	0.774928	0.6968		134.3	0.358783	0.400725	0.798052	0.734421		134.3	0.133776	0.0862387	0.652377	0.227352
134.4	0.347634	0.350136	0.775528	0.696268		134.4	0.358813	0.400625	0.798652	0.733889		134.4	0.132712	0.0892373	0.651675	0.228071
134.5	0.347791	0.349336	0.775786	0.695618		134.5	0.35897	0.399824	0.79891	0.733239		134.5	0.133317	0.0875619	0.651999	0.226917
134.6	0.347236	0.350992	0.776489	0.695716		134.6	0.358415	0.401481	0.799613	0.733337		134.6	0.134943	0.0859538	0.650553	0.228014
134.7	0.347781	0.350085	0.776047	0.695924		134.7	0.35896	0.400573	0.799171	0.733545		134.7	0.134858	0.0873582	0.651224	0.227875
134.8	0.347177	0.350219	0.777519	0.696631		134.8	0.358356	0.400707	0.800643	0.734252		134.8	0.133934	0.0872217	0.649917	0.22688
134.9	0.34785	0.350171	0.77637	0.695544		134.9	0.359029	0.40066	0.799494	0.733165		134.9	0.133438	0.085286	0.650062	0.22608
135	0.347749	0.349721	0.776814	0.696085		135	0.358928	0.40021	0.799938	0.733706		135	0.133857	0.0861093	0.649214	0.226573
135.1	0.346531	0.34989	0.777134	0.695994		135.1	0.35771	0.400378	0.800258	0.733615		135.1	0.134132	0.0866015	0.65037	0.227327
135.2	0.34579	0.351795	0.777354	0.695115		135.2	0.356969	0.402283	0.800478	0.732736		135.2	0.133771	0.084907	0.649518	0.227303
135.3	0.346913	0.351333	0.777808	0.695905		135.3	0.358091	0.401821	0.800932	0.733526		135.3	0.133421	0.084414	0.648371	0.226498
135.4	0.34597	0.352389	0.779448	0.695142		135.4	0.357149	0.402877	0.802572	0.732763		135.4	0.133684	0.0849384	0.64802	0.226764
135.5	0.34654	0.353005	0.777616	0.694158		135.5	0.357719	0.403494	0.80074	0.731779		135.5	0.132815	0.0839286	0.647455	0.226137
135.6	0.346345	0.35294	0.777895	0.695042		135.6	0.357524	0.403429	0.801018	0.732663		135.6	0.134061	0.0855205	0.647102	0.226437
135.7	0.347705	0.352203	0.779106	0.695409		135.7	0.358884	0.402692	0.80223	0.73303		135.7	0.134098	0.0829555	0.645564	0.22508
135.8	0.34732	0.351618	0.778792	0.695406		135.8	0.358499	0.402107	0.801916	0.733027		135.8	0.13324	0.0843323	0.646787	0.225362
135.9	0.346576	0.35225	0.778068	0.69452		135.9	0.357755	0.402739	0.801192	0.732141		135.9	0.132722	0.0832545	0.647287	0.224047
136	0.346301	0.351525	0.778855	0.695236		136	0.35748	0.402013	0.801979	0.732857		136	0.132147	0.0832399	0.647252	0.224268
136.1	0.347872	0.352686	0.779373	0.694504		136.1	0.359051	0.403175	0.802496	0.732125		136.1	0.133364	0.0823046	0.64729	0.222862
136.2	0.347169	0.351611	0.779663	0.694393		136.2	0.358348	0.4021	0.802787	0.732014		136.2	0.132905	0.0818252	0.64728	0.221573
136.3	0.347473	0.351863	0.778679	0.69476		136.3	0.358651	0.402352	0.801803	0.732381		136.3	0.132532	0.082326	0.647761	0.220848
136.4	0.347684	0.35186	0.779392	0.694709		136.4	0.358863	0.402349	0.802516	0.73233		136.4	0.132045	0.0831258	0.647467	0.220422
136.5	0.348503	0.352625	0.779014	0.693696		136.5	0.359682	0.403113	0.802137	0.731317		136.5	0.132621	0.0825592	0.648267	0.220167
136.6	0.348019	0.353843	0.778713	0.695039		136.6	0.359198	0.404332	0.801837	0.73266		136.6	0.132786	0.0840399	0.647662	0.221729
136.7	0.349108	0.353138	0.77769	0.694681		136.7	0.360287	0.403626	0.800814	0.732302		136.7	0.131784	0.0845065	0.647078	0.220765
136.8	0.348409	0.353863	0.777173	0.695444		136.8	0.359588	0.404351	0.800297	0.733065		136.8	0.131194	0.0845306	0.64756	0.219098
136.9	0.348277	0.353129	0.776781	0.696771		136.9	0.359456	0.403618	0.799905	0.734392		136.9	0.13201	0.0846352	0.648887	0.22101
137	0.34762	0.353584	0.777224	0.697282		137	0.358799	0.404073	0.800348	0.734903		137	0.132677	0.0855633	0.648891	0.22098
137.1	0.347994	0.353958	0.777849	0.696927		137.1	0.359173	0.404446	0.800973	0.734548		137.1	0.132984	0.0863036	0.649773	0.222205
137.2	0.345566	0.354064	0.777589	0.698203		137.2	0.356745	0.404553	0.800713	0.735824		137.2	0.132484	0.086447	0.649944	0.220712
137.3	0.347058	0.353109	0.778101	0.698673		137.3	0.358237	0.403597	0.801225	0.736294		137.3	0.131711	0.0876559	0.649471	0.221464
137.4	0.347286	0.352327	0.776134	0.697866		137.4	0.358465	0.402815	0.799258	0.735487		137.4	0.133727	0.0886997	0.64755	0.221759
137.5	0.34735	0.351484	0.775853	0.698326		137.5	0.358529	0.401973	0.798977	0.735947		137.5	0.133048	0.0897871	0.64956	0.22237
137.6	0.348259	0.351427	0.777201	0.69908		137.6	0.359438	0.401916	0.800325	0.736701		137.6	0.133304	0.0900166	0.646767	0.221464
137.7	0.348497	0.348589	0.77725	0.699338		137.7	0.359676	0.399078	0.800374	0.736959		137.7	0.133226	0.0890188	0.646881	0.221846
137.8	0.347301	0.348377	0.777607	0.698964		137.8	0.35848	0.398866	0.800731	0.736585		137.8	0.133256	0.0910375	0.648124	0.221816
137.9	0.347854	0.348185	0.776666	0.698009		137.9	0.359033	0.398674	0.79979	0.73563		137.9	0.132293	0.0904912	0.647134	0.221926
138	0.348139	0.348981	0.778352	0.697248		138	0.359318	0.39947	0.801476	0.734869		138	0.133685	0.0887376	0.646852	0.221395
138.1	0.348056	0.347223	0.777295	0.697436		138.1	0.359235	0.397712	0.800419	0.735057		138.1	0.133148	0.0875627	0.64893	0.220153
138.2	0.347367	0.348088	0.776478	0.698217		138.2	0.358546	0.398577	0.799602	0.735838		138.2	0.132689	0.0878753	0.648487	0.22016
138.3	0.348553	0.349669	0.775779	0.698039		138.3	0.359732	0.400157	0.798903	0.73566		138.3	0.132356	0.0864717	0.648584	0.220678
138.4	0.348356	0.347825	0.777658	0.698311		138.4	0.359535	0.398314	0.800782	0.735932		138.4	0.132224	0.0872919	0.647953	0.221355
138.5	0.349657	0.350839	0.776361	0.697447		138.5	0.360836	0.401328	0.799485	0.735068		138.5	0.132634	0.0871427	0.64826	0.222444
138.6	0.348322	0.35098	0.776544	0.697636		138.6	0.359501	0.401469	0.799668	0.735257		138.6	0.133877	0.0846494	0.647123	0.222778
138.7	0.349163	0.350997	0.775979	0.698448		138.7	0.360342	0.401485	0.799103	0.736069		138.7	0.133541	0.084028	0.647321	0.222347
138.8	0.347725	0.351664	0.776172	0.698306		138.8	0.358904	0.402152	0.799296	0.735927		138.8	0.134246	0.0843967	0.646799	0.221721
138.9	0.347807	0.351793	0.777105	0.698278		138.9	0.358985	0.402282	0.800229	0.735899		138.9	0.135102	0.0825689	0.647802	0.222023
139	0.347741	0.351271	0.777643	0.696994		139	0.35892	0.401759	0.800767	0.734615		139	0.134214	0.0837077	0.648092	0.220162
139.1	0.347487	0.351143	0.778855	0.697368		139.1	0.358666	0.401632	0.801979	0.734989		139.1	0.133343	0.084545	0.647187	0.220493
139.2	0.345832	0.351093	0.778606	0.697123		139.2	0.357011	0.401582	0.80173	0.734744		139.2	0.133422	0.0828303	0.647253	0.218624
139.3	0.348066	0.349519	0.779432	0.697021		139.3	0.359245	0.400008	0.802556	0.734642		139.3	0.13274	0.0844398	0.646458	0.218961
139.4	0.347684	0.348898	0.778687	0.697252		139.4	0.358863	0.399386	0.801811	0.734873		139.4	0.133599	0.0844461	0.645099	0.218124
139.5	0.347165	0.349889	0.780042	0.697253		139.5	0.358344	0.400378	0.803166	0.734874		139.5	0.133977	0.0842287	0.646052	0.217969
139.6	0.348956	0.349486	0.781095	0.698135		139.6	0.360135	0.399975	0.804219	0.735756		139.6	0.13278	0.0848463	0.645435	0.21662
139.7	0.348321	0.348735	0.779844	0.697982		139.7	0.3595	0.399224	0.802968	0.735603		139.7	0.133587	0.0843112	0.646941	0.216525
139.8	0.34765	0.349795	0.780499	0.696775		139.8	0.358829	0.400283	0.803623	0.734396		139.8	0.133779	0.0835599	0.647193	0.215743
139.9	0.347477	0.349217	0.780748	0.696819		139.9	0.358656	0.399706	0.803872	0.73444		139.9	0.132298	0.0846431	0.647112	0.215705
140	0.34631	0.350805	0.780599	0.697123		140	0.357489	0.401293	0.803723	0.734744		140	0.131512	0.0834337	0.647391	0.21428
140.1	0.347291	0.350307	0.778994	0.697248		140.1	0.35847	0.400796	0.802118	0.734869		140.1	0.130647	0.0821045	0.647405	0.214915
140.2	0.347341	0.351552	0.780562	0.698143		140.2	0.35852	0.40204	0.803686	0.735764		140.2	0.131598	0.083501	0.647072	0.215205
140.3	0.346923	0.351187	0.780697	0.697246		140.3	0.358102	0.401676	0.803821	0.734867		140.3	0.131712	0.0831578	0.646832	0.215847
140.4	0.348021	0.350025	0.781301	0.697258		140.4	0.3592	0.400514	0.804425	0.734879		140.4	0.133126	0.0833909	0.644544	0.216656
140.5	0.348908	0.352224	0.781147	0.697359		140.5	0.360087	0.402712	0.804271	0.73498		140.5	0.133472	0.0836333	0.644843	0.215983
140.6	0.347249	0.352075	0.781457	0.697924		140.6	0.358428	0.402563	0.804581	0.735545		140.6	0.132263	0.0835431	0.644223	0.216231
140.7	0.349453	0.35187	0.780609	0.698428		140.7	0.360632	0.402359	0.803733	0.736049		140.7	0.131837	0.0837612	0.643579	0.215807
140.8	0.348816	0.352179	0.780864	0.697482		140.8	0.359995	0.402667	0.803988	0.735103		140.8	0.131715	0.0840121	0.643583	0.216454
140.9	0.348465	0.350958	0.781208	0.698159		140.9	0.359644	0.401446	0.804332	0.73578		140.9	0.130621	0.0836483	0.642941	0.215417
141	0.348775	0.351533	0.78096	0.697697		141	0.359954	0.402021	0.804084	0.735318		141	0.130836	0.0835276	0.642117	0.216068
141.1	0.349738	0.351545	0.781939	0.699085		141.1	0.360917	0.402033	0.805063	0.736706		141.1	0.131283	0.0829837	0.642797	0.215743
141.2	0.348391	0.350019	0.782348	0.698111		141.2	0.35957	0.400507	0.805471	0.735732		141.2	0.131508	0.0837666	0.643552	0.214831
141.3	0.349196	0.348742	0.780579	0.697666		141.3	0.360375	0.399231	0.803702	0.735287		141.3	0.131502	0.0860512	0.642285	0.215638
141.4	0.348689	0.349101	0.781371	0.697862		141.4	0.359868	0.39959	0.804495	0.735483		141.4	0.131864	0.0855105	0.643568	0.215823
141.5	0.348075	0.348284	0.779902	0.69808		141.5	0.359254	0.398772	0.803025	0.735701		141.5	0.132723	0.0867861	0.645188	0.215156
141.6	0.349046	0.349805	0.780005	0.698742		141.6	0.360225	0.400293	0.803129	0.736363		141.6	0.130934	0.0860528	0.645496	0.215474
141.7	0.348071	0.348595	0.779052	0.698038		141.7	0.35925	0.399084	0.802176	0.735659		141.7	0.133198	0.0854667	0.646111	0.215107
141.8	0.34797	0.347648	0.780042	0.698519		141.8	0.359149	0.398136	0.803166	0.73614		141.8	0.132633	0.0855706	0.646664	0.214753
141.9	0.347066	0.348358	0.777903	0.698396		141.9	0.358245	0.398847	0.801027	0.736017		141.9	0.131865	0.0861022	0.64619	0.214167
142	0.347289	0.348314	0.778826	0.697752		142	0.358468	0.398803	0.80195	0.735373		142	0.133208	0.0837345	0.646389	0.214296
142.1	0.347031	0.348759	0.778606	0.697316		142.1	0.35821	0.399248	0.801729	0.734937		142.1	0.133019	0.0839352	0.648626	0.214676
142.2	0.348135	0.348724	0.778894	0.697535		142.2	0.359314	0.399212	0.802018	0.735156		142.2	0.133228	0.0840715	0.647945	0.214662
142.3	0.348382	0.3497	0.778463	0.697356		142.3	0.359561	0.400188	0.801587	0.734977		142.3	0.133715	0.0824952	0.646717	0.214763
142.4	0.349641	0.34992	0.778027	0.698483		142.4	0.36082	0.400409	0.801151	0.736104		142.4	0.133321	0.0839429	0.64591	0.215169
142.5	0.349161	0.352516	0.778491	0.69803		142.5	0.36034	0.403005	0.801615	0.735651		142.5	0.131377	0.0840257	0.645629	0.214304
142.6	0.34933	0.353946	0.778783	0.698745		142.6	0.360509	0.404435	0.801907	0.736366		142.6	0.132571	0.0823307	0.645399	0.215526
142.7	0.351413	0.352737	0.778688	0.698602		142.7	0.362591	0.403226	0.801812	0.736223		142.7	0.132279	0.0820233	0.644846	0.214856
142.8	0.350751	0.35366	0.779058	0.698426		142.8	0.36193	0.404149	0.802182	0.736047		142.8	0.131989	0.0820037	0.643901	0.215233
142.9	0.350481	0.353178	0.780013	0.698573		142.9	0.36166	0.403667	0.803137	0.736194		142.9	0.13302	0.0810262	0.642829	0.214145
143	0.351883	0.353551	0.781074	0.698121		143	0.363062	0.40404	0.804198	0.735742		143	0.13313	0.0811646	0.643263	0.214197
143.1	0.352148	0.354262	0.781668	0.69788		143.1	0.363327	0.404751	0.804792	0.735501		143.1	0.133317	0.0817712	0.644039	0.213192
143.2	0.3509	0.351907	0.781827	0.696029		143.2	0.362079	0.402395	0.804951	0.73365		143.2	0.133333	0.0833082	0.643137	0.214804
143.3	0.350194	0.351826	0.779903	0.696991		143.3	0.361373	0.402315	0.803027	0.734612		143.3	0.13256	0.0827888	0.64351	0.214042
143.4	0.350402	0.352833	0.781224	0.696363		143.4	0.361581	0.403322	0.804348	0.733984		143.4	0.132719	0.0835547	0.645056	0.213847
143.5	0.349617	0.351808	0.781299	0.695795		143.5	0.360796	0.402296	0.804423	0.733416		143.5	0.133118	0.0822409	0.645127	0.21357
143.6	0.3494	0.351718	0.780184	0.696879		143.6	0.360579	0.402206	0.803308	0.7345		143.6	0.132109	0.0840749	0.644843	0.21298
143.7	0.348979	0.35157	0.779969	0.696563		143.7	0.360158	0.402059	0.803093	0.734184		143.7	0.132542	0.0829689	0.645129	0.21196
143.8	0.34919	0.351021	0.77982	0.696461		143.8	0.360369	0.40151	0.802944	0.734082		143.8	0.131082	0.0832419	0.644776	0.212576
143.9	0.348223	0.351021	0.779152	0.696621		143.9	0.359402	0.401509	0.802276	0.734242		143.9	0.131797	0.0834168	0.645109	0.212473
144	0.348244	0.349795	0.780979	0.697321		144	0.359422	0.400284	0.804103	0.734942		144	0.130396	0.0824728	0.645935	0.211593
144.1	0.348293	0.351285	0.779058	0.69766		144.1	0.359472	0.401773	0.802182	0.735281		144.1	0.129841	0.0821735	0.645968	0.211892
144.2	0.349562	0.350885	0.779586	0.698248		144.2	0.360741	0.401374	0.80271	0.735869		144.2	0.13089	0.083176	0.644393	0.212926
144.3	0.347619	0.352133	0.779355	0.698599		144.3	0.358798	0.402622	0.802479	0.73622		144.3	0.129934	0.0824189	0.644387	0.212607
144.4	0.348702	0.353535	0.778489	0.698678		144.4	0.359881	0.404024	0.801613	0.736299		144.4	0.130156	0.0828291	0.643565	0.213905
144.5	0.348595	0.354246	0.779333	0.699059		144.5	0.359774	0.404734	0.802457	0.73668		144.5	0.130216	0.0825564	0.643951	0.211945
144.6	0.348412	0.353492	0.778488	0.699775		144.6	0.359591	0.403981	0.801612	0.737396		144.6	0.131654	0.0823672	0.64381	0.212411
144.7	0.348241	0.353262	0.778974	0.698478		144.7	0.35942	0.40375	0.802098	0.736099		144.7	0.130437	0.0828124	0.643177	0.211834
144.8	0.348431	0.353399	0.78012	0.698891		144.8	0.359609	0.403887	0.803244	0.736512		144.8	0.131152	0.0828293	0.642562	0.211817
144.9	0.348221	0.352312	0.780712	0.698713		144.9	0.3594	0.402801	0.803836	0.736334		144.9	0.131364	0.0822139	0.642777	0.210683
145	0.34901	0.354062	0.779809	0.698572		145	0.360189	0.404551	0.802933	0.736193		145	0.13207	0.0817932	0.641843	0.211896
145.1	0.347861	0.354003	0.780403	0.698357		145.1	0.35904	0.404491	0.803527	0.735978		145.1	0.133257	0.0828223	0.643329	0.211368
145.2	0.348014	0.350968	0.781378	0.698733		145.2	0.359193	0.401457	0.804502	0.736354		145.2	0.132102	0.0825583	0.642193	0.211822
145.3	0.348361	0.352604	0.779742	0.698104		145.3	0.35954	0.403093	0.802866	0.735725		145.3	0.132439	0.0824879	0.642312	0.21042
145.4	0.349356	0.351109	0.781627	0.6978		145.4	0.360535	0.401598	0.804751	0.735421		145.4	0.133804	0.0823164	0.642256	0.210936
145.5	0.347912	0.350104	0.78208	0.698866		145.5	0.359091	0.400592	0.805204	0.736487		145.5	0.132639	0.081774	0.643713	0.21051
145.6	0.349032	0.350678	0.780431	0.699095		145.6	0.360211	0.401166	0.803555	0.736716		145.6	0.133097	0.0838336	0.640199	0.210442
145.7	0.349792	0.351542	0.781994	0.698474		145.7	0.360971	0.402031	0.805118	0.736095		145.7	0.134095	0.0818584	0.640369	0.212102
145.8	0.35021	0.349404	0.78145	0.699204		145.8	0.361389	0.399893	0.804574	0.736825		145.8	0.133179	0.0831706	0.640035	0.212134
145.9	0.349715	0.349985	0.779838	0.700135		145.9	0.360894	0.400473	0.802962	0.737756		145.9	0.133881	0.0819052	0.64073	0.212647
146	0.348958	0.348954	0.781674	0.699665		146	0.360137	0.399443	0.804798	0.737286		146	0.134207	0.0814995	0.641406	0.210897
146.1	0.348425	0.350744	0.782022	0.698728		146.1	0.359604	0.401233	0.805146	0.736349		146.1	0.135183	0.0824916	0.641359	0.211785
146.2	0.349	0.351534	0.781281	0.698537		146.2	0.360179	0.402023	0.804405	0.736158		146.2	0.134542	0.0830046	0.639737	0.212155
146.3	0.347838	0.352555	0.781227	0.698317		146.3	0.359017	0.403044	0.804351	0.735938		146.3	0.133661	0.0817955	0.640034	0.211429
146.4	0.349115	0.352123	0.779939	0.699642		146.4	0.360294	0.402612	0.803063	0.737263		146.4	0.132867	0.0826508	0.64146	0.210905
146.5	0.348648	0.351516	0.780242	0.699448		146.5	0.359827	0.402005	0.803366	0.737069		146.5	0.132528	0.0834204	0.639667	0.210216
146.6	0.347807	0.35252	0.779385	0.699523		146.6	0.358986	0.403008	0.802509	0.737144		146.6	0.132917	0.0818723	0.640212	0.211236
146.7	0.348145	0.352571	0.7812	0.69882		146.7	0.359324	0.403059	0.804324	0.736441		146.7	0.132363	0.083833	0.6414	0.210475
146.8	0.346523	0.352641	0.781772	0.699546		146.8	0.357702	0.403129	0.804896	0.737167		146.8	0.131911	0.0814749	0.640512	0.209977
146.9	0.34696	0.352761	0.780264	0.700421		146.9	0.358139	0.40325	0.803388	0.738042		146.9	0.132413	0.0817557	0.64089	0.209869
147	0.347076	0.352639	0.780815	0.699963		147	0.358255	0.403127	0.803939	0.737584		147	0.131525	0.0828468	0.641901	0.209883
147.1	0.346942	0.351551	0.780875	0.700111		147.1	0.358121	0.40204	0.803999	0.737732		147.1	0.130686	0.0844097	0.642228	0.207187
147.2	0.34774	0.351669	0.782664	0.700891		147.2	0.358919	0.402157	0.805788	0.738512		147.2	0.130366	0.0833435	0.641338	0.207457
147.3	0.348259	0.351516	0.781745	0.701035		147.3	0.359438	0.402004	0.804869	0.738656		147.3	0.130384	0.0848968	0.642213	0.207726
147.4	0.348201	0.351162	0.782811	0.702911		147.4	0.35938	0.401651	0.805935	0.740532		147.4	0.130516	0.0828384	0.640849	0.207092
147.5	0.348748	0.351218	0.78225	0.701666		147.5	0.359927	0.401707	0.805374	0.739287		147.5	0.129889	0.0831256	0.64275	0.206254
147.6	0.350163	0.352391	0.782388	0.701576		147.6	0.361342	0.40288	0.805512	0.739197		147.6	0.131254	0.0843801	0.640252	0.207256
147.7	0.34975	0.351546	0.783066	0.701522		147.7	0.360929	0.402035	0.80619	0.739143		147.7	0.130989	0.0825154	0.641485	0.208188
147.8	0.350109	0.352707	0.782533	0.700578		147.8	0.361287	0.403195	0.805657	0.738199		147.8	0.130803	0.0810215	0.641471	0.207174
147.9	0.349916	0.35248	0.782352	0.700829		147.9	0.361095	0.402969	0.805476	0.73845		147.9	0.131259	0.0817363	0.641522	0.207653
148	0.347523	0.352943	0.783213	0.699832		148	0.358702	0.403432	0.806337	0.737453		148	0.131458	0.0818241	0.641493	0.206426
148.1	0.349401	0.354583	0.781948	0.699236		148.1	0.360579	0.405072	0.805072	0.736857		148.1	0.131655	0.0816276	0.640327	0.207721
148.2	0.350439	0.352657	0.781087	0.699587		148.2	0.361618	0.403146	0.804211	0.737208		148.2	0.132483	0.0818779	0.639063	0.208341
148.3	0.349702	0.352751	0.781247	0.700076		148.3	0.360881	0.403239	0.80437	0.737697		148.3	0.131685	0.081644	0.639996	0.208093
148.4	0.351126	0.352344	0.781172	0.699827		148.4	0.362305	0.402833	0.804296	0.737448		148.4	0.133081	0.0803157	0.640788	0.207431
148.5	0.351552	0.3506	0.781193	0.699621		148.5	0.362731	0.401089	0.804317	0.737242		148.5	0.134226	0.0819553	0.639192	0.208053
148.6	0.350955	0.349858	0.780128	0.699074		148.6	0.362134	0.400346	0.803252	0.736695		148.6	0.133446	0.0807492	0.641933	0.207879
148.7	0.352155	0.349548	0.779656	0.698193		148.7	0.363334	0.400037	0.80278	0.735814		148.7	0.134109	0.0817304	0.642409	0.206293
148.8	0.350867	0.34973	0.779997	0.699525		148.8	0.362046	0.400219	0.803121	0.737146		148.8	0.134291	0.0789825	0.641703	0.20669
148.9	0.352167	0.34887	0.778016	0.699086		148.9	0.363346	0.399358	0.80114	0.736707		148.9	0.133892	0.0821072	0.642198	0.206286
149	0.352128	0.349224	0.779524	0.698775		149	0.363307	0.399713	0.802648	0.736396		149	0.13266	0.0817803	0.642615	0.204367
149.1	0.351786	0.348989	0.77874	0.699136		149.1	0.362965	0.399478	0.801864	0.736757		149.1	0.132932	0.082335	0.643621	0.203283
149.2	0.351226	0.350108	0.781201	0.700193		149.2	0.362405	0.400596	0.804325	0.737814		149.2	0.132153	0.0817047	0.642393	0.204004
149.3	0.35218	0.349934	0.778911	0.701724		149.3	0.363359	0.400422	0.802035	0.739345		149.3	0.132478	0.0822798	0.641232	0.203132
149.4	0.350871	0.350462	0.780544	0.70198		149.4	0.36205	0.400951	0.803668	0.739601		149.4	0.132198	0.0812983	0.641298	0.202493
149.5	0.351842	0.350007	0.780685	0.701919		149.5	0.363021	0.400496	0.803809	0.73954		149.5	0.132825	0.0814647	0.643112	0.202249
149.6	0.351711	0.354077	0.781556	0.702446		149.6	0.36289	0.404566	0.80468	0.740067		149.6	0.132567	0.0819812	0.64065	0.203594
149.7	0.349479	0.353716	0.781961	0.703407		149.7	0.360658	0.404205	0.805085	0.741028		149.7	0.13171	0.0796396	0.639613	0.203262
149.8	0.349925	0.353869	0.782263	0.703033		149.8	0.361104	0.404358	0.805387	0.740654		149.8	0.131807	0.0811478	0.639197	0.203253
149.9	0.349084	0.355378	0.781597	0.70327		149.9	0.360263	0.405867	0.804721	0.740891		149.9	0.131555	0.0829439	0.637923	0.203332
150	0.347262	0.35637	0.782526	0.702678		150	0.358441	0.406859	0.80565	0.740299		150	0.131609	0.0810248	0.638373	0.203577
150.1	0.350037	0.356047	0.783349	0.702771		150.1	0.361216	0.406536	0.806473	0.740392		150.1	0.131045	0.0811765	0.639144	0.203787
150.2	0.349193	0.355062	0.783248	0.703227		150.2	0.360372	0.405551	0.806372	0.740848		150.2	0.131375	0.0810782	0.639089	0.203681
150.3	0.348372	0.356267	0.783549	0.702977		150.3	0.359551	0.406756	0.806673	0.740598		150.3	0.131387	0.0811624	0.639519	0.204733
150.4	0.3494	0.354521	0.784449	0.70229		150.4	0.360579	0.40501	0.807572	0.739911		150.4	0.130734	0.0808382	0.640332	0.204975
150.5	0.348696	0.353517	0.783557	0.702082		150.5	0.359875	0.404005	0.806681	0.739703		150.5	0.130137	0.0823742	0.640266	0.20492
150.6	0.348761	0.354509	0.783107	0.70126		150.6	0.35994	0.404998	0.806231	0.738881		150.6	0.131771	0.0805348	0.64	0.204406
150.7	0.349286	0.354092	0.782255	0.701262		150.7	0.360465	0.404581	0.805379	0.738883		150.7	0.130899	0.0823891	0.641425	0.203742
150.8	0.348365	0.354089	0.782405	0.700405		150.8	0.359544	0.404577	0.805529	0.738026		150.8	0.129823	0.0822579	0.64017	0.204413
150.9	0.348281	0.352795	0.781107	0.699572		150.9	0.35946	0.403284	0.804231	0.737193		150.9	0.129343	0.0831636	0.640252	0.203861
151	0.350435	0.352201	0.782845	0.7		151	0.361614	0.40269	0.805969	0.737621		151	0.128649	0.0836562	0.640065	0.204295
151.1	0.349719	0.351214	0.782276	0.700511		151.1	0.360898	0.401702	0.805399	0.738132		151.1	0.128025	0.0810636	0.640587	0.203027
151.2	0.349826	0.352209	0.782406	0.700445		151.2	0.361005	0.402698	0.80553	0.738066		151.2	0.130066	0.0813628	0.639052	0.20345
151.3	0.349243	0.351478	0.781542	0.701982		151.3	0.360422	0.401967	0.804666	0.739603		151.3	0.130144	0.0821957	0.63915	0.202921
151.4	0.349601	0.351185	0.782254	0.700763		151.4	0.36078	0.401674	0.805377	0.738384		151.4	0.129382	0.0815808	0.638819	0.202838
151.5	0.350553	0.350159	0.781857	0.701881		151.5	0.361732	0.400648	0.804981	0.739502		151.5	0.131214	0.0809565	0.638235	0.202458
151.6	0.349508	0.351892	0.782673	0.702923		151.6	0.360687	0.402381	0.805797	0.740544		151.6	0.129448	0.0833698	0.638194	0.202324
151.7	0.349307	0.352075	0.782196	0.704046		151.7	0.360486	0.402564	0.80532	0.741667		151.7	0.12883	0.0823091	0.639042	0.201696
151.8	0.351282	0.352288	0.783241	0.701883		151.8	0.362461	0.402777	0.806365	0.739504		151.8	0.130043	0.0827519	0.639177	0.201488
151.9	0.350571	0.353321	0.783136	0.70124		151.9	0.36175	0.40381	0.80626	0.738861		151.9	0.129595	0.0831087	0.639243	0.20133
152	0.349677	0.351525	0.784247	0.701615		152	0.360856	0.402013	0.807371	0.739236		152	0.128905	0.0819357	0.64098	0.201341
152.1	0.351031	0.35117	0.784182	0.702294		152.1	0.36221	0.401658	0.807306	0.739915		152.1	0.129513	0.0810307	0.640547	0.202004
152.2	0.34955	0.351314	0.784416	0.7028		152.2	0.360729	0.401803	0.80754	0.740421		152.2	0.131001	0.0819	0.641349	0.201588
152.3	0.348983	0.352722	0.783953	0.702898		152.3	0.360162	0.403211	0.807077	0.740519		152.3	0.130911	0.081613	0.641189	0.202596
152.4	0.349596	0.35194	0.783922	0.703517		152.4	0.360775	0.402428	0.807046	0.741138		152.4	0.13022	0.0808084	0.639746	0.202391
152.5	0.348114	0.351157	0.783571	0.702493		152.5	0.359293	0.401645	0.806695	0.740114		152.5	0.131544	0.0819939	0.640848	0.201937
152.6	0.348157	0.351519	0.782127	0.702772		152.6	0.359336	0.402007	0.805251	0.740393		152.6	0.132205	0.0817342	0.640298	0.201633
152.7	0.34855	0.350355	0.782412	0.701763		152.7	0.359729	0.400844	0.805536	0.739384		152.7	0.129908	0.0820535	0.64053	0.201953
152.8	0.348217	0.351382	0.78253	0.700805		152.8	0.359396	0.401871	0.805654	0.738426		152.8	0.130163	0.0809768	0.64013	0.20248
152.9	0.348425	0.350226	0.782915	0.701275		152.9	0.359604	0.400715	0.806039	0.738896		152.9	0.131105	0.0791947	0.640847	0.202577
153	0.349129	0.350541	0.784662	0.700139		153	0.360308	0.40103	0.807786	0.73776		153	0.130425	0.0796066	0.639532	0.203146
153.1	0.348155	0.350534	0.783833	0.702073		153.1	0.359334	0.401023	0.806957	0.739694		153.1	0.130338	0.0775806	0.639441	0.20133
153.2	0.348068	0.350054	0.784655	0.700318		153.2	0.359246	0.400543	0.807779	0.737939		153.2	0.130579	0.07955	0.638689	0.201803
153.3	0.348515	0.35004	0.784445	0.702052		153.3	0.359694	0.400529	0.807569	0.739673		153.3	0.129541	0.0783019	0.636994	0.202318
153.4	0.350059	0.35031	0.78461	0.702094		153.4	0.361238	0.400798	0.807734	0.739715		153.4	0.129672	0.0767648	0.638298	0.201259
153.5	0.349305	0.348749	0.785483	0.703876		153.5	0.360484	0.399238	0.808607	0.741497		153.5	0.129661	0.078285	0.639713	0.202238
153.6	0.350221	0.351674	0.785196	0.703163		153.6	0.3614	0.402162	0.80832	0.740784		153.6	0.128471	0.0785464	0.639669	0.201934
153.7	0.35055	0.352855	0.785796	0.701944		153.7	0.361729	0.403344	0.80892	0.739565		153.7	0.12976	0.0768909	0.638091	0.202552
153.8	0.351196	0.351143	0.785464	0.70117		153.8	0.362375	0.401632	0.808588	0.738791		153.8	0.129917	0.0780095	0.638982	0.201963
153.9	0.349662	0.350273	0.785072	0.701367		153.9	0.36084	0.400761	0.808196	0.738988		153.9	0.129181	0.0791928	0.637738	0.202199
154	0.349443	0.350314	0.785205	0.701927		154	0.360622	0.400803	0.808329	0.739548		154	0.130258	0.0783781	0.638813	0.200838
154.1	0.350626	0.350385	0.785215	0.702851		154.1	0.361805	0.400873	0.808339	0.740472		154.1	0.130896	0.078249	0.637601	0.200804
154.2	0.349496	0.352698	0.784161	0.703141		154.2	0.360675	0.403186	0.807285	0.740762		154.2	0.131344	0.0797338	0.637851	0.199841
154.3	0.350979	0.353541	0.781971	0.703642		154.3	0.362158	0.404029	0.805095	0.741263		154.3	0.131883	0.0798369	0.637768	0.200582
154.4	0.35001	0.351081	0.782992	0.703612		154.4	0.361189	0.40157	0.806116	0.741233		154.4	0.131342	0.0817007	0.63721	0.200267
154.5	0.348917	0.351335	0.782166	0.702208		154.5	0.360096	0.401824	0.80529	0.739829		154.5	0.131399	0.0818035	0.637811	0.200007
154.6	0.349692	0.351891	0.782367	0.702171		154.6	0.360871	0.40238	0.805491	0.739792		154.6	0.132019	0.0823081	0.636651	0.19912
154.7	0.350115	0.352076	0.783261	0.701599		154.7	0.361294	0.402564	0.806385	0.73922		154.7	0.130401	0.0823725	0.63904	0.198634
154.8	0.349032	0.352183	0.782676	0.701088		154.8	0.360211	0.402671	0.8058	0.738709		154.8	0.130586	0.0823278	0.639179	0.198033
154.9	0.349601	0.351703	0.782043	0.702284		154.9	0.36078	0.402191	0.805167	0.739905		154.9	0.132123	0.0830628	0.638099	0.197926
155	0.349641	0.352196	0.782575	0.701473		155	0.36082	0.402685	0.805699	0.739094		155	0.130307	0.0851191	0.637897	0.197385
155.1	0.349723	0.351548	0.782186	0.703885		155.1	0.360902	0.402037	0.80531	0.741506		155.1	0.129184	0.0844253	0.638719	0.196908
155.2	0.347851	0.35173	0.783129	0.702648		155.2	0.35903	0.402219	0.806252	0.740269		155.2	0.130207	0.0839947	0.637793	0.196987
155.3	0.349108	0.352304	0.782809	0.70399		155.3	0.360287	0.402793	0.805933	0.741611		155.3	0.129919	0.083716	0.638625	0.197073
155.4	0.349304	0.351927	0.782143	0.704114		155.4	0.360483	0.402416	0.805267	0.741735		155.4	0.129407	0.0835555	0.640146	0.197028
155.5	0.348705	0.350743	0.782812	0.703459		155.5	0.359884	0.401232	0.805936	0.74108		155.5	0.130559	0.0844255	0.638456	0.198156
155.6	0.348573	0.351375	0.782923	0.703132		155.6	0.359752	0.401864	0.806047	0.740753		155.6	0.129915	0.083675	0.638197	0.198048
155.7	0.347978	0.35149	0.783654	0.702804		155.7	0.359157	0.401979	0.806778	0.740425		155.7	0.12994	0.082632	0.638035	0.197464
155.8	0.348523	0.351318	0.784112	0.703637		155.8	0.359702	0.401807	0.807236	0.741258		155.8	0.129213	0.0817987	0.638514	0.196797
155.9	0.348542	0.352175	0.784786	0.703521		155.9	0.359721	0.402663	0.80791	0.741142		155.9	0.129955	0.0814427	0.637684	0.196086
156	0.348482	0.352351	0.785366	0.703087		156	0.359661	0.402839	0.80849	0.740708		156	0.129764	0.0807448	0.637553	0.196802
156.1	0.349197	0.35372	0.785318	0.703756		156.1	0.360376	0.404209	0.808442	0.741377		156.1	0.129752	0.0797502	0.635818	0.197134
156.2	0.348937	0.353958	0.786157	0.704101		156.2	0.360116	0.404446	0.809281	0.741722		156.2	0.130656	0.081518	0.635149	0.1976
156.3	0.34974	0.352412	0.78567	0.703119		156.3	0.360919	0.402901	0.808794	0.74074		156.3	0.130156	0.0818063	0.63618	0.197758
156.4	0.347849	0.352672	0.786969	0.70224		156.4	0.359028	0.403161	0.810093	0.739861		156.4	0.129385	0.0825267	0.634791	0.197841
156.5	0.349096	0.35276	0.787156	0.702675		156.5	0.360275	0.403249	0.81028	0.740296		156.5	0.129273	0.0818684	0.634171	0.198545
156.6	0.349509	0.350505	0.785505	0.701785		156.6	0.360688	0.400993	0.808628	0.739406		156.6	0.130178	0.0824772	0.634904	0.197399
156.7	0.350996	0.351711	0.786016	0.701515		156.7	0.362175	0.4022	0.80914	0.739136		156.7	0.130003	0.0816985	0.635574	0.197879
156.8	0.349891	0.351797	0.786062	0.701373		156.8	0.36107	0.402286	0.809186	0.738994		156.8	0.131737	0.0823742	0.633523	0.197675
156.9	0.348824	0.351335	0.783798	0.70303		156.9	0.360003	0.401824	0.806922	0.740651		156.9	0.131429	0.0833107	0.633814	0.197535
157	0.349758	0.351914	0.784722	0.701836		157	0.360937	0.402403	0.807846	0.739457		157	0.131313	0.0827898	0.634739	0.19801
157.1	0.349674	0.351134	0.785469	0.703547		157.1	0.360853	0.401623	0.808593	0.741168		157.1	0.132049	0.0820542	0.634663	0.199267
157.2	0.348885	0.350191	0.784786	0.70215		157.2	0.360064	0.40068	0.80791	0.739771		157.2	0.13246	0.0812488	0.633658	0.198211
157.3	0.351007	0.351354	0.783067	0.702319		157.3	0.362186	0.401843	0.806191	0.73994		157.3	0.131259	0.0822268	0.634198	0.199085
157.4	0.350316	0.350143	0.782666	0.702353		157.4	0.361495	0.400631	0.80579	0.739974		157.4	0.130712	0.08163	0.633824	0.199309
157.5	0.349594	0.349109	0.7848	0.701866		157.5	0.360772	0.399598	0.807924	0.739487		157.5	0.131328	0.0827622	0.633792	0.198921
157.6	0.349993	0.350512	0.783915	0.702698		157.6	0.361172	0.401	0.807039	0.740319		157.6	0.130307	0.0813231	0.634427	0.198844
157.7	0.350247	0.351519	0.785499	0.70253		157.7	0.361426	0.402007	0.808623	0.740151		157.7	0.131705	0.0810897	0.632914	0.19788
157.8	0.350304	0.351971	0.785971	0.702704		157.8	0.361483	0.40246	0.809095	0.740325		157.8	0.130766	0.0801383	0.634246	0.198382
157.9	0.350505	0.351916	0.785208	0.702295		157.9	0.361684	0.402404	0.808332	0.739916		157.9	0.131401	0.0806937	0.635008	0.196984
158	0.349332	0.35157	0.785706	0.702842		158	0.360511	0.402059	0.80883	0.740463		158	0.131487	0.0801242	0.633472	0.197964
158.1	0.349432	0.352309	0.786669	0.703493		158.1	0.360611	0.402797	0.809793	0.741114		158.1	0.129429	0.0820614	0.634821	0.197537
158.2	0.349129	0.350576	0.786526	0.702778		158.2	0.360308	0.401064	0.80965	0.740399		158.2	0.130374	0.0827545	0.634427	0.197483
158.3	0.34834	0.351532	0.785975	0.701741		158.3	0.359519	0.402021	0.809099	0.739362		158.3	0.130826	0.0818414	0.635613	0.197245
158.4	0.348246	0.351623	0.78611	0.702253		158.4	0.359425	0.402111	0.809234	0.739874		158.4	0.129684	0.0825675	0.635954	0.197914
158.5	0.348832	0.351373	0.787075	0.702465		158.5	0.360011	0.401862	0.810199	0.740086		158.5	0.130329	0.0821925	0.635512	0.197084
158.6	0.34823	0.349257	0.785881	0.701521		158.6	0.359409	0.399746	0.809005	0.739142		158.6	0.131582	0.0815582	0.635856	0.196274
158.7	0.349078	0.351083	0.787209	0.702176		158.7	0.360257	0.401572	0.810333	0.739797		158.7	0.130706	0.0823017	0.637937	0.196562
158.8	0.346597	0.350726	0.786275	0.702368		158.8	0.357776	0.401214	0.809399	0.739989		158.8	0.131025	0.0825902	0.638252	0.195596
158.9	0.34632	0.350678	0.785299	0.702787		158.9	0.357499	0.401167	0.808423	0.740408		158.9	0.131184	0.081569	0.638716	0.196283
159	0.348859	0.351059	0.786709	0.703081		159	0.360038	0.401548	0.809833	0.740702		159	0.131353	0.0822978	0.638392	0.197084
159.1	0.347249	0.350821	0.786492	0.703446		159.1	0.358427	0.40131	0.809616	0.741067		159.1	0.130187	0.0811647	0.637068	0.196177
159.2	0.346978	0.350823	0.785145	0.702441		159.2	0.358157	0.401312	0.808269	0.740062		159.2	0.13153	0.0798621	0.636968	0.195015
159.3	0.347641	0.351776	0.785522	0.704399		159.3	0.35882	0.402265	0.808646	0.74202		159.3	0.130312	0.0822372	0.636942	0.194828
159.4	0.346753	0.350754	0.786181	0.70394		159.4	0.357932	0.401243	0.809305	0.741561		159.4	0.129337	0.0821412	0.63641	0.19425
159.5	0.347166	0.35241	0.787929	0.702201		159.5	0.358345	0.402899	0.811053	0.739822		159.5	0.131145	0.0807015	0.634809	0.193484
159.6	0.347718	0.35203	0.787954	0.703264		159.6	0.358897	0.402519	0.811078	0.740885		159.6	0.130287	0.0810136	0.634325	0.193336
159.7	0.347828	0.352927	0.788471	0.7028		159.7	0.359007	0.403416	0.811595	0.740421		159.7	0.130314	0.081347	0.634753	0.191836
159.8	0.347521	0.353281	0.785794	0.702442		159.8	0.3587	0.403769	0.808918	0.740063		159.8	0.130274	0.0789518	0.635698	0.191389
159.9	0.348016	0.353363	0.786887	0.703517		159.9	0.359195	0.403851	0.810011	0.741138		159.9	0.131491	0.0801072	0.634949	0.190185
160	0.347322	0.353633	0.787175	0.703562		160	0.358501	0.404121	0.810299	0.741183		160	0.130699	0.0793783	0.633984	0.192527
160.1	0.347691	0.352718	0.78656	0.702714		160.1	0.35887	0.403206	0.809684	0.740335		160.1	0.129792	0.0797132	0.634297	0.192493
160.2	0.348603	0.353109	0.786283	0.701996		160.2	0.359782	0.403598	0.809407	0.739617		160.2	0.131319	0.0788738	0.63259	0.191216
160.3	0.349289	0.354038	0.786026	0.701887		160.3	0.360468	0.404527	0.80915	0.739508		160.3	0.130941	0.0788304	0.633803	0.191886
160.4	0.350258	0.353582	0.785898	0.701553		160.4	0.361437	0.40407	0.809022	0.739174		160.4	0.130118	0.0792425	0.633395	0.192143
160.5	0.349427	0.353819	0.786717	0.702081		160.5	0.360606	0.404308	0.809841	0.739702		160.5	0.130998	0.0791383	0.633311	0.191991
160.6	0.349887	0.352014	0.785636	0.703431		160.6	0.361066	0.402502	0.808759	0.741052		160.6	0.130273	0.0785947	0.634245	0.192419
160.7	0.351615	0.353825	0.784171	0.702548		160.7	0.362794	0.404314	0.807295	0.740169		160.7	0.131361	0.0786868	0.634652	0.193395
160.8	0.350156	0.352753	0.784563	0.702408		160.8	0.361335	0.403241	0.807687	0.740029		160.8	0.130899	0.0786997	0.634414	0.19446
160.9	0.349886	0.353013	0.784951	0.703727		160.9	0.361065	0.403502	0.808075	0.741348		160.9	0.130865	0.0790948	0.633687	0.195878
161	0.350671	0.351856	0.784415	0.704604		161	0.361849	0.402345	0.807539	0.742225		161	0.130688	0.0800844	0.63309	0.195147
161.1	0.348244	0.351275	0.785603	0.7044		161.1	0.359423	0.401764	0.808727	0.742021		161.1	0.130778	0.079058	0.633659	0.195298
161.2	0.349601	0.351785	0.784373	0.703361		161.2	0.36078	0.402273	0.807497	0.740982		161.2	0.130819	0.0786242	0.63458	0.19515
161.3	0.349127	0.351637	0.785051	0.70482		161.3	0.360306	0.402126	0.808175	0.742441		161.3	0.129265	0.0809795	0.632522	0.195091
161.4	0.347853	0.35176	0.785319	0.702933		161.4	0.359032	0.402248	0.808442	0.740554		161.4	0.129596	0.0806824	0.63293	0.194081
161.5	0.348456	0.352368	0.787205	0.700964		161.5	0.359635	0.402857	0.810329	0.738585		161.5	0.128944	0.0789015	0.631902	0.19363
161.6	0.347692	0.351527	0.785974	0.703103		161.6	0.358871	0.402015	0.809098	0.740724		161.6	0.127976	0.0808814	0.633301	0.193577
161.7	0.348568	0.353248	0.785571	0.702669		161.7	0.359747	0.403737	0.808695	0.74029		161.7	0.128732	0.080716	0.633544	0.192486
161.8	0.346036	0.351441	0.784919	0.703071		161.8	0.357215	0.401929	0.808043	0.740692		161.8	0.129708	0.080308	0.634469	0.192651
161.9	0.347085	0.351366	0.786328	0.702438		161.9	0.358264	0.401855	0.809452	0.740059		161.9	0.130026	0.0809424	0.633992	0.192325
162	0.346135	0.350412	0.78552	0.70328		162	0.357314	0.400901	0.808643	0.740901		162	0.129524	0.081344	0.633922	0.192288
162.1	0.347221	0.350638	0.785334	0.702584		162.1	0.3584	0.401126	0.808458	0.740205		162.1	0.130498	0.080552	0.634097	0.191045
162.2	0.347167	0.350834	0.785647	0.702323		162.2	0.358346	0.401323	0.808771	0.739944		162.2	0.130033	0.0798054	0.633604	0.189096
162.3	0.347045	0.350294	0.785948	0.703068		162.3	0.358224	0.400783	0.809072	0.740689		162.3	0.13052	0.0800601	0.635645	0.19095
162.4	0.346926	0.350162	0.786103	0.703611		162.4	0.358105	0.40065	0.809227	0.741232		162.4	0.130948	0.0800456	0.635809	0.189898
162.5	0.3467	0.35046	0.784549	0.704594		162.5	0.357879	0.400949	0.807673	0.742215		162.5	0.130221	0.0787518	0.635399	0.190494
162.6	0.348274	0.350003	0.786008	0.70427		162.6	0.359453	0.400491	0.809132	0.741891		162.6	0.131752	0.0783966	0.634851	0.190466
162.7	0.348635	0.349391	0.785382	0.703285		162.7	0.359814	0.399879	0.808506	0.740906		162.7	0.132546	0.0779131	0.635433	0.190603
162.8	0.348047	0.348618	0.785806	0.704118		162.8	0.359226	0.399107	0.80893	0.741739		162.8	0.130779	0.0787734	0.636394	0.190424
162.9	0.349161	0.348482	0.785564	0.7047		162.9	0.36034	0.398971	0.808688	0.742321		162.9	0.131507	0.0767126	0.636402	0.189719
163	0.348368	0.34771	0.785382	0.704398		163	0.359547	0.398199	0.808506	0.742019		163	0.131279	0.0781084	0.637077	0.190341
163.1	0.348328	0.34901	0.786266	0.70385		163.1	0.359507	0.399498	0.80939	0.741471		163.1	0.130168	0.0767049	0.636695	0.190411
163.2	0.35041	0.351805	0.78409	0.703859		163.2	0.361589	0.402294	0.807214	0.74148		163.2	0.130731	0.0777302	0.636909	0.190792
163.3	0.348714	0.350797	0.784672	0.704352		163.3	0.359893	0.401286	0.807796	0.741973		163.3	0.131224	0.0792815	0.635615	0.190467
163.4	0.348544	0.352389	0.785135	0.704082		163.4	0.359723	0.402878	0.808259	0.741703		163.4	0.131031	0.0787411	0.637684	0.189425
163.5	0.350402	0.353026	0.784705	0.702704		163.5	0.361581	0.403515	0.807829	0.740325		163.5	0.131368	0.0772866	0.635638	0.189826
163.6	0.349462	0.353115	0.783884	0.704701		163.6	0.360641	0.403603	0.807008	0.742322		163.6	0.131397	0.0800238	0.637195	0.18962
163.7	0.35025	0.353379	0.785439	0.704077		163.7	0.361429	0.403868	0.808563	0.741698		163.7	0.131721	0.0803896	0.635802	0.189364
163.8	0.348886	0.352957	0.783857	0.703676		163.8	0.360065	0.403446	0.806981	0.741297		163.8	0.132889	0.0788939	0.637031	0.189212
163.9	0.350496	0.351716	0.784477	0.703905		163.9	0.361675	0.402205	0.807601	0.741526		163.9	0.132288	0.0799064	0.635693	0.189891
164	0.350391	0.353235	0.784271	0.705149		164	0.36157	0.403723	0.807395	0.74277		164	0.131119	0.0783375	0.634678	0.189856
164.1	0.350782	0.35194	0.784823	0.704044		164.1	0.361961	0.402429	0.807947	0.741665		164.1	0.131794	0.0773172	0.634714	0.190173
164.2	0.349585	0.35046	0.78566	0.705402		164.2	0.360764	0.400949	0.808784	0.743023		164.2	0.131783	0.0776403	0.635124	0.189344
164.3	0.350218	0.350997	0.785007	0.704496		164.3	0.361397	0.401485	0.808131	0.742117		164.3	0.132182	0.078984	0.635503	0.191099
164.4	0.350176	0.349858	0.784045	0.703923		164.4	0.361355	0.400347	0.807169	0.741544		164.4	0.132414	0.0778583	0.632868	0.189073
164.5	0.349698	0.351082	0.784381	0.703304		164.5	0.360877	0.401571	0.807505	0.740925		164.5	0.131537	0.0776202	0.632453	0.188783
164.6	0.34967	0.349243	0.786263	0.70333		164.6	0.360848	0.399732	0.809386	0.740951		164.6	0.131907	0.0775123	0.632345	0.189334
164.7	0.350254	0.348762	0.784234	0.702933		164.7	0.361433	0.39925	0.807358	0.740554		164.7	0.131237	0.0770723	0.632483	0.188462
164.8	0.349147	0.348891	0.785032	0.702382		164.8	0.360326	0.399379	0.808156	0.740003		164.8	0.129243	0.0785188	0.632173	0.187778
164.9	0.348466	0.348325	0.784897	0.702188		164.9	0.359645	0.398814	0.808021	0.739809		164.9	0.129491	0.0781271	0.633023	0.187917
165	0.347598	0.350089	0.785038	0.701774		165	0.358777	0.400578	0.808162	0.739395		165	0.129813	0.0789265	0.631174	0.18822
165.1	0.348664	0.350216	0.785572	0.701274		165.1	0.359843	0.400705	0.808696	0.738895		165.1	0.129689	0.0786519	0.631929	0.18686
165.2	0.347602	0.351211	0.785067	0.701905		165.2	0.358781	0.4017	0.808191	0.739526		165.2	0.129849	0.0807755	0.631944	0.188304
165.3	0.346725	0.351902	0.785893	0.700936		165.3	0.357904	0.402391	0.809017	0.738557		165.3	0.129788	0.0801186	0.630993	0.187469
165.4	0.347952	0.35204	0.786801	0.701621		165.4	0.359131	0.402529	0.809925	0.739242		165.4	0.129478	0.0807669	0.631713	0.187087
165.5	0.348697	0.351216	0.785406	0.701745		165.5	0.359876	0.401705	0.80853	0.739366		165.5	0.128959	0.0803413	0.630672	0.186814
165.6	0.348507	0.352356	0.785621	0.703064		165.6	0.359686	0.402845	0.808745	0.740685		165.6	0.128269	0.0822976	0.630062	0.187715
165.7	0.349063	0.352048	0.786065	0.702339		165.7	0.360241	0.402536	0.809189	0.73996		165.7	0.12753	0.0808008	0.629227	0.18743
165.8	0.349218	0.350398	0.785324	0.702813		165.8	0.360397	0.400887	0.808448	0.740434		165.8	0.127991	0.0819519	0.63102	0.188113
165.9	0.349823	0.350715	0.785978	0.703808		165.9	0.361002	0.401204	0.809102	0.741429		165.9	0.127904	0.0805052	0.629718	0.188794
166	0.350202	0.352962	0.786184	0.704839		166	0.361381	0.403451	0.809308	0.74246		166	0.128133	0.0809672	0.629241	0.188148
166.1	0.349769	0.350867	0.786126	0.705207		166.1	0.360948	0.401355	0.80925	0.742828		166.1	0.128248	0.082852	0.630895	0.188233
166.2	0.349805	0.352705	0.786476	0.705565		166.2	0.360984	0.403194	0.8096	0.743186		166.2	0.130064	0.0813069	0.630507	0.18774
166.3	0.350755	0.352686	0.785073	0.704604		166.3	0.361934	0.403175	0.808197	0.742225		166.3	0.130759	0.0814075	0.631147	0.188567
166.4	0.350158	0.351246	0.786473	0.704741		166.4	0.361337	0.401734	0.809597	0.742362		166.4	0.128405	0.0816997	0.630028	0.187155
166.5	0.348846	0.353702	0.786574	0.704005		166.5	0.360025	0.404191	0.809698	0.741626		166.5	0.128294	0.0801237	0.631792	0.18764
166.6	0.349488	0.351246	0.785492	0.704374		166.6	0.360667	0.401734	0.808616	0.741995		166.6	0.128909	0.0791006	0.632159	0.188777
166.7	0.349529	0.350103	0.786276	0.703968		166.7	0.360708	0.400592	0.8094	0.741589		166.7	0.127667	0.0803243	0.63226	0.187067
166.8	0.347379	0.351502	0.786404	0.703214		166.8	0.358558	0.401991	0.809527	0.740835		166.8	0.127882	0.080657	0.632656	0.188029
166.9	0.349157	0.351276	0.785916	0.703503		166.9	0.360336	0.401764	0.80904	0.741124		166.9	0.130369	0.0786966	0.632442	0.186537
167	0.348679	0.352078	0.785672	0.703914		167	0.359858	0.402567	0.808796	0.741535		167	0.130262	0.0784427	0.632492	0.186603
167.1	0.347095	0.351884	0.786923	0.703623		167.1	0.358274	0.402373	0.810047	0.741244		167.1	0.129564	0.0781279	0.633375	0.186702
167.2	0.347838	0.3518	0.785926	0.704093		167.2	0.359017	0.402289	0.80905	0.741714		167.2	0.130777	0.078154	0.632035	0.187096
167.3	0.347404	0.350676	0.787594	0.704684		167.3	0.358583	0.401165	0.810718	0.742305		167.3	0.130637	0.0787776	0.632724	0.18655
167.4	0.347669	0.349798	0.78625	0.705243		167.4	0.358848	0.400286	0.809373	0.742864		167.4	0.129521	0.0782725	0.631638	0.185613
167.5	0.347816	0.349813	0.784388	0.705415		167.5	0.358995	0.400302	0.807512	0.743036		167.5	0.131379	0.0776875	0.631422	0.185833
167.6	0.348564	0.350171	0.784894	0.705659		167.6	0.359743	0.40066	0.808018	0.74328		167.6	0.130994	0.0797378	0.631422	0.186059
167.7	0.348212	0.34972	0.78596	0.705577		167.7	0.359391	0.400209	0.809084	0.743198		167.7	0.131117	0.0783852	0.630768	0.185558
167.8	0.348384	0.349398	0.785142	0.705687		167.8	0.359563	0.399886	0.808266	0.743308		167.8	0.132839	0.0783559	0.630156	0.186409
167.9	0.349053	0.351484	0.786084	0.706359		167.9	0.360232	0.401973	0.809207	0.74398		167.9	0.131463	0.0802459	0.629225	0.186829
168	0.348481	0.352243	0.786893	0.706263		168	0.35966	0.402731	0.810017	0.743884		168	0.131399	0.0823491	0.628275	0.1867
168.1	0.35031	0.352426	0.786378	0.706633		168.1	0.361489	0.402914	0.809502	0.744254		168.1	0.13125	0.0809539	0.628276	0.185915
168.2	0.350737	0.351517	0.787472	0.706734		168.2	0.361916	0.402006	0.810596	0.744355		168.2	0.130548	0.0807452	0.629033	0.184624
168.3	0.349646	0.351836	0.787068	0.706109		168.3	0.360825	0.402324	0.810192	0.74373		168.3	0.130598	0.0804461	0.628998	0.18592
168.4	0.351457	0.350767	0.787293	0.705685		168.4	0.362636	0.401256	0.810416	0.743306		168.4	0.129268	0.0801951	0.628144	0.184537
168.5	0.350923	0.352121	0.787188	0.705874		168.5	0.362102	0.402609	0.810312	0.743495		168.5	0.129831	0.0798823	0.629554	0.184318
168.6	0.352128	0.350187	0.786595	0.706144		168.6	0.363307	0.400675	0.809719	0.743765		168.6	0.128713	0.0795668	0.628971	0.185004
168.7	0.351873	0.351306	0.786703	0.706028		168.7	0.363052	0.401795	0.809827	0.743649		168.7	0.128986	0.0791786	0.628351	0.184124
168.8	0.35157	0.352237	0.78477	0.705612		168.8	0.362749	0.402725	0.807894	0.743233		168.8	0.130328	0.0796115	0.627916	0.184622
168.9	0.352275	0.351706	0.785853	0.704836		168.9	0.363454	0.402194	0.808977	0.742457		168.9	0.13015	0.0786451	0.628498	0.182284
169	0.350215	0.352302	0.78428	0.705418		169	0.361394	0.402791	0.807404	0.743039		169	0.131168	0.0786991	0.628917	0.182945
169.1	0.350473	0.351639	0.785514	0.704296		169.1	0.361652	0.402127	0.808638	0.741917		169.1	0.129839	0.0800539	0.6284	0.181934
169.2	0.350132	0.349246	0.784657	0.704605		169.2	0.36131	0.399735	0.807781	0.742226		169.2	0.130626	0.0796408	0.628485	0.182129
169.3	0.348634	0.35069	0.785124	0.70465		169.3	0.359813	0.401178	0.808248	0.742271		169.3	0.130016	0.0791668	0.628022	0.181907
169.4	0.348875	0.35222	0.783212	0.703452		169.4	0.360054	0.402709	0.806336	0.741073		169.4	0.131349	0.0790325	0.628885	0.180984
169.5	0.349064	0.351514	0.782993	0.704083		169.5	0.360243	0.402002	0.806117	0.741704		169.5	0.130854	0.0791156	0.630089	0.182675
169.6	0.348942	0.351877	0.783976	0.703929		169.6	0.360121	0.402365	0.8071	0.74155		169.6	0.130586	0.078537	0.628664	0.182486
169.7	0.348777	0.352333	0.784761	0.702881		169.7	0.359956	0.402822	0.807885	0.740502		169.7	0.129989	0.0785597	0.628398	0.183651
169.8	0.34851	0.350262	0.785045	0.703914		169.8	0.359689	0.400751	0.808169	0.741535		169.8	0.129012	0.0789357	0.629229	0.183872
169.9	0.348628	0.352225	0.787267	0.704486		169.9	0.359807	0.402713	0.810391	0.742107		169.9	0.12831	0.0797135	0.628476	0.183768
170	0.34809	0.351454	0.787624	0.704538		170	0.359269	0.401942	0.810748	0.742159		170	0.130387	0.077843	0.62916	0.184481
170.1	0.348241	0.350813	0.787965	0.706144		170.1	0.35942	0.401302	0.811088	0.743765		170.1	0.128843	0.0785987	0.629737	0.182909
170.2	0.34633	0.351052	0.788224	0.705942		170.2	0.357509	0.401541	0.811348	0.743563		170.2	0.127918	0.07777	0.630631	0.183656
170.3	0.347589	0.351255	0.787075	0.707264		170.3	0.358768	0.401744	0.810199	0.744885		170.3	0.13041	0.0766166	0.629937	0.18425
170.4	0.348808	0.349399	0.788053	0.707765		170.4	0.359987	0.399888	0.811177	0.745386		170.4	0.129046	0.0779971	0.630969	0.18381
170.5	0.34755	0.350416	0.787382	0.70651		170.5	0.358729	0.400905	0.810506	0.744131		170.5	0.128112	0.0783695	0.629495	0.18355
170.6	0.348438	0.350549	0.786655	0.705903		170.6	0.359616	0.401037	0.809779	0.743524		170.6	0.129282	0.0766013	0.628248	0.183905
170.7	0.349646	0.349991	0.78731	0.706367		170.7	0.360825	0.400479	0.810434	0.743988		170.7	0.130205	0.0770017	0.627883	0.183735
170.8	0.348267	0.350082	0.787698	0.705908		170.8	0.359446	0.400571	0.810822	0.743529		170.8	0.129829	0.0790491	0.626964	0.183148
170.9	0.348891	0.35	0.789128	0.704346		170.9	0.36007	0.400489	0.812252	0.741967		170.9	0.131093	0.0786046	0.627118	0.182561
171	0.349143	0.351982	0.78767	0.705983		171	0.360322	0.40247	0.810794	0.743604		171	0.130537	0.0794973	0.62733	0.181728
171.1	0.350189	0.351159	0.789308	0.704179		171.1	0.361368	0.401648	0.812432	0.7418		171.1	0.12895	0.0807314	0.627142	0.181662
171.2	0.349517	0.350684	0.788443	0.703394		171.2	0.360696	0.401173	0.811567	0.741015		171.2	0.131655	0.080072	0.626636	0.180244
171.3	0.350037	0.35129	0.788002	0.70355		171.3	0.361216	0.401779	0.811126	0.741171		171.3	0.13076	0.0817406	0.62779	0.180364
171.4	0.349774	0.35226	0.78738	0.702325		171.4	0.360953	0.402748	0.810504	0.739946		171.4	0.130702	0.0821666	0.627089	0.180615
171.5	0.350131	0.352606	0.786931	0.702669		171.5	0.36131	0.403095	0.810055	0.74029		171.5	0.130771	0.0795477	0.625735	0.181909
171.6	0.350069	0.351989	0.787647	0.701326		171.6	0.361248	0.402478	0.810771	0.738947		171.6	0.131226	0.0807172	0.62712	0.18016
171.7	0.350013	0.353188	0.787825	0.701453		171.7	0.361192	0.403676	0.810949	0.739074		171.7	0.13005	0.0799918	0.6276	0.180591
171.8	0.349373	0.351551	0.789291	0.702191		171.8	0.360552	0.40204	0.812415	0.739812		171.8	0.131674	0.0783373	0.626953	0.179707
171.9	0.34817	0.35231	0.789646	0.702822		171.9	0.359349	0.402798	0.81277	0.740443		171.9	0.130299	0.0782891	0.627351	0.180706
172	0.347594	0.352927	0.78811	0.702464		172	0.358773	0.403415	0.811234	0.740085		172	0.130029	0.0782388	0.627369	0.182114
172.1	0.346957	0.353685	0.788134	0.703272		172.1	0.358136	0.404174	0.811258	0.740893		172.1	0.129985	0.0770967	0.626011	0.180408
172.2	0.346672	0.353947	0.787475	0.703997		172.2	0.357851	0.404436	0.810599	0.741618		172.2	0.129566	0.0758079	0.628248	0.181828
172.3	0.348021	0.353207	0.786328	0.703674		172.3	0.3592	0.403696	0.809452	0.741295		172.3	0.129608	0.0755133	0.627226	0.180802
172.4	0.346154	0.354018	0.787745	0.703455		172.4	0.357333	0.404506	0.810868	0.741076		172.4	0.128206	0.0736409	0.626983	0.181622
172.5	0.347451	0.35437	0.786359	0.703976		172.5	0.35863	0.404859	0.809483	0.741597		172.5	0.128895	0.0744412	0.627417	0.18014
172.6	0.347938	0.353805	0.787527	0.705646		172.6	0.359117	0.404294	0.810651	0.743267		172.6	0.130418	0.0737119	0.628774	0.179983
172.7	0.349642	0.354083	0.787977	0.706836		172.7	0.360821	0.404571	0.811101	0.744457		172.7	0.130806	0.0742425	0.629605	0.180094
172.8	0.348579	0.355068	0.788302	0.706989		172.8	0.359758	0.405556	0.811426	0.74461		172.8	0.129577	0.0770265	0.62942	0.1795
172.9	0.350291	0.354708	0.788956	0.707229		172.9	0.36147	0.405197	0.81208	0.74485		172.9	0.128947	0.0761618	0.629139	0.179704
173	0.351027	0.356068	0.788061	0.707727		173	0.362206	0.406556	0.811185	0.745348		173	0.12891	0.0751599	0.62941	0.178826
173.1	0.350203	0.354311	0.790235	0.707542		173.1	0.361382	0.4048	0.813359	0.745163		173.1	0.130382	0.0762068	0.630001	0.178424
173.2	0.350581	0.352773	0.789307	0.707161		173.2	0.36176	0.403261	0.812431	0.744782		173.2	0.131226	0.0779661	0.629224	0.177371
173.3	0.350352	0.353039	0.789326	0.707479		173.3	0.361531	0.403528	0.81245	0.7451		173.3	0.130087	0.0770094	0.629725	0.17887
173.4	0.349959	0.353998	0.789202	0.706438		173.4	0.361138	0.404486	0.812326	0.744059		173.4	0.131088	0.0766264	0.628655	0.178495
173.5	0.350813	0.353602	0.788794	0.705951		173.5	0.361992	0.404091	0.811918	0.743572		173.5	0.131879	0.0761038	0.630157	0.177657
173.6	0.350122	0.354018	0.788526	0.704705		173.6	0.361301	0.404507	0.81165	0.742326		173.6	0.129931	0.077863	0.629608	0.178204
173.7	0.349554	0.354044	0.787811	0.705125		173.7	0.360733	0.404533	0.810935	0.742746		173.7	0.130228	0.0769803	0.627736	0.17742
173.8	0.349395	0.352662	0.788925	0.703659		173.8	0.360573	0.403151	0.812049	0.74128		173.8	0.130178	0.0782481	0.628061	0.177855
173.9	0.348716	0.353692	0.787537	0.704487		173.9	0.359895	0.40418	0.810661	0.742108		173.9	0.128708	0.0764876	0.627875	0.178304
174	0.348767	0.354168	0.787816	0.702867		174	0.359946	0.404657	0.81094	0.740488		174	0.12881	0.0763522	0.626913	0.179166
174.1	0.348575	0.354305	0.788608	0.702195		174.1	0.359754	0.404793	0.811732	0.739816		174.1	0.128789	0.0772516	0.626928	0.179739
174.2	0.348525	0.355248	0.78713	0.703005		174.2	0.359704	0.405736	0.810254	0.740626		174.2	0.127792	0.0764011	0.627993	0.179695
174.3	0.348321	0.354028	0.786573	0.702749		174.3	0.3595	0.404517	0.809697	0.74037		174.3	0.129128	0.0763041	0.625425	0.17886
174.4	0.348641	0.351806	0.788124	0.704932		174.4	0.35982	0.402294	0.811248	0.742553		174.4	0.127941	0.0762721	0.62785	0.178681
174.5	0.349014	0.351728	0.787049	0.705492		174.5	0.360193	0.402216	0.810173	0.743113		174.5	0.129489	0.0788548	0.628427	0.178086
174.6	0.349697	0.351422	0.787636	0.704848		174.6	0.360876	0.401911	0.81076	0.742469		174.6	0.129927	0.0773529	0.628419	0.178374
174.7	0.350807	0.351583	0.788137	0.706084		174.7	0.361986	0.402072	0.811261	0.743705		174.7	0.127677	0.0784039	0.627534	0.179752
174.8	0.349637	0.351982	0.788367	0.705901		174.8	0.360816	0.40247	0.811491	0.743522		174.8	0.126642	0.07858	0.626183	0.179489
174.9	0.350463	0.352815	0.78876	0.705813		174.9	0.361642	0.403303	0.811884	0.743434		174.9	0.127747	0.0767899	0.625227	0.179282
175	0.349791	0.351519	0.789099	0.706044		175	0.36097	0.402008	0.812223	0.743665		175	0.129158	0.0766167	0.626965	0.178429
175.1	0.349158	0.35089	0.790085	0.705451		175.1	0.360336	0.401379	0.813208	0.743072		175.1	0.128729	0.0768549	0.627445	0.177859
175.2	0.351196	0.351354	0.788848	0.7046		175.2	0.362375	0.401843	0.811972	0.742221		175.2	0.129618	0.0763837	0.625622	0.177377
175.3	0.350676	0.351816	0.788941	0.704951		175.3	0.361855	0.402304	0.812065	0.742572		175.3	0.129619	0.0777034	0.627405	0.177803
175.4	0.349461	0.352511	0.788324	0.705076		175.4	0.36064	0.402999	0.811448	0.742697		175.4	0.129769	0.0777276	0.627011	0.177222
175.5	0.350558	0.35379	0.787452	0.70415		175.5	0.361737	0.404279	0.810576	0.741771		175.5	0.130625	0.077004	0.626454	0.176887
175.6	0.348669	0.353743	0.787455	0.70481		175.6	0.359848	0.404231	0.810579	0.742431		175.6	0.130172	0.0790565	0.62583	0.177039
175.7	0.349496	0.353265	0.786086	0.705489		175.7	0.360675	0.403754	0.80921	0.74311		175.7	0.129245	0.0785588	0.626146	0.175407
175.8	0.350251	0.354023	0.786152	0.70376		175.8	0.36143	0.404512	0.809276	0.741381		175.8	0.130464	0.0777874	0.626446	0.175998
175.9	0.350101	0.353315	0.786508	0.70483		175.9	0.36128	0.403803	0.809632	0.742451		175.9	0.128944	0.078285	0.627389	0.177251
176	0.350165	0.353593	0.787369	0.704665		176	0.361344	0.404082	0.810493	0.742286		176	0.128531	0.0786709	0.626397	0.177771
176.1	0.350285	0.354178	0.784534	0.703898		176.1	0.361464	0.404667	0.807658	0.741519		176.1	0.128709	0.0786164	0.625867	0.177954
176.2	0.350217	0.353246	0.785665	0.706593		176.2	0.361396	0.403735	0.808789	0.744214		176.2	0.128662	0.0789759	0.626368	0.176014
176.3	0.348849	0.351791	0.785295	0.706734		176.3	0.360028	0.402279	0.808419	0.744355		176.3	0.128928	0.0795748	0.626033	0.17645
176.4	0.349517	0.352296	0.786765	0.706272		176.4	0.360696	0.402785	0.809889	0.743893		176.4	0.127392	0.0786207	0.626685	0.17657
176.5	0.349569	0.352466	0.785942	0.707095		176.5	0.360748	0.402955	0.809066	0.744716		176.5	0.127246	0.0788875	0.62626	0.176996
176.6	0.350292	0.352166	0.78661	0.706364		176.6	0.361471	0.402655	0.809734	0.743985		176.6	0.126549	0.0761	0.626299	0.177971
176.7	0.34994	0.353169	0.785367	0.70675		176.7	0.361119	0.403658	0.808491	0.744371		176.7	0.125888	0.0757458	0.625006	0.178122
176.8	0.348865	0.352978	0.787164	0.705713		176.8	0.360044	0.403466	0.810288	0.743334		176.8	0.126029	0.07606	0.625328	0.176342
176.9	0.34861	0.352441	0.786658	0.706144		176.9	0.359789	0.40293	0.809782	0.743765		176.9	0.126311	0.0762757	0.625025	0.177063
177	0.348473	0.352161	0.786528	0.705302		177	0.359652	0.40265	0.809652	0.742923		177	0.126818	0.075103	0.6258	0.176909
177.1	0.348324	0.352941	0.786568	0.70538		177.1	0.359502	0.403429	0.809692	0.743001		177.1	0.12652	0.0748246	0.624454	0.176152
177.2	0.348629	0.353068	0.787227	0.705398		177.2	0.359808	0.403557	0.810351	0.743019		177.2	0.127166	0.074529	0.623236	0.176205
177.3	0.34758	0.352914	0.787939	0.705789		177.3	0.358759	0.403403	0.811063	0.74341		177.3	0.128216	0.0756192	0.623958	0.175905
177.4	0.34712	0.354386	0.788455	0.705856		177.4	0.358299	0.404874	0.811579	0.743477		177.4	0.129417	0.0750099	0.622828	0.175282
177.5	0.348493	0.353296	0.788202	0.706099		177.5	0.359672	0.403785	0.811326	0.74372		177.5	0.129286	0.0760732	0.623654	0.174339
177.6	0.34721	0.35352	0.788323	0.705893		177.6	0.358389	0.404009	0.811447	0.743514		177.6	0.128346	0.0772606	0.623636	0.174196
177.7	0.348767	0.353821	0.788119	0.705563		177.7	0.359946	0.40431	0.811243	0.743184		177.7	0.127358	0.0769357	0.624315	0.174142
177.8	0.348682	0.352785	0.788041	0.70598		177.8	0.359861	0.403274	0.811165	0.743601		177.8	0.128815	0.0775323	0.624782	0.174354
177.9	0.349286	0.351359	0.789223	0.705943		177.9	0.360465	0.401848	0.812347	0.743564		177.9	0.129135	0.0778704	0.625181	0.174663
178	0.34913	0.352519	0.788222	0.705653		178	0.360309	0.403008	0.811346	0.743274		178	0.129867	0.0775483	0.625766	0.17364
178.1	0.349746	0.352016	0.788521	0.705005		178.1	0.360925	0.402504	0.811644	0.742626		178.1	0.129089	0.0786304	0.625819	0.174426
178.2	0.349933	0.352459	0.78993	0.705983		178.2	0.361112	0.402948	0.813054	0.743604		178.2	0.129945	0.0785726	0.626055	0.174116
178.3	0.35012	0.352554	0.788941	0.705346		178.3	0.361299	0.403042	0.812065	0.742967		178.3	0.13008	0.0774092	0.626708	0.174087
178.4	0.351517	0.351397	0.78926	0.70658		178.4	0.362696	0.401885	0.812384	0.744201		178.4	0.129401	0.0772807	0.627144	0.17433
178.5	0.35093	0.351103	0.787814	0.706851		178.5	0.362109	0.401592	0.810938	0.744472		178.5	0.128555	0.077087	0.627245	0.174481
178.6	0.351144	0.351213	0.788564	0.705383		178.6	0.362323	0.401702	0.811688	0.743004		178.6	0.129713	0.0764244	0.626956	0.17533
178.7	0.351717	0.350853	0.787666	0.705503		178.7	0.362896	0.401342	0.81079	0.743124		178.7	0.128455	0.0781111	0.627053	0.174505
178.8	0.350356	0.350876	0.789679	0.705472		178.8	0.361535	0.401364	0.812803	0.743093		178.8	0.127644	0.0785088	0.626794	0.173327
178.9	0.351878	0.351646	0.786816	0.705942		178.9	0.363057	0.402134	0.80994	0.743563		178.9	0.128036	0.0781586	0.627013	0.174934
179	0.351657	0.35146	0.78825	0.705954		179	0.362836	0.401948	0.811374	0.743575		179	0.128319	0.0783197	0.627474	0.174321
179.1	0.349854	0.352315	0.787866	0.706291		179.1	0.361033	0.402804	0.81099	0.743912		179.1	0.1276	0.0775814	0.626193	0.173305
179.2	0.350398	0.35236	0.788689	0.705903		179.2	0.361577	0.402849	0.811813	0.743524		179.2	0.129079	0.0774886	0.625214	0.174538
179.3	0.3505	0.35218	0.788048	0.705562		179.3	0.361679	0.402669	0.811172	0.743183		179.3	0.12782	0.0791357	0.625386	0.174484
179.4	0.350876	0.352817	0.78828	0.706391		179.4	0.362055	0.403305	0.811404	0.744012		179.4	0.127093	0.0795774	0.624856	0.173417
179.5	0.351504	0.352599	0.787822	0.706853		179.5	0.362683	0.403087	0.810946	0.744474		179.5	0.127587	0.0781341	0.62429	0.173201
179.6	0.349305	0.352063	0.78809	0.705794		179.6	0.360484	0.402552	0.811214	0.743415		179.6	0.126578	0.0789812	0.623655	0.173297
179.7	0.349429	0.352539	0.787733	0.705617		179.7	0.360608	0.403027	0.810857	0.743238		179.7	0.126483	0.0788297	0.623178	0.172314
179.8	0.349562	0.351831	0.786675	0.706089		179.8	0.360741	0.40232	0.809799	0.74371		179.8	0.128609	0.0783582	0.622168	0.17274
179.9	0.350686	0.351325	0.787537	0.705141		179.9	0.361865	0.401813	0.810661	0.742762		179.9	0.129993	0.0782881	0.62317	0.172349
180	0.348507	0.353111	0.787534	0.704927		180	0.359686	0.4036	0.810658	0.742548		180	0.128982	0.0780713	0.623386	0.173051
180.1	0.349944	0.351742	0.787945	0.705692		180.1	0.361123	0.40223	0.811069	0.743313		180.1	0.129884	0.0765944	0.620965	0.173085
180.2	0.34886	0.351409	0.787901	0.706296		180.2	0.360038	0.401897	0.811024	0.743917		180.2	0.130871	0.0766863	0.621999	0.172322
180.3	0.349055	0.350775	0.787985	0.706744		180.3	0.360234	0.401264	0.811109	0.744365		180.3	0.130037	0.0768978	0.622695	0.172015
180.4	0.349392	0.349806	0.786985	0.706734		180.4	0.360571	0.400294	0.810109	0.744355		180.4	0.131268	0.0760478	0.622799	0.17225
180.5	0.348342	0.35045	0.787551	0.705358		180.5	0.359521	0.400938	0.810675	0.742979		180.5	0.130097	0.0762205	0.623446	0.17219
180.6	0.349247	0.349496	0.787609	0.705861		180.6	0.360426	0.399985	0.810733	0.743482		180.6	0.131276	0.0766475	0.623164	0.17227
180.7	0.348973	0.349232	0.787424	0.705407		180.7	0.360152	0.399721	0.810547	0.743028		180.7	0.129206	0.0767001	0.623599	0.171649
180.8	0.347747	0.349938	0.788136	0.705825		180.8	0.358925	0.400427	0.81126	0.743446		180.8	0.129576	0.0761019	0.623247	0.171647
180.9	0.347998	0.349442	0.788611	0.705699		180.9	0.359177	0.399931	0.811735	0.74332		180.9	0.129056	0.0754514	0.623758	0.172419
181	0.347416	0.349936	0.789272	0.705298		181	0.358595	0.400425	0.812396	0.742919		181	0.129658	0.074994	0.623667	0.171152
181.1	0.347586	0.349417	0.788404	0.705484		181.1	0.358765	0.399905	0.811528	0.743105		181.1	0.127475	0.0752728	0.623775	0.170957
181.2	0.348736	0.349157	0.78953	0.705767		181.2	0.359915	0.399645	0.812654	0.743388		181.2	0.127417	0.0756685	0.62449	0.171948
181.3	0.348743	0.348726	0.788364	0.704315		181.3	0.359922	0.399215	0.811488	0.741936		181.3	0.125972	0.0750944	0.623667	0.171402
181.4	0.350451	0.350535	0.789348	0.705035		181.4	0.36163	0.401024	0.812472	0.742656		181.4	0.126539	0.0753973	0.623405	0.170777
181.5	0.349404	0.349931	0.788097	0.70523		181.5	0.360583	0.40042	0.811221	0.742851		181.5	0.126188	0.0749289	0.62357	0.170937
181.6	0.348722	0.349672	0.787382	0.704813		181.6	0.359901	0.40016	0.810506	0.742434		181.6	0.125926	0.076359	0.622739	0.169162
181.7	0.350447	0.35122	0.786444	0.705084		181.7	0.361626	0.401709	0.809568	0.742705		181.7	0.126207	0.0754808	0.623608	0.168153
181.8	0.350772	0.349535	0.786697	0.705873		181.8	0.36195	0.400024	0.809821	0.743494		181.8	0.128431	0.0765394	0.624345	0.168663
181.9	0.350093	0.350981	0.786598	0.705911		181.9	0.361272	0.401469	0.809722	0.743532		181.9	0.128349	0.0758637	0.624032	0.168617
182	0.349431	0.351842	0.785981	0.706639		182	0.36061	0.402331	0.809105	0.74426		182	0.127577	0.0752292	0.624709	0.168846
182.1	0.350157	0.350614	0.786871	0.706942		182.1	0.361336	0.401103	0.809995	0.744563		182.1	0.128083	0.0762149	0.624022	0.167836
182.2	0.34862	0.353244	0.787789	0.705992		182.2	0.359799	0.403732	0.810913	0.743613		182.2	0.128095	0.0763543	0.624591	0.168636
182.3	0.349033	0.35317	0.78744	0.706426		182.3	0.360212	0.403659	0.810563	0.744047		182.3	0.127672	0.0764624	0.62435	0.168601
182.4	0.349472	0.351746	0.787369	0.706992		182.4	0.360651	0.402235	0.810493	0.744613		182.4	0.128061	0.0757858	0.62494	0.168155
182.5	0.348846	0.353758	0.78852	0.706613		182.5	0.360025	0.404247	0.811644	0.744234		182.5	0.127563	0.0770603	0.624665	0.169106
182.6	0.349256	0.353048	0.789137	0.706403		182.6	0.360435	0.403536	0.812261	0.744024		182.6	0.128519	0.0765193	0.623383	0.169158
182.7	0.348119	0.352247	0.7915	0.705678		182.7	0.359298	0.402735	0.814624	0.743299		182.7	0.127615	0.0768817	0.624355	0.170283
182.8	0.348097	0.35279	0.791166	0.705355		182.8	0.359276	0.403278	0.81429	0.742976		182.8	0.127973	0.075975	0.622014	0.170821
182.9	0.347432	0.353705	0.792252	0.704484		182.9	0.358611	0.404193	0.815376	0.742105		182.9	0.129041	0.0756715	0.622292	0.170368
183	0.348247	0.351921	0.792519	0.704758		183	0.359426	0.40241	0.815643	0.742379		183	0.129229	0.0768125	0.623281	0.170271
183.1	0.347737	0.351799	0.791387	0.70526		183.1	0.358916	0.402287	0.814511	0.742881		183.1	0.128052	0.0768809	0.622897	0.171268
183.2	0.348339	0.354166	0.791819	0.704231		183.2	0.359518	0.404655	0.814943	0.741852		183.2	0.129613	0.0743596	0.622901	0.171409
183.3	0.348752	0.352522	0.791143	0.704937		183.3	0.359931	0.403011	0.814267	0.742558		183.3	0.128959	0.0748007	0.622262	0.171508
183.4	0.349458	0.35327	0.790931	0.705652		183.4	0.360637	0.403758	0.814055	0.743273		183.4	0.129306	0.077406	0.622734	0.172028
183.5	0.349228	0.352496	0.789488	0.706376		183.5	0.360407	0.402985	0.812612	0.743997		183.5	0.130254	0.0770638	0.623078	0.17125
183.6	0.350139	0.352256	0.790079	0.705997		183.6	0.361318	0.402744	0.813203	0.743618		183.6	0.131616	0.0775482	0.622883	0.169394
183.7	0.350495	0.352015	0.789714	0.705569		183.7	0.361674	0.402504	0.812838	0.74319		183.7	0.130701	0.0770867	0.623407	0.169505
183.8	0.349788	0.352368	0.788604	0.705418		183.8	0.360967	0.402856	0.811728	0.743039		183.8	0.132508	0.0774691	0.62362	0.170584
183.9	0.350229	0.352189	0.788907	0.705398		183.9	0.361408	0.402677	0.812031	0.743019		183.9	0.13001	0.0764444	0.623865	0.169891
184	0.349863	0.353059	0.78916	0.706103		184	0.361042	0.403548	0.812284	0.743724		184	0.128735	0.0777675	0.624945	0.170187
184.1	0.34913	0.352087	0.78958	0.704409		184.1	0.360309	0.402575	0.812704	0.74203		184.1	0.130424	0.0771781	0.623794	0.170156
184.2	0.350168	0.354404	0.788731	0.70515		184.2	0.361347	0.404892	0.811855	0.742771		184.2	0.128929	0.076317	0.623934	0.169582
184.3	0.34984	0.353017	0.788475	0.706631		184.3	0.361019	0.403505	0.811599	0.744252		184.3	0.128709	0.0767667	0.623882	0.168855
184.4	0.35149	0.353143	0.788172	0.705738		184.4	0.362669	0.403632	0.811296	0.743359		184.4	0.129628	0.0747348	0.624243	0.168469
184.5	0.350057	0.353502	0.789122	0.70543		184.5	0.361236	0.403991	0.812246	0.743051		184.5	0.128853	0.0764306	0.62482	0.168573
184.6	0.34937	0.352035	0.788646	0.706435		184.6	0.360549	0.402523	0.81177	0.744056		184.6	0.127843	0.0753568	0.624464	0.16833
184.7	0.348911	0.352083	0.788455	0.705692		184.7	0.36009	0.402572	0.811579	0.743313		184.7	0.128371	0.0734541	0.6232	0.169514
184.8	0.348969	0.352225	0.78731	0.705111		184.8	0.360148	0.402714	0.810434	0.742732		184.8	0.128358	0.0743776	0.622791	0.169475
184.9	0.34781	0.350863	0.788738	0.706436		184.9	0.358989	0.401352	0.811862	0.744057		184.9	0.128131	0.0745086	0.621992	0.168763
185	0.348507	0.351081	0.787905	0.706995		185	0.359686	0.401569	0.811029	0.744616		185	0.127792	0.0736033	0.62152	0.168885
185.1	0.349085	0.351884	0.786935	0.7073		185.1	0.360264	0.402373	0.810059	0.744921		185.1	0.12666	0.0725101	0.622304	0.169354
185.2	0.349194	0.35128	0.78833	0.707473		185.2	0.360373	0.401769	0.811454	0.745094		185.2	0.127005	0.071336	0.622519	0.169126
185.3	0.348873	0.350014	0.788338	0.709156		185.3	0.360052	0.400503	0.811462	0.746777		185.3	0.127149	0.073092	0.621301	0.169115
185.4	0.348325	0.351044	0.78879	0.708412		185.4	0.359504	0.401533	0.811914	0.746033		185.4	0.128267	0.0752647	0.622455	0.168481
185.5	0.349535	0.350411	0.789346	0.708405		185.5	0.360714	0.400899	0.81247	0.746026		185.5	0.127546	0.0749988	0.621928	0.167764
185.6	0.349271	0.351464	0.789491	0.706897		185.6	0.36045	0.401953	0.812615	0.744518		185.6	0.128562	0.0745732	0.62103	0.167612
185.7	0.349242	0.352674	0.789475	0.706965		185.7	0.360421	0.403163	0.812599	0.744586		185.7	0.128823	0.0760526	0.621765	0.168361
185.8	0.350212	0.351738	0.790347	0.70763		185.8	0.361391	0.402227	0.813471	0.745251		185.8	0.128367	0.0759366	0.622104	0.169187
185.9	0.350447	0.352015	0.791469	0.707844		185.9	0.361626	0.402504	0.814593	0.745465		185.9	0.127964	0.0754232	0.622617	0.168431
186	0.349511	0.353744	0.791037	0.706677		186	0.36069	0.404233	0.814161	0.744298		186	0.12967	0.0770997	0.621405	0.169382
186.1	0.350316	0.35293	0.789854	0.706593		186.1	0.361495	0.403419	0.812978	0.744214		186.1	0.1303	0.0755693	0.622015	0.167697
186.2	0.350985	0.35462	0.789815	0.706667		186.2	0.362164	0.405109	0.812939	0.744288		186.2	0.128802	0.0766496	0.621791	0.167257
186.3	0.350398	0.354276	0.790158	0.707122		186.3	0.361577	0.404764	0.813282	0.744743		186.3	0.130613	0.0764966	0.622981	0.166956
186.4	0.351289	0.352986	0.78974	0.706588		186.4	0.362468	0.403474	0.812864	0.744209		186.4	0.128611	0.0762367	0.623802	0.166032
186.5	0.349682	0.353628	0.790614	0.707101		186.5	0.360861	0.404116	0.813738	0.744722		186.5	0.127473	0.0768011	0.623701	0.16637
186.6	0.350475	0.354658	0.789882	0.707293		186.6	0.361654	0.405147	0.813006	0.744914		186.6	0.128372	0.0751426	0.622512	0.166942
186.7	0.35073	0.354493	0.789807	0.704977		186.7	0.361909	0.404981	0.812931	0.742598		186.7	0.128356	0.0738036	0.622481	0.1674
186.8	0.349472	0.355052	0.789476	0.705361		186.8	0.360651	0.405541	0.812599	0.742982		186.8	0.126776	0.0767296	0.622516	0.166946
186.9	0.350647	0.35328	0.790086	0.705224		186.9	0.361826	0.403769	0.81321	0.742845		186.9	0.126484	0.0742991	0.621163	0.166495
187	0.350514	0.354161	0.789268	0.705707		187	0.361692	0.40465	0.812392	0.743328		187	0.125595	0.0742689	0.622698	0.167133
187.1	0.350172	0.352822	0.787146	0.705445		187.1	0.361351	0.403311	0.81027	0.743066		187.1	0.126103	0.0729097	0.623135	0.167084
187.2	0.349861	0.352781	0.787721	0.704899		187.2	0.36104	0.403269	0.810845	0.74252		187.2	0.126641	0.0732229	0.622459	0.166953
187.3	0.349133	0.354091	0.788109	0.705872		187.3	0.360312	0.40458	0.811233	0.743493		187.3	0.125341	0.0751868	0.623111	0.166703
187.4	0.348969	0.355398	0.788196	0.705777		187.4	0.360148	0.405886	0.81132	0.743398		187.4	0.125308	0.075155	0.622842	0.168242
187.5	0.349878	0.355817	0.788514	0.704954		187.5	0.361057	0.406306	0.811638	0.742575		187.5	0.125654	0.0730002	0.622057	0.169299
187.6	0.348895	0.356141	0.789107	0.704363		187.6	0.360074	0.40663	0.81223	0.741984		187.6	0.126012	0.0733936	0.622921	0.169637
187.7	0.349288	0.355859	0.790909	0.705634		187.7	0.360467	0.406348	0.814033	0.743255		187.7	0.125457	0.0747055	0.623287	0.169697
187.8	0.350217	0.353991	0.790091	0.705532		187.8	0.361396	0.40448	0.813215	0.743153		187.8	0.12603	0.0743017	0.620729	0.168922
187.9	0.349623	0.354266	0.790471	0.706283		187.9	0.360802	0.404754	0.813595	0.743904		187.9	0.127922	0.0753022	0.621589	0.168461
188	0.349181	0.353545	0.790104	0.705401		188	0.36036	0.404034	0.813228	0.743022		188	0.126651	0.0756073	0.619918	0.168818
188.1	0.35042	0.353455	0.789345	0.705948		188.1	0.361599	0.403944	0.812469	0.743569		188.1	0.128004	0.0750947	0.621603	0.167523
188.2	0.349587	0.352268	0.79028	0.705792		188.2	0.360766	0.402756	0.813404	0.743413		188.2	0.128483	0.0770509	0.621372	0.168107
188.3	0.349671	0.353537	0.79188	0.706104		188.3	0.36085	0.404025	0.815004	0.743725		188.3	0.128753	0.0767791	0.622123	0.166889
188.4	0.35015	0.35183	0.791804	0.706525		188.4	0.361329	0.402318	0.814928	0.744146		188.4	0.128354	0.0763602	0.621555	0.167662
188.5	0.350641	0.352262	0.793388	0.707623		188.5	0.36182	0.402751	0.816512	0.745244		188.5	0.129221	0.0764531	0.621948	0.166955
188.6	0.349935	0.352405	0.791158	0.706457		188.6	0.361114	0.402894	0.814282	0.744078		188.6	0.129646	0.0762885	0.621817	0.166604
188.7	0.350092	0.35202	0.790203	0.705436		188.7	0.361271	0.402509	0.813327	0.743057		188.7	0.129321	0.0766575	0.622051	0.165523
188.8	0.350448	0.351642	0.790964	0.707685		188.8	0.361627	0.402131	0.814088	0.745306		188.8	0.128553	0.0778045	0.621003	0.165576
188.9	0.350791	0.349616	0.789609	0.707628		188.9	0.36197	0.400105	0.812733	0.745249		188.9	0.128481	0.0759848	0.622133	0.165617
189	0.350666	0.351236	0.788791	0.708453		189	0.361845	0.401725	0.811915	0.746074		189	0.128049	0.0771358	0.621754	0.165576
189.1	0.351748	0.351647	0.787708	0.707947		189.1	0.362927	0.402135	0.810832	0.745568		189.1	0.127626	0.0776544	0.621595	0.165796
189.2	0.351372	0.353021	0.789183	0.708325		189.2	0.36255	0.403509	0.812307	0.745946		189.2	0.126104	0.0774399	0.622523	0.166475
189.3	0.350784	0.355453	0.78926	0.708745		189.3	0.361963	0.405941	0.812384	0.746366		189.3	0.125762	0.0768799	0.6218	0.166761
189.4	0.350532	0.354425	0.789834	0.708322		189.4	0.36171	0.404914	0.812958	0.745943		189.4	0.125051	0.0760908	0.621186	0.166836
189.5	0.349707	0.354055	0.790205	0.707097		189.5	0.360886	0.404544	0.813329	0.744718		189.5	0.12441	0.0738551	0.622947	0.167021
189.6	0.349614	0.3541	0.789437	0.706782		189.6	0.360793	0.404589	0.812561	0.744403		189.6	0.124563	0.0759443	0.620943	0.165724
189.7	0.348872	0.35303	0.788854	0.706474		189.7	0.360051	0.403518	0.811977	0.744095		189.7	0.125057	0.076758	0.619859	0.16566
189.8	0.348375	0.351355	0.787518	0.706148		189.8	0.359554	0.401844	0.810642	0.743769		189.8	0.124935	0.0760763	0.618862	0.164515
189.9	0.347436	0.352808	0.788709	0.705991		189.9	0.358615	0.403296	0.811833	0.743612		189.9	0.126108	0.0755972	0.619883	0.165892
190	0.348229	0.352525	0.788178	0.70446		190	0.359408	0.403014	0.811302	0.742081		190	0.12525	0.0763556	0.619485	0.165432
190.1	0.347108	0.351783	0.787953	0.703981		190.1	0.358287	0.402271	0.811077	0.741602		190.1	0.127362	0.0782464	0.61927	0.164974
190.2	0.346776	0.35265	0.790192	0.703999		190.2	0.357955	0.403139	0.813316	0.74162		190.2	0.127396	0.0771804	0.617567	0.16559
190.3	0.347553	0.352991	0.790893	0.703205		190.3	0.358732	0.40348	0.814017	0.740826		190.3	0.128404	0.078206	0.618167	0.164931
190.4	0.348109	0.350034	0.788998	0.704041		190.4	0.359288	0.400523	0.812122	0.741662		190.4	0.129032	0.0765204	0.618417	0.164802
190.5	0.34788	0.352083	0.790234	0.704024		190.5	0.359059	0.402572	0.813358	0.741645		190.5	0.128894	0.0759103	0.618348	0.164488
190.6	0.348525	0.353727	0.788338	0.702973		190.6	0.359704	0.404216	0.811462	0.740594		190.6	0.130032	0.0762894	0.618671	0.164668
190.7	0.347784	0.352463	0.789212	0.705492		190.7	0.358963	0.402952	0.812336	0.743113		190.7	0.12907	0.0768007	0.618373	0.16422
190.8	0.348647	0.352661	0.789649	0.706561		190.8	0.359826	0.403149	0.812773	0.744182		190.8	0.12925	0.075308	0.618389	0.164713
190.9	0.349512	0.352964	0.789292	0.70521		190.9	0.360691	0.403453	0.812416	0.742831		190.9	0.129017	0.0763933	0.619703	0.164273
191	0.349685	0.353134	0.7904	0.706022		191	0.360864	0.403622	0.813524	0.743643		191	0.127793	0.0769206	0.618589	0.164953
191.1	0.349756	0.35418	0.789417	0.705783		191.1	0.360935	0.404669	0.812541	0.743404		191.1	0.126108	0.0770937	0.618076	0.16496
191.2	0.349467	0.354965	0.790389	0.706989		191.2	0.360646	0.405454	0.813513	0.74461		191.2	0.12715	0.0749683	0.619258	0.163695
191.3	0.349683	0.354919	0.791299	0.706277		191.3	0.360862	0.405408	0.814423	0.743898		191.3	0.126624	0.0762991	0.619096	0.16279
191.4	0.349263	0.353696	0.790715	0.706228		191.4	0.360442	0.404184	0.813839	0.743849		191.4	0.125836	0.0771678	0.619276	0.162912
191.5	0.348944	0.354767	0.791008	0.705991		191.5	0.360123	0.405256	0.814132	0.743612		191.5	0.127285	0.0762118	0.618985	0.163039
191.6	0.349957	0.355242	0.789936	0.706222		191.6	0.361136	0.40573	0.81306	0.743843		191.6	0.126189	0.0778515	0.617582	0.161109
191.7	0.348032	0.354763	0.79076	0.706441		191.7	0.359211	0.405252	0.813884	0.744062		191.7	0.124974	0.0781589	0.617582	0.161909
191.8	0.350053	0.354907	0.79064	0.706729		191.8	0.361232	0.405395	0.813764	0.74435		191.8	0.12643	0.0769128	0.617811	0.16094
191.9	0.348193	0.354054	0.790555	0.706429		191.9	0.359372	0.404543	0.813679	0.74405		191.9	0.126356	0.0768771	0.617873	0.162439
192	0.349247	0.354866	0.791596	0.706558		192	0.360426	0.405355	0.81472	0.744179		192	0.125474	0.0782714	0.619435	0.161396
192.1	0.349742	0.353733	0.789733	0.706034		192.1	0.360921	0.404222	0.812857	0.743655		192.1	0.126487	0.0767401	0.618035	0.162586
192.2	0.349883	0.352904	0.791544	0.706604		192.2	0.361062	0.403393	0.814668	0.744225		192.2	0.126539	0.0751661	0.618158	0.162187
192.3	0.349831	0.351433	0.790187	0.707083		192.3	0.36101	0.401921	0.813311	0.744704		192.3	0.126671	0.076583	0.61904	0.161151
192.4	0.35071	0.352087	0.789394	0.707094		192.4	0.361889	0.402575	0.812518	0.744715		192.4	0.127459	0.0732419	0.618769	0.161726
192.5	0.350461	0.353835	0.790684	0.707394		192.5	0.36164	0.404324	0.813808	0.745015		192.5	0.126546	0.0752723	0.620153	0.163163
192.6	0.34966	0.352651	0.789209	0.70719		192.6	0.360839	0.40314	0.812333	0.744811		192.6	0.127784	0.0754059	0.619841	0.161274
192.7	0.349793	0.352588	0.790265	0.707567		192.7	0.360972	0.403077	0.813389	0.745188		192.7	0.126701	0.0738715	0.620082	0.160876
192.8	0.349545	0.351196	0.79053	0.705401		192.8	0.360724	0.401684	0.813654	0.743022		192.8	0.12777	0.0743574	0.621344	0.160963
192.9	0.34971	0.351249	0.790656	0.705008		192.9	0.360889	0.401737	0.81378	0.742629		192.9	0.126706	0.0759677	0.619471	0.16053
193	0.348695	0.350358	0.789446	0.705319		193	0.359874	0.400846	0.81257	0.74294		193	0.127864	0.0760101	0.618964	0.161787
193.1	0.349377	0.350797	0.790105	0.705619		193.1	0.360556	0.401286	0.813229	0.74324		193.1	0.127186	0.0764628	0.61998	0.160325
193.2	0.350008	0.35015	0.790206	0.705454		193.2	0.361187	0.400639	0.81333	0.743075		193.2	0.128163	0.0766718	0.621052	0.16045
193.3	0.350033	0.350417	0.790654	0.703821		193.3	0.361211	0.400906	0.813778	0.741442		193.3	0.129152	0.077217	0.619688	0.160469
193.4	0.349695	0.350255	0.79069	0.704662		193.4	0.360874	0.400743	0.813814	0.742283		193.4	0.128678	0.0776762	0.619694	0.159931
193.5	0.350044	0.351752	0.790551	0.704555		193.5	0.361223	0.402241	0.813675	0.742176		193.5	0.128038	0.0769952	0.61975	0.159813
193.6	0.350289	0.352644	0.790613	0.704268		193.6	0.361468	0.403132	0.813737	0.741889		193.6	0.127223	0.0759338	0.619692	0.160281
193.7	0.349982	0.352647	0.792152	0.70499		193.7	0.361161	0.403136	0.815276	0.742611		193.7	0.127157	0.0769173	0.620198	0.161114
193.8	0.351081	0.35251	0.79132	0.706081		193.8	0.36226	0.402999	0.814444	0.743702		193.8	0.128427	0.0757666	0.620883	0.160422
193.9	0.348718	0.3535	0.790704	0.705636		193.9	0.359897	0.403988	0.813828	0.743257		193.9	0.128087	0.0740963	0.620504	0.161879
194	0.351387	0.354874	0.792237	0.706088		194	0.362566	0.405363	0.815361	0.743709		194	0.128769	0.075774	0.62131	0.1617
194.1	0.352065	0.353527	0.790153	0.706289		194.1	0.363244	0.404016	0.813277	0.74391		194.1	0.127948	0.07486	0.619947	0.163304
194.2	0.35053	0.353861	0.791678	0.707282		194.2	0.361709	0.40435	0.814802	0.744903		194.2	0.127459	0.0742683	0.619775	0.161763
194.3	0.353065	0.355174	0.79063	0.707384		194.3	0.364244	0.405663	0.813754	0.745005		194.3	0.127514	0.0772555	0.621141	0.162624
194.4	0.353105	0.355347	0.791061	0.706052		194.4	0.364284	0.405835	0.814185	0.743673		194.4	0.127706	0.0768184	0.620369	0.162661
194.5	0.351691	0.356623	0.791036	0.706315		194.5	0.36287	0.407112	0.81416	0.743936		194.5	0.127857	0.0774168	0.620653	0.162463
194.6	0.352156	0.356779	0.79158	0.706342		194.6	0.363335	0.407267	0.814704	0.743963		194.6	0.130194	0.0762859	0.620065	0.16097
194.7	0.353329	0.356333	0.791831	0.706133		194.7	0.364508	0.406822	0.814955	0.743754		194.7	0.128558	0.0764333	0.6212	0.160348
194.8	0.351429	0.354769	0.791104	0.705854		194.8	0.362608	0.405258	0.814228	0.743475		194.8	0.129336	0.0762712	0.61844	0.160729
194.9	0.35229	0.356569	0.790667	0.707025		194.9	0.363469	0.407057	0.813791	0.744646		194.9	0.12976	0.0767127	0.616682	0.160099
195	0.351985	0.354762	0.789487	0.706629		195	0.363164	0.405251	0.812611	0.74425		195	0.129794	0.0785141	0.617721	0.161271
195.1	0.350825	0.356483	0.789486	0.706852		195.1	0.362004	0.406972	0.81261	0.744473		195.1	0.128334	0.0768448	0.617389	0.160791
195.2	0.35216	0.356131	0.788751	0.705925		195.2	0.363339	0.406619	0.811875	0.743546		195.2	0.12942	0.0755153	0.617317	0.160857
195.3	0.351955	0.355399	0.788971	0.706379		195.3	0.363134	0.405888	0.812095	0.744		195.3	0.128883	0.0764945	0.61655	0.159041
195.4	0.349995	0.356567	0.787994	0.708086		195.4	0.361174	0.407055	0.811118	0.745707		195.4	0.126534	0.0755834	0.617097	0.158651
195.5	0.35127	0.357427	0.788066	0.708103		195.5	0.362449	0.407916	0.81119	0.745724		195.5	0.126955	0.0744358	0.617664	0.159715
195.6	0.351487	0.356416	0.788819	0.70836		195.6	0.362666	0.406905	0.811943	0.745981		195.6	0.126493	0.0749844	0.618709	0.158528
195.7	0.351127	0.357951	0.789132	0.710146		195.7	0.362306	0.408439	0.812256	0.747767		195.7	0.126627	0.076059	0.617504	0.15847
195.8	0.351036	0.356887	0.787942	0.709319		195.8	0.362215	0.407376	0.811066	0.74694		195.8	0.127412	0.0744115	0.617311	0.158228
195.9	0.349816	0.356848	0.789122	0.707842		195.9	0.360995	0.407336	0.812246	0.745463		195.9	0.126373	0.0745355	0.616853	0.158785
196	0.350978	0.355832	0.790331	0.707691		196	0.362157	0.406321	0.813455	0.745312		196	0.125319	0.0754125	0.617143	0.158293
196.1	0.351552	0.355166	0.788496	0.708201		196.1	0.362731	0.405655	0.81162	0.745822		196.1	0.125508	0.0745529	0.61745	0.158834
196.2	0.351311	0.354678	0.790685	0.707568		196.2	0.36249	0.405167	0.813809	0.745189		196.2	0.124897	0.075269	0.619526	0.158246
196.3	0.351019	0.355167	0.791307	0.70814		196.3	0.362198	0.405655	0.814431	0.745761		196.3	0.1245	0.0776837	0.620758	0.158991
196.4	0.350405	0.354564	0.792377	0.706891		196.4	0.361584	0.405053	0.815501	0.744512		196.4	0.125691	0.0740526	0.619753	0.157762
196.5	0.350406	0.355167	0.791768	0.707887		196.5	0.361585	0.405655	0.814892	0.745508		196.5	0.125886	0.0738031	0.620591	0.157304
196.6	0.349659	0.353787	0.792369	0.70794		196.6	0.360838	0.404276	0.815493	0.745561		196.6	0.126417	0.0737816	0.621381	0.156626
196.7	0.350588	0.352984	0.791087	0.707031		196.7	0.361767	0.403472	0.814211	0.744652		196.7	0.126844	0.0727449	0.621089	0.155846
196.8	0.34906	0.352828	0.791652	0.707338		196.8	0.360239	0.403317	0.814776	0.744959		196.8	0.126645	0.073012	0.619954	0.156443
196.9	0.348476	0.352724	0.791824	0.707541		196.9	0.359655	0.403212	0.814948	0.745162		196.9	0.127738	0.0737584	0.621357	0.156987
197	0.348836	0.352394	0.790153	0.707226		197	0.360015	0.402882	0.813277	0.744847		197	0.126464	0.0739677	0.620283	0.158271
197.1	0.348409	0.35368	0.791273	0.708265		197.1	0.359588	0.404169	0.814397	0.745886		197.1	0.127354	0.0740631	0.621728	0.157212
197.2	0.349937	0.353755	0.790167	0.708087		197.2	0.361116	0.404244	0.813291	0.745708		197.2	0.127056	0.0740483	0.621879	0.156754
197.3	0.348646	0.353339	0.788623	0.709296		197.3	0.359825	0.403828	0.811747	0.746917		197.3	0.126238	0.0749229	0.620757	0.15686
197.4	0.347605	0.353746	0.789691	0.71007		197.4	0.358784	0.404234	0.812815	0.747691		197.4	0.126438	0.0740156	0.621147	0.157223
197.5	0.348985	0.352151	0.790215	0.709447		197.5	0.360164	0.40264	0.813339	0.747068		197.5	0.125559	0.0739868	0.621614	0.157347
197.6	0.349431	0.352019	0.788976	0.708254		197.6	0.36061	0.402507	0.8121	0.745875		197.6	0.126067	0.075212	0.620309	0.157155
197.7	0.349521	0.352073	0.790104	0.707979		197.7	0.3607	0.402562	0.813228	0.7456		197.7	0.126357	0.075872	0.618758	0.159541
197.8	0.349777	0.349651	0.789945	0.706166		197.8	0.360956	0.400139	0.813069	0.743787		197.8	0.126044	0.0760658	0.619073	0.159922
197.9	0.350011	0.351311	0.791096	0.706095		197.9	0.36119	0.401799	0.81422	0.743716		197.9	0.125974	0.0765025	0.617098	0.16023
198	0.351566	0.351544	0.791463	0.706195		198	0.362745	0.402033	0.814587	0.743816		198	0.126553	0.0780665	0.6179	0.160613
198.1	0.352043	0.351145	0.790613	0.706567		198.1	0.363222	0.401633	0.813737	0.744188		198.1	0.126061	0.0762092	0.617649	0.160388
198.2	0.350746	0.353239	0.792088	0.705506		198.2	0.361925	0.403728	0.815212	0.743127		198.2	0.125318	0.0764313	0.617917	0.161257
198.3	0.350306	0.352647	0.791198	0.706203		198.3	0.361485	0.403136	0.814322	0.743824		198.3	0.125624	0.0765771	0.616047	0.160065
198.4	0.351753	0.351845	0.791412	0.705526		198.4	0.362932	0.402333	0.814535	0.743147		198.4	0.125922	0.0757827	0.615545	0.159877
198.5	0.350776	0.351311	0.79042	0.706022		198.5	0.361955	0.4018	0.813544	0.743643		198.5	0.126227	0.0755296	0.615174	0.158772
198.6	0.350653	0.351661	0.790146	0.704693		198.6	0.361832	0.402149	0.81327	0.742314		198.6	0.127775	0.0763384	0.616175	0.157689
198.7	0.351945	0.351766	0.789919	0.704406		198.7	0.363124	0.402255	0.813043	0.742027		198.7	0.128344	0.0767938	0.616208	0.156967
198.8	0.350272	0.351541	0.790335	0.704707		198.8	0.361451	0.402029	0.813459	0.742328		198.8	0.127316	0.077075	0.616265	0.157648
198.9	0.351547	0.351816	0.789606	0.705737		198.9	0.362726	0.402304	0.81273	0.743358		198.9	0.129344	0.0771368	0.61664	0.157564
199	0.352118	0.352345	0.79031	0.706485		199	0.363297	0.402834	0.813434	0.744106		199	0.126756	0.0768858	0.615802	0.157095
199.1	0.350542	0.353151	0.791271	0.706128		199.1	0.361721	0.40364	0.814395	0.743749		199.1	0.128468	0.0768014	0.616806	0.156223
199.2	0.351734	0.353525	0.790345	0.706396		199.2	0.362913	0.404013	0.813469	0.744017		199.2	0.127971	0.0740118	0.61552	0.156032
199.3	0.351218	0.350689	0.79149	0.707006		199.3	0.362397	0.401177	0.814614	0.744627		199.3	0.128122	0.0747426	0.616876	0.155425
199.4	0.35058	0.35115	0.792251	0.706734		199.4	0.361759	0.401639	0.815375	0.744355		199.4	0.127665	0.0758061	0.616148	0.155848
199.5	0.351629	0.351052	0.791699	0.705834		199.5	0.362808	0.401541	0.814823	0.743455		199.5	0.127042	0.0752357	0.616569	0.15625
199.6	0.352267	0.350164	0.790331	0.705813		199.6	0.363446	0.400653	0.813454	0.743434		199.6	0.128337	0.0756767	0.61621	0.157944
199.7	0.351181	0.350653	0.791546	0.705984		199.7	0.36236	0.401142	0.814669	0.743605		199.7	0.127627	0.0752507	0.615337	0.158644
199.8	0.352292	0.35147	0.79135	0.706742		199.8	0.363471	0.401958	0.814474	0.744363		199.8	0.126755	0.0745953	0.615186	0.158588
[truncated: 13,001 more rows]

## Sheet: 6B and EV6C 180709b
	E	F	G	H		Time /s	c1954 - Apo	c1954 - ATP	c2093 - Apo	c2093 - ATP		Time /s	c1954 - Apo	c1954 - ATP	c2093 - Apo	c2093 - ATP
0	-0.0181965	-0.0559534	-0.0130767	-0.0386062		0	0.00032694	0.00673397	0.00765625	0		0	0.357557	0.370378	0.777249	0.789372
0.1	-0.0185235	-0.0625395	-0.0203402	-0.0373553		0.1	0	0.00014782	0.0003927	0.00125093		0.1	0.356596	0.368633	0.777072	0.789991
0.2	-0.0177736	-0.062115	-0.0199011	-0.0373668		0.2	0.00074988	0.00057236	0.00083184	0.00123938		0.2	0.354103	0.364809	0.776136	0.789291
0.3	-0.0175588	-0.0626873	-0.0204039	-0.0368211		0.3	0.00096466	0	0.00032905	0.00178514		0.3	0.349784	0.360565	0.776648	0.788869
0.4	-0.0169685	-0.06212	-0.0207329	-0.0361162		0.4	0.001555	0.00056731	0	0.00248998		0.4	0.345874	0.355845	0.77628	0.788474
0.5	-0.0158643	-0.0613079	-0.0198399	-0.034815		0.5	0.00265918	0.00137943	0.00089302	0.00379121		0.5	0.342315	0.350433	0.775993	0.785425
0.6	-0.015189	-0.0607194	-0.0201833	-0.0354938		0.6	0.00333448	0.00196789	0.00054957	0.00311236		0.6	0.338436	0.344959	0.775261	0.783195
0.7	-0.0142905	-0.0587223	-0.0187775	-0.034706		0.7	0.00423297	0.00396507	0.00195542	0.00390018		0.7	0.338436	0.344959	0.775261	0.783195
0.8	-0.012224	-0.0570263	-0.0194006	-0.035033		0.8	0.00629947	0.00566099	0.0013323	0.00357318		0.8	0.340007	0.342439	0.774742	0.782021
0.9	-0.011418	-0.055795	-0.0195049	-0.0348181		0.9	0.00710548	0.00689237	0.001228	0.00378806		0.9	0.339826	0.339419	0.77501	0.779858
1	-0.00998027	-0.0545573	-0.0183141	-0.0334816		1	0.00854319	0.00813007	0.00241877	0.00512459		1	0.340574	0.33609	0.774472	0.777621
1.1	-0.00721983	-0.0526313	-0.0176533	-0.0329904		1.1	0.0113036	0.010056	0.00307959	0.00561582		1.1	0.341711	0.332959	0.772996	0.775377
1.2	-0.00571632	-0.0508288	-0.0166034	-0.032737		1.2	0.0128071	0.0118585	0.00412953	0.0058692		1.2	0.341669	0.329385	0.772465	0.772632
1.3	-0.00389047	-0.0484237	-0.0158421	-0.0324307		1.3	0.014633	0.0142636	0.0048908	0.00617554		1.3	0.341712	0.325919	0.771977	0.769421
1.4	-0.00361292	-0.0462107	-0.0149334	-0.030158		1.4	0.0149105	0.0164767	0.00579949	0.00844815		1.4	0.342368	0.323103	0.771902	0.767923
1.5	-0.0002778	-0.0452207	-0.0127758	-0.0294321		1.5	0.0182457	0.0174666	0.0079571	0.00917411		1.5	0.34205	0.320538	0.771002	0.765163
1.6	0.00334167	-0.0417598	-0.0110479	-0.0273341		1.6	0.0218651	0.0209275	0.00968502	0.0112721		1.6	0.341857	0.318429	0.770281	0.763125
1.7	0.00386	-0.0397342	-0.0108836	-0.0254396		1.7	0.0223835	0.0229532	0.00984932	0.0131666		1.7	0.341823	0.314846	0.770097	0.760316
1.8	0.00631005	-0.0383998	-0.00917183	-0.0240798		1.8	0.0248335	0.0242875	0.0115611	0.0145264		1.8	0.342025	0.313296	0.770111	0.757826
1.9	0.0083642	-0.0351673	-0.00708079	-0.0224789		1.9	0.0268877	0.02752	0.0136521	0.0161273		1.9	0.341055	0.31087	0.770326	0.758354
2	0.0109208	-0.0332113	-0.00538482	-0.0216741		2	0.0294443	0.029476	0.0153481	0.0169321		2	0.340954	0.309223	0.771299	0.755338
2.1	0.0142184	-0.0305367	-0.00373148	-0.0198581		2.1	0.0327419	0.0321507	0.0170014	0.0187481		2.1	0.340882	0.307999	0.770927	0.75336
2.2	0.0166286	-0.0271183	-0.00114692	-0.0180257		2.2	0.0351521	0.035569	0.019586	0.0205805		2.2	0.339946	0.30526	0.772018	0.751751
2.3	0.0187693	-0.0259238	-0.00063813	-0.0146622		2.3	0.0372927	0.0367635	0.0200948	0.023944		2.3	0.339349	0.302582	0.772834	0.750491
2.4	0.0214671	-0.0220642	0.00207042	-0.0139295		2.4	0.0399906	0.0406231	0.0228033	0.0246767		2.4	0.338074	0.300689	0.772468	0.749035
2.5	0.0246355	-0.019598	0.00557422	-0.0122733		2.5	0.043159	0.0430893	0.0263071	0.0263329		2.5	0.337952	0.299501	0.774249	0.74624
2.6	0.0273607	-0.0170987	0.00705538	-0.0122381		2.6	0.0458842	0.0455886	0.0277883	0.0263681		2.6	0.337262	0.294172	0.773597	0.745608
2.7	0.0301784	-0.0132424	0.00961049	-0.0103549		2.7	0.0487019	0.0494449	0.0303434	0.0282513		2.7	0.336129	0.292394	0.774603	0.745338
2.8	0.0334049	-0.01119	0.0105447	-0.00883287		2.8	0.0519283	0.0514974	0.0312776	0.0297733		2.8	0.335874	0.290686	0.775244	0.744639
2.9	0.0364137	-0.00810487	0.0124364	-0.00622424		2.9	0.0549372	0.0545825	0.0331693	0.032382		2.9	0.332463	0.288969	0.774629	0.742724
3	0.040093	-0.00530185	0.0153428	-0.00436639		3	0.0586164	0.0573855	0.0360757	0.0342398		3	0.332646	0.286633	0.773606	0.742044
3.1	0.045146	-0.00192567	0.0160133	-0.00333761		3.1	0.0636695	0.0607617	0.0367462	0.0352686		3.1	0.331995	0.285183	0.772877	0.741171
3.2	0.0476615	0.00117662	0.0179735	-0.00162263		3.2	0.066185	0.063864	0.0387064	0.0369836		3.2	0.329937	0.282338	0.77257	0.738207
3.3	0.0504493	0.00385788	0.0201765	0.00146183		3.3	0.0689728	0.0665452	0.0409094	0.040068		3.3	0.327456	0.281089	0.773571	0.737396
3.4	0.0543766	0.00693485	0.0203194	0.00312084		3.4	0.0729	0.0696222	0.0410523	0.041727		3.4	0.326758	0.279487	0.772632	0.73815
3.5	0.0583695	0.00953099	0.0214961	0.0035677		3.5	0.076893	0.0722183	0.042229	0.0421739		3.5	0.324551	0.278621	0.770991	0.735206
3.6	0.0611696	0.0143747	0.0225762	0.00631117		3.6	0.0796931	0.077062	0.0433091	0.0449174		3.6	0.324229	0.275611	0.771787	0.734898
3.7	0.0640765	0.0159392	0.0241793	0.00736829		3.7	0.0825999	0.0786265	0.0449122	0.0459745		3.7	0.323106	0.273274	0.770709	0.73353
3.8	0.0667629	0.0192793	0.0267293	0.00861184		3.8	0.0852864	0.0819666	0.0474622	0.047218		3.8	0.32218	0.271506	0.769827	0.732493
3.9	0.0693944	0.0234528	0.0268262	0.0113621		3.9	0.0879179	0.0861401	0.0475591	0.0499683		3.9	0.32124	0.270255	0.769415	0.733937
4	0.0725193	0.0262862	0.0275068	0.0132785		4	0.0910428	0.0889735	0.0482397	0.0518847		4	0.320819	0.270523	0.770952	0.730426
4.1	0.0760089	0.0305205	0.0290262	0.0159676		4.1	0.0945324	0.0932078	0.0497591	0.0545738		4.1	0.318573	0.268205	0.770186	0.729364
4.2	0.0776638	0.0343036	0.0306561	0.0173846		4.2	0.0961873	0.096991	0.051389	0.0559908		4.2	0.317921	0.265489	0.770079	0.728458
4.3	0.0793886	0.0358945	0.0321166	0.0186157		4.3	0.0979121	0.0985819	0.0528495	0.0572219		4.3	0.3161	0.264226	0.769526	0.728447
4.4	0.0825826	0.0393727	0.0345364	0.0199762		4.4	0.101106	0.10206	0.0552693	0.0585824		4.4	0.316123	0.262475	0.769646	0.72631
4.5	0.0849264	0.0414301	0.0371909	0.0217978		4.5	0.10345	0.104117	0.0579238	0.060404		4.5	0.3145	0.260467	0.768123	0.724503
4.6	0.0883039	0.0435583	0.0380987	0.0233802		4.6	0.106827	0.106246	0.0588316	0.0619864		4.6	0.31293	0.258211	0.76737	0.724853
4.7	0.0909569	0.0474604	0.039757	0.0255448		4.7	0.10948	0.110148	0.0604899	0.064151		4.7	0.311104	0.257343	0.768233	0.724086
4.8	0.094048	0.0494047	0.0420395	0.0288506		4.8	0.112572	0.112092	0.0627724	0.0674568		4.8	0.309996	0.255836	0.766086	0.722287
4.9	0.0985922	0.0530091	0.0432281	0.0298135		4.9	0.117116	0.115696	0.063961	0.0684197		4.9	0.307769	0.254948	0.765861	0.721682
5	0.101269	0.0549162	0.0452768	0.0308466		5	0.119792	0.117604	0.0660097	0.0694528		5	0.308741	0.25246	0.766142	0.718429
5.1	0.104277	0.0592527	0.0474502	0.0330542		5.1	0.122801	0.12194	0.0681831	0.0716604		5.1	0.307844	0.252137	0.765857	0.717537
5.2	0.106924	0.0619928	0.050405	0.0347721		5.2	0.125448	0.12468	0.0711379	0.0733783		5.2	0.306249	0.249473	0.766168	0.716211
5.3	0.109478	0.0636962	0.0524716	0.0364423		5.3	0.128001	0.126383	0.0732045	0.0750485		5.3	0.304287	0.248623	0.766498	0.715159
5.4	0.113243	0.0674533	0.053996	0.0373321		5.4	0.131767	0.130141	0.0747289	0.0759383		5.4	0.304784	0.247298	0.765009	0.714027
5.5	0.114779	0.0704976	0.0556868	0.0392157		5.5	0.133302	0.133185	0.0764197	0.0778219		5.5	0.303391	0.245725	0.765372	0.712391
5.6	0.116874	0.0740428	0.0587717	0.0419904		5.6	0.135398	0.13673	0.0795046	0.0805966		5.6	0.303083	0.242648	0.766477	0.712976
5.7	0.118647	0.075335	0.0612089	0.0433145		5.7	0.137171	0.138022	0.0819418	0.0819207		5.7	0.30202	0.242161	0.764857	0.710301
5.8	0.120979	0.0781028	0.0633975	0.0461832		5.8	0.139503	0.14079	0.0841304	0.0847894		5.8	0.301329	0.24029	0.765846	0.70904
5.9	0.123826	0.0811477	0.065305	0.0487008		5.9	0.14235	0.143835	0.0860379	0.0873069		5.9	0.299934	0.239937	0.765196	0.709764
6	0.126174	0.0833739	0.0677189	0.0500411		6	0.144697	0.146061	0.0884518	0.0886473		6	0.298456	0.237322	0.765969	0.705967
6.1	0.128447	0.085472	0.0703423	0.0518509		6.1	0.14697	0.148159	0.0910752	0.0904571		6.1	0.29718	0.235067	0.765239	0.706025
6.2	0.12953	0.088115	0.0725382	0.0535182		6.2	0.148054	0.150802	0.0932711	0.0921244		6.2	0.296627	0.233381	0.765932	0.706022
6.3	0.131797	0.0892821	0.0752108	0.05561		6.3	0.150321	0.151969	0.0959437	0.0942162		6.3	0.293534	0.233393	0.765346	0.705139
6.4	0.135097	0.0919976	0.0769473	0.0582515		6.4	0.15362	0.154685	0.0976802	0.0968577		6.4	0.293409	0.232141	0.765421	0.703679
6.5	0.137709	0.0932291	0.0784498	0.0590231		6.5	0.156232	0.155916	0.0991827	0.0976293		6.5	0.290054	0.230418	0.764817	0.704445
6.6	0.140326	0.0954007	0.0797534	0.0606609		6.6	0.158849	0.158088	0.100486	0.0992671		6.6	0.289448	0.230143	0.764506	0.703731
6.7	0.141522	0.0985551	0.0809427	0.0624464		6.7	0.160045	0.161242	0.101676	0.101053		6.7	0.287619	0.229062	0.765184	0.702712
6.8	0.144319	0.0996373	0.0812032	0.0640013		6.8	0.162842	0.162325	0.101936	0.102607		6.8	0.287042	0.228406	0.764687	0.702212
6.9	0.146637	0.102539	0.0828831	0.0648129		6.9	0.165161	0.165226	0.103616	0.103419		6.9	0.285891	0.227894	0.764774	0.701535
7	0.148522	0.105386	0.0848257	0.0656064		7	0.167045	0.168073	0.105559	0.104213		7	0.286361	0.226897	0.764555	0.698287
7.1	0.15156	0.107444	0.0864277	0.0673159		7.1	0.170083	0.170132	0.107161	0.105922		7.1	0.285323	0.226379	0.763412	0.699731
7.2	0.154568	0.109285	0.0868204	0.0684041		7.2	0.173092	0.171972	0.107553	0.10701		7.2	0.28331	0.224433	0.762472	0.698815
7.3	0.156688	0.112522	0.0873939	0.070481		7.3	0.175212	0.17521	0.108127	0.109087		7.3	0.28262	0.222943	0.761625	0.69601
7.4	0.159214	0.116092	0.0895803	0.0718218		7.4	0.177737	0.178779	0.110313	0.110428		7.4	0.282547	0.220542	0.761486	0.69543
7.5	0.161016	0.117836	0.09041	0.074425		7.5	0.17954	0.180523	0.111143	0.113031		7.5	0.281686	0.219373	0.759451	0.693849
7.6	0.1631	0.1205	0.0927404	0.0753419		7.6	0.181623	0.183187	0.113473	0.113948		7.6	0.281631	0.218331	0.759153	0.692382
7.7	0.165628	0.121433	0.0932985	0.0765339		7.7	0.184152	0.184121	0.114031	0.11514		7.7	0.28069	0.218183	0.759167	0.689686
7.8	0.168036	0.12353	0.095344	0.0786441		7.8	0.186559	0.186217	0.116077	0.11725		7.8	0.279616	0.216593	0.758159	0.688906
7.9	0.169902	0.126536	0.0972681	0.0799362		7.9	0.188426	0.189223	0.118001	0.118542		7.9	0.278728	0.215304	0.756008	0.688553
8	0.171237	0.127633	0.0987976	0.0819736		8	0.18976	0.19032	0.119531	0.12058		8	0.27871	0.214256	0.75669	0.686182
8.1	0.173791	0.129726	0.10078	0.0842461		8.1	0.192314	0.192413	0.121512	0.122852		8.1	0.277879	0.213014	0.757575	0.685045
8.2	0.174498	0.132612	0.102754	0.0856154		8.2	0.193022	0.195299	0.123487	0.124222		8.2	0.276362	0.213053	0.757502	0.683994
8.3	0.177269	0.133681	0.104353	0.0869168		8.3	0.195792	0.196368	0.125086	0.125523		8.3	0.27394	0.212271	0.757223	0.682716
8.4	0.178947	0.136275	0.105678	0.0883704		8.4	0.197471	0.198962	0.126411	0.126977		8.4	0.273888	0.210462	0.757623	0.682161
8.5	0.180729	0.137665	0.106294	0.0900337		8.5	0.199253	0.200352	0.127026	0.12864		8.5	0.272851	0.210001	0.756163	0.681164
8.6	0.180656	0.139103	0.107719	0.0920403		8.6	0.19918	0.20179	0.128452	0.130646		8.6	0.271933	0.209847	0.755497	0.679643
8.7	0.182802	0.141369	0.108777	0.0936767		8.7	0.201325	0.204056	0.12951	0.132283		8.7	0.270983	0.209025	0.756597	0.677829
8.8	0.185506	0.142309	0.109067	0.0949896		8.8	0.20403	0.204996	0.1298	0.133596		8.8	0.269946	0.207769	0.755816	0.679056
8.9	0.187372	0.144217	0.111133	0.0960827		8.9	0.205896	0.206904	0.131866	0.134689		8.9	0.270027	0.207293	0.754333	0.676283
9	0.189947	0.146507	0.113279	0.0975149		9	0.208471	0.209195	0.134012	0.136121		9	0.269259	0.206002	0.754474	0.67515
9.1	0.192984	0.147365	0.113879	0.0990097		9.1	0.211507	0.210052	0.134612	0.137616		9.1	0.267704	0.204616	0.753541	0.675744
9.2	0.194151	0.150158	0.114707	0.100282		9.2	0.212675	0.212845	0.135439	0.138888		9.2	0.266127	0.204292	0.752871	0.67411
9.3	0.196126	0.151589	0.117032	0.101847		9.3	0.21465	0.214277	0.137765	0.140453		9.3	0.266766	0.201184	0.753161	0.673137
9.4	0.197199	0.15363	0.11994	0.102432		9.4	0.215722	0.216317	0.140672	0.141038		9.4	0.265449	0.200139	0.750584	0.673285
9.5	0.199139	0.15484	0.120637	0.104667		9.5	0.217662	0.217527	0.14137	0.143273		9.5	0.264462	0.200307	0.751069	0.671834
9.6	0.200979	0.157328	0.121654	0.104505		9.6	0.219503	0.220016	0.142387	0.143111		9.6	0.264114	0.198941	0.750949	0.671899
9.7	0.202171	0.158978	0.12361	0.10657		9.7	0.220695	0.221666	0.144343	0.145176		9.7	0.263146	0.198599	0.75142	0.670657
9.8	0.20303	0.161056	0.125185	0.107121		9.8	0.221553	0.223743	0.145917	0.145728		9.8	0.262281	0.197556	0.749655	0.67016
9.9	0.204765	0.163291	0.126334	0.10943		9.9	0.223288	0.225978	0.147067	0.148036		9.9	0.261489	0.196475	0.749515	0.670886
10	0.206077	0.165029	0.129084	0.111455		10	0.2246	0.227717	0.149817	0.150061		10	0.260652	0.196431	0.749425	0.669742
10.1	0.20841	0.167261	0.130832	0.113105		10.1	0.226933	0.229948	0.151565	0.151712		10.1	0.259912	0.194368	0.750094	0.667797
10.2	0.20846	0.169835	0.13274	0.114254		10.2	0.226983	0.232522	0.153473	0.15286		10.2	0.259577	0.194325	0.748695	0.668629
10.3	0.210734	0.170492	0.134705	0.116524		10.3	0.229257	0.233179	0.155438	0.15513		10.3	0.25858	0.193027	0.748542	0.668376
10.4	0.2128	0.172623	0.135324	0.119148		10.4	0.231323	0.23531	0.156057	0.157754		10.4	0.259818	0.192754	0.748332	0.667359
10.5	0.213788	0.174001	0.13615	0.120919		10.5	0.232311	0.236688	0.156883	0.159525		10.5	0.25936	0.191539	0.746771	0.666638
10.6	0.214821	0.175317	0.137867	0.123332		10.6	0.233345	0.238004	0.1586	0.161938		10.6	0.257881	0.190688	0.746568	0.665592
10.7	0.217014	0.177318	0.139941	0.124199		10.7	0.235538	0.240005	0.160674	0.162805		10.7	0.257582	0.190459	0.747168	0.664572
10.8	0.218041	0.178374	0.139967	0.126269		10.8	0.236564	0.241062	0.1607	0.164875		10.8	0.256077	0.189655	0.746617	0.66477
10.9	0.220366	0.178919	0.142425	0.127674		10.9	0.23889	0.241606	0.163158	0.166281		10.9	0.25559	0.188711	0.745243	0.662347
11	0.22106	0.180153	0.144369	0.129462		11	0.239583	0.242841	0.165102	0.168068		11	0.25489	0.188636	0.746163	0.661072
11.1	0.223051	0.181958	0.145127	0.130762		11.1	0.241574	0.244645	0.16586	0.169368		11.1	0.254411	0.187298	0.746928	0.66119
11.2	0.22168	0.181569	0.144517	0.133378		11.2	0.240203	0.244257	0.16525	0.171984		11.2	0.253366	0.186934	0.745465	0.658545
11.3	0.223467	0.183957	0.148104	0.135067		11.3	0.241991	0.246644	0.168837	0.173673		11.3	0.25349	0.185115	0.746833	0.658017
11.4	0.224668	0.187023	0.149068	0.136708		11.4	0.243191	0.249711	0.169801	0.175314		11.4	0.251568	0.185685	0.745852	0.657851
11.5	0.22546	0.187635	0.149781	0.13788		11.5	0.243983	0.250323	0.170513	0.176486		11.5	0.251745	0.185047	0.746959	0.655404
11.6	0.226245	0.188247	0.151923	0.138275		11.6	0.244769	0.250934	0.172656	0.176881		11.6	0.251953	0.183443	0.745536	0.654822
11.7	0.227474	0.190119	0.154298	0.140214		11.7	0.245998	0.252806	0.175031	0.17882		11.7	0.250992	0.183187	0.747028	0.653581
11.8	0.228097	0.190285	0.155356	0.141309		11.8	0.24662	0.252972	0.176089	0.179915		11.8	0.249046	0.18301	0.745807	0.652287
11.9	0.229112	0.193467	0.157246	0.143694		11.9	0.247635	0.256155	0.177978	0.1823		11.9	0.249243	0.181768	0.745226	0.650991
12	0.231481	0.194524	0.159336	0.144896		12	0.250004	0.257212	0.180069	0.183502		12	0.248898	0.181537	0.745647	0.649856
12.1	0.232577	0.196219	0.161096	0.146236		12.1	0.2511	0.258906	0.181829	0.184842		12.1	0.248577	0.179707	0.745186	0.649101
12.2	0.234149	0.196903	0.162745	0.147365		12.2	0.252672	0.25959	0.183478	0.185972		12.2	0.249193	0.178525	0.743414	0.649259
12.3	0.235916	0.197999	0.166027	0.148325		12.3	0.25444	0.260686	0.18676	0.186931		12.3	0.248502	0.179875	0.744983	0.648384
12.4	0.237464	0.199792	0.165729	0.149778		12.4	0.255987	0.262479	0.186462	0.188384		12.4	0.248526	0.178803	0.744794	0.64758
12.5	0.238234	0.201258	0.16958	0.150301		12.5	0.256757	0.263945	0.190313	0.188907		12.5	0.247252	0.178039	0.743579	0.646713
12.6	0.23926	0.201358	0.171377	0.151429		12.6	0.257784	0.264046	0.19211	0.190035		12.6	0.245394	0.178643	0.743685	0.64629
12.7	0.240302	0.202975	0.173702	0.151349		12.7	0.258825	0.265662	0.194435	0.189955		12.7	0.244652	0.178599	0.742889	0.64564
12.8	0.241514	0.203117	0.174757	0.153121		12.8	0.260037	0.265805	0.19549	0.191727		12.8	0.244189	0.177593	0.7417	0.645348
12.9	0.24325	0.204328	0.175277	0.152766		12.9	0.261773	0.267015	0.19601	0.191372		12.9	0.243223	0.177578	0.742375	0.644968
13	0.243452	0.206272	0.175495	0.156117		13	0.261975	0.268959	0.196228	0.194723		13	0.243252	0.177245	0.742476	0.643989
13.1	0.243989	0.207765	0.176485	0.157622		13.1	0.262512	0.270453	0.197218	0.196228		13.1	0.242725	0.177563	0.742556	0.64366
13.2	0.244269	0.20798	0.176788	0.160069		13.2	0.262793	0.270667	0.197521	0.198675		13.2	0.241532	0.176551	0.741913	0.642293
13.3	0.246759	0.210019	0.179802	0.161069		13.3	0.265282	0.272707	0.200535	0.199675		13.3	0.240446	0.176891	0.743168	0.643219
13.4	0.246604	0.210401	0.179299	0.161325		13.4	0.265127	0.273088	0.200032	0.199931		13.4	0.239403	0.175253	0.741774	0.642996
13.5	0.246459	0.210269	0.179999	0.162282		13.5	0.264983	0.272956	0.200732	0.200888		13.5	0.239461	0.173447	0.742584	0.640701
13.6	0.247814	0.210218	0.182128	0.164167		13.6	0.266337	0.272905	0.202861	0.202774		13.6	0.238441	0.172438	0.743336	0.640096
13.7	0.249472	0.213476	0.183661	0.166339		13.7	0.267995	0.276163	0.204393	0.204945		13.7	0.237994	0.172335	0.742892	0.638606
13.8	0.249474	0.212226	0.184064	0.168373		13.8	0.267997	0.274913	0.204797	0.206979		13.8	0.236932	0.17226	0.742472	0.637849
13.9	0.250815	0.214934	0.184551	0.168658		13.9	0.269338	0.277621	0.205283	0.207265		13.9	0.237598	0.172328	0.741991	0.636518
14	0.25329	0.213853	0.186095	0.17105		14	0.271813	0.27654	0.206827	0.209656		14	0.236378	0.169528	0.741918	0.637657
14.1	0.253448	0.216097	0.188412	0.171274		14.1	0.271971	0.278784	0.209145	0.20988		14.1	0.235568	0.16964	0.741732	0.637835
14.2	0.255128	0.21598	0.189882	0.173017		14.2	0.273651	0.278668	0.210615	0.211624		14.2	0.235164	0.168761	0.739968	0.636204
14.3	0.255218	0.218075	0.194191	0.174937		14.3	0.273741	0.280762	0.214924	0.213543		14.3	0.233995	0.169981	0.741512	0.634667
14.4	0.256866	0.218776	0.195358	0.176904		14.4	0.27539	0.281463	0.216091	0.21551		14.4	0.233369	0.16807	0.741157	0.633965
14.5	0.257525	0.220098	0.198887	0.177249		14.5	0.276048	0.282785	0.21962	0.215855		14.5	0.23237	0.167756	0.739611	0.632001
14.6	0.258495	0.221271	0.199025	0.179933		14.6	0.277019	0.283959	0.219758	0.21854		14.6	0.232381	0.16734	0.738694	0.631992
14.7	0.258736	0.224129	0.201136	0.179896		14.7	0.277259	0.286817	0.221869	0.218502		14.7	0.231886	0.167284	0.739246	0.631489
14.8	0.260537	0.22394	0.201824	0.182822		14.8	0.279061	0.286627	0.222557	0.221429		14.8	0.231942	0.166589	0.737989	0.631149
14.9	0.261162	0.226162	0.204076	0.183601		14.9	0.279685	0.28885	0.224809	0.222207		14.9	0.23126	0.167398	0.73817	0.630344
15	0.261677	0.226729	0.204851	0.186573		15	0.2802	0.289416	0.225584	0.225179		15	0.230705	0.16699	0.736753	0.629619
15.1	0.261806	0.226543	0.206113	0.186831		15.1	0.280329	0.28923	0.226846	0.225437		15.1	0.230475	0.165676	0.738466	0.628083
15.2	0.263611	0.227018	0.207822	0.187916		15.2	0.282134	0.289705	0.228555	0.226522		15.2	0.229702	0.164331	0.737763	0.628028
15.3	0.263991	0.227344	0.208973	0.188599		15.3	0.282515	0.290031	0.229706	0.227205		15.3	0.230352	0.164008	0.737062	0.626748
15.4	0.264241	0.227045	0.208689	0.188667		15.4	0.282765	0.289732	0.229422	0.227274		15.4	0.231032	0.162678	0.736467	0.624556
15.5	0.264978	0.228048	0.209549	0.190335		15.5	0.283501	0.290736	0.230282	0.228941		15.5	0.23048	0.161883	0.737179	0.623615
15.6	0.265831	0.228236	0.210612	0.192931		15.6	0.284354	0.290924	0.231345	0.231537		15.6	0.230895	0.163148	0.736054	0.624293
15.7	0.266829	0.229238	0.211414	0.193538		15.7	0.285352	0.291926	0.232146	0.232144		15.7	0.231515	0.16253	0.73608	0.623527
15.8	0.266741	0.227839	0.211196	0.194203		15.8	0.285265	0.290526	0.231929	0.232809		15.8	0.230811	0.163128	0.734514	0.623134
15.9	0.267171	0.229781	0.211631	0.194571		15.9	0.285695	0.292468	0.232364	0.233177		15.9	0.229582	0.162664	0.733771	0.622772
16	0.268641	0.229736	0.214012	0.196156		16	0.287164	0.292423	0.234745	0.234762		16	0.229031	0.161157	0.732853	0.622452
16.1	0.26906	0.231762	0.214785	0.196118		16.1	0.287583	0.29445	0.235518	0.234724		16.1	0.227994	0.162644	0.733052	0.620641
16.2	0.269672	0.230438	0.216806	0.199147		16.2	0.288196	0.293125	0.237539	0.237753		16.2	0.228121	0.159749	0.731508	0.61949
16.3	0.270214	0.232247	0.218675	0.201138		16.3	0.288737	0.294934	0.239408	0.239744		16.3	0.226709	0.160485	0.73338	0.617545
16.4	0.271688	0.232646	0.219721	0.201638		16.4	0.290212	0.295334	0.240453	0.240245		16.4	0.226315	0.158634	0.732588	0.617117
16.5	0.272031	0.232915	0.220601	0.202833		16.5	0.290555	0.295602	0.241333	0.241439		16.5	0.225144	0.158945	0.733021	0.616038
16.6	0.272855	0.233671	0.222003	0.2051		16.6	0.291378	0.296358	0.242736	0.243706		16.6	0.225064	0.156497	0.733556	0.617078
16.7	0.274038	0.235274	0.223837	0.205271		16.7	0.292561	0.297961	0.24457	0.243877		16.7	0.224453	0.157248	0.733558	0.615536
16.8	0.27514	0.235113	0.226275	0.208058		16.8	0.293664	0.297801	0.247008	0.246664		16.8	0.224407	0.156673	0.733079	0.615119
16.9	0.275352	0.23551	0.226661	0.207934		16.9	0.293876	0.298197	0.247394	0.24654		16.9	0.223723	0.156023	0.732905	0.613848
17	0.275505	0.236792	0.227375	0.209238		17	0.294028	0.299479	0.248108	0.247844		17	0.223187	0.155617	0.732897	0.612883
17.1	0.276912	0.237334	0.229202	0.211855		17.1	0.295436	0.300022	0.249935	0.250461		17.1	0.222579	0.154963	0.734322	0.612353
17.2	0.277799	0.239226	0.231729	0.212364		17.2	0.296322	0.301913	0.252462	0.250971		17.2	0.22245	0.155409	0.732594	0.611474
17.3	0.276989	0.239892	0.232528	0.214749		17.3	0.295513	0.302579	0.253261	0.253355		17.3	0.223059	0.155657	0.7318	0.609946
17.4	0.276354	0.239496	0.232869	0.214122		17.4	0.294877	0.302184	0.253602	0.252728		17.4	0.222027	0.155712	0.7317	0.609129
17.5	0.27751	0.242017	0.23219	0.216843		17.5	0.296034	0.304705	0.252922	0.255449		17.5	0.220753	0.155833	0.731905	0.610361
17.6	0.278297	0.242545	0.233553	0.217924		17.6	0.29682	0.305233	0.254286	0.25653		17.6	0.220714	0.156194	0.730055	0.609351
17.7	0.278352	0.24306	0.236241	0.218201		17.7	0.296876	0.305747	0.256974	0.256807		17.7	0.219824	0.155882	0.730056	0.608775
17.8	0.278347	0.243688	0.236606	0.220146		17.8	0.29687	0.306375	0.257339	0.258752		17.8	0.218998	0.156491	0.729955	0.608023
17.9	0.277958	0.245141	0.238305	0.221146		17.9	0.296481	0.307828	0.259038	0.259752		17.9	0.218579	0.155636	0.729916	0.608182
18	0.279193	0.245489	0.239305	0.222557		18	0.297717	0.308177	0.260038	0.261164		18	0.218327	0.155738	0.72868	0.606285
18.1	0.27933	0.245391	0.240652	0.224918		18.1	0.297854	0.308078	0.261385	0.263524		18.1	0.216228	0.154418	0.729731	0.606818
18.2	0.280579	0.244553	0.242566	0.226538		18.2	0.299103	0.30724	0.263299	0.265144		18.2	0.216868	0.152694	0.729503	0.606558
18.3	0.281306	0.245574	0.243804	0.22769		18.3	0.29983	0.308261	0.264537	0.266296		18.3	0.215295	0.154159	0.72975	0.604805
18.4	0.281687	0.245038	0.245267	0.227634		18.4	0.300211	0.307725	0.266	0.26624		18.4	0.214213	0.150984	0.72943	0.605254
18.5	0.282241	0.245441	0.246818	0.229034		18.5	0.300765	0.308128	0.267551	0.267641		18.5	0.213954	0.151337	0.731771	0.60423
18.6	0.283075	0.246999	0.247888	0.229571		18.6	0.301599	0.309686	0.268621	0.268178		18.6	0.213592	0.149058	0.729498	0.604051
18.7	0.284322	0.247477	0.247955	0.23238		18.7	0.302845	0.310164	0.268688	0.270986		18.7	0.214045	0.150229	0.730568	0.60233
18.8	0.284232	0.246626	0.250272	0.233303		18.8	0.302755	0.309313	0.271005	0.271909		18.8	0.213687	0.148744	0.731191	0.601295
18.9	0.284987	0.246994	0.249778	0.234105		18.9	0.303511	0.309681	0.270511	0.272711		18.9	0.212894	0.149588	0.729457	0.598777
19	0.285832	0.249815	0.253527	0.237315		19	0.304355	0.312502	0.27426	0.275922		19	0.213415	0.149817	0.730745	0.597647
19.1	0.286637	0.249309	0.2544	0.239032		19.1	0.305161	0.311997	0.275133	0.277638		19.1	0.213608	0.149047	0.729665	0.59749
19.2	0.286164	0.249897	0.257026	0.238786		19.2	0.304687	0.312584	0.277759	0.277392		19.2	0.21337	0.14888	0.728903	0.595922
19.3	0.286109	0.248783	0.257429	0.239951		19.3	0.304632	0.31147	0.278162	0.278557		19.3	0.213436	0.1495	0.729617	0.594
19.4	0.28793	0.248964	0.259079	0.239613		19.4	0.306453	0.311651	0.279812	0.278219		19.4	0.212505	0.147366	0.72986	0.594107
19.5	0.28895	0.249708	0.259631	0.241903		19.5	0.307474	0.312395	0.280364	0.280509		19.5	0.211454	0.148061	0.728737	0.594936
19.6	0.288643	0.249753	0.263304	0.242455		19.6	0.307166	0.312441	0.284036	0.281061		19.6	0.21171	0.146759	0.728211	0.593631
19.7	0.289137	0.249945	0.264302	0.244463		19.7	0.30766	0.312632	0.285035	0.283069		19.7	0.211035	0.146568	0.729187	0.594498
19.8	0.289206	0.250108	0.264353	0.245421		19.8	0.30773	0.312796	0.285086	0.284027		19.8	0.210624	0.146026	0.728135	0.593927
19.9	0.289402	0.251901	0.26544	0.24836		19.9	0.307926	0.314588	0.286173	0.286967		19.9	0.210771	0.145172	0.727036	0.595032
20	0.290412	0.251296	0.265675	0.249923		20	0.308935	0.313983	0.286408	0.288529		20	0.209375	0.145125	0.725487	0.594849
20.1	0.290842	0.252743	0.269482	0.252437		20.1	0.309365	0.315431	0.290215	0.291044		20.1	0.209472	0.144041	0.725216	0.595624
20.2	0.291579	0.254675	0.269398	0.252407		20.2	0.310102	0.317362	0.290131	0.291013		20.2	0.210951	0.14477	0.723753	0.594166
20.3	0.291548	0.255405	0.270718	0.252951		20.3	0.310072	0.318093	0.291451	0.291558		20.3	0.209565	0.145157	0.723523	0.593917
20.4	0.292579	0.256538	0.271754	0.254152		20.4	0.311103	0.319225	0.292487	0.292759		20.4	0.210165	0.143593	0.724277	0.593996
20.5	0.293333	0.256986	0.273219	0.255132		20.5	0.311857	0.319674	0.293952	0.293738		20.5	0.210667	0.144216	0.72377	0.592957
20.6	0.293859	0.256981	0.273775	0.256596		20.6	0.312383	0.319668	0.294508	0.295202		20.6	0.211143	0.143884	0.723747	0.592144
20.7	0.294486	0.256597	0.275021	0.25859		20.7	0.31301	0.319284	0.295754	0.297196		20.7	0.211726	0.144289	0.72384	0.590896
20.8	0.294271	0.257698	0.277372	0.258661		20.8	0.312795	0.320385	0.298105	0.297267		20.8	0.211681	0.144129	0.724016	0.58973
20.9	0.294852	0.258745	0.276563	0.26051		20.9	0.313376	0.321432	0.297296	0.299116		20.9	0.210832	0.145886	0.723427	0.588557
21	0.295816	0.258917	0.280078	0.262158		21	0.314339	0.321604	0.300811	0.300764		21	0.212199	0.144404	0.724321	0.588175
21.1	0.295044	0.258183	0.280363	0.262411		21.1	0.313567	0.32087	0.301096	0.301017		21.1	0.210691	0.144144	0.723441	0.587289
21.2	0.295052	0.259086	0.283179	0.262277		21.2	0.313576	0.321773	0.303912	0.300883		21.2	0.20865	0.143803	0.724302	0.585083
21.3	0.295341	0.257302	0.284272	0.264067		21.3	0.313865	0.319989	0.305005	0.302673		21.3	0.207342	0.143006	0.725316	0.58384
21.4	0.296394	0.257754	0.285257	0.265		21.4	0.314917	0.320441	0.30599	0.303606		21.4	0.205437	0.141892	0.724751	0.583275
21.5	0.295458	0.258121	0.286336	0.265763		21.5	0.313981	0.320808	0.307069	0.30437		21.5	0.205329	0.142278	0.723659	0.582715
21.6	0.295624	0.257485	0.287668	0.266951		21.6	0.314148	0.320172	0.308401	0.305557		21.6	0.204108	0.140889	0.723595	0.58216
21.7	0.297147	0.256979	0.289315	0.268471		21.7	0.31567	0.319666	0.310048	0.307077		21.7	0.20336	0.141654	0.723556	0.579917
21.8	0.296681	0.257441	0.289991	0.268937		21.8	0.315204	0.320128	0.310724	0.307543		21.8	0.20288	0.140581	0.722288	0.580878
21.9	0.296258	0.259073	0.292305	0.272842		21.9	0.314782	0.321761	0.313038	0.311448		21.9	0.203331	0.140672	0.72084	0.579494
22	0.296612	0.258571	0.293194	0.271065		22	0.315136	0.321259	0.313927	0.309671		22	0.202171	0.139689	0.719862	0.579083
22.1	0.297837	0.260852	0.293773	0.272737		22.1	0.31636	0.323539	0.314506	0.311343		22.1	0.202823	0.139495	0.720883	0.578247
22.2	0.297869	0.261461	0.294106	0.273369		22.2	0.316392	0.324148	0.314839	0.311975		22.2	0.202708	0.139929	0.720216	0.577262
22.3	0.298377	0.259572	0.296416	0.274862		22.3	0.3169	0.322259	0.317149	0.313468		22.3	0.202429	0.139318	0.720837	0.57684
22.4	0.298453	0.260592	0.29818	0.277576		22.4	0.316977	0.323279	0.318913	0.316182		22.4	0.203494	0.138948	0.721205	0.578334
22.5	0.298213	0.260685	0.298145	0.277151		22.5	0.316736	0.323373	0.318878	0.315758		22.5	0.204143	0.137775	0.719997	0.577355
22.6	0.297995	0.261182	0.298464	0.279234		22.6	0.316519	0.32387	0.319197	0.317841		22.6	0.205154	0.138557	0.720219	0.577455
22.7	0.297966	0.261165	0.300005	0.279688		22.7	0.31649	0.323853	0.320738	0.318295		22.7	0.205383	0.138525	0.719633	0.57753
22.8	0.297616	0.262986	0.300808	0.281835		22.8	0.316139	0.325674	0.321541	0.320442		22.8	0.204333	0.137398	0.720677	0.57775
22.9	0.298344	0.262822	0.300961	0.28333		22.9	0.316867	0.325509	0.321694	0.321936		22.9	0.204917	0.13848	0.718846	0.578219
23	0.298433	0.263313	0.304038	0.284567		23	0.316956	0.326001	0.324771	0.323174		23	0.204534	0.137071	0.72042	0.577825
23.1	0.297556	0.264581	0.304554	0.285885		23.1	0.31608	0.327269	0.325287	0.324492		23.1	0.201855	0.137406	0.721188	0.57622
23.2	0.297447	0.263661	0.306214	0.286753		23.2	0.31597	0.326348	0.326947	0.325359		23.2	0.202469	0.137126	0.719449	0.575112
23.3	0.297354	0.262796	0.306681	0.288065		23.3	0.315877	0.325483	0.327414	0.326671		23.3	0.202191	0.138389	0.720664	0.575094
23.4	0.299435	0.264407	0.307793	0.288156		23.4	0.317959	0.327094	0.328526	0.326762		23.4	0.201659	0.137137	0.720445	0.57417
23.5	0.298654	0.263774	0.310088	0.289356		23.5	0.317177	0.326461	0.330821	0.327962		23.5	0.201533	0.137017	0.719698	0.574101
23.6	0.299637	0.263992	0.31174	0.290615		23.6	0.318161	0.326679	0.332473	0.329222		23.6	0.199882	0.137077	0.720356	0.571978
23.7	0.300889	0.264838	0.314487	0.292738		23.7	0.319412	0.327525	0.33522	0.331344		23.7	0.2005	0.13647	0.720444	0.569835
23.8	0.299421	0.266637	0.313356	0.292458		23.8	0.317944	0.329324	0.334088	0.331064		23.8	0.19958	0.13562	0.719352	0.56998
23.9	0.300577	0.266587	0.315465	0.294379		23.9	0.319101	0.329274	0.336198	0.332985		23.9	0.198377	0.136904	0.718973	0.568825
24	0.302031	0.266658	0.313655	0.292539		24	0.320554	0.329345	0.334388	0.331146		24	0.19801	0.135731	0.72106	0.568667
24.1	0.302739	0.267791	0.315096	0.295831		24.1	0.321262	0.330479	0.335829	0.334437		24.1	0.197125	0.135595	0.720335	0.565826
24.2	0.302412	0.267692	0.318134	0.297385		24.2	0.320936	0.330379	0.338867	0.335991		24.2	0.19622	0.134178	0.718492	0.565333
24.3	0.302424	0.267623	0.31834	0.298019		24.3	0.320947	0.33031	0.339073	0.336625		24.3	0.196579	0.134765	0.719426	0.56383
24.4	0.302204	0.26886	0.319139	0.299117		24.4	0.320727	0.331547	0.339872	0.337724		24.4	0.196611	0.134045	0.718198	0.56362
24.5	0.302291	0.268418	0.319512	0.300493		24.5	0.320814	0.331105	0.340244	0.339099		24.5	0.196688	0.133056	0.718141	0.560948
24.6	0.301636	0.268344	0.32187	0.30172		24.6	0.32016	0.331031	0.342603	0.340326		24.6	0.195667	0.133194	0.716835	0.561022
24.7	0.301392	0.267924	0.32266	0.303692		24.7	0.319916	0.330611	0.343393	0.342298		24.7	0.196645	0.132246	0.716423	0.560526
24.8	0.301234	0.268912	0.324343	0.3053		24.8	0.319757	0.3316	0.345076	0.343906		24.8	0.194538	0.13211	0.715316	0.560649
24.9	0.302177	0.268311	0.32534	0.307138		24.9	0.3207	0.330998	0.346073	0.345744		24.9	0.196665	0.132531	0.715726	0.560325
25	0.301559	0.268574	0.327039	0.308266		25	0.320082	0.331262	0.347772	0.346872		25	0.194956	0.131943	0.716276	0.560003
25.1	0.301758	0.267936	0.328627	0.308947		25.1	0.320281	0.330623	0.349359	0.347553		25.1	0.194231	0.131683	0.715584	0.559771
25.2	0.301426	0.268079	0.329393	0.309563		25.2	0.31995	0.330767	0.350126	0.34817		25.2	0.196168	0.131515	0.715154	0.559295
25.3	0.301757	0.268262	0.331389	0.310975		25.3	0.320281	0.33095	0.352122	0.349581		25.3	0.195335	0.130851	0.716544	0.559385
25.4	0.303061	0.269058	0.3326	0.312123		25.4	0.321584	0.331745	0.353333	0.35073		25.4	0.19544	0.129172	0.71568	0.559673
25.5	0.300999	0.268677	0.334668	0.314501		25.5	0.319523	0.331365	0.355401	0.353107		25.5	0.195081	0.129665	0.716103	0.559335
25.6	0.302498	0.270387	0.335413	0.315485		25.6	0.321022	0.333074	0.356146	0.354091		25.6	0.195496	0.128689	0.716209	0.557836
25.7	0.302276	0.270711	0.335393	0.316404		25.7	0.320799	0.333399	0.356125	0.35501		25.7	0.195948	0.129554	0.714624	0.558644
25.8	0.302408	0.271801	0.335541	0.31653		25.8	0.320932	0.334488	0.356273	0.355137		25.8	0.195817	0.129841	0.715886	0.559183
25.9	0.303768	0.269761	0.338043	0.317441		25.9	0.322291	0.332449	0.358776	0.356047		25.9	0.195545	0.130281	0.715506	0.559385
26	0.304113	0.27061	0.337558	0.317688		26	0.322637	0.333297	0.358291	0.356294		26	0.195651	0.131013	0.715727	0.557447
26.1	0.304925	0.271604	0.338554	0.319597		26.1	0.323449	0.334291	0.359287	0.358203		26.1	0.193766	0.130659	0.715745	0.556834
26.2	0.305905	0.271574	0.339501	0.319993		26.2	0.324429	0.334261	0.360234	0.358599		26.2	0.194053	0.130457	0.714435	0.556695
26.3	0.305449	0.271374	0.341001	0.321449		26.3	0.323972	0.334062	0.361734	0.360055		26.3	0.194305	0.130678	0.715424	0.555954
26.4	0.305431	0.270159	0.34208	0.321457		26.4	0.323954	0.332846	0.362813	0.360064		26.4	0.193135	0.130088	0.713882	0.554316
26.5	0.304869	0.270998	0.343453	0.324213		26.5	0.323393	0.333685	0.364185	0.362819		26.5	0.192645	0.130282	0.71373	0.553813
26.6	0.305006	0.271541	0.343932	0.3251		26.6	0.323529	0.334228	0.364665	0.363706		26.6	0.192041	0.1303	0.712833	0.554532
26.7	0.305721	0.271292	0.344827	0.32711		26.7	0.324244	0.333979	0.36556	0.365716		26.7	0.192317	0.128608	0.712525	0.55344
26.8	0.30544	0.272681	0.345606	0.327961		26.8	0.323963	0.335368	0.366339	0.366567		26.8	0.191224	0.127785	0.713314	0.552983
26.9	0.30692	0.272462	0.346054	0.328877		26.9	0.325443	0.335149	0.366787	0.367483		26.9	0.192596	0.127811	0.713092	0.552178
27	0.306918	0.272472	0.349075	0.328569		27	0.325441	0.335159	0.369808	0.367175		27	0.190927	0.126734	0.712944	0.55232
27.1	0.30767	0.272762	0.349901	0.330031		27.1	0.326193	0.335449	0.370634	0.368638		27.1	0.190805	0.126814	0.713222	0.550516
27.2	0.307853	0.273262	0.350996	0.331549		27.2	0.326377	0.33595	0.371729	0.370156		27.2	0.190808	0.126482	0.713165	0.549554
27.3	0.307724	0.272365	0.351897	0.332928		27.3	0.326248	0.335052	0.37263	0.371534		27.3	0.190837	0.12647	0.713696	0.549376
27.4	0.307189	0.273081	0.353736	0.332898		27.4	0.325712	0.335768	0.374469	0.371504		27.4	0.191129	0.126994	0.712863	0.547883
27.5	0.307016	0.272811	0.354648	0.334554		27.5	0.32554	0.335499	0.375381	0.37316		27.5	0.190316	0.126242	0.713199	0.546769
27.6	0.307987	0.272917	0.355448	0.335596		27.6	0.32651	0.335604	0.376181	0.374202		27.6	0.190428	0.124717	0.711992	0.546065
27.7	0.307658	0.27275	0.356907	0.336226		27.7	0.326181	0.335437	0.37764	0.374832		27.7	0.191642	0.127194	0.710533	0.546092
27.8	0.308151	0.272877	0.359297	0.337952		27.8	0.326675	0.335564	0.38003	0.376558		27.8	0.191324	0.126568	0.712431	0.547304
27.9	0.307776	0.272074	0.359669	0.338668		27.9	0.3263	0.334762	0.380402	0.377275		27.9	0.19053	0.127131	0.712717	0.545732
28	0.307671	0.272611	0.360444	0.339959		28	0.326195	0.335299	0.381177	0.378565		28	0.190179	0.127087	0.712289	0.543727
28.1	0.308701	0.27397	0.361472	0.341229		28.1	0.327224	0.336657	0.382205	0.379836		28.1	0.188625	0.126224	0.711434	0.54559
28.2	0.308455	0.273378	0.363289	0.342657		28.2	0.326979	0.336066	0.384022	0.381263		28.2	0.187776	0.126452	0.71079	0.54391
28.3	0.307209	0.273596	0.365343	0.344465		28.3	0.325732	0.336283	0.386076	0.383071		28.3	0.187395	0.126645	0.71153	0.54291
28.4	0.308161	0.274365	0.36609	0.34696		28.4	0.326685	0.337052	0.386823	0.385567		28.4	0.186383	0.127288	0.710076	0.541936
28.5	0.307648	0.275318	0.366454	0.349727		28.5	0.326171	0.338005	0.387187	0.388334		28.5	0.187104	0.126213	0.711231	0.541708
28.6	0.308568	0.275321	0.367407	0.350547		28.6	0.327091	0.338008	0.38814	0.389154		28.6	0.185957	0.125405	0.71125	0.541782
28.7	0.307415	0.27589	0.368796	0.351076		28.7	0.325939	0.338577	0.389529	0.389682		28.7	0.186574	0.123623	0.711493	0.54044
28.8	0.30648	0.276283	0.368725	0.352036		28.8	0.325003	0.33897	0.389458	0.390642		28.8	0.186338	0.123537	0.711297	0.540345
28.9	0.307448	0.276336	0.3704	0.352221		28.9	0.325972	0.339023	0.391133	0.390827		28.9	0.18446	0.123885	0.7113	0.538511
29	0.308215	0.276764	0.371515	0.352784		29	0.326738	0.339452	0.392248	0.39139		29	0.184552	0.122598	0.711398	0.536679
29.1	0.308671	0.276302	0.371321	0.354715		29.1	0.327195	0.338989	0.392054	0.393321		29.1	0.184013	0.123613	0.710517	0.535185
29.2	0.308829	0.276172	0.372427	0.355443		29.2	0.327352	0.338859	0.39316	0.39405		29.2	0.183838	0.123022	0.710236	0.535776
29.3	0.308087	0.27592	0.374619	0.355148		29.3	0.326611	0.338607	0.395352	0.393755		29.3	0.184272	0.123854	0.709953	0.534901
29.4	0.307941	0.275842	0.37481	0.356184		29.4	0.326464	0.338529	0.395543	0.394791		29.4	0.184716	0.121577	0.709667	0.53372
29.5	0.308741	0.275568	0.375135	0.357069		29.5	0.327264	0.338255	0.395868	0.395675		29.5	0.184929	0.120435	0.709305	0.534852
29.6	0.309486	0.274382	0.377634	0.357701		29.6	0.32801	0.33707	0.398367	0.396307		29.6	0.184683	0.120319	0.70872	0.533531
29.7	0.308965	0.2747	0.378015	0.358102		29.7	0.327489	0.337387	0.398748	0.396708		29.7	0.185839	0.121524	0.708007	0.533818
29.8	0.308276	0.275598	0.378371	0.359452		29.8	0.326799	0.338286	0.399104	0.398058		29.8	0.184299	0.12017	0.708941	0.534509
29.9	0.309045	0.275769	0.379274	0.359826		29.9	0.327569	0.338456	0.400007	0.398432		29.9	0.183712	0.118259	0.708557	0.532791
30	0.309747	0.275494	0.381339	0.361025		30	0.32827	0.338182	0.402072	0.399631		30	0.183447	0.118987	0.706959	0.532072
30.1	0.31082	0.277629	0.381568	0.361972		30.1	0.329344	0.340316	0.402301	0.400579		30.1	0.180827	0.119407	0.707279	0.534173
30.2	0.309844	0.276012	0.383561	0.364773		30.2	0.328367	0.338699	0.404294	0.403379		30.2	0.181309	0.118618	0.707633	0.531803
30.3	0.310557	0.277375	0.38592	0.366071		30.3	0.329081	0.340062	0.406652	0.404677		30.3	0.182193	0.119575	0.707031	0.531388
30.4	0.311699	0.277076	0.387521	0.368641		30.4	0.330223	0.339763	0.408254	0.407247		30.4	0.183267	0.119453	0.707272	0.531521
30.5	0.311069	0.27645	0.387702	0.369126		30.5	0.329593	0.339138	0.408435	0.407732		30.5	0.183341	0.117758	0.708571	0.530805
30.6	0.310682	0.276804	0.390791	0.369462		30.6	0.329206	0.339492	0.411524	0.408068		30.6	0.182908	0.118513	0.707645	0.530769
30.7	0.309919	0.276872	0.390575	0.371262		30.7	0.328443	0.339559	0.411308	0.409868		30.7	0.183198	0.117763	0.708171	0.530454
30.8	0.310258	0.276971	0.391698	0.372215		30.8	0.328782	0.339658	0.412431	0.410821		30.8	0.181461	0.116926	0.707673	0.528562
30.9	0.311199	0.27817	0.392535	0.37339		30.9	0.329723	0.340857	0.413268	0.411996		30.9	0.181134	0.117386	0.707734	0.527746
31	0.311898	0.278136	0.394085	0.374211		31	0.330421	0.340823	0.414818	0.412817		31	0.183168	0.11799	0.707558	0.527309
31.1	0.311719	0.276901	0.395941	0.377588		31.1	0.330242	0.339588	0.416674	0.416194		31.1	0.183692	0.117371	0.706865	0.52774
31.2	0.311342	0.278259	0.397713	0.378448		31.2	0.329865	0.340947	0.418446	0.417054		31.2	0.182861	0.118187	0.70606	0.528623
31.3	0.311157	0.277202	0.399329	0.379218		31.3	0.32968	0.33989	0.420062	0.417824		31.3	0.183552	0.116957	0.706067	0.527354
31.4	0.310915	0.276933	0.398556	0.380509		31.4	0.329439	0.339621	0.419289	0.419115		31.4	0.183841	0.115203	0.705648	0.526431
31.5	0.311099	0.276832	0.399995	0.380289		31.5	0.329623	0.339519	0.420728	0.418895		31.5	0.183024	0.117313	0.70464	0.526272
31.6	0.310986	0.275971	0.400912	0.380014		31.6	0.32951	0.338658	0.421645	0.41862		31.6	0.181766	0.116365	0.70609	0.524488
31.7	0.308884	0.276452	0.400902	0.380701		31.7	0.327407	0.339139	0.421635	0.419307		31.7	0.181467	0.116219	0.705506	0.52408
31.8	0.308507	0.277555	0.401437	0.381274		31.8	0.327031	0.340243	0.42217	0.41988		31.8	0.179815	0.115571	0.704899	0.524346
31.9	0.310486	0.277524	0.402503	0.381883		31.9	0.329009	0.340212	0.423236	0.42049		31.9	0.1797	0.114888	0.705248	0.524622
32	0.310389	0.27755	0.404285	0.383516		32	0.328912	0.340237	0.425018	0.422122		32	0.179734	0.115909	0.706007	0.524559
32.1	0.310514	0.2789	0.40528	0.384057		32.1	0.329038	0.341587	0.426013	0.422663		32.1	0.17837	0.11535	0.70378	0.523345
32.2	0.311034	0.276797	0.406648	0.385822		32.2	0.329557	0.339485	0.427381	0.424428		32.2	0.179536	0.114564	0.705019	0.523042
32.3	0.311852	0.277555	0.407595	0.385281		32.3	0.330375	0.340242	0.428328	0.423887		32.3	0.179887	0.115427	0.705251	0.522293
32.4	0.312666	0.276405	0.409075	0.387229		32.4	0.331189	0.339093	0.429808	0.425836		32.4	0.17987	0.11549	0.705583	0.521035
32.5	0.312321	0.276999	0.409817	0.387996		32.5	0.330844	0.339686	0.43055	0.426602		32.5	0.178516	0.115029	0.705621	0.521315
32.6	0.312808	0.27782	0.41078	0.38916		32.6	0.331332	0.340507	0.431513	0.427766		32.6	0.179539	0.115136	0.705668	0.519807
32.7	0.312412	0.276915	0.410661	0.390635		32.7	0.330936	0.339603	0.431394	0.429241		32.7	0.178415	0.114753	0.705171	0.519494
32.8	0.313374	0.278347	0.411692	0.391508		32.8	0.331898	0.341034	0.432425	0.430115		32.8	0.178183	0.114555	0.705303	0.517899
32.9	0.314111	0.279398	0.413307	0.393269		32.9	0.332634	0.342085	0.43404	0.431875		32.9	0.178742	0.115714	0.70409	0.519383
33	0.314317	0.279067	0.413713	0.394333		33	0.332841	0.341754	0.434446	0.43294		33	0.178684	0.115069	0.703693	0.517217
33.1	0.314068	0.279033	0.415204	0.396509		33.1	0.332591	0.341721	0.435937	0.435115		33.1	0.179	0.11485	0.702871	0.518637
33.2	0.314409	0.280574	0.415869	0.397119		33.2	0.332933	0.343261	0.436602	0.435725		33.2	0.1783	0.115248	0.702682	0.517211
33.3	0.313878	0.280181	0.415776	0.398416		33.3	0.332402	0.342869	0.436509	0.437023		33.3	0.178555	0.113089	0.70157	0.515123
33.4	0.312823	0.280712	0.415943	0.399159		33.4	0.331347	0.343399	0.436676	0.437765		33.4	0.17804	0.113106	0.700802	0.515058
33.5	0.312236	0.281056	0.417369	0.399452		33.5	0.33076	0.343743	0.438102	0.438058		33.5	0.177929	0.114926	0.7021	0.515629
33.6	0.312429	0.282341	0.417919	0.400028		33.6	0.330952	0.345028	0.438652	0.438634		33.6	0.17748	0.113029	0.702372	0.515221
33.7	0.312159	0.281383	0.419478	0.400867		33.7	0.330683	0.344071	0.440211	0.439473		33.7	0.176675	0.113693	0.701012	0.514775
33.8	0.312677	0.281456	0.420565	0.402445		33.8	0.3312	0.344143	0.441298	0.441051		33.8	0.176933	0.114042	0.700891	0.51562
33.9	0.313087	0.281159	0.421071	0.403805		33.9	0.33161	0.343846	0.441804	0.442411		33.9	0.177214	0.114207	0.700245	0.51547
34	0.313254	0.280541	0.423373	0.40543		34	0.331777	0.343228	0.444106	0.444036		34	0.177365	0.113516	0.699757	0.515077
34.1	0.314045	0.280761	0.423955	0.405133		34.1	0.332568	0.343448	0.444688	0.443739		34.1	0.176981	0.1137	0.698301	0.512846
34.2	0.313869	0.279798	0.424851	0.406188		34.2	0.332392	0.342485	0.445584	0.444795		34.2	0.178201	0.113886	0.701697	0.512726
34.3	0.314107	0.280138	0.426079	0.406954		34.3	0.332631	0.342825	0.446812	0.445561		34.3	0.177754	0.115139	0.699856	0.510355
34.4	0.314439	0.280564	0.428008	0.408468		34.4	0.332963	0.343252	0.448741	0.447074		34.4	0.176256	0.115081	0.699532	0.510467
34.5	0.314452	0.280401	0.428359	0.408609		34.5	0.332975	0.343088	0.449092	0.447215		34.5	0.176076	0.114832	0.700532	0.509938
34.6	0.314231	0.280762	0.428675	0.409509		34.6	0.332755	0.343449	0.449407	0.448115		34.6	0.176541	0.115187	0.699967	0.509259
34.7	0.313914	0.280394	0.429727	0.40981		34.7	0.332437	0.343081	0.450459	0.448416		34.7	0.175677	0.115986	0.699634	0.508446
34.8	0.315479	0.281271	0.429319	0.411008		34.8	0.334002	0.343959	0.450052	0.449614		34.8	0.174934	0.115716	0.698965	0.508635
34.9	0.314914	0.280885	0.431261	0.411263		34.9	0.333437	0.343572	0.451994	0.44987		34.9	0.175327	0.11542	0.698112	0.508915
35	0.314957	0.27958	0.432625	0.412445		35	0.333481	0.342268	0.453358	0.451051		35	0.17428	0.114645	0.698594	0.506957
35.1	0.314278	0.279644	0.433679	0.414704		35.1	0.332801	0.342331	0.454412	0.453311		35.1	0.174148	0.114779	0.69786	0.507696
35.2	0.314611	0.279993	0.434502	0.41547		35.2	0.333134	0.342681	0.455235	0.454076		35.2	0.174075	0.113136	0.69801	0.506827
35.3	0.312685	0.279616	0.434539	0.416715		35.3	0.331208	0.342304	0.455272	0.455321		35.3	0.173641	0.112728	0.697963	0.50717
35.4	0.3137	0.279157	0.435788	0.419081		35.4	0.332223	0.341845	0.456521	0.457687		35.4	0.173777	0.111859	0.69782	0.508137
35.5	0.314049	0.279969	0.437216	0.419052		35.5	0.332572	0.342656	0.457949	0.457658		35.5	0.174587	0.11325	0.698178	0.507913
35.6	0.315201	0.280189	0.437511	0.41942		35.6	0.333724	0.342876	0.458244	0.458026		35.6	0.174178	0.112475	0.697108	0.5063
35.7	0.314494	0.277916	0.440254	0.419799		35.7	0.333018	0.340604	0.460987	0.458405		35.7	0.173287	0.11271	0.697914	0.505507
35.8	0.313872	0.278761	0.440637	0.420776		35.8	0.332396	0.341448	0.46137	0.459382		35.8	0.173612	0.111986	0.697524	0.506075
35.9	0.313771	0.27885	0.439896	0.420659		35.9	0.332294	0.341538	0.460629	0.459265		35.9	0.174358	0.110002	0.697298	0.503884
36	0.314427	0.278561	0.441698	0.421903		36	0.332951	0.341248	0.462431	0.460509		36	0.173603	0.109607	0.697631	0.503491
36.1	0.314182	0.27974	0.442352	0.421771		36.1	0.332705	0.342427	0.463085	0.460377		36.1	0.173725	0.11096	0.698077	0.502142
36.2	0.314103	0.279863	0.443053	0.42334		36.2	0.332626	0.34255	0.463786	0.461946		36.2	0.174345	0.111124	0.698995	0.500265
36.3	0.315064	0.280017	0.443118	0.424058		36.3	0.333587	0.342704	0.46385	0.462664		36.3	0.173383	0.110065	0.698347	0.500278
36.4	0.313813	0.279793	0.443929	0.424423		36.4	0.332336	0.34248	0.464662	0.46303		36.4	0.173372	0.109535	0.699452	0.501856
36.5	0.314121	0.280238	0.444711	0.424453		36.5	0.332644	0.342925	0.465444	0.463059		36.5	0.173766	0.110996	0.701053	0.50017
36.6	0.313684	0.280766	0.445429	0.427104		36.6	0.332208	0.343453	0.466162	0.46571		36.6	0.172951	0.111271	0.699729	0.500482
36.7	0.313332	0.281243	0.446701	0.427158		36.7	0.331855	0.34393	0.467433	0.465764		36.7	0.172883	0.110735	0.699386	0.499492
36.8	0.314472	0.281278	0.447783	0.427705		36.8	0.332996	0.343965	0.468516	0.466311		36.8	0.172501	0.110844	0.699664	0.500473
36.9	0.314028	0.280545	0.450398	0.429459		36.9	0.332551	0.343232	0.471131	0.468065		36.9	0.172065	0.110844	0.700496	0.498733
37	0.313833	0.280012	0.451435	0.431888		37	0.332356	0.3427	0.472168	0.470494		37	0.170746	0.110403	0.700161	0.499211
37.1	0.313532	0.280415	0.452878	0.43364		37.1	0.332055	0.343102	0.473611	0.472246		37.1	0.17138	0.110141	0.698875	0.499269
37.2	0.313402	0.281869	0.454237	0.434569		37.2	0.331926	0.344556	0.47497	0.473176		37.2	0.172009	0.108797	0.700586	0.499264
37.3	0.314038	0.280739	0.454258	0.436203		37.3	0.332561	0.343427	0.47499	0.47481		37.3	0.172636	0.109483	0.700474	0.499751
37.4	0.315139	0.281349	0.456851	0.436027		37.4	0.333662	0.344037	0.477583	0.474633		37.4	0.172796	0.10771	0.699342	0.499271
37.5	0.314749	0.283107	0.456944	0.43688		37.5	0.333273	0.345794	0.477677	0.475486		37.5	0.173947	0.110481	0.699067	0.498076
37.6	0.315157	0.283223	0.458788	0.438586		37.6	0.333681	0.34591	0.47952	0.477192		37.6	0.172571	0.109742	0.698277	0.497816
37.7	0.314288	0.283169	0.459	0.438474		37.7	0.332811	0.345856	0.479733	0.47708		37.7	0.172203	0.108073	0.699271	0.496918
37.8	0.315846	0.283648	0.458606	0.440452		37.8	0.33437	0.346336	0.479339	0.479058		37.8	0.172206	0.106592	0.698547	0.496974
37.9	0.315968	0.283026	0.457698	0.441033		37.9	0.334491	0.345713	0.478431	0.479639		37.9	0.172044	0.10686	0.69697	0.495748
38	0.315051	0.284153	0.459236	0.442714		38	0.333574	0.34684	0.479969	0.481321		38	0.171498	0.107235	0.695367	0.495459
38.1	0.315341	0.283313	0.459397	0.443984		38.1	0.333865	0.346001	0.48013	0.482591		38.1	0.173049	0.107621	0.695277	0.494984
38.2	0.315768	0.283426	0.45958	0.445269		38.2	0.334292	0.346113	0.480313	0.483875		38.2	0.172206	0.106511	0.694817	0.494018
38.3	0.316059	0.282491	0.460292	0.445286		38.3	0.334583	0.345178	0.481025	0.483892		38.3	0.171933	0.105232	0.694003	0.494995
38.4	0.315289	0.282617	0.461108	0.445544		38.4	0.333813	0.345304	0.481841	0.48415		38.4	0.170668	0.107456	0.693227	0.494913
38.5	0.316174	0.284157	0.463664	0.44753		38.5	0.334698	0.346844	0.484396	0.486136		38.5	0.169927	0.107866	0.692989	0.49329
38.6	0.315762	0.282975	0.464343	0.448516		38.6	0.334285	0.345662	0.485076	0.487122		38.6	0.169101	0.107605	0.691116	0.493263
38.7	0.315801	0.283669	0.464765	0.448063		38.7	0.334324	0.346357	0.485498	0.48667		38.7	0.170115	0.108456	0.692999	0.492368
38.8	0.317086	0.282954	0.466833	0.450306		38.8	0.335609	0.345641	0.487566	0.488913		38.8	0.168986	0.109545	0.693695	0.491965
38.9	0.316826	0.282049	0.468412	0.450786		38.9	0.335349	0.344737	0.489145	0.489392		38.9	0.168045	0.109424	0.692786	0.490845
39	0.316921	0.28249	0.469837	0.451507		39	0.335445	0.345177	0.49057	0.490113		39	0.169069	0.10797	0.692349	0.491888
39.1	0.317457	0.282106	0.472012	0.45267		39.1	0.33598	0.344793	0.492745	0.491276		39.1	0.169448	0.108807	0.692725	0.490006
39.2	0.318051	0.282372	0.47246	0.453484		39.2	0.336575	0.345059	0.493193	0.49209		39.2	0.169242	0.109532	0.692352	0.489564
39.3	0.31901	0.281168	0.473303	0.452798		39.3	0.337533	0.343855	0.494036	0.491404		39.3	0.169971	0.109481	0.691766	0.489895
39.4	0.317831	0.282662	0.474884	0.453656		39.4	0.336354	0.34535	0.495617	0.492263		39.4	0.169907	0.10782	0.692789	0.488962
39.5	0.318813	0.283608	0.47469	0.4574		39.5	0.337336	0.346295	0.495423	0.496006		39.5	0.170118	0.109255	0.692746	0.48808
39.6	0.318396	0.283535	0.47617	0.456951		39.6	0.33692	0.346222	0.496903	0.495557		39.6	0.169652	0.109221	0.694461	0.488069
39.7	0.319266	0.283313	0.475767	0.457902		39.7	0.337789	0.346	0.496499	0.496508		39.7	0.169833	0.108664	0.694094	0.487408
39.8	0.319639	0.282567	0.477094	0.459431		39.8	0.338163	0.345254	0.497827	0.498037		39.8	0.16865	0.108716	0.693601	0.487361
39.9	0.317196	0.282808	0.476609	0.459343		39.9	0.335719	0.345495	0.497342	0.497949		39.9	0.169344	0.109761	0.692923	0.487204
40	0.317288	0.283924	0.477501	0.460487		40	0.335812	0.346611	0.498234	0.499093		40	0.169299	0.108032	0.692758	0.485933
40.1	0.318005	0.282735	0.477831	0.461971		40.1	0.336528	0.345423	0.498563	0.500577		40.1	0.167	0.109296	0.693721	0.485594
40.2	0.316816	0.283812	0.477628	0.461447		40.2	0.33534	0.346499	0.498361	0.500053		40.2	0.165658	0.107763	0.692457	0.48514
40.3	0.317317	0.283007	0.478316	0.462837		40.3	0.33584	0.345694	0.499049	0.501443		40.3	0.166685	0.108278	0.691826	0.484775
40.4	0.315901	0.284199	0.479293	0.462851		40.4	0.334424	0.346886	0.500026	0.501457		40.4	0.165678	0.109126	0.691949	0.485104
40.5	0.316111	0.284517	0.480908	0.464351		40.5	0.334635	0.347204	0.501641	0.502957		40.5	0.166781	0.108571	0.692531	0.484595
40.6	0.316094	0.284067	0.480809	0.463895		40.6	0.334617	0.346755	0.501542	0.502501		40.6	0.166077	0.10886	0.691395	0.484879
40.7	0.315966	0.283163	0.481603	0.465155		40.7	0.334489	0.345851	0.502335	0.503761		40.7	0.167051	0.108764	0.692299	0.483179
40.8	0.31533	0.282731	0.483929	0.466204		40.8	0.333853	0.345418	0.504662	0.504811		40.8	0.166415	0.108112	0.69127	0.483918
40.9	0.315573	0.283035	0.484659	0.465718		40.9	0.334096	0.345722	0.505392	0.504324		40.9	0.167382	0.10844	0.690689	0.483031
41	0.316038	0.283494	0.485588	0.466073		41	0.334562	0.346181	0.50632	0.504679		41	0.16839	0.108035	0.690334	0.481571
41.1	0.316523	0.282952	0.486176	0.468464		41.1	0.335046	0.345639	0.506909	0.50707		41.1	0.169099	0.107904	0.69045	0.480026
41.2	0.316393	0.282166	0.486905	0.46895		41.2	0.334917	0.344853	0.507638	0.507556		41.2	0.168986	0.108137	0.689417	0.479641
41.3	0.316258	0.282102	0.4881	0.469406		41.3	0.334781	0.34479	0.508833	0.508012		41.3	0.169483	0.106014	0.690468	0.47888
41.4	0.315911	0.283423	0.490173	0.471446		41.4	0.334435	0.34611	0.510906	0.510052		41.4	0.168933	0.106868	0.689858	0.479768
41.5	0.316482	0.28399	0.490255	0.473365		41.5	0.335005	0.346677	0.510988	0.511971		41.5	0.168126	0.107474	0.69036	0.478037
41.6	0.317017	0.28272	0.492137	0.473281		41.6	0.33554	0.345407	0.51287	0.511887		41.6	0.167605	0.107989	0.691226	0.478184
41.7	0.317958	0.282303	0.492862	0.474603		41.7	0.336481	0.34499	0.513595	0.513209		41.7	0.166746	0.107274	0.689727	0.478412
41.8	0.316489	0.282269	0.49288	0.474239		41.8	0.335012	0.344956	0.513613	0.512846		41.8	0.165705	0.107164	0.69029	0.477168
41.9	0.316638	0.282445	0.493578	0.47641		41.9	0.335162	0.345133	0.514311	0.515016		41.9	0.166128	0.106114	0.689703	0.476021
42	0.316617	0.283961	0.494899	0.476801		42	0.33514	0.346648	0.515631	0.515407		42	0.16503	0.105981	0.689244	0.474876
42.1	0.316129	0.284249	0.494916	0.479312		42.1	0.334653	0.346937	0.515649	0.517918		42.1	0.164639	0.10592	0.690291	0.473781
42.2	0.316022	0.283663	0.495071	0.479731		42.2	0.334545	0.34635	0.515804	0.518337		42.2	0.165057	0.105776	0.689197	0.474201
42.3	0.317058	0.284712	0.496782	0.480069		42.3	0.335581	0.347399	0.517515	0.518675		42.3	0.164649	0.106459	0.689749	0.475075
42.4	0.316083	0.284461	0.496366	0.4802		42.4	0.334606	0.347149	0.517099	0.518807		42.4	0.164483	0.104398	0.689851	0.474901
42.5	0.316827	0.284773	0.49784	0.481146		42.5	0.33535	0.34746	0.518572	0.519752		42.5	0.164638	0.105481	0.689133	0.47431
42.6	0.317303	0.285467	0.498078	0.481488		42.6	0.335826	0.348155	0.518811	0.520094		42.6	0.164943	0.104846	0.688742	0.47418
42.7	0.316602	0.284425	0.499799	0.482234		42.7	0.335126	0.347113	0.520532	0.52084		42.7	0.165289	0.10469	0.6906	0.473145
42.8	0.316346	0.286709	0.501189	0.482973		42.8	0.334869	0.349396	0.521922	0.521579		42.8	0.16537	0.10458	0.690253	0.473534
42.9	0.318258	0.287469	0.502257	0.483099		42.9	0.336782	0.350156	0.52299	0.521706		42.9	0.166061	0.104432	0.688871	0.472046
43	0.317626	0.287118	0.502457	0.483722		43	0.33615	0.349805	0.52319	0.522328		43	0.165314	0.103174	0.690086	0.471113
43.1	0.317403	0.286323	0.504145	0.485515		43.1	0.335927	0.34901	0.524878	0.524121		43.1	0.164467	0.103011	0.69034	0.470883
43.2	0.317524	0.286096	0.505232	0.484648		43.2	0.336047	0.348783	0.525965	0.523254		43.2	0.16506	0.10402	0.689444	0.471901
43.3	0.319395	0.287218	0.507147	0.486867		43.3	0.337918	0.349906	0.52788	0.525473		43.3	0.1644	0.102822	0.68989	0.470489
43.4	0.318951	0.287313	0.507435	0.487781		43.4	0.337474	0.350001	0.528167	0.526387		43.4	0.164184	0.104315	0.688936	0.470259
43.5	0.319206	0.287031	0.507574	0.489738		43.5	0.337729	0.349719	0.528307	0.528344		43.5	0.163327	0.103975	0.690269	0.469223
43.6	0.319879	0.285935	0.507826	0.489144		43.6	0.338402	0.348622	0.528559	0.527751		43.6	0.163751	0.10383	0.689169	0.469687
43.7	0.319049	0.285855	0.508663	0.490622		43.7	0.337573	0.348543	0.529396	0.529228		43.7	0.164182	0.103581	0.688186	0.469258
43.8	0.317776	0.285381	0.510325	0.491462		43.8	0.336299	0.348068	0.531057	0.530068		43.8	0.164116	0.104047	0.687367	0.467945
43.9	0.318626	0.284921	0.510366	0.493122		43.9	0.337149	0.347608	0.531099	0.531728		43.9	0.163503	0.10306	0.68677	0.466777
44	0.317825	0.285146	0.512017	0.493728		44	0.336349	0.347833	0.53275	0.532334		44	0.164067	0.104256	0.687306	0.468001
44.1	0.317885	0.284718	0.510932	0.496138		44.1	0.336408	0.347405	0.531665	0.534744		44.1	0.164087	0.103267	0.685113	0.4676
44.2	0.318253	0.283661	0.511956	0.496914		44.2	0.336777	0.346348	0.532689	0.53552		44.2	0.163896	0.104181	0.685117	0.467973
44.3	0.317133	0.283294	0.511526	0.49649		44.3	0.335657	0.345981	0.532259	0.535096		44.3	0.16382	0.103214	0.685115	0.467145
44.4	0.317152	0.282292	0.51246	0.498277		44.4	0.335675	0.344979	0.533193	0.536883		44.4	0.164398	0.102585	0.684773	0.465826
44.5	0.317276	0.282824	0.513402	0.499049		44.5	0.335799	0.345511	0.534135	0.537655		44.5	0.164204	0.104788	0.685628	0.466232
44.6	0.318305	0.282908	0.514316	0.500565		44.6	0.336829	0.345596	0.535049	0.539171		44.6	0.1638	0.103293	0.687057	0.466392
44.7	0.31807	0.283039	0.516586	0.501228		44.7	0.336594	0.345727	0.537319	0.539834		44.7	0.163533	0.102987	0.68652	0.464631
44.8	0.317788	0.283526	0.517381	0.502659		44.8	0.336312	0.346213	0.538114	0.541265		44.8	0.162992	0.101985	0.686447	0.465325
44.9	0.318426	0.283201	0.518942	0.502549		44.9	0.336949	0.345889	0.539675	0.541155		44.9	0.162372	0.101974	0.686924	0.46425
45	0.315747	0.282694	0.519992	0.502467		45	0.334271	0.345381	0.540725	0.541073		45	0.161599	0.101753	0.688098	0.463316
45.1	0.317204	0.282095	0.521378	0.503376		45.1	0.335727	0.344782	0.542111	0.541982		45.1	0.162012	0.103061	0.687899	0.463486
45.2	0.31704	0.283183	0.522952	0.502231		45.2	0.335563	0.345871	0.543685	0.540837		45.2	0.163095	0.102422	0.688163	0.46215
45.3	0.317385	0.284424	0.524123	0.504713		45.3	0.335909	0.347111	0.544856	0.543319		45.3	0.161894	0.101584	0.688072	0.459894
45.4	0.317042	0.28351	0.524018	0.505747		45.4	0.335565	0.346197	0.544751	0.544353		45.4	0.162172	0.102109	0.686942	0.460062
45.5	0.31698	0.284581	0.524409	0.507359		45.5	0.335503	0.347268	0.545142	0.545965		45.5	0.160364	0.100758	0.687048	0.459777
45.6	0.317964	0.284401	0.525367	0.506971		45.6	0.336487	0.347088	0.5461	0.545578		45.6	0.160963	0.10003	0.686493	0.458583
45.7	0.317558	0.284145	0.527725	0.508593		45.7	0.336081	0.346833	0.548457	0.547199		45.7	0.161129	0.100824	0.686781	0.458538
45.8	0.317593	0.284641	0.528561	0.507221		45.8	0.336117	0.347328	0.549294	0.545827		45.8	0.160578	0.101321	0.686401	0.458544
45.9	0.319565	0.283592	0.528221	0.508518		45.9	0.338088	0.34628	0.548954	0.547124		45.9	0.159483	0.100863	0.685233	0.458508
46	0.319669	0.284674	0.529683	0.509228		46	0.338193	0.347361	0.550416	0.547834		46	0.160637	0.100471	0.684755	0.458876
46.1	0.320196	0.283759	0.528687	0.510346		46.1	0.33872	0.346446	0.54942	0.548952		46.1	0.159451	0.0997246	0.682547	0.45665
46.2	0.320837	0.284742	0.529682	0.510838		46.2	0.339361	0.34743	0.550415	0.549444		46.2	0.159589	0.100305	0.683506	0.455593
46.3	0.319531	0.28399	0.52942	0.51077		46.3	0.338054	0.346677	0.550153	0.549376		46.3	0.159611	0.100435	0.683315	0.454963
46.4	0.321432	0.28521	0.530183	0.51249		46.4	0.339955	0.347897	0.550916	0.551096		46.4	0.158119	0.100533	0.683573	0.454768
46.5	0.320951	0.285999	0.529146	0.514294		46.5	0.339475	0.348687	0.549879	0.5529		46.5	0.158728	0.100545	0.683612	0.454975
46.6	0.321309	0.284671	0.531503	0.516157		46.6	0.339833	0.347359	0.552236	0.554763		46.6	0.158882	0.10042	0.682681	0.45388
46.7	0.320766	0.285938	0.53163	0.516523		46.7	0.33929	0.348626	0.552363	0.55513		46.7	0.159731	0.10028	0.683027	0.453415
46.8	0.319377	0.284994	0.532753	0.516931		46.8	0.3379	0.347682	0.553486	0.555537		46.8	0.158841	0.10168	0.683217	0.455744
46.9	0.319583	0.285173	0.532823	0.517187		46.9	0.338107	0.347861	0.553555	0.555793		46.9	0.159231	0.102275	0.68293	0.454046
47	0.319062	0.285355	0.533363	0.51739		47	0.337585	0.348043	0.554096	0.555997		47	0.15895	0.102255	0.683518	0.454544
47.1	0.318995	0.28449	0.533603	0.518961		47.1	0.337519	0.347178	0.554336	0.557567		47.1	0.158068	0.10216	0.684097	0.453685
47.2	0.318234	0.286786	0.535052	0.517746		47.2	0.336757	0.349474	0.555785	0.556352		47.2	0.157278	0.101539	0.68314	0.452346
47.3	0.318798	0.285975	0.534678	0.519709		47.3	0.337321	0.348662	0.555411	0.558315		47.3	0.156473	0.100844	0.683353	0.453156
47.4	0.319001	0.284468	0.535579	0.521316		47.4	0.337525	0.347155	0.556312	0.559922		47.4	0.157069	0.101581	0.684493	0.453345
47.5	0.318652	0.285643	0.536607	0.521589		47.5	0.337176	0.34833	0.55734	0.560195		47.5	0.15697	0.100628	0.684751	0.452358
47.6	0.319529	0.284626	0.538268	0.521213		47.6	0.338053	0.347314	0.559001	0.559819		47.6	0.157686	0.101039	0.686429	0.452054
47.7	0.31976	0.285825	0.538355	0.521517		47.7	0.338284	0.348512	0.559088	0.560123		47.7	0.157523	0.10043	0.686742	0.451321
47.8	0.319982	0.283605	0.538707	0.520588		47.8	0.338505	0.346292	0.55944	0.559194		47.8	0.157784	0.100027	0.686575	0.452599
47.9	0.321404	0.282856	0.539832	0.521437		47.9	0.339927	0.345543	0.560565	0.560043		47.9	0.157059	0.0997125	0.685841	0.452342
48	0.32175	0.284795	0.5401	0.52223		48	0.340273	0.347482	0.560833	0.560837		48	0.158366	0.0983489	0.684707	0.451098
48.1	0.322413	0.283355	0.540399	0.521569		48.1	0.340936	0.346043	0.561132	0.560175		48.1	0.157761	0.0982505	0.683447	0.450431
48.2	0.322464	0.284988	0.541715	0.522992		48.2	0.340988	0.347675	0.562448	0.561599		48.2	0.159057	0.097386	0.683891	0.450942
48.3	0.321894	0.284394	0.542696	0.523119		48.3	0.340418	0.347082	0.563429	0.561726		48.3	0.159498	0.0984703	0.68428	0.450768
48.4	0.322405	0.284548	0.543288	0.524133		48.4	0.340928	0.347235	0.56402	0.562739		48.4	0.158959	0.0987524	0.681979	0.44993
48.5	0.321355	0.284161	0.545139	0.525902		48.5	0.339879	0.346849	0.565872	0.564508		48.5	0.160219	0.0987148	0.682213	0.450242
48.6	0.322332	0.282955	0.546423	0.526544		48.6	0.340855	0.345643	0.567156	0.56515		48.6	0.160979	0.099761	0.681665	0.449675
48.7	0.322355	0.284839	0.547383	0.526957		48.7	0.340878	0.347526	0.568116	0.565563		48.7	0.16057	0.0995357	0.680662	0.450704
48.8	0.32303	0.284438	0.549047	0.527513		48.8	0.341554	0.347125	0.56978	0.56612		48.8	0.161197	0.0998877	0.679371	0.451201
48.9	0.324491	0.285095	0.54819	0.529456		48.9	0.343014	0.347782	0.568923	0.568062		48.9	0.160478	0.0987567	0.681122	0.449148
49	0.323605	0.286394	0.549458	0.529735		49	0.342128	0.349081	0.570191	0.568341		49	0.159503	0.099262	0.680016	0.449786
49.1	0.322658	0.285213	0.549903	0.53068		49.1	0.341182	0.347901	0.570636	0.569287		49.1	0.157654	0.0982315	0.680298	0.448769
49.2	0.32272	0.286382	0.551216	0.531215		49.2	0.341243	0.34907	0.571949	0.569822		49.2	0.157924	0.099516	0.67977	0.447831
49.3	0.321639	0.285552	0.552312	0.5331		49.3	0.340163	0.34824	0.573045	0.571706		49.3	0.157352	0.098594	0.681713	0.447189
49.4	0.321554	0.285518	0.553025	0.535017		49.4	0.340078	0.348206	0.573758	0.573623		49.4	0.157388	0.0979005	0.682043	0.44608
49.5	0.321647	0.285789	0.55259	0.5358		49.5	0.34017	0.348476	0.573323	0.574406		49.5	0.156535	0.0963109	0.682052	0.444794
49.6	0.321702	0.285761	0.553505	0.536162		49.6	0.340226	0.348448	0.574237	0.574769		49.6	0.155833	0.0963268	0.682433	0.443603
49.7	0.321807	0.286516	0.553694	0.536594		49.7	0.340331	0.349204	0.574427	0.575201		49.7	0.156319	0.0956369	0.681673	0.44282
49.8	0.32191	0.284521	0.554793	0.537445		49.8	0.340433	0.347209	0.575526	0.576051		49.8	0.15559	0.0949606	0.682805	0.443625
49.9	0.321526	0.28568	0.555808	0.53837		49.9	0.34005	0.348367	0.57654	0.576976		49.9	0.155922	0.0954613	0.683455	0.441671
50	0.321672	0.285641	0.556215	0.538031		50	0.340195	0.348328	0.576948	0.576637		50	0.15729	0.0948885	0.682103	0.441931
50.1	0.322172	0.284127	0.556819	0.538488		50.1	0.340695	0.346814	0.577552	0.577094		50.1	0.155833	0.0952177	0.68223	0.441745
50.2	0.320879	0.285138	0.558317	0.539401		50.2	0.339402	0.347825	0.57905	0.578008		50.2	0.155463	0.095194	0.6819	0.440318
50.3	0.32036	0.28455	0.557702	0.539136		50.3	0.338884	0.347237	0.578435	0.577742		50.3	0.155625	0.0980455	0.682034	0.439084
50.4	0.32032	0.283774	0.558884	0.53922		50.4	0.338844	0.346462	0.579617	0.577826		50.4	0.15556	0.0973543	0.68092	0.43873
50.5	0.320797	0.284042	0.560487	0.540149		50.5	0.33932	0.346729	0.58122	0.578756		50.5	0.155728	0.098099	0.680763	0.439193
50.6	0.320857	0.284936	0.559939	0.539946		50.6	0.33938	0.347623	0.580672	0.578552		50.6	0.156493	0.0990066	0.680255	0.439206
50.7	0.320684	0.285381	0.560861	0.541163		50.7	0.339208	0.348068	0.581594	0.579769		50.7	0.156402	0.0985985	0.679512	0.439215
50.8	0.320519	0.28526	0.560185	0.541602		50.8	0.339043	0.347948	0.580918	0.580208		50.8	0.156346	0.0978437	0.67999	0.438426
50.9	0.320452	0.284938	0.560689	0.543337		50.9	0.338975	0.347625	0.581421	0.581943		50.9	0.155034	0.0977476	0.67893	0.438505
51	0.319622	0.285174	0.56075	0.543357		51	0.338145	0.347861	0.581483	0.581963		51	0.155534	0.0985587	0.677859	0.439327
51.1	0.319383	0.285577	0.561655	0.544173		51.1	0.337906	0.348264	0.582387	0.582779		51.1	0.155058	0.0986732	0.677483	0.438414
51.2	0.319551	0.286146	0.562545	0.546261		51.2	0.338075	0.348833	0.583278	0.584868		51.2	0.155907	0.0981913	0.677394	0.438354
51.3	0.318722	0.284468	0.563046	0.546871		51.3	0.337245	0.347155	0.583779	0.585477		51.3	0.154564	0.0969587	0.677647	0.439409
51.4	0.31919	0.28443	0.563844	0.548332		51.4	0.337713	0.347117	0.584577	0.586938		51.4	0.15409	0.0963895	0.676211	0.438532
51.5	0.318926	0.285797	0.56456	0.548973		51.5	0.337449	0.348485	0.585293	0.587579		51.5	0.153377	0.0968993	0.675734	0.43801
51.6	0.319519	0.286479	0.566402	0.54954		51.6	0.338043	0.349166	0.587135	0.588146		51.6	0.154793	0.09649	0.674722	0.436881
51.7	0.3189	0.285772	0.567137	0.549935		51.7	0.337424	0.34846	0.58787	0.588541		51.7	0.154779	0.094784	0.676249	0.436846
51.8	0.319253	0.284747	0.568894	0.550723		51.8	0.337777	0.347434	0.589627	0.589329		51.8	0.153545	0.0941207	0.676982	0.436757
51.9	0.318688	0.284817	0.568461	0.550106		51.9	0.337212	0.347504	0.589193	0.588712		51.9	0.155253	0.0952749	0.676276	0.436272
52	0.320373	0.285163	0.569392	0.549472		52	0.338896	0.34785	0.590125	0.588078		52	0.153856	0.094961	0.674832	0.437043
52.1	0.319975	0.285441	0.570286	0.550854		52.1	0.338498	0.348128	0.591019	0.58946		52.1	0.153194	0.0942775	0.675196	0.436025
52.2	0.319831	0.286067	0.57111	0.550768		52.2	0.338355	0.348755	0.591843	0.589374		52.2	0.153138	0.0948504	0.676215	0.435302
52.3	0.321702	0.285395	0.569806	0.550964		52.3	0.340225	0.348083	0.590539	0.58957		52.3	0.1545	0.0954043	0.676723	0.435268
52.4	0.321509	0.286744	0.57267	0.55119		52.4	0.340032	0.349431	0.593403	0.589796		52.4	0.154641	0.0948586	0.675647	0.435237
52.5	0.321359	0.287384	0.572406	0.551945		52.5	0.339883	0.350071	0.593139	0.590551		52.5	0.15473	0.0955882	0.678205	0.436139
52.6	0.322102	0.286553	0.571603	0.553261		52.6	0.340626	0.34924	0.592336	0.591867		52.6	0.154957	0.0957115	0.679099	0.434988
52.7	0.322705	0.286357	0.573365	0.554013		52.7	0.341228	0.349045	0.594098	0.59262		52.7	0.154795	0.0952491	0.679709	0.434057
52.8	0.321858	0.286108	0.572502	0.554229		52.8	0.340382	0.348795	0.593235	0.592836		52.8	0.1539	0.0947217	0.680945	0.432537
52.9	0.322399	0.286503	0.5741	0.55483		52.9	0.340923	0.34919	0.594833	0.593436		52.9	0.154337	0.0958631	0.679356	0.433339
53	0.322662	0.28642	0.573129	0.555624		53	0.341185	0.349107	0.593862	0.59423		53	0.155015	0.096033	0.680177	0.432732
53.1	0.322868	0.287831	0.57524	0.556671		53.1	0.341391	0.350518	0.595973	0.595277		53.1	0.154114	0.0961478	0.678796	0.432389
53.2	0.322212	0.287118	0.575364	0.558057		53.2	0.340736	0.349806	0.596097	0.596663		53.2	0.154475	0.0952188	0.679608	0.432862
53.3	0.321939	0.285829	0.576498	0.5578		53.3	0.340462	0.348517	0.597231	0.596406		53.3	0.154178	0.0953809	0.678737	0.431799
53.4	0.322119	0.287605	0.57642	0.558865		53.4	0.340643	0.350293	0.597153	0.597471		53.4	0.154222	0.0960761	0.677429	0.431016
53.5	0.320834	0.28746	0.576324	0.559918		53.5	0.339357	0.350147	0.597057	0.598524		53.5	0.154485	0.0957353	0.676082	0.430675
53.6	0.32057	0.28647	0.577196	0.561802		53.6	0.339094	0.349157	0.597929	0.600408		53.6	0.15516	0.0946253	0.675958	0.430247
53.7	0.319697	0.285546	0.577446	0.561364		53.7	0.338221	0.348233	0.598179	0.59997		53.7	0.154565	0.0940392	0.676326	0.429468
53.8	0.321231	0.28623	0.578508	0.56222		53.8	0.339754	0.348918	0.599241	0.600826		53.8	0.153683	0.0945297	0.674663	0.429785
53.9	0.320291	0.286746	0.57711	0.562115		53.9	0.338814	0.349433	0.597843	0.600721		53.9	0.153514	0.0940752	0.673315	0.429449
54	0.320998	0.286561	0.579739	0.562895		54	0.339521	0.349249	0.600472	0.601501		54	0.152842	0.0944753	0.674346	0.429385
54.1	0.320573	0.286632	0.579163	0.564364		54.1	0.339096	0.349319	0.599896	0.60297		54.1	0.152553	0.0939605	0.673545	0.428407
54.2	0.320916	0.286865	0.579782	0.565586		54.2	0.33944	0.349552	0.600515	0.604192		54.2	0.152776	0.0939299	0.672332	0.427358
54.3	0.321363	0.286968	0.578991	0.564366		54.3	0.339887	0.349655	0.599724	0.602973		54.3	0.154573	0.0923769	0.673767	0.427168
54.4	0.320456	0.287318	0.582028	0.56601		54.4	0.33898	0.350005	0.602761	0.604617		54.4	0.152262	0.0925123	0.672457	0.427095
54.5	0.320255	0.287245	0.581788	0.566732		54.5	0.338778	0.349933	0.602521	0.605339		54.5	0.152282	0.0930839	0.6741	0.426172
54.6	0.321108	0.286699	0.581731	0.567108		54.6	0.339632	0.349386	0.602463	0.605715		54.6	0.152219	0.0923959	0.673104	0.424693
54.7	0.320205	0.287659	0.583101	0.567567		54.7	0.338729	0.350347	0.603834	0.606174		54.7	0.151166	0.0912704	0.67473	0.424892
54.8	0.319535	0.287303	0.582314	0.567654		54.8	0.338058	0.34999	0.603046	0.60626		54.8	0.15041	0.0926933	0.674031	0.424694
54.9	0.319484	0.287848	0.584513	0.568784		54.9	0.338008	0.350535	0.605246	0.60739		54.9	0.150348	0.0940057	0.673857	0.425447
55	0.31936	0.287611	0.584853	0.569652		55	0.337884	0.350298	0.605586	0.608259		55	0.14986	0.0931392	0.674201	0.425285
55.1	0.319117	0.288182	0.586568	0.569222		55.1	0.337641	0.350869	0.6073	0.607828		55.1	0.150618	0.094084	0.674046	0.424644
55.2	0.319381	0.2883	0.587089	0.569567		55.2	0.337904	0.350987	0.607822	0.608173		55.2	0.151533	0.0948388	0.673828	0.424633
55.3	0.319461	0.287122	0.587992	0.569875		55.3	0.337984	0.34981	0.608725	0.608481		55.3	0.150714	0.0957799	0.674018	0.423765
55.4	0.318418	0.286594	0.588742	0.570437		55.4	0.336941	0.349281	0.609475	0.609043		55.4	0.151322	0.0954026	0.673054	0.423938
55.5	0.317536	0.286851	0.589108	0.571764		55.5	0.33606	0.349539	0.60984	0.61037		55.5	0.1506	0.0956477	0.673374	0.423726
55.6	0.318004	0.286504	0.589881	0.57104		55.6	0.336527	0.349192	0.610614	0.609646		55.6	0.151431	0.0944378	0.673003	0.424193
55.7	0.318565	0.286709	0.591731	0.571201		55.7	0.337088	0.349396	0.612464	0.609807		55.7	0.151625	0.0949374	0.67299	0.422864
55.8	0.319792	0.287544	0.592898	0.571912		55.8	0.338316	0.350231	0.613631	0.610518		55.8	0.15124	0.0944416	0.672011	0.423125
55.9	0.318656	0.286209	0.592467	0.572573		55.9	0.33718	0.348896	0.6132	0.611179		55.9	0.15089	0.09368	0.672633	0.42107
56	0.320916	0.285992	0.595063	0.572472		56	0.33944	0.348679	0.615796	0.611078		56	0.151098	0.0938359	0.672286	0.420881
56.1	0.320385	0.286376	0.593049	0.573501		56.1	0.338909	0.349063	0.613782	0.612107		56.1	0.151244	0.0938776	0.670738	0.418777
56.2	0.321127	0.286106	0.592692	0.574469		56.2	0.339651	0.348793	0.613425	0.613076		56.2	0.152796	0.0921903	0.670989	0.41879
56.3	0.322903	0.286219	0.594176	0.573296		56.3	0.341426	0.348906	0.614909	0.611902		56.3	0.152504	0.0922745	0.671052	0.419103
56.4	0.3218	0.287618	0.594614	0.575467		56.4	0.340323	0.350306	0.615347	0.614073		56.4	0.151086	0.0921674	0.668185	0.417753
56.5	0.323227	0.287154	0.594645	0.576317		56.5	0.34175	0.349841	0.615378	0.614923		56.5	0.151963	0.0911895	0.670017	0.417165
56.6	0.324193	0.286001	0.593449	0.576221		56.6	0.342717	0.348688	0.614182	0.614827		56.6	0.150955	0.0912068	0.669514	0.417467
56.7	0.323926	0.28717	0.593939	0.580007		56.7	0.34245	0.349857	0.614672	0.618613		56.7	0.150292	0.0904975	0.669371	0.418489
56.8	0.323984	0.286757	0.595408	0.579951		56.8	0.342508	0.349445	0.616141	0.618557		56.8	0.150163	0.0914343	0.66886	0.418683
56.9	0.324731	0.287149	0.595897	0.581674		56.9	0.343255	0.349836	0.61663	0.62028		56.9	0.149456	0.0918512	0.669059	0.417817
57	0.324453	0.287425	0.596306	0.581521		57	0.342977	0.350112	0.617039	0.620127		57	0.149475	0.0913586	0.668755	0.417517
57.1	0.325076	0.286837	0.596364	0.581792		57.1	0.3436	0.349525	0.617097	0.620398		57.1	0.150372	0.0926788	0.670237	0.418549
57.2	0.325322	0.287641	0.596259	0.582643		57.2	0.343846	0.350329	0.616992	0.621249		57.2	0.149892	0.0929221	0.669544	0.418096
57.3	0.323963	0.286853	0.596473	0.583281		57.3	0.342486	0.349541	0.617206	0.621887		57.3	0.150027	0.0919352	0.668941	0.416521
57.4	0.324365	0.285911	0.597119	0.583705		57.4	0.342889	0.348599	0.617852	0.622312		57.4	0.150756	0.0916172	0.668485	0.417832
57.5	0.323671	0.285948	0.597374	0.58339		57.5	0.342195	0.348635	0.618107	0.621996		57.5	0.15025	0.092699	0.668516	0.417539
57.6	0.323573	0.285365	0.599729	0.58339		57.6	0.342097	0.348052	0.620462	0.621996		57.6	0.151522	0.0926905	0.668166	0.417831
57.7	0.324019	0.285725	0.600775	0.583892		57.7	0.342543	0.348412	0.621508	0.622498		57.7	0.15063	0.0929325	0.669644	0.417271
57.8	0.323718	0.285691	0.600151	0.584255		57.8	0.342242	0.348378	0.620884	0.622861		57.8	0.150591	0.091989	0.669357	0.415977
57.9	0.323351	0.285669	0.602073	0.584444		57.9	0.341874	0.348356	0.622806	0.62305		57.9	0.149927	0.0922361	0.670266	0.41513
58	0.322973	0.285869	0.602389	0.583434		58	0.341497	0.348556	0.623122	0.622041		58	0.151101	0.0924478	0.669662	0.415109
58.1	0.32151	0.285872	0.602278	0.584332		58.1	0.340033	0.34856	0.623011	0.622938		58.1	0.150872	0.0929793	0.670641	0.414476
58.2	0.322861	0.286447	0.602523	0.585081		58.2	0.341384	0.349135	0.623256	0.623687		58.2	0.150657	0.0920712	0.669799	0.416113
58.3	0.322568	0.287049	0.604167	0.584021		58.3	0.341091	0.349736	0.6249	0.622628		58.3	0.149784	0.0924665	0.671426	0.415107
58.4	0.321532	0.288036	0.604077	0.585498		58.4	0.340055	0.350723	0.62481	0.624104		58.4	0.149964	0.0914264	0.671561	0.412837
58.5	0.323392	0.286428	0.60578	0.586372		58.5	0.341915	0.349116	0.626512	0.624978		58.5	0.148255	0.0916525	0.67125	0.412655
58.6	0.322745	0.286244	0.605584	0.587671		58.6	0.341268	0.348931	0.626317	0.626277		58.6	0.148177	0.090623	0.670466	0.413171
58.7	0.322881	0.287762	0.607667	0.590055		58.7	0.341405	0.35045	0.6284	0.628661		58.7	0.147666	0.089323	0.671795	0.412524
58.8	0.323615	0.287937	0.608519	0.589698		58.8	0.342138	0.350624	0.629251	0.628304		58.8	0.147051	0.0893385	0.669661	0.410372
58.9	0.323382	0.288876	0.607949	0.592516		58.9	0.341906	0.351563	0.628682	0.631122		58.9	0.147176	0.0892778	0.670193	0.410026
59	0.321746	0.289198	0.607617	0.592719		59	0.340269	0.351885	0.62835	0.631325		59	0.147807	0.0886759	0.67068	0.409506
59.1	0.323383	0.288615	0.607303	0.594201		59.1	0.341907	0.351303	0.628036	0.632808		59.1	0.148175	0.0885644	0.67031	0.409538
59.2	0.323062	0.289342	0.607158	0.594623		59.2	0.341585	0.35203	0.627891	0.63323		59.2	0.148384	0.0883771	0.668405	0.40686
59.3	0.322748	0.289473	0.608015	0.596937		59.3	0.341272	0.35216	0.628748	0.635544		59.3	0.148282	0.0878788	0.667945	0.406186
59.4	0.324474	0.288473	0.60846	0.597329		59.4	0.342997	0.351161	0.629193	0.635935		59.4	0.147951	0.0885038	0.667469	0.406965
59.5	0.323146	0.288894	0.608277	0.598038		59.5	0.34167	0.351581	0.62901	0.636644		59.5	0.148764	0.0891885	0.667721	0.406318
59.6	0.323381	0.290436	0.609193	0.5989		59.6	0.341905	0.353123	0.629926	0.637506		59.6	0.148634	0.0888701	0.668181	0.406684
59.7	0.323686	0.29078	0.608827	0.598255		59.7	0.34221	0.353467	0.62956	0.636861		59.7	0.14787	0.0883121	0.667267	0.406406
59.8	0.323421	0.291535	0.610421	0.599134		59.8	0.341945	0.354222	0.631154	0.63774		59.8	0.147952	0.0893354	0.667514	0.405982
59.9	0.322412	0.292049	0.612431	0.599268		59.9	0.340935	0.354736	0.633164	0.637874		59.9	0.148121	0.0898738	0.66809	0.406435
60	0.32244	0.291662	0.611865	0.598518		60	0.340964	0.354349	0.632597	0.637124		60	0.147646	0.0898987	0.668602	0.40564
60.1	0.321499	0.291439	0.612321	0.597923		60.1	0.340023	0.354127	0.633054	0.636529		60.1	0.147073	0.0898741	0.667861	0.40721
60.2	0.322159	0.290685	0.613132	0.597855		60.2	0.340682	0.353372	0.633865	0.636462		60.2	0.146957	0.0900847	0.66839	0.406985
60.3	0.32103	0.290806	0.614415	0.597996		60.3	0.339553	0.353494	0.635148	0.636602		60.3	0.145486	0.0914168	0.669715	0.40596
60.4	0.321143	0.290718	0.616773	0.597018		60.4	0.339666	0.353405	0.637505	0.635624		60.4	0.145772	0.0905014	0.668778	0.404654
60.5	0.321219	0.288226	0.617869	0.598028		60.5	0.339742	0.350913	0.638602	0.636635		60.5	0.146007	0.0912312	0.668865	0.406612
60.6	0.320982	0.288645	0.617496	0.599029		60.6	0.339506	0.351332	0.638229	0.637635		60.6	0.145559	0.0893921	0.669309	0.406228
60.7	0.320473	0.288331	0.617717	0.599386		60.7	0.338997	0.351018	0.63845	0.637992		60.7	0.146418	0.0911728	0.667507	0.405212
60.8	0.31997	0.287444	0.619247	0.600244		60.8	0.338494	0.350131	0.63998	0.63885		60.8	0.146242	0.0907418	0.666535	0.402926
60.9	0.320194	0.286098	0.619061	0.602061		60.9	0.338717	0.348785	0.639794	0.640667		60.9	0.147345	0.090938	0.668539	0.405032
61	0.319818	0.285811	0.618145	0.601709		61	0.338341	0.348498	0.638878	0.640315		61	0.146989	0.0910717	0.667319	0.404704
61.1	0.32159	0.286457	0.618123	0.60264		61.1	0.340113	0.349144	0.638856	0.641247		61.1	0.147516	0.0897138	0.668953	0.404732
61.2	0.321052	0.286553	0.618313	0.602497		61.2	0.339576	0.349241	0.639046	0.641103		61.2	0.148176	0.0910124	0.669728	0.404119
61.3	0.32147	0.285948	0.61816	0.603643		61.3	0.339993	0.348635	0.638893	0.642249		61.3	0.147361	0.0898983	0.668884	0.404999
61.4	0.323013	0.285734	0.618652	0.603427		61.4	0.341537	0.348422	0.639385	0.642033		61.4	0.148261	0.0901488	0.667744	0.404818
61.5	0.322261	0.28633	0.617255	0.605755		61.5	0.340785	0.349017	0.637988	0.644361		61.5	0.147914	0.0910192	0.669213	0.404173
61.6	0.323082	0.287407	0.618949	0.604999		61.6	0.341605	0.350094	0.639682	0.643605		61.6	0.148627	0.0904399	0.667788	0.403769
61.7	0.323621	0.287746	0.619163	0.605788		61.7	0.342144	0.350434	0.639896	0.644394		61.7	0.148081	0.0909225	0.668235	0.404019
61.8	0.32405	0.287705	0.619898	0.606952		61.8	0.342573	0.350393	0.640631	0.645558		61.8	0.148978	0.090892	0.668497	0.402717
61.9	0.323012	0.287495	0.620673	0.60688		61.9	0.341536	0.350182	0.641406	0.645486		61.9	0.14884	0.0890243	0.667172	0.401205
62	0.323899	0.287787	0.620007	0.606379		62	0.342422	0.350474	0.640739	0.644985		62	0.147833	0.0888984	0.667211	0.401008
62.1	0.322639	0.287541	0.62168	0.606967		62.1	0.341163	0.350228	0.642413	0.645573		62.1	0.148223	0.0880236	0.665681	0.401572
62.2	0.323335	0.287023	0.624056	0.607794		62.2	0.341859	0.34971	0.644789	0.646401		62.2	0.147841	0.0883325	0.666017	0.399781
62.3	0.322581	0.28855	0.624221	0.607139		62.3	0.341104	0.351237	0.644954	0.645746		62.3	0.146184	0.0895486	0.665888	0.399899
62.4	0.323345	0.287494	0.624081	0.607712		62.4	0.341869	0.350182	0.644814	0.646318		62.4	0.148139	0.0882861	0.665264	0.399023
62.5	0.322572	0.287408	0.624399	0.609314		62.5	0.341096	0.350095	0.645132	0.647921		62.5	0.148122	0.0886473	0.66312	0.400382
62.6	0.323241	0.288211	0.623924	0.608352		62.6	0.341765	0.350899	0.644657	0.646959		62.6	0.147449	0.0889192	0.661848	0.398603
62.7	0.322339	0.287056	0.625742	0.608839		62.7	0.340863	0.349744	0.646475	0.647446		62.7	0.148353	0.0893924	0.662104	0.397757
62.8	0.3233	0.286367	0.628013	0.608672		62.8	0.341823	0.349054	0.648746	0.647278		62.8	0.147102	0.0887686	0.66202	0.396578
62.9	0.324439	0.286603	0.62714	0.610308		62.9	0.342962	0.34929	0.647873	0.648914		62.9	0.147398	0.0896701	0.662029	0.398885
63	0.323044	0.288156	0.627541	0.609623		63	0.341568	0.350844	0.648274	0.648229		63	0.146734	0.0892287	0.662173	0.398045
63.1	0.324808	0.288303	0.628651	0.610689		63.1	0.343331	0.35099	0.649384	0.649295		63.1	0.147767	0.0883655	0.663158	0.398401
63.2	0.324711	0.287515	0.63001	0.610585		63.2	0.343234	0.350202	0.650742	0.649192		63.2	0.14721	0.0903689	0.662176	0.397528
63.3	0.324553	0.287375	0.63002	0.610827		63.3	0.343077	0.350063	0.650753	0.649433		63.3	0.145303	0.0899152	0.662182	0.397664
63.4	0.325026	0.287873	0.630836	0.612733		63.4	0.343549	0.35056	0.651569	0.651339		63.4	0.14697	0.0904736	0.663936	0.398004
63.5	0.324528	0.28767	0.629155	0.613302		63.5	0.343052	0.350357	0.649888	0.651908		63.5	0.146105	0.0907849	0.66571	0.397457
63.6	0.32413	0.289743	0.63024	0.613194		63.6	0.342654	0.352431	0.650973	0.6518		63.6	0.147621	0.0907365	0.66589	0.397538
63.7	0.32409	0.289292	0.631092	0.615345		63.7	0.342614	0.351979	0.651825	0.653951		63.7	0.146985	0.0903493	0.66614	0.3965
63.8	0.323579	0.288643	0.630028	0.614587		63.8	0.342102	0.351331	0.650761	0.653193		63.8	0.148074	0.0892578	0.66545	0.395293
63.9	0.322838	0.289284	0.63099	0.614502		63.9	0.341361	0.351971	0.651723	0.653108		63.9	0.147388	0.0893255	0.666216	0.3964
64	0.32283	0.289105	0.630417	0.616579		64	0.341354	0.351792	0.651149	0.655185		64	0.147901	0.0896873	0.667206	0.39601
64.1	0.32205	0.288808	0.631888	0.616473		64.1	0.340573	0.351495	0.652621	0.655079		64.1	0.147693	0.0888165	0.667043	0.395108
64.2	0.321709	0.288553	0.631258	0.616008		64.2	0.340232	0.35124	0.651991	0.654615		64.2	0.14857	0.0893549	0.667206	0.39471
64.3	0.322102	0.289555	0.63102	0.616516		64.3	0.340625	0.352243	0.651753	0.655122		64.3	0.147566	0.0885393	0.666263	0.39511
64.4	0.321689	0.288459	0.631648	0.617993		64.4	0.340212	0.351146	0.652381	0.656599		64.4	0.147964	0.0869167	0.66557	0.394322
64.5	0.321265	0.289943	0.632141	0.616388		64.5	0.339789	0.35263	0.652874	0.654994		64.5	0.147294	0.0869891	0.6643	0.39474
64.6	0.321575	0.289625	0.632903	0.615903		64.6	0.340098	0.352313	0.653636	0.654509		64.6	0.14787	0.0878118	0.66466	0.394466
64.7	0.321344	0.289783	0.634825	0.618199		64.7	0.339868	0.35247	0.655558	0.656805		64.7	0.146792	0.0853293	0.664688	0.392538
64.8	0.322109	0.289307	0.635947	0.618332		64.8	0.340633	0.351994	0.656679	0.656938		64.8	0.146557	0.0853085	0.662376	0.393388
64.9	0.322225	0.290258	0.636743	0.62042		64.9	0.340748	0.352945	0.657476	0.659026		64.9	0.147127	0.0861002	0.662126	0.392729
65	0.321746	0.290143	0.638285	0.621165		65	0.340269	0.35283	0.659018	0.659772		65	0.145207	0.0846255	0.661652	0.391482
65.1	0.323364	0.289258	0.638977	0.623338		65.1	0.341887	0.351945	0.65971	0.661945		65.1	0.146241	0.0841694	0.661971	0.391056
65.2	0.323101	0.288998	0.639733	0.622026		65.2	0.341624	0.351685	0.660466	0.660632		65.2	0.144725	0.0865318	0.662287	0.390276
65.3	0.322852	0.288753	0.639615	0.622853		65.3	0.341375	0.35144	0.660348	0.66146		65.3	0.14455	0.0854911	0.66273	0.390627
65.4	0.322444	0.289012	0.64019	0.624		65.4	0.340968	0.3517	0.660923	0.662606		65.4	0.145393	0.08514	0.663492	0.390601
65.5	0.322656	0.289819	0.638428	0.623678		65.5	0.341179	0.352506	0.659161	0.662284		65.5	0.143507	0.0851798	0.662867	0.390286
65.6	0.322223	0.291196	0.640541	0.624999		65.6	0.340747	0.353883	0.661274	0.663606		65.6	0.143944	0.0862012	0.661471	0.389308
65.7	0.322126	0.290116	0.640817	0.625192		65.7	0.340649	0.352803	0.66155	0.663798		65.7	0.14488	0.0859254	0.661473	0.389327
65.8	0.321528	0.289723	0.639849	0.624883		65.8	0.340051	0.35241	0.660582	0.663489		65.8	0.144197	0.086661	0.663323	0.388307
65.9	0.320724	0.289877	0.639988	0.62576		65.9	0.339247	0.352564	0.660721	0.664366		65.9	0.144138	0.0873721	0.663102	0.388745
66	0.320836	0.289745	0.639981	0.627073		66	0.339359	0.352433	0.660714	0.665679		66	0.143905	0.0874765	0.663288	0.387734
66.1	0.32124	0.29099	0.640608	0.625059		66.1	0.339764	0.353677	0.66134	0.663666		66.1	0.142139	0.0865121	0.663382	0.387222
66.2	0.321239	0.28957	0.641312	0.625765		66.2	0.339762	0.352258	0.662045	0.664371		66.2	0.142858	0.0867583	0.663358	0.386608
66.3	0.322247	0.292071	0.642862	0.626627		66.3	0.34077	0.354758	0.663595	0.665234		66.3	0.142918	0.0865635	0.662057	0.387201
66.4	0.321739	0.290631	0.641442	0.627265		66.4	0.340262	0.353319	0.662174	0.665871		66.4	0.142888	0.0880288	0.662842	0.386559
66.5	0.322712	0.29165	0.642453	0.626065		66.5	0.341236	0.354337	0.663186	0.664671		66.5	0.143676	0.0885143	0.661806	0.386862
66.6	0.324053	0.289712	0.642965	0.627183		66.6	0.342577	0.352399	0.663698	0.665789		66.6	0.142978	0.0873748	0.661974	0.385939
66.7	0.324349	0.290726	0.644115	0.628654		66.7	0.342873	0.353413	0.664848	0.66726		66.7	0.143053	0.0873785	0.661263	0.38482
66.8	0.324154	0.290561	0.644849	0.627789		66.8	0.342678	0.353248	0.665582	0.666395		66.8	0.144257	0.0873422	0.659459	0.384875
66.9	0.32351	0.290431	0.644607	0.629445		66.9	0.342033	0.353118	0.66534	0.668051		66.9	0.143631	0.0879937	0.66058	0.382594
67	0.324276	0.289049	0.6456	0.628908		67	0.3428	0.351736	0.666333	0.667514		67	0.142858	0.0871028	0.660795	0.38159
67.1	0.326005	0.288627	0.644326	0.62878		67.1	0.344529	0.351315	0.665058	0.667386		67.1	0.144699	0.0875424	0.659665	0.381192
67.2	0.325479	0.288744	0.644727	0.627798		67.2	0.344002	0.351431	0.66546	0.666404		67.2	0.145322	0.0887267	0.660055	0.381431
67.3	0.324265	0.287886	0.644765	0.629109		67.3	0.342788	0.350573	0.665498	0.667715		67.3	0.146131	0.0863455	0.658838	0.381744
67.4	0.324353	0.288032	0.645291	0.62919		67.4	0.342876	0.350719	0.666024	0.667796		67.4	0.145833	0.0872189	0.659327	0.380892
67.5	0.325264	0.28936	0.643941	0.63022		67.5	0.343788	0.352047	0.664674	0.668827		67.5	0.145416	0.086762	0.658249	0.38199
67.6	0.324064	0.289988	0.645395	0.62993		67.6	0.342587	0.352676	0.666128	0.668536		67.6	0.145993	0.0875832	0.65859	0.381502
67.7	0.323706	0.289202	0.643614	0.630277		67.7	0.342229	0.351889	0.664347	0.668883		67.7	0.145559	0.0867233	0.65988	0.381585
67.8	0.322864	0.287999	0.644279	0.631179		67.8	0.341387	0.350686	0.665012	0.669785		67.8	0.143945	0.0878094	0.66107	0.381471
67.9	0.322846	0.288601	0.644377	0.631359		67.9	0.341369	0.351288	0.66511	0.669965		67.9	0.144014	0.0874933	0.660727	0.381655
68	0.322653	0.289032	0.645849	0.63237		68	0.341176	0.35172	0.666581	0.670976		68	0.143735	0.0871916	0.661482	0.382288
68.1	0.322494	0.289997	0.64595	0.631919		68.1	0.341017	0.352684	0.666683	0.670525		68.1	0.143368	0.0855331	0.661346	0.38173
68.2	0.322595	0.289005	0.646942	0.634219		68.2	0.341119	0.351692	0.667675	0.672825		68.2	0.142397	0.0868737	0.662113	0.382046
68.3	0.32278	0.29105	0.649009	0.634056		68.3	0.341304	0.353737	0.669742	0.672662		68.3	0.143082	0.086366	0.660601	0.382431
68.4	0.323362	0.289068	0.648134	0.634823		68.4	0.341886	0.351755	0.668867	0.67343		68.4	0.141597	0.0860831	0.66108	0.379659
68.5	0.323116	0.290154	0.649867	0.633555		68.5	0.34164	0.352841	0.6706	0.672161		68.5	0.141245	0.0857733	0.660957	0.380908
68.6	0.323432	0.289999	0.649988	0.636147		68.6	0.341955	0.352686	0.670721	0.674753		68.6	0.139592	0.0856438	0.660826	0.379547
68.7	0.322218	0.291215	0.651672	0.63544		68.7	0.340741	0.353902	0.672405	0.674046		68.7	0.14016	0.0868662	0.659215	0.37921
68.8	0.32185	0.290296	0.651336	0.63408		68.8	0.340373	0.352983	0.672069	0.672687		68.8	0.139691	0.0854168	0.660333	0.378366
68.9	0.322732	0.290163	0.650666	0.635491		68.9	0.341255	0.352851	0.671399	0.674097		68.9	0.139152	0.0859375	0.660952	0.376868
69	0.322786	0.290341	0.651928	0.635102		69	0.341309	0.353028	0.672661	0.673708		69	0.140742	0.0857212	0.65913	0.376584
69.1	0.322419	0.290694	0.651629	0.635371		69.1	0.340942	0.353381	0.672362	0.673977		69.1	0.141305	0.0863335	0.659417	0.375774
69.2	0.321533	0.290512	0.652683	0.635282		69.2	0.340056	0.353199	0.673416	0.673888		69.2	0.141655	0.0863575	0.660481	0.375571
69.3	0.32124	0.291735	0.653251	0.636511		69.3	0.339763	0.354422	0.673984	0.675118		69.3	0.141493	0.0860231	0.658636	0.375178
69.4	0.321233	0.291261	0.652433	0.637463		69.4	0.339756	0.353948	0.673166	0.676069		69.4	0.141543	0.086865	0.659547	0.374372
69.5	0.322297	0.290811	0.652068	0.639211		69.5	0.340821	0.353498	0.672801	0.677817		69.5	0.14175	0.085921	0.65916	0.375487
69.6	0.321362	0.290662	0.652887	0.637371		69.6	0.339886	0.353349	0.67362	0.675977		69.6	0.141113	0.0878734	0.659845	0.375123
69.7	0.321524	0.289229	0.652646	0.638232		69.7	0.340047	0.351916	0.673379	0.676838		69.7	0.141558	0.0879031	0.660318	0.375768
69.8	0.322257	0.288425	0.653717	0.638621		69.8	0.340781	0.351112	0.67445	0.677227		69.8	0.143115	0.087453	0.658865	0.376082
69.9	0.322933	0.288961	0.654902	0.641254		69.9	0.341457	0.351649	0.675635	0.67986		69.9	0.143384	0.0877881	0.658244	0.376264
70	0.322841	0.28966	0.655812	0.641284		70	0.341365	0.352348	0.676545	0.67989		70	0.143304	0.0872708	0.658426	0.377785
70.1	0.324081	0.289821	0.655184	0.641441		70.1	0.342604	0.352508	0.675917	0.680047		70.1	0.143395	0.0866375	0.658726	0.375153
70.2	0.32509	0.288087	0.658331	0.641951		70.2	0.343613	0.350774	0.679064	0.680557		70.2	0.141284	0.0879275	0.65792	0.376322
70.3	0.324864	0.288541	0.658232	0.641462		70.3	0.343387	0.351228	0.678965	0.680068		70.3	0.142818	0.0865651	0.657081	0.375562
70.4	0.325957	0.288156	0.657531	0.642647		70.4	0.344481	0.350843	0.678264	0.681254		70.4	0.141893	0.0861729	0.656805	0.374078
70.5	0.325729	0.287989	0.658178	0.642633		70.5	0.344252	0.350676	0.678911	0.681239		70.5	0.141014	0.0869634	0.657427	0.376453
70.6	0.325855	0.288238	0.659453	0.643232		70.6	0.344379	0.350926	0.680186	0.681838		70.6	0.141245	0.0858869	0.655658	0.37432
70.7	0.326559	0.287389	0.658954	0.641812		70.7	0.345082	0.350076	0.679687	0.680418		70.7	0.141564	0.0858945	0.655476	0.374594
70.8	0.326104	0.288436	0.659753	0.641689		70.8	0.344628	0.351123	0.680486	0.680295		70.8	0.141236	0.0847664	0.656144	0.374388
70.9	0.326396	0.288161	0.660491	0.64188		70.9	0.344919	0.350848	0.681224	0.680486		70.9	0.142209	0.0843783	0.654824	0.372369
71	0.324833	0.289231	0.660912	0.642125		71	0.343357	0.351918	0.681645	0.680731		71	0.141729	0.0841124	0.65502	0.372558
71.1	0.325023	0.289416	0.65918	0.640072		71.1	0.343546	0.352103	0.679913	0.678678		71.1	0.140399	0.0835895	0.655466	0.371498
71.2	0.323957	0.290153	0.65943	0.641887		71.2	0.34248	0.35284	0.680163	0.680494		71.2	0.140901	0.0823216	0.655557	0.371057
71.3	0.323389	0.290945	0.658964	0.643657		71.3	0.341912	0.353632	0.679697	0.682263		71.3	0.1398	0.0838857	0.655215	0.37014
71.4	0.323792	0.288632	0.659389	0.643052		71.4	0.342315	0.35132	0.680122	0.681658		71.4	0.140103	0.0838701	0.655418	0.370592
71.5	0.324618	0.288281	0.659492	0.643011		71.5	0.343141	0.350968	0.680225	0.681617		71.5	0.140712	0.0839143	0.656194	0.370623
71.6	0.323067	0.289465	0.659586	0.641679		71.6	0.341591	0.352153	0.680319	0.680285		71.6	0.141109	0.0845886	0.65573	0.368708
71.7	0.323749	0.289352	0.658136	0.644126		71.7	0.342272	0.352039	0.678869	0.682732		71.7	0.141849	0.084574	0.655386	0.369936
71.8	0.323693	0.289943	0.658388	0.645437		71.8	0.342216	0.35263	0.679121	0.684043		71.8	0.1425	0.0850576	0.654418	0.36855
71.9	0.323871	0.290133	0.65934	0.646529		71.9	0.342394	0.35282	0.680073	0.685135		71.9	0.141783	0.0871354	0.655486	0.368344
72	0.322385	0.29069	0.65827	0.646343		72	0.340908	0.353377	0.679003	0.684949		72	0.141784	0.0875578	0.655952	0.366879
72.1	0.322746	0.290269	0.657863	0.646829		72.1	0.341269	0.352957	0.678595	0.685435		72.1	0.142587	0.0877435	0.655815	0.366578
72.2	0.323033	0.290091	0.65971	0.64787		72.2	0.341556	0.352778	0.680443	0.686476		72.2	0.141745	0.088001	0.655115	0.367587
72.3	0.323212	0.289854	0.657832	0.648103		72.3	0.341736	0.352541	0.678565	0.68671		72.3	0.143448	0.0870069	0.656792	0.365347
72.4	0.324212	0.288581	0.660192	0.647989		72.4	0.342736	0.351268	0.680925	0.686595		72.4	0.143189	0.0878634	0.656204	0.366029
72.5	0.323413	0.289438	0.660241	0.647512		72.5	0.341936	0.352125	0.680974	0.686118		72.5	0.143528	0.0875447	0.6568	0.367111
72.6	0.324007	0.289934	0.661738	0.649241		72.6	0.342531	0.352622	0.682471	0.687847		72.6	0.14458	0.0872713	0.65464	0.365567
72.7	0.323208	0.288867	0.662068	0.650004		72.7	0.341731	0.351554	0.682801	0.68861		72.7	0.143838	0.0868526	0.656189	0.366083
72.8	0.323206	0.289357	0.664796	0.649634		72.8	0.34173	0.352045	0.685529	0.68824		72.8	0.143311	0.0851097	0.655724	0.366372
72.9	0.323008	0.289665	0.664722	0.650242		72.9	0.341532	0.352352	0.685455	0.688848		72.9	0.143199	0.0842112	0.655038	0.3652
73	0.323187	0.290347	0.664943	0.650613		73	0.341711	0.353034	0.685676	0.689219		73	0.142854	0.0837504	0.65634	0.366912
73.1	0.322541	0.290549	0.665365	0.650467		73.1	0.341064	0.353236	0.686098	0.689074		73.1	0.142055	0.0825549	0.655623	0.365904
73.2	0.32226	0.28943	0.667323	0.653211		73.2	0.340784	0.352117	0.688056	0.691817		73.2	0.141513	0.0828611	0.656345	0.366504
73.3	0.323123	0.289548	0.667555	0.652287		73.3	0.341646	0.352236	0.688288	0.690893		73.3	0.140702	0.0843705	0.65396	0.364666
73.4	0.323173	0.289462	0.669709	0.652397		73.4	0.341696	0.352149	0.690442	0.691003		73.4	0.142265	0.0838413	0.654502	0.36582
73.5	0.322645	0.290633	0.668634	0.653366		73.5	0.341168	0.35332	0.689366	0.691972		73.5	0.142248	0.0827548	0.655144	0.363888
73.6	0.322074	0.290736	0.668538	0.654993		73.6	0.340598	0.353423	0.689271	0.693599		73.6	0.141918	0.0837	0.653875	0.363387
73.7	0.322624	0.291348	0.66793	0.655417		73.7	0.341147	0.354035	0.688663	0.694023		73.7	0.141477	0.0841023	0.6554	0.364116
73.8	0.323003	0.292432	0.667542	0.65435		73.8	0.341527	0.35512	0.688275	0.692956		73.8	0.140672	0.082994	0.653995	0.362485
73.9	0.323502	0.29239	0.66757	0.655469		73.9	0.342026	0.355077	0.688302	0.694075		73.9	0.140893	0.08341	0.6541	0.361538
74	0.322405	0.292548	0.666426	0.655582		74	0.340928	0.355235	0.687159	0.694188		74	0.13999	0.0828846	0.655051	0.362576
74.1	0.324442	0.292764	0.667917	0.655186		74.1	0.342965	0.355452	0.68865	0.693792		74.1	0.139707	0.0827762	0.655921	0.361811
74.2	0.324165	0.292731	0.668115	0.655998		74.2	0.342688	0.355418	0.688848	0.694604		74.2	0.140766	0.0826834	0.653975	0.359304
74.3	0.325981	0.291438	0.667019	0.654883		74.3	0.344504	0.354126	0.687752	0.693489		74.3	0.141237	0.0822533	0.655521	0.361251
74.4	0.325626	0.290067	0.668059	0.655247		74.4	0.344149	0.352754	0.688792	0.693853		74.4	0.140567	0.0837813	0.654263	0.361748
74.5	0.325283	0.291187	0.667289	0.65538		74.5	0.343806	0.353874	0.688022	0.693986		74.5	0.140533	0.0823033	0.653475	0.360641
74.6	0.326435	0.290479	0.667301	0.657048		74.6	0.344959	0.353167	0.688034	0.695655		74.6	0.140548	0.0823928	0.653461	0.361194
74.7	0.326334	0.28899	0.668157	0.656186		74.7	0.344858	0.351678	0.68889	0.694792		74.7	0.139883	0.0816912	0.654588	0.361167
74.8	0.327865	0.289399	0.669831	0.656249		74.8	0.346388	0.352086	0.690564	0.694855		74.8	0.139091	0.0809762	0.653284	0.361331
74.9	0.327167	0.289428	0.670383	0.656282		74.9	0.34569	0.352115	0.691116	0.694889		74.9	0.139089	0.0819892	0.653435	0.361638
75	0.327184	0.28876	0.669977	0.656304		75	0.345708	0.351447	0.69071	0.69491		75	0.138176	0.0816656	0.655085	0.362125
75.1	0.326899	0.289491	0.670438	0.656553		75.1	0.345422	0.352178	0.691171	0.695159		75.1	0.137141	0.0820887	0.65268	0.362495
75.2	0.325892	0.287514	0.670514	0.65677		75.2	0.344416	0.350201	0.691247	0.695377		75.2	0.138304	0.0828071	0.654309	0.363304
75.3	0.326583	0.288593	0.670757	0.657388		75.3	0.345107	0.351281	0.69149	0.695994		75.3	0.13924	0.0830138	0.652499	0.361225
75.4	0.324735	0.288846	0.67205	0.658691		75.4	0.343258	0.351533	0.692783	0.697297		75.4	0.138482	0.0831718	0.653003	0.361801
75.5	0.324871	0.289124	0.671169	0.658607		75.5	0.343394	0.351811	0.691902	0.697213		75.5	0.138023	0.0825795	0.653314	0.360694
75.6	0.324292	0.288353	0.672295	0.659045		75.6	0.342816	0.351041	0.693028	0.697651		75.6	0.138231	0.0826859	0.653046	0.361432
75.7	0.324037	0.288617	0.672212	0.657695		75.7	0.34256	0.351305	0.692945	0.696301		75.7	0.138323	0.0818484	0.653774	0.361063
75.8	0.32508	0.28972	0.670689	0.657567		75.8	0.343603	0.352407	0.691422	0.696174		75.8	0.137319	0.0812563	0.6531	0.359958
75.9	0.32343	0.288917	0.672459	0.659637		75.9	0.341954	0.351604	0.693192	0.698243		75.9	0.137571	0.0827618	0.653828	0.360409
76	0.322798	0.287731	0.672419	0.659997		76	0.341321	0.350418	0.693152	0.698603		76	0.136324	0.0822066	0.653848	0.360064
76.1	0.322516	0.287903	0.673425	0.660194		76.1	0.341039	0.35059	0.694158	0.6988		76.1	0.13832	0.0812181	0.653651	0.357828
76.2	0.322175	0.289194	0.672687	0.659825		76.2	0.340699	0.351881	0.69342	0.698431		76.2	0.139785	0.0824192	0.652587	0.35828
76.3	0.324408	0.288187	0.67193	0.659561		76.3	0.342931	0.350874	0.692663	0.698167		76.3	0.138334	0.0816637	0.653524	0.35964
76.4	0.323462	0.287908	0.672675	0.65996		76.4	0.341986	0.350595	0.693408	0.698566		76.4	0.139479	0.0832695	0.652547	0.357978
76.5	0.324263	0.288741	0.672065	0.659248		76.5	0.342787	0.351429	0.692798	0.697854		76.5	0.13998	0.0814863	0.652757	0.356914
76.6	0.325116	0.288376	0.672097	0.659487		76.6	0.343639	0.351063	0.69283	0.698093		76.6	0.139433	0.0821297	0.652961	0.357628
76.7	0.324695	0.287798	0.674059	0.660013		76.7	0.343219	0.350485	0.694792	0.698619		76.7	0.138288	0.0824639	0.65328	0.35596
76.8	0.325308	0.289892	0.674278	0.659964		76.8	0.343832	0.352579	0.695011	0.69857		76.8	0.138054	0.0821691	0.653527	0.355856
76.9	0.325283	0.289837	0.673262	0.659412		76.9	0.343807	0.352525	0.693995	0.698018		76.9	0.137913	0.082426	0.653648	0.356743
77	0.32466	0.290926	0.672679	0.660692		77	0.343183	0.353614	0.693412	0.699298		77	0.13736	0.0821055	0.654247	0.355362
77.1	0.325028	0.291731	0.672919	0.660819		77.1	0.343552	0.354418	0.693652	0.699426		77.1	0.138038	0.0816274	0.653209	0.356164
77.2	0.325153	0.290987	0.672727	0.661735		77.2	0.343677	0.353675	0.69346	0.700342		77.2	0.138108	0.081096	0.653971	0.354147
77.3	0.32559	0.291901	0.673958	0.662965		77.3	0.344113	0.354588	0.694691	0.701572		77.3	0.138914	0.0810056	0.651988	0.353242
77.4	0.324396	0.292342	0.674919	0.663033		77.4	0.342919	0.35503	0.695651	0.701639		77.4	0.137685	0.0814269	0.6524	0.352937
77.5	0.324921	0.292954	0.675836	0.66421		77.5	0.343444	0.355642	0.696569	0.702816		77.5	0.13811	0.0814256	0.652251	0.353131
77.6	0.323331	0.293572	0.67834	0.664912		77.6	0.341854	0.35626	0.699073	0.703518		77.6	0.13758	0.0809366	0.650979	0.35261
77.7	0.323968	0.293286	0.678603	0.664858		77.7	0.342492	0.355974	0.699335	0.703464		77.7	0.13809	0.0817697	0.651462	0.353132
77.8	0.323916	0.29335	0.679016	0.666163		77.8	0.342439	0.356038	0.699749	0.704769		77.8	0.136893	0.081738	0.650212	0.35225
77.9	0.322465	0.292016	0.681515	0.667263		77.9	0.340989	0.354703	0.702247	0.705869		77.9	0.136622	0.0812352	0.650484	0.353187
78	0.323403	0.292166	0.680712	0.667886		78	0.341927	0.354854	0.701445	0.706492		78	0.137334	0.0801221	0.651589	0.352554
78.1	0.323254	0.292977	0.681535	0.666386		78.1	0.341777	0.355664	0.702268	0.704992		78.1	0.138445	0.0799818	0.651189	0.352908
78.2	0.324719	0.293935	0.681222	0.666178		78.2	0.343243	0.356622	0.701955	0.704784		78.2	0.137992	0.0816373	0.650372	0.353254
78.3	0.324944	0.292943	0.681675	0.667101		78.3	0.343468	0.35563	0.702408	0.705707		78.3	0.137109	0.0812534	0.65048	0.352254
78.4	0.324723	0.293313	0.681749	0.666949		78.4	0.343246	0.356	0.702482	0.705555		78.4	0.139115	0.0818602	0.650291	0.352277
78.5	0.325134	0.292013	0.681994	0.667714		78.5	0.343658	0.3547	0.702727	0.70632		78.5	0.137213	0.081305	0.64961	0.351315
78.6	0.324471	0.29176	0.681955	0.668214		78.6	0.342994	0.354448	0.702688	0.70682		78.6	0.136759	0.0825084	0.649787	0.351132
78.7	0.323566	0.291662	0.681492	0.667932		78.7	0.342089	0.354349	0.702225	0.706538		78.7	0.137639	0.0824079	0.64954	0.348998
78.8	0.324818	0.291535	0.680588	0.667308		78.8	0.343341	0.354222	0.701321	0.705914		78.8	0.13831	0.0829382	0.649442	0.349837
78.9	0.324934	0.290132	0.679696	0.667311		78.9	0.343457	0.352819	0.700429	0.705918		78.9	0.137003	0.0830925	0.649293	0.349591
79	0.324617	0.290605	0.681464	0.669076		79	0.343141	0.353292	0.702197	0.707682		79	0.136422	0.0837166	0.65021	0.348156
79.1	0.324203	0.290675	0.678919	0.669348		79.1	0.342727	0.353363	0.699652	0.707955		79.1	0.136754	0.0834043	0.650097	0.348023
79.2	0.325451	0.289816	0.680168	0.669113		79.2	0.343975	0.352504	0.700901	0.707719		79.2	0.137236	0.0834044	0.650776	0.347079
79.3	0.32482	0.290232	0.680812	0.669976		79.3	0.343343	0.352919	0.701545	0.708583		79.3	0.13904	0.0844203	0.650827	0.346918
79.4	0.324573	0.290513	0.681437	0.670311		79.4	0.343097	0.3532	0.70217	0.708918		79.4	0.137481	0.0854686	0.651342	0.347121
79.5	0.323354	0.291364	0.681852	0.671877		79.5	0.341878	0.354051	0.702585	0.710483		79.5	0.137683	0.0848528	0.64987	0.34605
79.6	0.322764	0.290536	0.683607	0.671599		79.6	0.341287	0.353223	0.70434	0.710205		79.6	0.136839	0.0834133	0.650809	0.346107
79.7	0.32494	0.290273	0.683027	0.672691		79.7	0.343463	0.352961	0.70376	0.711298		79.7	0.136378	0.0835785	0.650903	0.345344
79.8	0.323646	0.289661	0.683381	0.673056		79.8	0.34217	0.352348	0.704114	0.711662		79.8	0.137014	0.0840618	0.651266	0.345368
79.9	0.323349	0.290814	0.684401	0.673391		79.9	0.341872	0.353501	0.705134	0.711998		79.9	0.13702	0.0827707	0.65199	0.34517
80	0.324672	0.291461	0.683852	0.672913		80	0.343195	0.354148	0.704585	0.71152		80	0.136398	0.0833623	0.652068	0.345759
80.1	0.324788	0.292018	0.685753	0.671521		80.1	0.343312	0.354705	0.706486	0.710128		80.1	0.136398	0.0833335	0.651087	0.344344
80.2	0.324971	0.292382	0.684582	0.672472		80.2	0.343494	0.355069	0.705314	0.711078		80.2	0.136646	0.0837515	0.649966	0.344745
80.3	0.324308	0.293122	0.685512	0.672073		80.3	0.342831	0.355809	0.706245	0.71068		80.3	0.136699	0.0840606	0.649474	0.344173
80.4	0.325054	0.293308	0.686264	0.671371		80.4	0.343577	0.355995	0.706997	0.709977		80.4	0.137113	0.0824709	0.649243	0.345079
80.5	0.324549	0.293376	0.685753	0.67207		80.5	0.343072	0.356063	0.706486	0.710676		80.5	0.137131	0.0819769	0.648289	0.344019
80.6	0.324064	0.292186	0.686579	0.670802		80.6	0.342587	0.354874	0.707312	0.709408		80.6	0.137641	0.0830137	0.647917	0.343976
80.7	0.323867	0.291661	0.685302	0.670324		80.7	0.342391	0.354348	0.706035	0.70893		80.7	0.138632	0.0829506	0.647586	0.343367
80.8	0.324294	0.292379	0.686337	0.670406		80.8	0.342817	0.355067	0.70707	0.709012		80.8	0.137891	0.0821865	0.647998	0.344307
80.9	0.324419	0.292911	0.685741	0.670906		80.9	0.342942	0.355598	0.706474	0.709512		80.9	0.136467	0.0821522	0.64636	0.343178
81	0.323705	0.293493	0.687017	0.671523		81	0.342228	0.356181	0.70775	0.710129		81	0.137026	0.0828216	0.647636	0.343141
81.1	0.323228	0.293083	0.684659	0.671285		81.1	0.341751	0.35577	0.705392	0.709891		81.1	0.138274	0.0830124	0.648593	0.34216
81.2	0.324235	0.292836	0.685266	0.670997		81.2	0.342759	0.355524	0.705999	0.709604		81.2	0.138682	0.0826303	0.646991	0.343345
81.3	0.32355	0.293334	0.685849	0.67201		81.3	0.342074	0.356021	0.706582	0.710617		81.3	0.138227	0.0822612	0.647736	0.342267
81.4	0.323284	0.292233	0.684997	0.671398		81.4	0.341808	0.354921	0.70573	0.710004		81.4	0.138254	0.0817558	0.647806	0.343392
81.5	0.322581	0.29326	0.686038	0.673463		81.5	0.341105	0.355947	0.706771	0.71207		81.5	0.137288	0.0806923	0.646591	0.342036
81.6	0.324403	0.292882	0.687475	0.673684		81.6	0.342927	0.35557	0.708208	0.71229		81.6	0.137888	0.0795554	0.647697	0.34206
81.7	0.324378	0.293047	0.68668	0.674331		81.7	0.342901	0.355735	0.707413	0.712938		81.7	0.136557	0.0811971	0.646932	0.340985
81.8	0.323058	0.29311	0.687643	0.67508		81.8	0.341582	0.355798	0.708376	0.713686		81.8	0.138055	0.0813576	0.647858	0.341659
81.9	0.322685	0.294177	0.687295	0.67585		81.9	0.341208	0.356864	0.708028	0.714456		81.9	0.135797	0.0806535	0.646605	0.340597
82	0.322834	0.293485	0.687423	0.674065		82	0.341357	0.356173	0.708156	0.712671		82	0.135527	0.0815827	0.647615	0.341659
82.1	0.323146	0.293508	0.688828	0.675372		82.1	0.341669	0.356195	0.709561	0.713978		82.1	0.137257	0.080874	0.646442	0.340636
82.2	0.322435	0.293292	0.688334	0.676173		82.2	0.340959	0.355979	0.709067	0.714779		82.2	0.137094	0.0812947	0.646227	0.341447
82.3	0.323562	0.293565	0.68935	0.674354		82.3	0.342086	0.356253	0.710083	0.712961		82.3	0.137763	0.0811364	0.646647	0.339608
82.4	0.324209	0.293036	0.689781	0.675873		82.4	0.342733	0.355723	0.710514	0.714479		82.4	0.136121	0.0791464	0.648094	0.339765
82.5	0.323705	0.2926	0.689124	0.676729		82.5	0.342229	0.355287	0.709857	0.715336		82.5	0.136788	0.0804349	0.6454	0.338264
82.6	0.324083	0.292255	0.690039	0.676842		82.6	0.342607	0.354942	0.710772	0.715448		82.6	0.135501	0.0810024	0.647123	0.33934
82.7	0.323821	0.291693	0.688883	0.67901		82.7	0.342344	0.35438	0.709616	0.717616		82.7	0.137572	0.0803083	0.647765	0.338259
82.8	0.324164	0.293852	0.689889	0.678454		82.8	0.342687	0.356539	0.710622	0.71706		82.8	0.136881	0.0796531	0.64748	0.337884
82.9	0.324836	0.292245	0.68963	0.680091		82.9	0.343359	0.354932	0.710363	0.718697		82.9	0.136793	0.0810614	0.646573	0.336987
83	0.324635	0.293534	0.691208	0.679022		83	0.343158	0.356221	0.711941	0.717628		83	0.136745	0.0805446	0.648233	0.336726
83.1	0.325741	0.293318	0.690792	0.679301		83.1	0.344264	0.356005	0.711525	0.717907		83.1	0.137515	0.0817165	0.64686	0.336569
83.2	0.325326	0.293402	0.69062	0.679343		83.2	0.343849	0.356089	0.711353	0.717949		83.2	0.137696	0.0802533	0.646216	0.337761
83.3	0.326233	0.292998	0.693283	0.679099		83.3	0.344756	0.355685	0.714016	0.717706		83.3	0.136976	0.0804104	0.648572	0.336163
83.4	0.326406	0.293222	0.691943	0.679014		83.4	0.344929	0.35591	0.712676	0.717621		83.4	0.138486	0.0810009	0.64615	0.338088
83.5	0.326619	0.294689	0.694335	0.680926		83.5	0.345143	0.357376	0.715068	0.719533		83.5	0.138227	0.081221	0.646725	0.337394
83.6	0.327594	0.29448	0.693408	0.680462		83.6	0.346117	0.357167	0.714141	0.719069		83.6	0.138539	0.0814356	0.647301	0.338126
83.7	0.326053	0.294762	0.693285	0.681499		83.7	0.344577	0.357449	0.714018	0.720105		83.7	0.137541	0.0826563	0.646348	0.337744
83.8	0.324964	0.295539	0.693486	0.681254		83.8	0.343487	0.358226	0.714218	0.71986		83.8	0.137306	0.0819079	0.646055	0.337437
83.9	0.32402	0.294703	0.692935	0.681371		83.9	0.342543	0.35739	0.713668	0.719977		83.9	0.138442	0.0835734	0.646208	0.337005
84	0.324395	0.294497	0.693807	0.680822		84	0.342919	0.357184	0.71454	0.719429		84	0.139139	0.083093	0.645816	0.338026
84.1	0.326283	0.293405	0.694933	0.681642		84.1	0.344806	0.356092	0.715666	0.720248		84.1	0.140081	0.0832668	0.645041	0.33766
84.2	0.325251	0.29343	0.694013	0.680336		84.2	0.343774	0.356118	0.714745	0.718943		84.2	0.138225	0.0837862	0.645158	0.337571
84.3	0.327089	0.291613	0.694266	0.679916		84.3	0.345612	0.3543	0.714999	0.718523		84.3	0.137134	0.0846085	0.643333	0.336329
84.4	0.325703	0.292348	0.693876	0.681736		84.4	0.344226	0.355035	0.714609	0.720342		84.4	0.135874	0.0836408	0.643468	0.336756
84.5	0.325015	0.2921	0.693713	0.681505		84.5	0.343539	0.354787	0.714445	0.720111		84.5	0.136758	0.083347	0.643114	0.336402
84.6	0.324832	0.292719	0.694208	0.682732		84.6	0.343355	0.355406	0.714941	0.721338		84.6	0.136167	0.0826352	0.645242	0.336458
84.7	0.325161	0.290839	0.693915	0.682609		84.7	0.343684	0.353526	0.714648	0.721215		84.7	0.137195	0.082664	0.643291	0.336411
84.8	0.325203	0.293295	0.693441	0.681027		84.8	0.343726	0.355982	0.714173	0.719634		84.8	0.135283	0.0813832	0.643502	0.335717
84.9	0.324775	0.291278	0.694628	0.680241		84.9	0.343299	0.353965	0.715361	0.718847		84.9	0.13468	0.0821347	0.642551	0.335621
85	0.325382	0.292978	0.695153	0.678376		85	0.343906	0.355665	0.715886	0.716983		85	0.134489	0.0801184	0.642067	0.335056
85.1	0.325034	0.292677	0.695046	0.679773		85.1	0.343558	0.355365	0.715779	0.718379		85.1	0.135661	0.080341	0.641998	0.333795
85.2	0.324008	0.292973	0.695314	0.679395		85.2	0.342532	0.35566	0.716047	0.718001		85.2	0.13517	0.078219	0.642292	0.333961
85.3	0.32335	0.292418	0.696793	0.678408		85.3	0.341873	0.355105	0.717526	0.717015		85.3	0.135152	0.0783088	0.643001	0.333884
85.4	0.323657	0.291945	0.695481	0.679445		85.4	0.34218	0.354632	0.716214	0.718051		85.4	0.136275	0.0786929	0.640806	0.333403
85.5	0.323173	0.293737	0.696039	0.680146		85.5	0.341697	0.356424	0.716772	0.718752		85.5	0.13492	0.0791892	0.642689	0.331962
85.6	0.322352	0.295077	0.6959	0.679779		85.6	0.340876	0.357764	0.716633	0.718385		85.6	0.134618	0.0789644	0.642776	0.331402
85.7	0.322467	0.294869	0.697051	0.680645		85.7	0.34099	0.357556	0.717784	0.719251		85.7	0.134391	0.0777214	0.6424	0.330601
85.8	0.321335	0.293957	0.697774	0.680904		85.8	0.339858	0.356644	0.718507	0.71951		85.8	0.134416	0.0788991	0.642881	0.329529
85.9	0.321433	0.293412	0.697674	0.682355		85.9	0.339957	0.356099	0.718407	0.720961		85.9	0.137089	0.0788155	0.643043	0.329546
86	0.322835	0.293248	0.696925	0.682934		86	0.341358	0.355935	0.717658	0.72154		86	0.13512	0.0777208	0.641966	0.330024
86.1	0.324187	0.291552	0.698423	0.683024		86.1	0.34271	0.354239	0.719156	0.72163		86.1	0.13506	0.0797482	0.641596	0.328119
86.2	0.323216	0.292339	0.698469	0.683204		86.2	0.341739	0.355026	0.719202	0.72181		86.2	0.134815	0.0793409	0.641618	0.32847
86.3	0.324286	0.290277	0.699419	0.684652		86.3	0.342809	0.352964	0.720152	0.723259		86.3	0.134049	0.0788595	0.641136	0.327824
86.4	0.324008	0.292657	0.697942	0.6854		86.4	0.342531	0.355344	0.718675	0.724006		86.4	0.134403	0.0783232	0.642235	0.328495
86.5	0.32361	0.291582	0.699247	0.685455		86.5	0.342133	0.354269	0.71998	0.724061		86.5	0.134314	0.0780829	0.642766	0.327591
86.6	0.324963	0.292133	0.698501	0.684933		86.6	0.343487	0.35482	0.719234	0.723539		86.6	0.133621	0.0790264	0.641409	0.32825
86.7	0.325974	0.290879	0.698151	0.684338		86.7	0.344498	0.353567	0.718884	0.722944		86.7	0.133383	0.0786342	0.641499	0.328894
86.8	0.325922	0.292331	0.698282	0.684498		86.8	0.344446	0.355019	0.719015	0.723104		86.8	0.13389	0.077782	0.640967	0.329683
86.9	0.326153	0.291812	0.698365	0.684412		86.9	0.344676	0.3545	0.719098	0.723019		86.9	0.133928	0.0784916	0.640744	0.329824
87	0.32671	0.292621	0.697617	0.685736		87	0.345234	0.355309	0.71835	0.724342		87	0.13525	0.0771417	0.639146	0.328784
87.1	0.326645	0.293388	0.697758	0.686403		87.1	0.345168	0.356075	0.71849	0.725009		87.1	0.136663	0.0764981	0.638979	0.329406
87.2	0.326858	0.293725	0.697002	0.685745		87.2	0.345382	0.356413	0.717735	0.724351		87.2	0.135278	0.0772833	0.638225	0.330056
87.3	0.325988	0.292326	0.697468	0.685614		87.3	0.344512	0.355013	0.718201	0.72422		87.3	0.136227	0.0769809	0.6403	0.330164
87.4	0.327187	0.292217	0.696812	0.687185		87.4	0.34571	0.354904	0.717545	0.725791		87.4	0.136233	0.0770402	0.638291	0.328797
87.5	0.325454	0.294258	0.697346	0.686627		87.5	0.343977	0.356945	0.718079	0.725233		87.5	0.135339	0.0769878	0.640239	0.32943
87.6	0.32673	0.293734	0.697913	0.687682		87.6	0.345253	0.356421	0.718646	0.726289		87.6	0.135695	0.0761884	0.641242	0.329685
87.7	0.326173	0.293339	0.697794	0.688848		87.7	0.344697	0.356027	0.718527	0.727454		87.7	0.136058	0.0761337	0.641159	0.329763
87.8	0.325686	0.293137	0.699341	0.689293		87.8	0.344209	0.355825	0.720074	0.727899		87.8	0.136491	0.0774852	0.64071	0.329645
87.9	0.326242	0.293983	0.697985	0.688853		87.9	0.344766	0.35667	0.718718	0.727459		87.9	0.136566	0.0757865	0.641552	0.329681
88	0.32715	0.292623	0.698591	0.689927		88	0.345673	0.35531	0.719324	0.728533		88	0.135216	0.0765041	0.640084	0.329
88.1	0.326807	0.292819	0.700822	0.689075		88.1	0.345331	0.355506	0.721555	0.727681		88.1	0.135987	0.0789271	0.641257	0.328429
88.2	0.32644	0.293183	0.701494	0.689287		88.2	0.344963	0.355871	0.722226	0.727893		88.2	0.136489	0.0778156	0.641081	0.328511
88.3	0.325668	0.291458	0.700945	0.689776		88.3	0.344192	0.354146	0.721678	0.728383		88.3	0.1353	0.0782142	0.640451	0.32783
88.4	0.326179	0.292739	0.700288	0.689689		88.4	0.344702	0.355426	0.721021	0.728295		88.4	0.13464	0.079114	0.641042	0.32777
88.5	0.324298	0.291826	0.702006	0.689491		88.5	0.342821	0.354514	0.722739	0.728097		88.5	0.134566	0.079719	0.641738	0.326106
88.6	0.325828	0.2911	0.701075	0.689353		88.6	0.344351	0.353787	0.721808	0.727959		88.6	0.134533	0.0791623	0.640623	0.327054
88.7	0.324539	0.291031	0.700847	0.690467		88.7	0.343062	0.353718	0.721579	0.729073		88.7	0.134691	0.0799723	0.641719	0.325525
88.8	0.324812	0.293093	0.700775	0.690107		88.8	0.343335	0.35578	0.721508	0.728713		88.8	0.135233	0.0790556	0.640386	0.32673
88.9	0.32476	0.292356	0.70086	0.69009		88.9	0.343284	0.355043	0.721593	0.728696		88.9	0.13464	0.0795168	0.641233	0.324847
89	0.324817	0.293254	0.700824	0.689799		89	0.34334	0.355941	0.721557	0.728406		89	0.135158	0.0796762	0.639361	0.324651
89.1	0.32558	0.293353	0.699883	0.690354		89.1	0.344103	0.35604	0.720616	0.72896		89.1	0.135479	0.0789554	0.6388	0.323815
89.2	0.32455	0.293207	0.700983	0.691026		89.2	0.343074	0.355894	0.721716	0.729632		89.2	0.133614	0.080225	0.638739	0.324009
89.3	0.324847	0.291638	0.702491	0.69063		89.3	0.34337	0.354326	0.723224	0.729237		89.3	0.13502	0.0794652	0.639556	0.323987
89.4	0.324134	0.292567	0.702273	0.691645		89.4	0.342658	0.355254	0.723006	0.730251		89.4	0.135218	0.0793781	0.638413	0.322901
89.5	0.323733	0.293308	0.702933	0.69058		89.5	0.342257	0.355995	0.723666	0.729187		89.5	0.134996	0.0791501	0.639032	0.323278
89.6	0.325168	0.293663	0.703744	0.692386		89.6	0.343692	0.35635	0.724477	0.730992		89.6	0.134388	0.0778829	0.638475	0.322615
89.7	0.324359	0.293207	0.70381	0.69209		89.7	0.342882	0.355895	0.724543	0.730696		89.7	0.135841	0.0786015	0.63876	0.323622
89.8	0.325067	0.292489	0.705138	0.692558		89.8	0.343591	0.355176	0.725871	0.731164		89.8	0.134817	0.0773586	0.638478	0.322926
89.9	0.325125	0.292811	0.704395	0.691691		89.9	0.343649	0.355498	0.725128	0.730297		89.9	0.13491	0.0774341	0.638932	0.323075
90	0.325704	0.291995	0.703533	0.69213		90	0.344228	0.354682	0.724266	0.730736		90	0.136093	0.0776536	0.638661	0.32385
90.1	0.325801	0.292015	0.70439	0.69261		90.1	0.344325	0.354702	0.725123	0.731216		90.1	0.134911	0.0794031	0.639072	0.323159
90.2	0.325832	0.291517	0.704401	0.692848		90.2	0.344355	0.354204	0.725134	0.731454		90.2	0.13474	0.0778317	0.63836	0.322278
90.3	0.325367	0.292088	0.703253	0.693033		90.3	0.343891	0.354775	0.723986	0.731639		90.3	0.134412	0.0785437	0.639072	0.323131
90.4	0.326189	0.291408	0.702736	0.692775		90.4	0.344713	0.354095	0.723469	0.731381		90.4	0.133604	0.0774574	0.639738	0.32307
90.5	0.324961	0.292637	0.702748	0.69289		90.5	0.343484	0.355324	0.72348	0.731496		90.5	0.134153	0.0782093	0.639407	0.322548
90.6	0.326132	0.291742	0.704011	0.693054		90.6	0.344656	0.354429	0.724744	0.73166		90.6	0.135121	0.0778783	0.640366	0.322688
90.7	0.325639	0.293294	0.703341	0.69285		90.7	0.344162	0.355981	0.724074	0.731456		90.7	0.134926	0.0793854	0.640184	0.321679
90.8	0.327131	0.292641	0.705003	0.691704		90.8	0.345654	0.355328	0.725736	0.730311		90.8	0.134745	0.0779309	0.640065	0.322206
90.9	0.327138	0.292112	0.704404	0.691961		90.9	0.345661	0.3548	0.725136	0.730568		90.9	0.133474	0.0804989	0.640494	0.321723
91	0.327497	0.294071	0.703631	0.692559		91	0.346021	0.356758	0.724363	0.731165		91	0.134466	0.0807197	0.639657	0.321524
91.1	0.327088	0.293238	0.705648	0.693019		91.1	0.345611	0.355926	0.726381	0.731625		91.1	0.134199	0.0799914	0.638818	0.320372
91.2	0.32681	0.293732	0.706121	0.693181		91.2	0.345334	0.356419	0.726853	0.731787		91.2	0.133691	0.0820845	0.640449	0.320922
91.3	0.327085	0.293666	0.705508	0.692472		91.3	0.345609	0.356353	0.726241	0.731078		91.3	0.133728	0.0810146	0.639927	0.319415
91.4	0.325957	0.294511	0.706172	0.693659		91.4	0.344481	0.357198	0.726905	0.732265		91.4	0.134729	0.0806487	0.638347	0.319515
91.5	0.326565	0.293798	0.707146	0.694181		91.5	0.345088	0.356486	0.727879	0.732787		91.5	0.135505	0.0798033	0.63847	0.319607
91.6	0.325883	0.293901	0.707563	0.695464		91.6	0.344407	0.356588	0.728296	0.73407		91.6	0.135249	0.0802025	0.63879	0.319391
91.7	0.324692	0.293167	0.708301	0.695406		91.7	0.343216	0.355855	0.729034	0.734012		91.7	0.135626	0.080651	0.638677	0.320107
91.8	0.324449	0.293428	0.70681	0.695544		91.8	0.342972	0.356115	0.727543	0.73415		91.8	0.134353	0.0793797	0.638593	0.319298
91.9	0.32468	0.294241	0.706387	0.695306		91.9	0.343203	0.356928	0.727119	0.733912		91.9	0.133969	0.0805353	0.638613	0.321365
92	0.325455	0.294073	0.70471	0.696561		92	0.343978	0.356761	0.725443	0.735167		92	0.134107	0.078949	0.637713	0.321027
92.1	0.324173	0.29402	0.707114	0.697407		92.1	0.342696	0.356708	0.727847	0.736013		92.1	0.132296	0.0793155	0.635978	0.320086
92.2	0.324662	0.294925	0.706708	0.696403		92.2	0.343185	0.357613	0.727441	0.735009		92.2	0.132837	0.0788733	0.637837	0.320827
92.3	0.324874	0.294429	0.705643	0.69569		92.3	0.343398	0.357116	0.726376	0.734297		92.3	0.132883	0.0778548	0.635936	0.321021
92.4	0.324658	0.292897	0.705993	0.695148		92.4	0.343181	0.355584	0.726725	0.733754		92.4	0.133325	0.07683	0.636748	0.320127
92.5	0.324546	0.294174	0.707541	0.69646		92.5	0.343069	0.356861	0.728274	0.735067		92.5	0.133662	0.0771352	0.636506	0.320109
92.6	0.324821	0.290784	0.708954	0.695366		92.6	0.343344	0.353471	0.729687	0.733973		92.6	0.133278	0.0775534	0.637581	0.318432
92.7	0.325001	0.291638	0.707597	0.694915		92.7	0.343525	0.354325	0.72833	0.733521		92.7	0.132875	0.0776437	0.637337	0.318099
92.8	0.325659	0.289803	0.709018	0.694171		92.8	0.344182	0.35249	0.729751	0.732777		92.8	0.132007	0.0769437	0.637903	0.318358
92.9	0.326431	0.291244	0.707133	0.694581		92.9	0.344955	0.353932	0.727866	0.733188		92.9	0.132029	0.07749	0.637702	0.318002
93	0.326083	0.291515	0.708813	0.694568		93	0.344606	0.354202	0.729546	0.733174		93	0.133394	0.0777426	0.637935	0.315778
93.1	0.325255	0.291196	0.709808	0.694792		93.1	0.343779	0.353883	0.730541	0.733398		93.1	0.131786	0.0767099	0.637761	0.315709
93.2	0.325623	0.291203	0.707974	0.695187		93.2	0.344147	0.353891	0.728707	0.733793		93.2	0.132124	0.0786489	0.638566	0.314749
93.3	0.326462	0.290517	0.709222	0.694839		93.3	0.344985	0.353205	0.729955	0.733445		93.3	0.132292	0.0761325	0.638759	0.314392
93.4	0.326296	0.28963	0.709872	0.694333		93.4	0.344819	0.352317	0.730605	0.732939		93.4	0.133586	0.0776391	0.638616	0.31483
93.5	0.327198	0.290116	0.709844	0.695135		93.5	0.345722	0.352803	0.730577	0.733741		93.5	0.134398	0.0771962	0.63917	0.315231
93.6	0.325798	0.291261	0.710252	0.694104		93.6	0.344322	0.353949	0.730985	0.73271		93.6	0.133295	0.0774758	0.639486	0.314159
93.7	0.326969	0.29143	0.709984	0.695385		93.7	0.345493	0.354117	0.730716	0.733991		93.7	0.132937	0.0778438	0.637928	0.314388
93.8	0.326386	0.293307	0.708163	0.695602		93.8	0.344909	0.355995	0.728896	0.734208		93.8	0.132765	0.0778374	0.638768	0.314522
93.9	0.326362	0.293663	0.708843	0.695998		93.9	0.344886	0.35635	0.729576	0.734605		93.9	0.132741	0.0778482	0.638173	0.315064
94	0.327119	0.29398	0.709358	0.697267		94	0.345643	0.356668	0.730091	0.735874		94	0.131663	0.076618	0.638159	0.314093
94.1	0.326936	0.293557	0.710521	0.69691		94.1	0.34546	0.356244	0.731254	0.735516		94.1	0.132183	0.0768953	0.637685	0.314422
94.2	0.327299	0.293603	0.708956	0.696715		94.2	0.345822	0.35629	0.729689	0.735321		94.2	0.132121	0.0774548	0.637967	0.313695
94.3	0.32654	0.292355	0.709448	0.69725		94.3	0.345063	0.355042	0.730181	0.735856		94.3	0.132382	0.0765306	0.637518	0.312916
94.4	0.326444	0.292332	0.709678	0.698591		94.4	0.344968	0.355019	0.730411	0.737198		94.4	0.131318	0.0767251	0.637223	0.312246
94.5	0.326098	0.292496	0.712003	0.698946		94.5	0.344622	0.355183	0.732736	0.737552		94.5	0.131609	0.0769171	0.636418	0.312112
94.6	0.325762	0.291238	0.711534	0.698252		94.6	0.344285	0.353926	0.732267	0.736858		94.6	0.130815	0.0768859	0.635854	0.311163
94.7	0.326971	0.292689	0.712142	0.700116		94.7	0.345495	0.355377	0.732875	0.738722		94.7	0.132151	0.0763437	0.633758	0.310652
94.8	0.326703	0.291761	0.712653	0.699572		94.8	0.345226	0.354449	0.733386	0.738179		94.8	0.131975	0.0761942	0.632269	0.310379
94.9	0.327453	0.292925	0.710806	0.700228		94.9	0.345976	0.355612	0.731539	0.738834		94.9	0.131943	0.0770168	0.631806	0.31034
95	0.326147	0.293207	0.712521	0.700452		95	0.344671	0.355894	0.733254	0.739058		95	0.131946	0.077343	0.632233	0.309903
95.1	0.32619	0.292843	0.71131	0.701116		95.1	0.344714	0.355531	0.732043	0.739722		95.1	0.13276	0.0764809	0.631408	0.310986
95.2	0.327307	0.292192	0.711516	0.700489		95.2	0.34583	0.35488	0.732249	0.739095		95.2	0.131756	0.0773684	0.631362	0.310412
95.3	0.327846	0.292598	0.711191	0.700371		95.3	0.346369	0.355285	0.731924	0.738977		95.3	0.13245	0.0756899	0.632102	0.31143
95.4	0.326922	0.293389	0.7111	0.699617		95.4	0.345445	0.356076	0.731833	0.738223		95.4	0.132462	0.077371	0.631372	0.312161
95.5	0.327437	0.294497	0.710938	0.700851		95.5	0.34596	0.357184	0.731671	0.739457		95.5	0.1326	0.0759993	0.631643	0.312784
95.6	0.326869	0.295487	0.710709	0.700718		95.6	0.345392	0.358174	0.731442	0.739324		95.6	0.132139	0.0768442	0.633443	0.311296
95.7	0.326206	0.295232	0.709625	0.701764		95.7	0.344729	0.357919	0.730358	0.740371		95.7	0.13249	0.0791795	0.632473	0.312677
95.8	0.325019	0.295907	0.710382	0.700787		95.8	0.343542	0.358594	0.731114	0.739393		95.8	0.132539	0.0774285	0.633776	0.312503
95.9	0.325698	0.295772	0.710071	0.700155		95.9	0.344221	0.358459	0.730804	0.738762		95.9	0.132812	0.0774302	0.633242	0.312595
96	0.326154	0.296713	0.709901	0.700406		96	0.344678	0.359401	0.730634	0.739013		96	0.13113	0.0783344	0.633459	0.312105
96.1	0.325668	0.296625	0.709572	0.699712		96.1	0.344192	0.359312	0.730305	0.738318		96.1	0.132031	0.0765415	0.634158	0.312493
96.2	0.324526	0.295718	0.708792	0.701048		96.2	0.34305	0.358405	0.729525	0.739655		96.2	0.13238	0.0776977	0.63556	0.310719
96.3	0.324077	0.295766	0.710637	0.701039		96.3	0.3426	0.358454	0.73137	0.739645		96.3	0.132223	0.0772836	0.635518	0.310665
96.4	0.323241	0.296498	0.711138	0.70134		96.4	0.341765	0.359185	0.731871	0.739946		96.4	0.13214	0.0775461	0.635003	0.311223
96.5	0.322371	0.295924	0.713259	0.701286		96.5	0.340895	0.358612	0.733991	0.739892		96.5	0.133301	0.07727	0.634311	0.311087
96.6	0.322222	0.295102	0.713236	0.701426		96.6	0.340746	0.35779	0.733968	0.740032		96.6	0.132615	0.0757652	0.634199	0.309587
96.7	0.323239	0.294856	0.714245	0.700762		96.7	0.341762	0.357543	0.734977	0.739368		96.7	0.134596	0.0760416	0.634194	0.308944
96.8	0.322022	0.293953	0.71447	0.700506		96.8	0.340545	0.35664	0.735203	0.739112		96.8	0.13375	0.0754952	0.635646	0.309901
96.9	0.322985	0.293627	0.713249	0.700788		96.9	0.341508	0.356314	0.733982	0.739394		96.9	0.134033	0.0757463	0.635591	0.3099
97	0.323099	0.294127	0.714295	0.699953		97	0.341623	0.356814	0.735028	0.738559		97	0.133786	0.0751989	0.63666	0.308786
97.1	0.323363	0.29296	0.713821	0.701082		97.1	0.341886	0.355647	0.734554	0.739688		97.1	0.132879	0.0762077	0.634493	0.308329
97.2	0.324046	0.292435	0.71488	0.700612		97.2	0.342569	0.355123	0.735613	0.739218		97.2	0.132293	0.0760226	0.633989	0.307535
97.3	0.323598	0.293424	0.71518	0.70099		97.3	0.342122	0.356111	0.735913	0.739596		97.3	0.132543	0.0775314	0.634799	0.307136
97.4	0.323766	0.292481	0.71605	0.701083		97.4	0.34229	0.355169	0.736783	0.73969		97.4	0.132732	0.0773056	0.634297	0.306232
97.5	0.325683	0.292471	0.717006	0.70195		97.5	0.344207	0.355158	0.737739	0.740556		97.5	0.131112	0.078011	0.633932	0.306999
97.6	0.326143	0.291561	0.717281	0.70205		97.6	0.344667	0.354249	0.738014	0.740656		97.6	0.133246	0.0792072	0.633607	0.305579
97.7	0.326412	0.291643	0.716933	0.701842		97.7	0.344935	0.35433	0.737666	0.740448		97.7	0.131978	0.078608	0.632241	0.305947
97.8	0.32663	0.29146	0.71637	0.701901		97.8	0.345153	0.354148	0.737103	0.740507		97.8	0.132093	0.0777223	0.631314	0.30487
97.9	0.32887	0.292546	0.714848	0.701323		97.9	0.347393	0.355233	0.735581	0.739929		97.9	0.131447	0.0787137	0.631219	0.304702
98	0.327907	0.293344	0.714004	0.701615		98	0.34643	0.356031	0.734737	0.740221		98	0.130841	0.0795522	0.632582	0.304804
98.1	0.328597	0.292944	0.714814	0.703203		98.1	0.347121	0.355632	0.735547	0.741809		98.1	0.131663	0.076149	0.63294	0.30435
98.2	0.328555	0.292324	0.714622	0.703168		98.2	0.347079	0.355011	0.735355	0.741774		98.2	0.132129	0.0777211	0.63325	0.304161
98.3	0.328774	0.294502	0.715402	0.70281		98.3	0.347297	0.357189	0.736135	0.741416		98.3	0.132245	0.0776774	0.633365	0.304331
98.4	0.327743	0.293584	0.716072	0.70357		98.4	0.346267	0.356272	0.736805	0.742176		98.4	0.132338	0.0774429	0.634286	0.304783
98.5	0.327785	0.292834	0.716843	0.702829		98.5	0.346308	0.355522	0.737576	0.741436		98.5	0.132025	0.0765132	0.633596	0.305517
98.6	0.328739	0.293849	0.715767	0.701129		98.6	0.347262	0.356537	0.7365	0.739735		98.6	0.13272	0.0742153	0.635839	0.304363
98.7	0.328312	0.293242	0.716026	0.701895		98.7	0.346836	0.35593	0.736759	0.740502		98.7	0.134214	0.0746801	0.63654	0.305611
98.8	0.327307	0.293393	0.715385	0.702369		98.8	0.34583	0.356081	0.736118	0.740975		98.8	0.132299	0.0749373	0.637026	0.305874
98.9	0.328207	0.293675	0.714794	0.700929		98.9	0.346731	0.356363	0.735527	0.739536		98.9	0.133429	0.0746335	0.636514	0.30404
99	0.327327	0.294088	0.715412	0.700296		99	0.345851	0.356775	0.736145	0.738902		99	0.132098	0.0745045	0.636774	0.304252
99.1	0.326528	0.292091	0.715594	0.701549		99.1	0.345051	0.354778	0.736327	0.740155		99.1	0.132847	0.0754335	0.634782	0.303837
99.2	0.326724	0.292554	0.715401	0.700657		99.2	0.345247	0.355241	0.736134	0.739263		99.2	0.133094	0.0751517	0.634826	0.302762
99.3	0.326094	0.292325	0.715863	0.701728		99.3	0.344618	0.355012	0.736596	0.740334		99.3	0.132802	0.0768216	0.635221	0.302408
99.4	0.326701	0.293133	0.717126	0.702723		99.4	0.345225	0.35582	0.737859	0.74133		99.4	0.133716	0.0758966	0.632917	0.302739
99.5	0.325904	0.292914	0.717331	0.704041		99.5	0.344428	0.355602	0.738064	0.742647		99.5	0.132765	0.0762466	0.632278	0.303415
99.6	0.325667	0.29215	0.716881	0.704629		99.6	0.344191	0.354837	0.737614	0.743235		99.6	0.133311	0.0759759	0.631304	0.302814
99.7	0.325777	0.292639	0.717122	0.705916		99.7	0.344301	0.355326	0.737855	0.744522		99.7	0.131556	0.0753178	0.630168	0.302583
99.8	0.324119	0.292761	0.716848	0.706769		99.8	0.342642	0.355449	0.737581	0.745375		99.8	0.133477	0.0775805	0.630116	0.302156
99.9	0.325546	0.293644	0.717747	0.70796		99.9	0.344069	0.356331	0.73848	0.746566		99.9	0.131606	0.0759625	0.629869	0.301788
100	0.323259	0.295608	0.718235	0.708693		100	0.341782	0.358295	0.738968	0.7473		100	0.132302	0.0763046	0.630796	0.300783
100.1	0.32454	0.294779	0.718996	0.709686		100.1	0.343064	0.357466	0.739729	0.748292		100.1	0.131056	0.0743878	0.630492	0.300062
100.2	0.323962	0.295089	0.719136	0.70847		100.2	0.342485	0.357777	0.739869	0.747076		100.2	0.130675	0.0772445	0.63111	0.2994
100.3	0.324135	0.294463	0.718855	0.709053		100.3	0.342658	0.357151	0.739588	0.74766		100.3	0.131249	0.0761328	0.631209	0.299374
100.4	0.323703	0.294429	0.718113	0.708585		100.4	0.342227	0.357116	0.738846	0.747191		100.4	0.1305	0.0754843	0.632124	0.298285
100.5	0.324745	0.295338	0.71858	0.70761		100.5	0.343268	0.358025	0.739313	0.746217		100.5	0.129734	0.0749615	0.631715	0.300087
100.6	0.324434	0.2959	0.716858	0.707556		100.6	0.342957	0.358588	0.737591	0.746162		100.6	0.130787	0.0745427	0.632946	0.298927
100.7	0.324743	0.294146	0.718415	0.708285		100.7	0.343267	0.356834	0.739148	0.746892		100.7	0.130761	0.0752836	0.632829	0.298967
100.8	0.324757	0.295383	0.718389	0.706311		100.8	0.343281	0.358071	0.739122	0.744917		100.8	0.12953	0.0753998	0.632709	0.298484
100.9	0.324846	0.294353	0.718102	0.70544		100.9	0.34337	0.35704	0.738834	0.744047		100.9	0.130688	0.0740639	0.632383	0.297854
101	0.325087	0.293792	0.717274	0.70667		101	0.343611	0.356479	0.738007	0.745276		101	0.130323	0.0747969	0.632731	0.299213
101.1	0.325494	0.294106	0.717546	0.707095		101.1	0.344017	0.356793	0.738279	0.745701		101.1	0.129986	0.0751689	0.632392	0.298862
101.2	0.326607	0.295187	0.71788	0.706933		101.2	0.345131	0.357874	0.738613	0.74554		101.2	0.12985	0.0745526	0.632055	0.298442
101.3	0.326836	0.294239	0.71862	0.707279		101.3	0.345359	0.356926	0.739353	0.745885		101.3	0.131097	0.0750941	0.632982	0.298329
101.4	0.326749	0.295685	0.718576	0.707629		101.4	0.345273	0.358372	0.739308	0.746236		101.4	0.131999	0.0741089	0.632335	0.297547
101.5	0.326554	0.293956	0.719663	0.707829		101.5	0.345077	0.356644	0.740395	0.746435		101.5	0.132141	0.0734757	0.631402	0.297722
101.6	0.327277	0.295455	0.720199	0.707101		101.6	0.345801	0.358142	0.740932	0.745708		101.6	0.131988	0.0738919	0.631069	0.298209
101.7	0.326341	0.29422	0.72185	0.708222		101.7	0.344865	0.356908	0.742583	0.746828		101.7	0.132726	0.0733419	0.630401	0.296358
101.8	0.324646	0.295266	0.722319	0.707207		101.8	0.34317	0.357954	0.743052	0.745813		101.8	0.133096	0.0738751	0.629162	0.296306
101.9	0.325619	0.295669	0.722723	0.708845		101.9	0.344142	0.358357	0.743455	0.747451		101.9	0.131791	0.0726433	0.629258	0.295223
102	0.325352	0.295743	0.721243	0.707798		102	0.343876	0.35843	0.741975	0.746404		102	0.133093	0.0737387	0.629193	0.29567
102.1	0.325918	0.294918	0.721606	0.708113		102.1	0.344441	0.357605	0.742339	0.746719		102.1	0.132043	0.0734821	0.628353	0.294221
102.2	0.325801	0.294539	0.721757	0.707617		102.2	0.344324	0.357226	0.74249	0.746223		102.2	0.132271	0.0743921	0.628581	0.294022
102.3	0.32704	0.294503	0.721671	0.706935		102.3	0.345564	0.35719	0.742404	0.745541		102.3	0.13246	0.0722622	0.629078	0.294182
102.4	0.325962	0.295793	0.721307	0.706309		102.4	0.344485	0.358481	0.74204	0.744915		102.4	0.130548	0.0740273	0.629227	0.294114
102.5	0.326634	0.294214	0.721538	0.706523		102.5	0.345158	0.356901	0.742271	0.745129		102.5	0.130182	0.0746161	0.628176	0.295646
102.6	0.326745	0.293996	0.722039	0.70688		102.6	0.345268	0.356683	0.742772	0.745486		102.6	0.1306	0.0748529	0.628939	0.295113
102.7	0.326843	0.292791	0.72062	0.706325		102.7	0.345367	0.355479	0.741353	0.744931		102.7	0.12871	0.0743798	0.627904	0.295171
102.8	0.326393	0.293528	0.721327	0.707188		102.8	0.344916	0.356216	0.74206	0.745794		102.8	0.128656	0.0743023	0.627651	0.294667
102.9	0.326184	0.292675	0.719883	0.708604		102.9	0.344707	0.355362	0.740616	0.747211		102.9	0.129213	0.0745235	0.628182	0.295662
103	0.327136	0.292592	0.721523	0.709273		103	0.345659	0.355279	0.742256	0.747879		103	0.128911	0.0750713	0.628712	0.296674
103.1	0.327676	0.293928	0.721777	0.708479		103.1	0.346199	0.356616	0.74251	0.747085		103.1	0.128775	0.0747476	0.627539	0.296593
103.2	0.32837	0.293101	0.720705	0.709299		103.2	0.346894	0.355788	0.741438	0.747905		103.2	0.128897	0.0749187	0.629222	0.296524
103.3	0.32732	0.294075	0.720369	0.708478		103.3	0.345844	0.356762	0.741101	0.747084		103.3	0.129362	0.0742077	0.629455	0.295163
103.4	0.326644	0.294574	0.720695	0.707922		103.4	0.345167	0.357262	0.741428	0.746529		103.4	0.129956	0.0741395	0.627755	0.295238
103.5	0.326891	0.294989	0.722221	0.709013		103.5	0.345414	0.357677	0.742954	0.747619		103.5	0.129876	0.0737338	0.626855	0.295264
103.6	0.3264	0.295422	0.721487	0.7085		103.6	0.344923	0.35811	0.74222	0.747107		103.6	0.130534	0.0730709	0.627055	0.294158
103.7	0.325336	0.294559	0.722571	0.709911		103.7	0.34386	0.357246	0.743304	0.748517		103.7	0.131336	0.0735449	0.627827	0.293079
103.8	0.325066	0.296186	0.722734	0.709626		103.8	0.34359	0.358873	0.743467	0.748232		103.8	0.13222	0.0730063	0.627039	0.294356
103.9	0.326588	0.297325	0.721952	0.710389		103.9	0.345112	0.360012	0.742685	0.748995		103.9	0.132329	0.0733041	0.628143	0.293142
104	0.327253	0.296914	0.722602	0.709482		104	0.345776	0.359601	0.743335	0.748088		104	0.13249	0.0720663	0.625396	0.292472
104.1	0.327334	0.297387	0.723604	0.710287		104.1	0.345858	0.360075	0.744337	0.748894		104.1	0.132547	0.0711897	0.62697	0.291158
104.2	0.326397	0.296676	0.723331	0.709127		104.2	0.34492	0.359363	0.744064	0.747733		104.2	0.132005	0.0723229	0.627793	0.291966
104.3	0.32707	0.296668	0.724551	0.70883		104.3	0.345594	0.359355	0.745284	0.747436		104.3	0.132321	0.0731912	0.626558	0.291758
104.4	0.32607	0.296443	0.724425	0.708134		104.4	0.344593	0.35913	0.745158	0.74674		104.4	0.130639	0.073328	0.627645	0.29132
104.5	0.326757	0.294793	0.723765	0.70818		104.5	0.345281	0.35748	0.744498	0.746786		104.5	0.132247	0.0726341	0.627812	0.291188
104.6	0.326595	0.294469	0.724338	0.708156		104.6	0.345119	0.357156	0.745071	0.746762		104.6	0.131399	0.0732405	0.62841	0.290841
104.7	0.326876	0.293602	0.723272	0.70826		104.7	0.345399	0.356289	0.744005	0.746866		104.7	0.130811	0.0721579	0.628103	0.289762
104.8	0.327461	0.293256	0.723856	0.709914		104.8	0.345984	0.355944	0.744589	0.74852		104.8	0.131114	0.0737561	0.627789	0.289891
104.9	0.327399	0.292503	0.724068	0.708424		104.9	0.345923	0.35519	0.744801	0.74703		104.9	0.131169	0.0745206	0.62883	0.290859
105	0.3278	0.292095	0.724877	0.707898		105	0.346323	0.354782	0.74561	0.746505		105	0.130888	0.0747673	0.62747	0.291989
105.1	0.328069	0.292245	0.722984	0.709404		105.1	0.346593	0.354932	0.743717	0.74801		105.1	0.131308	0.0744737	0.627732	0.291594
105.2	0.327857	0.292647	0.722783	0.710043		105.2	0.34638	0.355334	0.743516	0.74865		105.2	0.129696	0.0759332	0.628312	0.290814
105.3	0.32782	0.292562	0.723209	0.709905		105.3	0.346344	0.355249	0.743942	0.748511		105.3	0.130015	0.0744715	0.628033	0.290168
105.4	0.328443	0.29195	0.724363	0.710227		105.4	0.346967	0.354638	0.745095	0.748833		105.4	0.129734	0.0749124	0.627954	0.290775
105.5	0.328554	0.292817	0.724282	0.713244		105.5	0.347077	0.355504	0.745015	0.75185		105.5	0.129983	0.074791	0.628838	0.290192
105.6	0.329387	0.292625	0.723442	0.712762		105.6	0.34791	0.355313	0.744175	0.751369		105.6	0.129784	0.0761961	0.629111	0.289485
105.7	0.327412	0.293844	0.724011	0.713194		105.7	0.345936	0.356531	0.744744	0.7518		105.7	0.130029	0.0768217	0.630166	0.290825
105.8	0.328782	0.293031	0.723871	0.71335		105.8	0.347305	0.355718	0.744604	0.751957		105.8	0.129096	0.0757058	0.628177	0.290683
105.9	0.329165	0.293721	0.723402	0.713058		105.9	0.347689	0.356408	0.744135	0.751664		105.9	0.129188	0.0764062	0.626764	0.290042
106	0.328163	0.291847	0.723881	0.712554		106	0.346686	0.354534	0.744614	0.75116		106	0.129355	0.0751504	0.626111	0.289324
106.1	0.326278	0.291843	0.724014	0.713861		106.1	0.344801	0.354531	0.744747	0.752467		106.1	0.128963	0.0773251	0.628423	0.290046
106.2	0.3265	0.291383	0.723621	0.712804		106.2	0.345024	0.35407	0.744353	0.75141		106.2	0.128795	0.0777788	0.627526	0.28977
106.3	0.327069	0.291861	0.72571	0.714225		106.3	0.345593	0.354548	0.746443	0.752831		106.3	0.129346	0.0772257	0.626794	0.289933
106.4	0.32564	0.291195	0.724209	0.712499		106.4	0.344163	0.353883	0.744942	0.751106		106.4	0.128636	0.0761933	0.627914	0.288769
106.5	0.326146	0.29028	0.723289	0.71249		106.5	0.344669	0.352967	0.744022	0.751097		106.5	0.129027	0.0759654	0.627662	0.289369
106.6	0.325822	0.291067	0.723189	0.713283		106.6	0.344345	0.353754	0.743922	0.75189		106.6	0.129156	0.0763358	0.627745	0.28864
106.7	0.325556	0.291548	0.723109	0.713754		106.7	0.344079	0.354235	0.743842	0.75236		106.7	0.128339	0.0748237	0.627132	0.288059
106.8	0.325556	0.290836	0.722483	0.713864		106.8	0.34408	0.353523	0.743216	0.752471		106.8	0.129002	0.0759558	0.626569	0.289334
106.9	0.326352	0.291317	0.723671	0.713267		106.9	0.344876	0.354004	0.744404	0.751874		106.9	0.12948	0.0739076	0.628434	0.288311
107	0.325609	0.29226	0.723934	0.713782		107	0.344132	0.354948	0.744667	0.752388		107	0.129195	0.074038	0.625755	0.288396
107.1	0.326925	0.292594	0.723029	0.714623		107.1	0.345448	0.355281	0.743762	0.75323		107.1	0.129732	0.0727527	0.62749	0.286307
107.2	0.326749	0.292983	0.722522	0.715477		107.2	0.345273	0.35567	0.743255	0.754083		107.2	0.128744	0.0738857	0.626819	0.286544
107.3	0.327705	0.292478	0.722532	0.715364		107.3	0.346229	0.355166	0.743265	0.75397		107.3	0.129387	0.0721705	0.627194	0.286896
107.4	0.327549	0.292821	0.723878	0.715522		107.4	0.346072	0.355508	0.744611	0.754129		107.4	0.128859	0.0732635	0.627016	0.286938
107.5	0.328228	0.29435	0.723588	0.715784		107.5	0.346752	0.357037	0.744321	0.754391		107.5	0.128607	0.0740934	0.627308	0.286507
107.6	0.32801	0.293747	0.722803	0.713793		107.6	0.346533	0.356434	0.743536	0.752399		107.6	0.128351	0.0741251	0.627083	0.285947
107.7	0.326984	0.293366	0.723719	0.714711		107.7	0.345508	0.356053	0.744452	0.753317		107.7	0.128311	0.073624	0.627251	0.286469
107.8	0.328049	0.291996	0.724321	0.715159		107.8	0.346572	0.354683	0.745054	0.753765		107.8	0.128293	0.0739271	0.62653	0.285483
107.9	0.326891	0.292704	0.724478	0.715007		107.9	0.345414	0.355391	0.745211	0.753613		107.9	0.128872	0.0750594	0.626456	0.284736
108	0.325754	0.291932	0.725378	0.715449		108	0.344278	0.354619	0.746111	0.754055		108	0.129169	0.0747487	0.627427	0.283043
108.1	0.326316	0.292397	0.726537	0.716129		108.1	0.344839	0.355085	0.74727	0.754735		108.1	0.128364	0.0758622	0.62853	0.284395
108.2	0.327011	0.291707	0.725593	0.716177		108.2	0.345535	0.354394	0.746326	0.754783		108.2	0.128784	0.0756618	0.627059	0.284479
108.3	0.326287	0.291637	0.728081	0.716714		108.3	0.34481	0.354324	0.748814	0.75532		108.3	0.128462	0.0752313	0.626849	0.284082
108.4	0.326227	0.2896	0.727062	0.7157		108.4	0.34475	0.352288	0.747795	0.754306		108.4	0.12732	0.0752851	0.627432	0.283519
108.5	0.326116	0.290169	0.727459	0.716632		108.5	0.34464	0.352856	0.748191	0.755238		108.5	0.127907	0.0743012	0.62836	0.282495
108.6	0.325403	0.291143	0.726988	0.718205		108.6	0.343927	0.353831	0.747721	0.756811		108.6	0.129157	0.0733378	0.626808	0.282432
108.7	0.325266	0.291527	0.727699	0.718518		108.7	0.34379	0.354214	0.748432	0.757124		108.7	0.128471	0.0733647	0.627512	0.282726
108.8	0.325682	0.291376	0.728277	0.718282		108.8	0.344205	0.354063	0.74901	0.756888		108.8	0.12886	0.0731311	0.626503	0.282412
108.9	0.326038	0.29253	0.727732	0.717284		108.9	0.344562	0.355217	0.748465	0.75589		108.9	0.128151	0.0723932	0.625743	0.281806
109	0.326061	0.29341	0.727448	0.716732		109	0.344584	0.356098	0.748181	0.755338		109	0.128761	0.0722705	0.624317	0.282729
109.1	0.327162	0.293362	0.726378	0.717315		109.1	0.345685	0.356049	0.747111	0.755921		109.1	0.128899	0.072214	0.62579	0.281296
109.2	0.326349	0.293108	0.725275	0.716548		109.2	0.344872	0.355795	0.746008	0.755154		109.2	0.127998	0.0732926	0.624447	0.281178
109.3	0.327533	0.294607	0.725364	0.715463		109.3	0.346056	0.357295	0.746097	0.754069		109.3	0.129057	0.0728151	0.624955	0.280957
109.4	0.325985	0.294323	0.726027	0.713603		109.4	0.344508	0.35701	0.74676	0.75221		109.4	0.128179	0.0742169	0.626009	0.280421
109.5	0.326392	0.295641	0.726007	0.713557		109.5	0.344915	0.358329	0.74674	0.752164		109.5	0.127844	0.0736174	0.624824	0.280296
109.6	0.324521	0.293678	0.725719	0.712069		109.6	0.343044	0.356366	0.746452	0.750675		109.6	0.128057	0.0735199	0.624143	0.280807
109.7	0.325107	0.295395	0.726372	0.71391		109.7	0.34363	0.358082	0.747105	0.752516		109.7	0.128063	0.073711	0.623363	0.280151
109.8	0.324829	0.295528	0.726251	0.712601		109.8	0.343352	0.358215	0.746984	0.751207		109.8	0.12882	0.0744987	0.623215	0.279938
109.9	0.325497	0.294961	0.72654	0.713042		109.9	0.344021	0.357648	0.747273	0.751648		109.9	0.127835	0.074967	0.623287	0.279313
110	0.324168	0.294461	0.727153	0.713532		110	0.342691	0.357148	0.747886	0.752138		110	0.127432	0.0749623	0.62318	0.27988
110.1	0.32499	0.294491	0.727856	0.711976		110.1	0.343514	0.357178	0.748589	0.750583		110.1	0.126517	0.0762366	0.623984	0.280686
110.2	0.324952	0.293412	0.728377	0.712902		110.2	0.343475	0.3561	0.74911	0.751508		110.2	0.12593	0.075714	0.622699	0.279848
110.3	0.323587	0.292338	0.730271	0.714427		110.3	0.342111	0.355025	0.751004	0.753034		110.3	0.126403	0.0746898	0.622915	0.279632
110.4	0.325083	0.291891	0.728931	0.716322		110.4	0.343606	0.354579	0.749664	0.754928		110.4	0.125509	0.0745117	0.623618	0.279677
110.5	0.324032	0.293359	0.728628	0.717377		110.5	0.342555	0.356046	0.749361	0.755983		110.5	0.126408	0.0742509	0.623939	0.278875
110.6	0.324373	0.292762	0.727258	0.718901		110.6	0.342896	0.355449	0.747991	0.757507		110.6	0.126885	0.0728638	0.623494	0.279454
110.7	0.325214	0.293121	0.730275	0.716929		110.7	0.343738	0.355808	0.751008	0.755535		110.7	0.127174	0.0736563	0.625155	0.280561
110.8	0.325839	0.292358	0.729477	0.716373		110.8	0.344363	0.355045	0.75021	0.754979		110.8	0.128319	0.0734912	0.623366	0.279598
110.9	0.326589	0.292279	0.730202	0.717373		110.9	0.345113	0.354966	0.750935	0.755979		110.9	0.129379	0.0730005	0.623535	0.279974
111	0.327432	0.293276	0.729756	0.717826		111	0.345956	0.355963	0.750489	0.756432		111	0.130723	0.073346	0.62396	0.279361
111.1	0.327776	0.291563	0.729899	0.718427		111.1	0.3463	0.354251	0.750632	0.757033		111.1	0.13056	0.0747278	0.62446	0.278398
111.2	0.327883	0.292663	0.729176	0.717951		111.2	0.346407	0.35535	0.749909	0.756557		111.2	0.131949	0.0738316	0.624304	0.276767
111.3	0.328377	0.293317	0.729544	0.718201		111.3	0.3469	0.356004	0.750277	0.756807		111.3	0.131874	0.0744732	0.62508	0.277404
111.4	0.328236	0.291725	0.72953	0.717185		111.4	0.34676	0.354412	0.750263	0.755791		111.4	0.130731	0.0747025	0.624674	0.276766
111.5	0.329633	0.291842	0.728997	0.718976		111.5	0.348157	0.354529	0.749729	0.757582		111.5	0.130818	0.0741804	0.624043	0.277719
111.6	0.329407	0.291947	0.728488	0.717926		111.6	0.34793	0.354635	0.749221	0.756532		111.6	0.130697	0.0745929	0.62339	0.27909
111.7	0.329242	0.292928	0.727438	0.719318		111.7	0.347766	0.355615	0.748171	0.757925		111.7	0.129737	0.0743599	0.622981	0.278418
111.8	0.328944	0.291265	0.727774	0.717586		111.8	0.347468	0.353952	0.748507	0.756192		111.8	0.128636	0.0745398	0.623418	0.279417
111.9	0.328306	0.291797	0.727938	0.718274		111.9	0.346829	0.354484	0.748671	0.756881		111.9	0.127623	0.0751634	0.621904	0.279197
112	0.326827	0.291517	0.729108	0.717988		112	0.34535	0.354204	0.749841	0.756595		112	0.126628	0.0753415	0.622061	0.279926
112.1	0.328243	0.292881	0.729254	0.718027		112.1	0.346766	0.355569	0.749987	0.756633		112.1	0.126833	0.0746207	0.62383	0.279825
112.2	0.327849	0.292576	0.730253	0.719031		112.2	0.346372	0.355264	0.750986	0.757637		112.2	0.125837	0.0733876	0.623343	0.279863
112.3	0.327226	0.29396	0.728137	0.720137		112.3	0.345749	0.356648	0.74887	0.758743		112.3	0.126727	0.0729726	0.622777	0.280422
112.4	0.328444	0.295081	0.7277	0.719957		112.4	0.346967	0.357769	0.748433	0.758563		112.4	0.126031	0.0725615	0.622983	0.280355
112.5	0.327375	0.29739	0.728402	0.718761		112.5	0.345898	0.360077	0.749135	0.757368		112.5	0.126679	0.0726676	0.624299	0.279772
112.6	0.326351	0.297108	0.728676	0.718488		112.6	0.344875	0.359795	0.749409	0.757094		112.6	0.126287	0.0713973	0.62377	0.279292
112.7	0.327462	0.298273	0.730129	0.716766		112.7	0.345986	0.360961	0.750862	0.755372		112.7	0.128201	0.0711738	0.623873	0.279732
112.8	0.326792	0.297719	0.728814	0.716691		112.8	0.345315	0.360407	0.749547	0.755298		112.8	0.129135	0.0706469	0.622977	0.277723
112.9	0.32604	0.298208	0.73094	0.717421		112.9	0.344564	0.360895	0.751673	0.756028		112.9	0.128744	0.0697706	0.623067	0.278243
113	0.326669	0.298247	0.729159	0.717349		113	0.345192	0.360935	0.749892	0.755955		113	0.130031	0.0701408	0.623474	0.277237
113.1	0.326097	0.296648	0.729267	0.717857		113.1	0.34462	0.359335	0.75	0.756463		113.1	0.130382	0.0704388	0.624121	0.27711
113.2	0.326394	0.297501	0.729484	0.718057		113.2	0.344918	0.360188	0.750217	0.756663		113.2	0.13001	0.0708068	0.623554	0.27503
113.3	0.327405	0.296155	0.728397	0.718099		113.3	0.345929	0.358843	0.74913	0.756705		113.3	0.128959	0.0713976	0.623942	0.275531
113.4	0.327377	0.2947	0.726915	0.719072		113.4	0.345901	0.357387	0.747648	0.757678		113.4	0.130025	0.0715698	0.624532	0.275261
113.5	0.328033	0.294773	0.728777	0.719588		113.5	0.346556	0.35746	0.74951	0.758195		113.5	0.128753	0.0715292	0.624409	0.276349
113.6	0.326991	0.293812	0.728476	0.718431		113.6	0.345515	0.3565	0.749209	0.757037		113.6	0.127815	0.0712759	0.623778	0.275733
113.7	0.326133	0.292338	0.727014	0.718462		113.7	0.344656	0.355026	0.747747	0.757069		113.7	0.127315	0.0711039	0.624838	0.274724
113.8	0.325838	0.292147	0.728565	0.717645		113.8	0.344362	0.354835	0.749298	0.756252		113.8	0.127056	0.0720868	0.625349	0.274853
113.9	0.325258	0.292493	0.728738	0.718936		113.9	0.343781	0.355181	0.749471	0.757542		113.9	0.127663	0.0730951	0.625215	0.274039
114	0.32619	0.28982	0.730196	0.718913		114	0.344713	0.352508	0.750929	0.757519		114	0.127093	0.0722324	0.626221	0.274048
114.1	0.326892	0.292764	0.729688	0.718323		114.1	0.345415	0.355451	0.750421	0.756929		114.1	0.127294	0.0714741	0.626202	0.273745
114.2	0.326803	0.291544	0.730415	0.718242		114.2	0.345326	0.354231	0.751148	0.756848		114.2	0.127527	0.0714205	0.625652	0.273741
114.3	0.327098	0.292687	0.728347	0.718814		114.3	0.345622	0.355374	0.74908	0.75742		114.3	0.128297	0.0709318	0.626017	0.272077
114.4	0.327036	0.292912	0.730623	0.717552		114.4	0.345559	0.355599	0.751356	0.756158		114.4	0.128012	0.0717373	0.625274	0.271303
114.5	0.326041	0.294565	0.73155	0.717674		114.5	0.344565	0.357252	0.752283	0.75628		114.5	0.127163	0.0715737	0.625729	0.270578
114.6	0.325196	0.294123	0.731214	0.717118		114.6	0.34372	0.35681	0.751947	0.755725		114.6	0.127311	0.0708817	0.62463	0.269018
114.7	0.326606	0.295019	0.730786	0.716156		114.7	0.34513	0.357707	0.751518	0.754762		114.7	0.12816	0.069718	0.624044	0.268798
114.8	0.326895	0.29539	0.731659	0.716173		114.8	0.345418	0.358078	0.752391	0.754779		114.8	0.128301	0.0709565	0.624059	0.26936
114.9	0.325663	0.295145	0.731897	0.717695		114.9	0.344186	0.357833	0.75263	0.756301		114.9	0.128965	0.0707319	0.622799	0.269712
115	0.326447	0.294568	0.731285	0.718047		115	0.34497	0.357255	0.752018	0.756653		115	0.129432	0.0721381	0.622512	0.270305
115.1	0.325769	0.295303	0.730412	0.719161		115.1	0.344292	0.35799	0.751145	0.757767		115.1	0.128861	0.0721089	0.621503	0.271114
115.2	0.327361	0.29523	0.732132	0.719065		115.2	0.345884	0.357917	0.752864	0.757671		115.2	0.128101	0.0719434	0.62216	0.270667
115.3	0.32783	0.294926	0.731708	0.721034		115.3	0.346353	0.357613	0.752441	0.759641		115.3	0.126964	0.0713388	0.620498	0.271993
115.4	0.327385	0.294921	0.731682	0.721328		115.4	0.345908	0.357609	0.752415	0.759934		115.4	0.1274	0.071328	0.620964	0.271403
115.5	0.32872	0.295214	0.732962	0.720564		115.5	0.347244	0.357901	0.753695	0.75917		115.5	0.12596	0.0705274	0.619524	0.273063
115.6	0.327856	0.293415	0.730501	0.722744		115.6	0.34638	0.356102	0.751234	0.76135		115.6	0.126647	0.0709991	0.619652	0.271355
115.7	0.328172	0.293585	0.73047	0.723017		115.7	0.346696	0.356272	0.751203	0.761623		115.7	0.126553	0.0709292	0.620354	0.271598
115.8	0.327216	0.294295	0.732996	0.724213		115.8	0.34574	0.356983	0.753729	0.76282		115.8	0.125879	0.0706357	0.61958	0.272024
115.9	0.327574	0.293149	0.730751	0.723566		115.9	0.346098	0.355837	0.751484	0.762172		115.9	0.126751	0.0699733	0.618991	0.271643
116	0.328311	0.292631	0.731706	0.723167		116	0.346835	0.355318	0.752439	0.761773		116	0.126345	0.069869	0.617884	0.272051
116.1	0.328301	0.293703	0.731623	0.722123		116.1	0.346824	0.356391	0.752356	0.760729		116.1	0.125701	0.070499	0.61847	0.270885
116.2	0.328033	0.292532	0.730309	0.722175		116.2	0.346556	0.355219	0.751042	0.760781		116.2	0.126651	0.0703901	0.619706	0.27029
116.3	0.328028	0.293922	0.729916	0.722259		116.3	0.346552	0.35661	0.750649	0.760865		116.3	0.126142	0.0693102	0.618666	0.269023
116.4	0.327501	0.293393	0.731671	0.721097		116.4	0.346024	0.356081	0.752404	0.759703		116.4	0.126577	0.0712899	0.618206	0.269535
116.5	0.326841	0.294695	0.730488	0.721255		116.5	0.345364	0.357382	0.751221	0.759861		116.5	0.126654	0.0711197	0.61863	0.26834
[truncated: 13,834 more rows]

## Sheet: 6B and EV6C 180709c
	A	B	C	D		Time /s	c1954 - Apo	c1954 - ATP	c2093 - Apo	c2093 - ATP		Time /s	c1954 - Apo	c1954 - ATP	c2093 - Apo	c2093 - ATP
[truncated: 15,000 more rows]

[truncated: 1 more sheets: Dissociation paramaters]
