# Supplementary material for: An oligomeric state‐dependent switch in the ER enzyme FICD regulates AMPylation and deAMPylation of BiP
Source: EMBO J. 2019 Sep 18;38(21):e102177. doi: 10.15252/embj.2019102177 (PMC6826200; doi:10.15252/embj.2019102177)
Supplement: Supplementary file 11 — Source Data for Figure 6 [file EMBJ-38-e102177-s009.zip › 6E.xlsx]

## Sheet: 6E and EV6E-F 190304
	c2093	c2093	c2093	c1954	c1954	c1954			c2093	c2093	c2093	c1954	c1954	c1954			c1954	c1954	c1954
	None	ATP	ADP	None	ATP	ADP			None	ATP	ADP	None	ATP	ADP			None	ATP	ADP
Time (s)	A	B	C	D	E	F	682.6	Time (s)	A	B	C	D	E	F		Time (s)	D	E	F
0	0	0	0	0	0	0		682.8	0.746193	0.727362	0.718479	1.00061	0.998554	1.00761		0	0.254414	0.271192	0.28913
0.2	-0.00872941	-0.00849091	-0.00960191	-0.00982168	-0.00724241	-0.0071441		683	0.745128	0.726258	0.71854	1.00037	0.997648	1.00687		0.2	0.255241	0.27139	0.288326
0.4	-0.00858161	-0.0081334	-0.00938424	-0.00891693	-0.0069399	-0.00705295		683.2	0.744403	0.725926	0.718356	0.999436	0.996829	1.00592		0.4	0.255033	0.270903	0.287561
0.6	-0.00845691	-0.00756209	-0.00915985	-0.00870352	-0.0060211	-0.00622059		683.4	0.743945	0.725322	0.718226	0.998972	0.995618	1.0053		0.6	0.255027	0.270296	0.287078
0.8	-0.0080869	-0.00708046	-0.00820552	-0.00746006	-0.00529695	-0.00519579		683.6	0.744075	0.724547	0.717757	0.998628	0.994267	1.0048		0.8	0.254553	0.269721	0.287045
1	-0.00740155	-0.00682503	-0.00848155	-0.00674369	-0.0046441	-0.00460745		683.8	0.74298	0.724014	0.717213	0.998147	0.992893	1.00329		1	0.255168	0.268878	0.286082
1.2	-0.00727862	-0.00591989	-0.0076136	-0.00596811	-0.00417032	-0.0042972		684	0.742571	0.723346	0.717076	0.998151	0.991191	1.00204		1.2	0.25558	0.267844	0.284968
1.4	-0.00689747	-0.00572026	-0.00744306	-0.00567747	-0.00345179	-0.00342986		684.2	0.742264	0.722155	0.716629	0.997428	0.989804	1.00102		1.4	0.255163	0.267649	0.284394
1.6	-0.00653526	-0.00461244	-0.00643193	-0.00530161	-0.00265358	-0.0027286		684.4	0.741869	0.721719	0.716187	0.997106	0.98826	0.999452		1.6	0.255237	0.266541	0.283266
1.8	-0.0059129	-0.00434839	-0.00618582	-0.00455254	-0.00147006	-0.00164768		684.6	0.741028	0.721154	0.715041	0.996335	0.986822	0.99863		1.8	0.255307	0.265668	0.28359
2	-0.00544685	-0.00401184	-0.00535754	-0.00461362	-0.00098393	-0.00075165		684.8	0.740985	0.720896	0.714818	0.996297	0.985258	0.996897		2	0.255313	0.264363	0.282079
2.2	-0.00443024	-0.00342195	-0.0045196	-0.00411552	-0.00032795	-0.00024466		685	0.740876	0.720219	0.714542	0.995916	0.984451	0.995595		2.2	0.25504	0.264232	0.281054
2.4	-0.00335646	-0.00319406	-0.00450677	-0.00390808	0.00023046	0.00033901		685.2	0.739445	0.719669	0.713288	0.99579	0.983558	0.994964		2.4	0.256344	0.263889	0.281676
2.6	-0.00300952	-0.00177898	-0.00375149	-0.00252278	0.00077211	0.00117173		685.4	0.738418	0.71874	0.712176	0.995406	0.982901	0.993857		2.6	0.256988	0.264161	0.281681
2.8	-0.00211494	-0.0019989	-0.00326038	-0.00227084	0.00155505	0.00152157		685.6	0.737999	0.718621	0.711652	0.995659	0.981672	0.99219		2.8	0.25766	0.263051	0.280539
3	-0.00134851	-0.00120977	-0.00337043	-0.00237906	0.00222033	0.00218866		685.8	0.737821	0.71751	0.711284	0.995652	0.981109	0.992159		3	0.257831	0.263599	0.280875
3.2	-0.00118769	-0.000981	-0.00340725	-0.00231953	0.00253091	0.00211296		686	0.736892	0.717097	0.711379	0.99532	0.980708	0.991494		3.2	0.258428	0.263611	0.280115
3.4	-0.00077006	-0.00054423	-0.00280082	-0.00139708	0.00300103	0.00313846		686.2	0.736394	0.717433	0.710186	0.994368	0.979375	0.990881		3.4	0.257974	0.261942	0.280695
3.6	6.69e-05	0.000341	-0.00248757	-0.00066774	0.00351344	0.00389836		686.4	0.736269	0.715637	0.709663	0.994043	0.978575	0.990271		3.6	0.257775	0.262938	0.280609
3.8	0.00030371	0.00027563	-0.00199254	-0.00032868	0.00341409	0.00450491		686.6	0.734923	0.715398	0.709882	0.994802	0.97842	0.989687		3.8	0.259879	0.263022	0.279805
4	0.00117101	0.00120264	-0.00065304	0.00034312	0.00431186	0.00501145		686.8	0.735221	0.714933	0.709286	0.994015	0.977312	0.98863		4	0.258793	0.262379	0.279344
4.2	0.00107975	0.00157944	-5.425e-05	0.00043194	0.00447585	0.00582838		687	0.734997	0.714587	0.709439	0.993316	0.976872	0.987674		4.2	0.258319	0.262285	0.278235
4.4	0.00247306	0.00271302	-0.00023409	0.00111078	0.00544137	0.0059234		687.2	0.735296	0.714158	0.708854	0.992685	0.976794	0.987288		4.4	0.257388	0.262636	0.278434
4.6	0.00254492	0.0032802	-0.00018414	0.00123861	0.00624666	0.00752201		687.4	0.735396	0.713954	0.708461	0.99219	0.975859	0.987108		4.6	0.256794	0.261905	0.278647
4.8	0.0033289	0.00344482	0.00078718	0.00208902	0.00624478	0.00779904		687.6	0.73569	0.713706	0.709027	0.99224	0.975031	0.986512		4.8	0.25655	0.261325	0.277485
5	0.00339547	0.00318391	4.64e-06	0.00214706	0.00640916	0.00836866		687.8	0.735182	0.71369	0.709072	0.992139	0.974963	0.98585		5	0.256957	0.261273	0.276778
5.2	0.00391935	0.00419174	0.00093284	0.00295796	0.0063906	0.00891901		688	0.735724	0.713332	0.709326	0.991588	0.973855	0.985262		5.2	0.255864	0.260523	0.275936
5.4	0.00410589	0.00348335	0.00103546	0.00308763	0.00684349	0.00958832		688.2	0.735659	0.712205	0.708513	0.990702	0.974136	0.984956		5.4	0.255043	0.261932	0.276444
5.6	0.0043558	0.00489158	0.00151428	0.00358369	0.0073146	0.0103512		688.4	0.735561	0.712765	0.708285	0.990607	0.97356	0.983679		5.6	0.255046	0.260795	0.275394
5.8	0.00499943	0.00428629	0.00156418	0.00411255	0.00848543	0.0106476		688.6	0.735057	0.712448	0.707521	0.989909	0.972949	0.984425		5.8	0.254852	0.260501	0.276905
6	0.00535475	0.00484145	0.00241621	0.00424012	0.00832391	0.0108181		688.8	0.735274	0.711956	0.708611	0.989928	0.972737	0.983221		6	0.254654	0.260781	0.274611
6.2	0.00608798	0.00586863	0.0026719	0.00512159	0.00883143	0.011489		689	0.735002	0.712109	0.708672	0.989417	0.973003	0.983296		6.2	0.254415	0.260894	0.274623
6.4	0.00640793	0.00642295	0.00255175	0.00547526	0.00940413	0.0119807		689.2	0.734598	0.711925	0.707739	0.989469	0.972421	0.983447		6.4	0.254871	0.260496	0.275708
6.6	0.0065719	0.00717325	0.00415836	0.00616098	0.0104021	0.0121904		689.4	0.734243	0.711684	0.707866	0.989717	0.971835	0.982762		6.6	0.255474	0.260151	0.274896
6.8	0.00637351	0.00631482	0.00456591	0.00619562	0.0105107	0.0118176		689.6	0.73399	0.712272	0.707833	0.989365	0.97141	0.982351		6.8	0.255374	0.259138	0.274517
7	0.00658756	0.00755223	0.00470874	0.00681099	0.0107296	0.0123863		689.8	0.733361	0.71174	0.707894	0.988397	0.97118	0.982042		7	0.255036	0.25944	0.274148
7.2	0.0062388	0.00759366	0.00442994	0.0068112	0.011602	0.0129714		690	0.733045	0.712322	0.706864	0.989119	0.971499	0.981606		7.2	0.256074	0.259178	0.274742
7.4	0.00612393	0.00756492	0.00547073	0.00797159	0.0118371	0.0131805		690.2	0.73304	0.712369	0.706567	0.988752	0.970728	0.982025		7.4	0.255712	0.258359	0.275458
7.6	0.00648163	0.00836795	0.00618483	0.00834641	0.0121648	0.0138691		690.4	0.732359	0.711429	0.707286	0.988056	0.970169	0.980376		7.6	0.255697	0.258741	0.27309
7.8	0.00713545	0.00845956	0.00684101	0.00895163	0.0126167	0.0139104		690.6	0.732028	0.711549	0.705865	0.988372	0.970772	0.981081		7.8	0.256344	0.259224	0.275216
8	0.00770373	0.00991263	0.00739156	0.00876749	0.0132546	0.0144231		690.8	0.732874	0.712224	0.70581	0.987869	0.97012	0.980558		8	0.254995	0.257896	0.274748
8.2	0.00795319	0.009692	0.00775186	0.00869116	0.0137851	0.0149283		691	0.732369	0.712219	0.705606	0.988155	0.970004	0.980533		8.2	0.255787	0.257785	0.274927
8.4	0.00908886	0.0106421	0.00783266	0.00977071	0.0145597	0.0146793		691.2	0.732069	0.71147	0.705573	0.988135	0.970077	0.980345		8.4	0.256066	0.258606	0.274772
8.6	0.00856119	0.0108406	0.00774172	0.00982708	0.0145015	0.0157376		691.4	0.732171	0.712098	0.706071	0.988273	0.9697	0.980249		8.6	0.256102	0.257601	0.274178
8.8	0.00899411	0.0105765	0.00895232	0.00994916	0.0146718	0.0157242		691.6	0.732144	0.712007	0.706718	0.988875	0.969704	0.979804		8.8	0.256731	0.257697	0.273086
9	0.00890058	0.0105245	0.00837265	0.0107345	0.0148703	0.017004		691.8	0.732343	0.711317	0.705371	0.988807	0.970363	0.980065		9	0.256464	0.259045	0.274694
9.2	0.00980113	0.011393	0.00936112	0.0108958	0.0151378	0.0171545		692	0.732403	0.710962	0.705011	0.988261	0.969189	0.979227		9.2	0.255858	0.258228	0.274216
9.4	0.00967088	0.0118161	0.00930377	0.0111834	0.0153665	0.0176683		692.2	0.732361	0.710646	0.705361	0.988548	0.969671	0.97944		9.4	0.256187	0.259025	0.274079
9.6	0.00973136	0.012405	0.00983821	0.010877	0.0161422	0.0180696		692.4	0.732709	0.711308	0.705603	0.9884	0.9693	0.979047		9.6	0.255691	0.257992	0.273444
9.8	0.0101719	0.0116591	0.0102485	0.0108845	0.0165334	0.0181541		692.6	0.731905	0.710855	0.705955	0.988454	0.969083	0.979749		9.8	0.256549	0.258228	0.273795
10	0.0101662	0.0132581	0.0105723	0.0110218	0.0162018	0.0188835		692.8	0.732601	0.711139	0.706185	0.988741	0.969281	0.978927		10	0.25614	0.258141	0.272742
10.2	0.0102344	0.0137307	0.0107778	0.0113726	0.016164	0.0190333		693	0.732529	0.711887	0.706164	0.989049	0.968947	0.97877		10.2	0.25652	0.257059	0.272606
10.4	0.0106429	0.0149077	0.0104977	0.0117454	0.0169533	0.0193561		693.2	0.732672	0.710827	0.70501	0.989365	0.968295	0.978501		10.4	0.256693	0.257467	0.273491
10.6	0.0106831	0.0149926	0.0108465	0.0119032	0.01705	0.0192707		693.4	0.732559	0.710711	0.705951	0.989185	0.968447	0.978783		10.6	0.256626	0.257735	0.272832
10.8	0.0104463	0.0154579	0.0105807	0.0125211	0.0165696	0.0194746		693.6	0.732462	0.711815	0.705895	0.988974	0.968506	0.977762		10.8	0.256513	0.256691	0.271868
11	0.010893	0.0161611	0.0112227	0.0126289	0.0170531	0.0201442		693.8	0.732044	0.711192	0.705484	0.98909	0.968601	0.977602		11	0.257046	0.257409	0.272119
11.2	0.0107321	0.0165348	0.011215	0.013203	0.0174011	0.0206991		694	0.732466	0.711547	0.704898	0.990048	0.967967	0.977231		11.2	0.257582	0.25642	0.272333
11.4	0.0110844	0.016066	0.0119299	0.0141433	0.0170854	0.0201203		694.2	0.732406	0.710786	0.70522	0.988949	0.967394	0.977331		11.4	0.256542	0.256608	0.272111
11.6	0.0121736	0.016621	0.0115946	0.0147282	0.0174052	0.0206135		694.4	0.731742	0.710821	0.705512	0.988564	0.967114	0.976376		11.6	0.256822	0.256292	0.270864
11.8	0.0123487	0.0172108	0.0118673	0.0150806	0.0176764	0.0207003		694.6	0.731943	0.711055	0.704251	0.989649	0.967336	0.977424		11.8	0.257707	0.256281	0.273173
12	0.0129648	0.0172696	0.0121041	0.0150658	0.0178381	0.0209864		694.8	0.732471	0.711194	0.705312	0.989691	0.96656	0.976988		12	0.25722	0.255366	0.271676
12.2	0.0133351	0.0164197	0.0120484	0.0148276	0.0187219	0.0207936		695	0.732168	0.710076	0.705629	0.98889	0.966598	0.976941		12.2	0.256722	0.256522	0.271312
12.4	0.0128846	0.017788	0.0116315	0.0156656	0.0189521	0.0208884		695.2	0.733034	0.709993	0.705504	0.989183	0.966718	0.976397		12.4	0.256149	0.256724	0.270893
12.6	0.0136348	0.0181472	0.0127842	0.0156229	0.0191267	0.020818		695.4	0.732717	0.710614	0.705655	0.9894	0.966674	0.976501		12.6	0.256682	0.25606	0.270846
12.8	0.0138827	0.0175913	0.0125495	0.0154811	0.019658	0.0211702		695.6	0.732372	0.710734	0.705442	0.989442	0.966564	0.97641		12.8	0.257071	0.25583	0.270968
13	0.0137555	0.0180696	0.012185	0.0161645	0.0201198	0.0217467		695.8	0.732612	0.710005	0.705232	0.989078	0.966577	0.976948		13	0.256466	0.256572	0.271715
13.2	0.0144566	0.0179172	0.0134619	0.0159082	0.0205157	0.0217579		696	0.732192	0.710835	0.70609	0.988904	0.965855	0.976475		13.2	0.256713	0.25502	0.270385
13.4	0.0141905	0.0183635	0.0132114	0.0159973	0.0208943	0.0228856		696.2	0.732202	0.71112	0.706715	0.98897	0.965958	0.976514		13.4	0.256768	0.254837	0.269799
13.6	0.014511	0.0179397	0.0141324	0.0157319	0.0212946	0.022843		696.4	0.731883	0.710562	0.70613	0.988747	0.965706	0.976023		13.6	0.256864	0.255144	0.269894
13.8	0.014791	0.0175679	0.0149017	0.0154121	0.0213625	0.023188		696.6	0.731254	0.710742	0.706179	0.989594	0.965209	0.975494		13.8	0.25834	0.254467	0.269314
14	0.0150458	0.0180663	0.0144805	0.0157987	0.021138	0.0231764		696.8	0.73193	0.711025	0.70524	0.990056	0.96492	0.975245		14	0.258126	0.253895	0.270005
14.2	0.0147221	0.0175397	0.0143046	0.0160348	0.0212153	0.0237845		697	0.731308	0.710573	0.705539	0.989997	0.96421	0.974753		14.2	0.258689	0.253637	0.269214
14.4	0.0157549	0.0183302	0.0135724	0.0160059	0.0224848	0.0241374		697.2	0.731262	0.710339	0.70498	0.989386	0.964344	0.974913		14.4	0.258124	0.254005	0.269934
14.6	0.0157817	0.0174295	0.0146687	0.0162965	0.0225535	0.0242077		697.4	0.731658	0.710735	0.705404	0.989666	0.964608	0.975324		14.6	0.258008	0.253873	0.269919
14.8	0.0161397	0.018133	0.0155904	0.0172891	0.022248	0.0244434		697.6	0.731282	0.710645	0.705393	0.99021	0.963891	0.974342		14.8	0.258928	0.253246	0.26895
15	0.0163314	0.0177834	0.0160313	0.0171936	0.0227671	0.0251909		697.8	0.731076	0.709476	0.705395	0.989398	0.964155	0.974655		15	0.258322	0.254679	0.26926
15.2	0.016588	0.018646	0.0158143	0.0180218	0.0227918	0.0255464		698	0.731386	0.70942	0.704663	0.990058	0.963415	0.974343		15.2	0.258672	0.253995	0.269681
15.4	0.0166505	0.0179835	0.0160742	0.0182961	0.0228806	0.0255755		698.2	0.730936	0.709042	0.704769	0.989131	0.963595	0.974483		15.4	0.258195	0.254552	0.269714
15.6	0.0170514	0.0183359	0.0164822	0.0186529	0.0232865	0.0257266		698.4	0.730743	0.709417	0.704771	0.989393	0.96337	0.974439		15.6	0.25865	0.253953	0.269668
15.8	0.0158978	0.0193337	0.0175874	0.0181792	0.0240996	0.02637		698.6	0.731393	0.7087	0.704422	0.989478	0.963056	0.974239		15.8	0.258085	0.254355	0.269816
16	0.0167669	0.0189818	0.0175202	0.0182757	0.0232448	0.0258926		698.8	0.732075	0.708721	0.704451	0.989519	0.963268	0.974009		16	0.257444	0.254547	0.269558
16.2	0.0169674	0.0196843	0.017604	0.0183677	0.0240094	0.0259651		699	0.731431	0.70827	0.704695	0.988845	0.963533	0.974299		16.2	0.257414	0.255263	0.269604
16.4	0.0168627	0.0210498	0.0177755	0.018861	0.0241744	0.0263606		699.2	0.731899	0.708845	0.704127	0.989159	0.963682	0.974458		16.4	0.25726	0.254837	0.27033
16.6	0.0178954	0.0206543	0.0182974	0.019581	0.0245167	0.026322		699.4	0.731319	0.70881	0.704339	0.988939	0.964059	0.97426		16.6	0.25762	0.255249	0.269921
16.8	0.0176303	0.0208032	0.018338	0.0192821	0.0246147	0.0270581		699.6	0.731641	0.708531	0.704175	0.988916	0.963853	0.97465		16.8	0.257275	0.255322	0.270475
17	0.0177963	0.0215075	0.0194071	0.0201049	0.024967	0.0273562		699.8	0.732124	0.70801	0.704433	0.988063	0.963926	0.974429		17	0.255939	0.255916	0.269996
17.2	0.0179747	0.0212765	0.0196372	0.0200158	0.0251304	0.0277613		700	0.732091	0.708663	0.703964	0.988172	0.963899	0.974367		17.2	0.256081	0.255236	0.270403
17.4	0.0182359	0.0219729	0.0193429	0.0206222	0.025458	0.0282945		700.2	0.732894	0.707999	0.703886	0.988113	0.963338	0.974035		17.4	0.255219	0.255339	0.270149
17.6	0.0189907	0.0217171	0.0199963	0.0209124	0.02587	0.0281565		700.4	0.732282	0.707754	0.703765	0.988094	0.963402	0.973518		17.6	0.255812	0.255648	0.269754
17.8	0.0187075	0.0215434	0.0198965	0.0203296	0.0258034	0.0282889		700.6	0.732771	0.708807	0.704042	0.988784	0.963348	0.973509		17.8	0.256013	0.254541	0.269467
18	0.0188689	0.0215342	0.0187834	0.0206489	0.0259666	0.0281934		700.8	0.732803	0.708111	0.703852	0.988366	0.963783	0.97337		18	0.255563	0.255672	0.269519
18.2	0.0191484	0.0219042	0.0195595	0.0214591	0.0270057	0.0283684		701	0.732454	0.707724	0.704028	0.988772	0.9631	0.972765		18.2	0.256319	0.255375	0.268736
18.4	0.0200487	0.0221231	0.0195715	0.021495	0.0275522	0.0284903		701.2	0.733127	0.70795	0.704653	0.988006	0.963434	0.972659		18.4	0.254879	0.255484	0.268006
18.6	0.0199077	0.0220504	0.0208974	0.0219527	0.0274633	0.0286009		701.4	0.733223	0.707155	0.704855	0.98904	0.963331	0.972128		18.6	0.255818	0.256176	0.267273
18.8	0.0201894	0.0222142	0.0210106	0.0221955	0.0274278	0.0292701		701.6	0.732891	0.706772	0.705117	0.989202	0.963114	0.971719		18.8	0.256311	0.256342	0.266602
19	0.0201597	0.0221346	0.0201528	0.0220105	0.0281296	0.0297237		701.8	0.732769	0.706506	0.704522	0.988566	0.962769	0.971811		19	0.255797	0.256264	0.26729
19.2	0.0203877	0.0226987	0.0208919	0.0223709	0.0282095	0.029958		702	0.732395	0.706124	0.703967	0.989458	0.962108	0.971191		19.2	0.257062	0.255984	0.267224
19.4	0.0205283	0.0227511	0.0211738	0.0226913	0.0283457	0.0299482		702.2	0.732457	0.706837	0.704618	0.989719	0.962201	0.971154		19.4	0.257262	0.255364	0.266537
19.6	0.0207562	0.0227961	0.0217013	0.0229307	0.0289343	0.0302135		702.4	0.73232	0.706921	0.704417	0.989703	0.961579	0.971056		19.6	0.257383	0.254658	0.266639
19.8	0.0202176	0.0235586	0.0221618	0.0225432	0.0288629	0.030795		702.6	0.73261	0.706772	0.704284	0.990238	0.96108	0.970462		19.8	0.257628	0.254308	0.266177
20	0.0215615	0.0235496	0.0212491	0.0230479	0.0284432	0.0311096		702.8	0.732331	0.706704	0.704065	0.989889	0.961521	0.971327		20	0.257558	0.254817	0.267262
20.2	0.0215178	0.0246675	0.0215358	0.0231191	0.0295805	0.0310529		703	0.731825	0.707258	0.70394	0.989011	0.961244	0.971377		20.2	0.257187	0.253987	0.267437
20.4	0.0215677	0.0249332	0.0219548	0.023557	0.0296817	0.0322756		703.2	0.731836	0.707723	0.703679	0.988952	0.961284	0.971569		20.4	0.257117	0.253561	0.26789
20.6	0.0223999	0.025307	0.0224932	0.0241989	0.0293777	0.0327246		703.4	0.731734	0.707814	0.703321	0.988985	0.961321	0.97059		20.6	0.257251	0.253506	0.267269
20.8	0.0223862	0.0257842	0.0232199	0.0236113	0.0296727	0.0328556		703.6	0.731637	0.708651	0.703646	0.988825	0.960864	0.971242		20.8	0.257187	0.252213	0.267597
21	0.0217223	0.0266429	0.0225386	0.0241731	0.0296809	0.0329509		703.8	0.732124	0.708375	0.704115	0.987902	0.961527	0.971098		21	0.255778	0.253152	0.266982
21.2	0.0226557	0.0259842	0.0226782	0.0245147	0.0294259	0.0332355		704	0.731761	0.708918	0.70416	0.988421	0.961327	0.971479		21.2	0.25666	0.252409	0.267319
21.4	0.0227759	0.0267667	0.0230706	0.025119	0.0296379	0.0334134		704.2	0.731499	0.708714	0.704345	0.987833	0.961421	0.971714		21.4	0.256334	0.252706	0.267369
21.6	0.0233156	0.0272348	0.0228829	0.0248586	0.0301902	0.0339791		704.4	0.731167	0.70935	0.704396	0.987799	0.961409	0.971481		21.6	0.256632	0.252059	0.267085
21.8	0.0231879	0.0275423	0.0234463	0.0251434	0.0300879	0.0338088		704.6	0.731644	0.709288	0.704539	0.98803	0.96081	0.97166		21.8	0.256385	0.251521	0.267121
22	0.0236407	0.0277816	0.0244962	0.0261094	0.0305876	0.033825		704.8	0.73139	0.708138	0.704104	0.98755	0.961203	0.971853		22	0.25616	0.253065	0.267749
22.2	0.0238898	0.0279227	0.0250125	0.0268574	0.0308253	0.0339645		705	0.731806	0.708488	0.703734	0.987504	0.96049	0.971438		22.2	0.255698	0.252002	0.267704
22.4	0.0244443	0.0281531	0.025427	0.0257446	0.030148	0.0345154		705.2	0.731591	0.707985	0.704429	0.98688	0.961222	0.971104		22.4	0.25529	0.253237	0.266676
22.6	0.024444	0.0289745	0.0256803	0.026566	0.0312266	0.0341458		705.4	0.731284	0.707345	0.704624	0.987231	0.960422	0.971499		22.6	0.255947	0.253077	0.266876
22.8	0.0254691	0.0278639	0.0263216	0.0264062	0.0313731	0.0349216		705.6	0.731517	0.707514	0.704457	0.987335	0.959772	0.9715		22.8	0.255817	0.252258	0.267042
23	0.0255563	0.0286827	0.0258814	0.026739	0.0310795	0.034836		705.8	0.731391	0.707316	0.704486	0.987125	0.95947	0.970842		23	0.255735	0.252154	0.266356
23.2	0.0260045	0.0287035	0.0268648	0.0271243	0.0315998	0.0354877		706	0.731673	0.707164	0.70448	0.987527	0.959986	0.970699		23.2	0.255854	0.252822	0.266219
23.4	0.0255261	0.0291661	0.0271448	0.027725	0.0318838	0.0353172		706.2	0.732395	0.707357	0.70488	0.987326	0.959582	0.971172		23.4	0.254931	0.252225	0.266292
23.6	0.0260765	0.0287599	0.0276207	0.0269782	0.0326779	0.0357949		706.4	0.731513	0.706456	0.704991	0.986482	0.959518	0.971193		23.6	0.254969	0.253062	0.266202
23.8	0.0260021	0.0290971	0.0279191	0.0268622	0.0324518	0.0359684		706.6	0.732322	0.706084	0.704183	0.986943	0.959131	0.97061		23.8	0.254621	0.253046	0.266427
24	0.0268069	0.0294402	0.0277279	0.0271959	0.0330326	0.0366385		706.8	0.732067	0.706569	0.703749	0.98608	0.959844	0.971753		24	0.254013	0.253275	0.268003
24.2	0.0264158	0.0300148	0.0274189	0.0267899	0.0334636	0.0364382		707	0.731521	0.707284	0.703429	0.98644	0.960208	0.97051		24.2	0.254919	0.252924	0.267081
24.4	0.0266376	0.0306347	0.0276808	0.0275155	0.0332221	0.0369662		707.2	0.731402	0.706596	0.702896	0.98684	0.960603	0.969838		24.4	0.255438	0.254007	0.266943
24.6	0.0273793	0.0307307	0.0277274	0.0274366	0.0335105	0.0371487		707.4	0.731737	0.707124	0.702783	0.987193	0.960758	0.969676		24.6	0.255457	0.253633	0.266893
24.8	0.0267371	0.0311426	0.0274636	0.0270517	0.0340476	0.0375018		707.6	0.731655	0.707418	0.703087	0.987248	0.961095	0.969997		24.8	0.255593	0.253677	0.266911
25	0.0268371	0.031475	0.0275196	0.0273949	0.0336103	0.0372801		707.8	0.731952	0.707269	0.703102	0.987226	0.961479	0.969612		25	0.255274	0.254209	0.266509
25.2	0.0277916	0.0312998	0.0278379	0.0276532	0.0337139	0.0382648		708	0.731438	0.707946	0.702493	0.987966	0.961016	0.969324		25.2	0.256528	0.25307	0.266831
25.4	0.027144	0.0318244	0.0280701	0.0281643	0.03433	0.0386934		708.2	0.731663	0.708265	0.702156	0.987648	0.961293	0.96928		25.4	0.255985	0.253029	0.267123
25.6	0.0274413	0.0323574	0.0278717	0.0285499	0.0341965	0.0384498		708.4	0.731896	0.707419	0.702625	0.988037	0.96026	0.968367		25.6	0.256141	0.252841	0.265742
25.8	0.027987	0.0326096	0.0295312	0.0288545	0.034579	0.0386322		708.6	0.732003	0.707729	0.702434	0.987265	0.960521	0.968433		25.8	0.255263	0.252791	0.265999
26	0.0278599	0.033675	0.0295226	0.0295105	0.0347111	0.038717		708.8	0.731527	0.707424	0.702211	0.987549	0.960919	0.968797		26	0.256022	0.253494	0.266586
26.2	0.0283636	0.0329929	0.0289268	0.0294705	0.0349428	0.0390971		709	0.731898	0.707822	0.702295	0.987163	0.960022	0.967992		26.2	0.255264	0.2522	0.265697
26.4	0.0294554	0.0334871	0.029005	0.0296848	0.0350914	0.0390739		709.2	0.731777	0.707935	0.703245	0.987676	0.960029	0.968044		26.4	0.255899	0.252095	0.264798
26.6	0.0295423	0.0335678	0.0284899	0.0307253	0.0360689	0.039257		709.4	0.731635	0.70793	0.703697	0.987395	0.959294	0.968437		26.6	0.25576	0.251363	0.26474
26.8	0.0305549	0.0326376	0.028901	0.0310559	0.0357877	0.0396019		709.6	0.731877	0.708527	0.703532	0.987706	0.959723	0.967687		26.8	0.255829	0.251196	0.264154
27	0.0297749	0.0337956	0.0288412	0.0316601	0.0357104	0.0395592		709.8	0.731448	0.70917	0.703601	0.987511	0.960557	0.967895		27	0.256062	0.251387	0.264294
27.2	0.0300992	0.0331626	0.0296909	0.0319799	0.0369987	0.0399451		710	0.732157	0.708654	0.704219	0.987832	0.960474	0.96779		27.2	0.255675	0.25182	0.263571
27.4	0.0298609	0.0333769	0.0299322	0.0319948	0.0372801	0.0398434		710.2	0.731594	0.70828	0.704832	0.986855	0.960075	0.968721		27.4	0.255261	0.251795	0.263888
27.6	0.0310635	0.0319631	0.030478	0.0323075	0.0369484	0.0401176		710.4	0.730995	0.708117	0.704791	0.987308	0.960301	0.969228		27.6	0.256313	0.252184	0.264436
27.8	0.0302149	0.0327757	0.0305654	0.0332015	0.0371525	0.0404507		710.6	0.731569	0.708839	0.704513	0.987679	0.959995	0.969256		27.8	0.25611	0.251157	0.264743
28	0.0312542	0.0335333	0.0306252	0.0334986	0.0371832	0.0410541		710.8	0.73106	0.708686	0.704609	0.987633	0.960599	0.97018		28	0.256573	0.251913	0.265571
28.2	0.0311314	0.0336943	0.0310171	0.0334669	0.0374	0.0410182		711	0.731017	0.707927	0.704128	0.988175	0.960505	0.96948		28.2	0.257158	0.252578	0.265352
28.4	0.0320544	0.0348354	0.0320497	0.0342246	0.0377243	0.0413259		711.2	0.731271	0.707286	0.70376	0.98838	0.960264	0.970121		28.4	0.257109	0.252978	0.266361
28.6	0.0325329	0.0343746	0.0325292	0.0345578	0.0380425	0.0418565		711.4	0.730952	0.70774	0.703625	0.987862	0.959586	0.970614		28.6	0.25691	0.251846	0.266989
28.8	0.0325177	0.0350684	0.0330116	0.034591	0.0384448	0.0418212		711.6	0.730754	0.707746	0.704133	0.988087	0.95923	0.97046		28.8	0.257333	0.251484	0.266327
29	0.0329999	0.0356933	0.0342756	0.0342415	0.0379796	0.0415954		711.8	0.730891	0.707718	0.703801	0.98842	0.959464	0.97013		29	0.257529	0.251746	0.26633
29.2	0.0328722	0.0363739	0.0344734	0.0343402	0.0383963	0.04248		712	0.730809	0.706601	0.703827	0.988337	0.959293	0.969124		29.2	0.257528	0.252692	0.265297
29.4	0.0330203	0.0365481	0.0351896	0.0345842	0.0386007	0.0428215		712.2	0.730216	0.706467	0.704633	0.988087	0.959195	0.969294		29.4	0.257871	0.252728	0.26466
29.6	0.0331886	0.0370306	0.0348959	0.034188	0.0383175	0.0418095		712.4	0.730379	0.705354	0.704377	0.987698	0.958837	0.968775		29.6	0.257318	0.253483	0.264398
29.8	0.0341401	0.0376705	0.0360619	0.0338379	0.0384361	0.042481		712.6	0.730433	0.705803	0.704105	0.987779	0.959317	0.968681		29.8	0.257346	0.253514	0.264576
30	0.0333699	0.037665	0.0350933	0.0342988	0.0388473	0.0426418		712.8	0.730852	0.706057	0.703902	0.988249	0.958972	0.968661		30	0.257396	0.252916	0.26476
30.2	0.0339224	0.0366348	0.0351384	0.0341378	0.039519	0.043052		713	0.730904	0.70633	0.70365	0.987845	0.958676	0.968051		30.2	0.256941	0.252346	0.264401
30.4	0.0344296	0.0371391	0.0348903	0.0343268	0.0399708	0.0425051		713.2	0.730705	0.706507	0.703078	0.988737	0.959133	0.968222		30.4	0.258033	0.252626	0.265145
30.6	0.0347618	0.0367671	0.0352886	0.0344094	0.0397286	0.0432541		713.4	0.730413	0.706521	0.703807	0.988655	0.958819	0.968368		30.6	0.258241	0.252298	0.264561
30.8	0.0347554	0.0369792	0.035539	0.0343329	0.0402027	0.043122		713.6	0.730817	0.70632	0.702873	0.988107	0.958956	0.967996		30.8	0.25729	0.252635	0.265123
31	0.0347379	0.0365663	0.0354501	0.0340882	0.0404356	0.0436274		713.8	0.730399	0.70671	0.70319	0.988104	0.958845	0.968153		31	0.257704	0.252135	0.264962
31.2	0.0347107	0.0369719	0.0353085	0.0346242	0.0413192	0.043356		714	0.731057	0.706814	0.703519	0.988349	0.958632	0.96802		31.2	0.257291	0.251818	0.264501
31.4	0.0345531	0.0372134	0.0350886	0.0349006	0.0414034	0.0442688		714.2	0.730956	0.706973	0.7035	0.988219	0.958743	0.968437		31.4	0.257263	0.25177	0.264938
31.6	0.0349336	0.0369063	0.0353537	0.035604	0.0415157	0.0442105		714.4	0.731258	0.707011	0.703623	0.989011	0.958496	0.968875		31.6	0.257753	0.251485	0.265251
31.8	0.034265	0.0387579	0.035807	0.0353368	0.0426567	0.0447812		714.6	0.73178	0.70783	0.703349	0.988515	0.958247	0.96884		31.8	0.256735	0.250417	0.26549
32	0.0350383	0.0388507	0.0362936	0.0359073	0.0421306	0.0454578		714.8	0.732361	0.707997	0.702296	0.988305	0.957827	0.968795		32	0.255944	0.24983	0.266499
32.2	0.0351698	0.039192	0.0368433	0.0365559	0.0433474	0.0455999		715	0.732092	0.707647	0.702736	0.988164	0.95753	0.969113		32.2	0.256072	0.249883	0.266377
32.4	0.0355336	0.0400565	0.0370199	0.0374703	0.0433487	0.0454913		715.2	0.732435	0.708353	0.702812	0.98789	0.957515	0.968763		32.4	0.255455	0.249162	0.265951
32.6	0.0360166	0.0396434	0.0372731	0.0375581	0.0439053	0.0458697		715.4	0.732167	0.708219	0.703145	0.98797	0.957041	0.968384		32.6	0.255803	0.248821	0.26524
32.8	0.0366942	0.0403507	0.0379581	0.0378471	0.04406	0.0462842		715.6	0.732632	0.708136	0.703255	0.987948	0.957212	0.968605		32.8	0.255316	0.249076	0.26535
33	0.0365685	0.0411371	0.0381753	0.0377189	0.0439447	0.0461143		715.8	0.732801	0.707945	0.703098	0.988005	0.957848	0.967856		33	0.255204	0.249903	0.264758
33.2	0.0362662	0.0406939	0.0381192	0.0385837	0.044695	0.046751		716	0.732455	0.707431	0.703609	0.98804	0.957567	0.967028		33.2	0.255585	0.250136	0.263419
33.4	0.0366515	0.0411881	0.0380844	0.0389621	0.045049	0.0468996		716.2	0.732287	0.708003	0.703127	0.987746	0.957848	0.96768		33.4	0.255459	0.249846	0.264552
33.6	0.0367896	0.0417419	0.0380952	0.0385365	0.0442502	0.0466531		716.4	0.732803	0.707739	0.702446	0.987513	0.958085	0.966944		33.6	0.25471	0.250346	0.264499
33.8	0.0373815	0.0419518	0.0384569	0.0392476	0.0443666	0.0474173		716.6	0.732525	0.707733	0.702189	0.988248	0.95814	0.966541		33.8	0.255723	0.250407	0.264352
34	0.0372967	0.0424131	0.038286	0.0392775	0.0449668	0.0473846		716.8	0.732142	0.707795	0.701872	0.987731	0.95783	0.966633		34	0.255589	0.250035	0.264761
34.2	0.0378244	0.0421681	0.0386732	0.0396362	0.0450234	0.0476824		717	0.7321	0.707067	0.701536	0.98778	0.957349	0.966491		34.2	0.25568	0.250282	0.264954
34.4	0.0379915	0.041693	0.0389285	0.0392464	0.0454573	0.0476383		717.2	0.731371	0.706965	0.701724	0.98824	0.95743	0.96669		34.4	0.256869	0.250465	0.264966
34.6	0.0385946	0.0416274	0.0392251	0.0388104	0.0453238	0.0481437		717.4	0.731453	0.707337	0.701969	0.987666	0.957189	0.966319		34.6	0.256212	0.249853	0.26435
34.8	0.0388359	0.0419088	0.0390605	0.0389884	0.0461013	0.0486223		717.6	0.731305	0.70636	0.701766	0.987261	0.956785	0.965884		34.8	0.255956	0.250425	0.264117
35	0.0393569	0.0420603	0.0391741	0.039452	0.0460399	0.0488823		717.8	0.731191	0.706158	0.702266	0.987382	0.957075	0.966397		35	0.256191	0.250917	0.264131
35.2	0.0394717	0.0431614	0.0392443	0.0399422	0.0466803	0.0486255		718	0.731189	0.706741	0.702244	0.987644	0.95741	0.965798		35.2	0.256455	0.250669	0.263554
35.4	0.0397604	0.0435909	0.0393467	0.0399866	0.0468971	0.0496704		718.2	0.731384	0.70629	0.702711	0.987746	0.95747	0.965792		35.4	0.256362	0.25118	0.263081
35.6	0.0396972	0.0436431	0.040158	0.0408048	0.0465661	0.0492662		718.4	0.731166	0.706758	0.702893	0.987168	0.95739	0.966325		35.6	0.256002	0.250632	0.263433
35.8	0.0400415	0.0441266	0.0402773	0.0409166	0.0473264	0.0504344		718.6	0.731475	0.707119	0.703016	0.986083	0.95744	0.96612		35.8	0.254608	0.250321	0.263104
36	0.040465	0.0439907	0.0410381	0.0412867	0.0468877	0.0507316		718.8	0.731209	0.70773	0.703001	0.986689	0.957589	0.966414		36	0.25548	0.249859	0.263413
36.2	0.040581	0.0442518	0.0413505	0.0407807	0.0475378	0.0511163		719	0.731167	0.707508	0.703591	0.987131	0.957467	0.966652		36.2	0.255964	0.249959	0.263061
36.4	0.0410801	0.044285	0.0420303	0.0413356	0.0471111	0.0516177		719.2	0.731272	0.707558	0.703633	0.986655	0.95781	0.966503		36.4	0.255383	0.250252	0.262871
36.6	0.0413885	0.0437443	0.0418015	0.0414331	0.0475183	0.051764		719.4	0.731453	0.706569	0.703941	0.986825	0.957512	0.967086		36.6	0.255372	0.250943	0.263146
36.8	0.0414572	0.0440027	0.0422208	0.0425849	0.0473925	0.0515003		719.6	0.731976	0.707662	0.703995	0.986738	0.957388	0.966724		36.8	0.254762	0.249726	0.262728
37	0.0413105	0.0440238	0.0422705	0.0426573	0.0475293	0.0518868		719.8	0.731641	0.70773	0.704222	0.987727	0.957862	0.966181		37	0.256087	0.250132	0.261959
37.2	0.0409718	0.0446	0.043301	0.0431561	0.0480938	0.052353		720	0.732025	0.707939	0.703436	0.988229	0.957533	0.966238		37.2	0.256204	0.249594	0.262802
37.4	0.0416403	0.0453118	0.043124	0.0429337	0.0478269	0.0521687		720.2	0.731995	0.708369	0.702676	0.988255	0.957811	0.966812		37.4	0.256261	0.249441	0.264136
37.6	0.0418227	0.0455451	0.0435796	0.0428254	0.0469686	0.0523926		720.4	0.731369	0.7084	0.702882	0.988576	0.957558	0.966231		37.6	0.257207	0.249157	0.26335
37.8	0.042234	0.0458445	0.0431706	0.0429862	0.0470859	0.0524653		720.6	0.731689	0.707827	0.702496	0.988824	0.957119	0.966475		37.8	0.257135	0.249292	0.263979
38	0.0420332	0.0467328	0.0436422	0.0428835	0.0474351	0.0524352		720.8	0.731889	0.708052	0.702703	0.988522	0.95716	0.966627		38	0.256634	0.249108	0.263925
38.2	0.0416259	0.0462901	0.0436486	0.043667	0.0480599	0.0527145		721	0.732549	0.708707	0.702469	0.988588	0.956604	0.966305		38.2	0.256039	0.247896	0.263836
38.4	0.0413659	0.0465279	0.0444291	0.0426448	0.0485793	0.0521513		721.2	0.731618	0.708692	0.702845	0.988817	0.956805	0.966531		38.4	0.257199	0.248112	0.263686
38.6	0.0421601	0.0473441	0.0434889	0.0426409	0.0488559	0.052654		721.4	0.732489	0.708238	0.702861	0.988536	0.956445	0.966362		38.6	0.256047	0.248208	0.263501
38.8	0.0428422	0.0472952	0.0439405	0.0428798	0.0492034	0.0535637		721.6	0.731933	0.707651	0.703372	0.988775	0.955904	0.966815		38.8	0.256842	0.248253	0.263443
39	0.042432	0.0479661	0.0439758	0.0429371	0.0494255	0.0531732		721.8	0.732363	0.707191	0.702872	0.988718	0.95655	0.966536		39	0.256355	0.249359	0.263665
39.2	0.0429587	0.0480561	0.0440889	0.0430607	0.0497872	0.0530555		722	0.732043	0.707962	0.703517	0.989231	0.956397	0.966217		39.2	0.257188	0.248435	0.2627
39.4	0.0431941	0.0484152	0.044489	0.0435617	0.0498313	0.0534946		722.2	0.732012	0.707393	0.703959	0.988305	0.956354	0.966209		39.4	0.256293	0.248961	0.26225
39.6	0.0432264	0.0482098	0.0447934	0.0442695	0.0498325	0.0537898		722.4	0.73175	0.707096	0.70341	0.988198	0.957065	0.966113		39.6	0.256448	0.24997	0.262703
39.8	0.0437259	0.0487337	0.0446289	0.0434635	0.050447	0.0540499		722.6	0.731426	0.706914	0.703154	0.987657	0.956827	0.96656		39.8	0.256231	0.249913	0.263406
40	0.0439001	0.0486543	0.04558	0.0428165	0.0498348	0.0543889		722.8	0.731383	0.706769	0.702665	0.988951	0.956424	0.96664		40	0.257568	0.249655	0.263976
40.2	0.0438154	0.0490063	0.0458468	0.0433527	0.0507508	0.0546703		723	0.731427	0.707701	0.702507	0.988245	0.956311	0.965959		40.2	0.256818	0.24861	0.263452
40.4	0.0447233	0.0502047	0.0457625	0.044517	0.0507195	0.0550888		723.2	0.731229	0.706709	0.702397	0.987597	0.956534	0.966201		40.4	0.256369	0.249825	0.263804
40.6	0.0442802	0.0496585	0.0456577	0.0446877	0.0511207	0.0548753		723.4	0.731953	0.707371	0.702408	0.987658	0.955797	0.965744		40.6	0.255705	0.248426	0.263336
40.8	0.044907	0.0505249	0.0461807	0.0456154	0.0512065	0.0550966		723.6	0.730921	0.707872	0.702447	0.988175	0.956207	0.965348		40.8	0.257253	0.248335	0.262902
41	0.0448709	0.0500811	0.0468202	0.0456861	0.0520564	0.0562463		723.8	0.73058	0.706988	0.702437	0.987999	0.95688	0.96573		41	0.257419	0.249892	0.263292
41.2	0.0459906	0.05115	0.0473201	0.0462508	0.0519567	0.0556095		724	0.731064	0.707594	0.701825	0.988127	0.95638	0.965895		41.2	0.257063	0.248786	0.26407
41.4	0.046917	0.0504611	0.0467977	0.0470275	0.0518985	0.0561996		724.2	0.730719	0.707687	0.702556	0.987787	0.956891	0.966356		41.4	0.257068	0.249204	0.263799
41.6	0.0475585	0.0511321	0.047389	0.0473044	0.0517399	0.0567423		724.4	0.731136	0.707227	0.70213	0.988078	0.956516	0.965541		41.6	0.256942	0.249289	0.26341
41.8	0.0480221	0.0512979	0.0472237	0.0477702	0.0520496	0.0567456		724.6	0.731274	0.707229	0.702019	0.987817	0.956027	0.966452		41.8	0.256543	0.248798	0.264433
42	0.0473222	0.0516112	0.0485253	0.0483949	0.05256	0.057166		724.8	0.731319	0.707418	0.702444	0.98802	0.956489	0.965782		42	0.256701	0.249071	0.263338
42.2	0.047205	0.0519123	0.0485342	0.048208	0.0528016	0.0573617		725	0.731331	0.707268	0.702355	0.988452	0.955768	0.965488		42.2	0.257121	0.2485	0.263133
42.4	0.0475642	0.0516202	0.0484705	0.0478665	0.0532848	0.0574132		725.2	0.731603	0.707262	0.70296	0.988678	0.956334	0.965713		42.4	0.257075	0.249072	0.262753
42.6	0.0476229	0.0515145	0.0482628	0.0474655	0.0536184	0.0586148		725.4	0.73215	0.70648	0.702187	0.98894	0.956437	0.965866		42.6	0.256791	0.249957	0.263679
42.8	0.0481527	0.0507736	0.0485799	0.0473969	0.0542181	0.0584636		725.6	0.731945	0.706748	0.70209	0.989119	0.95634	0.966005		42.8	0.257174	0.249592	0.263916
43	0.0476447	0.0508676	0.0489176	0.0484249	0.0542705	0.0582937		725.8	0.73238	0.70615	0.702843	0.989137	0.956744	0.965221		43	0.256757	0.250594	0.262378
43.2	0.0483598	0.0507077	0.0496223	0.0486899	0.0539576	0.0581404		726	0.73221	0.706154	0.703405	0.989388	0.956674	0.96475		43.2	0.257178	0.250519	0.261345
43.4	0.048939	0.0510805	0.0500615	0.0489296	0.0542155	0.0588765		726.2	0.732352	0.706243	0.702176	0.989004	0.956529	0.964215		43.4	0.256652	0.250286	0.262039
43.6	0.0485606	0.0511293	0.0502408	0.0490637	0.0547955	0.0587408		726.4	0.732295	0.706774	0.70217	0.989364	0.956965	0.964384		43.6	0.257069	0.250191	0.262215
43.8	0.0485926	0.0519669	0.0505914	0.0483784	0.0545868	0.0588923		726.6	0.732018	0.70687	0.701791	0.98923	0.956522	0.964566		43.8	0.257212	0.249652	0.262775
44	0.0490003	0.0520904	0.0514013	0.0488258	0.0550742	0.0592375		726.8	0.732441	0.707456	0.70224	0.988809	0.95619	0.964068		44	0.256368	0.248733	0.261828
44.2	0.0483974	0.0536129	0.05192	0.0498166	0.0555961	0.0594839		727	0.732255	0.708274	0.701076	0.988144	0.956468	0.96305		44.2	0.255888	0.248194	0.261974
44.4	0.0485422	0.0547213	0.0523549	0.0497543	0.0554781	0.0594028		727.2	0.732474	0.707688	0.70064	0.987579	0.956453	0.963943		44.4	0.255105	0.248765	0.263303
44.6	0.0485686	0.0538656	0.0522329	0.0498493	0.0559885	0.0597368		727.4	0.732492	0.707471	0.701281	0.987382	0.956035	0.963665		44.6	0.254889	0.248564	0.262384
44.8	0.0488981	0.0546736	0.0526314	0.05085	0.0558473	0.0600469		727.6	0.731801	0.707436	0.701322	0.987574	0.956168	0.96456		44.8	0.255773	0.248732	0.263238
45	0.0490163	0.0541119	0.053404	0.0506366	0.0568459	0.0608184		727.8	0.732664	0.706706	0.702041	0.986915	0.956172	0.96435		45	0.254251	0.249466	0.262309
45.2	0.0501539	0.0551565	0.0532166	0.0516252	0.0562017	0.0603382		728	0.732667	0.707612	0.701986	0.985967	0.955313	0.964842		45.2	0.2533	0.247701	0.262855
45.4	0.0499681	0.0549265	0.0531231	0.0515207	0.0566477	0.0612519		728.2	0.732746	0.708011	0.702273	0.98658	0.955859	0.964442		45.4	0.253834	0.247848	0.262169
45.6	0.0500354	0.0549732	0.0535463	0.0506749	0.0566477	0.0609982		728.4	0.732246	0.707682	0.701345	0.986844	0.954898	0.964532		45.6	0.254598	0.247216	0.263187
45.8	0.0501957	0.055372	0.0541102	0.0508543	0.0576483	0.0606421		728.6	0.731826	0.707917	0.701562	0.986438	0.95487	0.96511		45.8	0.254612	0.246953	0.263547
46	0.0498241	0.0562407	0.0543698	0.0509249	0.0577549	0.061445		728.8	0.731756	0.708051	0.701957	0.986274	0.955	0.964868		46	0.254518	0.246949	0.262911
46.2	0.0505776	0.0555992	0.0537904	0.0509032	0.0579755	0.061743		729	0.731639	0.708045	0.701789	0.986998	0.954874	0.964826		46.2	0.255359	0.246829	0.263037
46.4	0.0510586	0.0560819	0.0534693	0.0512334	0.0584598	0.0614649		729.2	0.731576	0.707736	0.702148	0.987072	0.955045	0.966045		46.4	0.255497	0.247309	0.263896
46.6	0.0511764	0.056243	0.0535461	0.0508012	0.059038	0.0622094		729.4	0.731605	0.706225	0.701696	0.986693	0.955087	0.966143		46.6	0.255088	0.248861	0.264446
46.8	0.0521641	0.0557432	0.052955	0.0513768	0.0600219	0.0623456		729.6	0.731381	0.706775	0.702307	0.986991	0.955031	0.966013		46.8	0.25561	0.248255	0.263706
47	0.0518858	0.0564518	0.053499	0.051968	0.0595604	0.0628659		729.8	0.731091	0.705987	0.702615	0.987134	0.954911	0.965546		47	0.256043	0.248924	0.262932
47.2	0.0523473	0.0568564	0.0536488	0.0521107	0.0592061	0.0634912		730	0.731518	0.70608	0.702223	0.987404	0.95451	0.965207		47.2	0.255886	0.24843	0.262984
47.4	0.0535243	0.0572986	0.0545899	0.051845	0.0604843	0.0636072		730.2	0.730916	0.705812	0.702019	0.98781	0.954487	0.965662		47.4	0.256893	0.248675	0.263643
47.6	0.0537458	0.0576822	0.0541503	0.0522134	0.0610798	0.0635682		730.4	0.730997	0.706794	0.702549	0.987847	0.954656	0.965201		47.6	0.256851	0.247862	0.262652
47.8	0.0542114	0.0586376	0.054549	0.0525099	0.0603219	0.0639762		730.6	0.731449	0.705918	0.701528	0.987836	0.955058	0.964925		47.8	0.256387	0.24914	0.263397
48	0.0542678	0.0587164	0.0558208	0.0529901	0.0607369	0.0642514		730.8	0.732117	0.706609	0.701773	0.987475	0.954819	0.964339		48	0.255358	0.24821	0.262566
48.2	0.0541942	0.0598517	0.0559903	0.0534794	0.0609692	0.064322		731	0.732077	0.706022	0.701466	0.988008	0.955065	0.963808		48.2	0.255931	0.249042	0.262341
48.4	0.0546887	0.0599784	0.0566057	0.0532982	0.061007	0.0634923		731.2	0.732438	0.705829	0.701187	0.987656	0.954659	0.964531		48.4	0.255218	0.24883	0.263344
48.6	0.0554	0.0598791	0.0568144	0.0537319	0.0612543	0.0645343		731.4	0.732541	0.705301	0.701811	0.988289	0.954861	0.964572		48.6	0.255748	0.24956	0.262761
48.8	0.0553286	0.0605139	0.0581265	0.0540476	0.0612354	0.0640895		731.6	0.732447	0.705973	0.701959	0.988093	0.954564	0.964918		48.8	0.255646	0.248591	0.262959
49	0.0554852	0.0603477	0.0583414	0.0540623	0.0616707	0.0646593		731.8	0.732571	0.705539	0.702272	0.987407	0.954423	0.964489		49	0.254836	0.248884	0.262217
49.2	0.0557682	0.0616743	0.0581208	0.0542954	0.0616141	0.0640201		732	0.732545	0.706402	0.701609	0.986985	0.954095	0.964679		49.2	0.254439	0.247693	0.26307
49.4	0.0558615	0.0613177	0.0585343	0.053807	0.0613938	0.0650957		732.2	0.73254	0.706331	0.701736	0.988478	0.95521	0.964348		49.4	0.255938	0.24888	0.262611
49.6	0.0568051	0.0613694	0.058755	0.0536665	0.0619064	0.0644205		732.4	0.73191	0.705854	0.701767	0.987818	0.954596	0.964389		49.6	0.255908	0.248743	0.262622
49.8	0.0568746	0.0624515	0.0589441	0.0540638	0.0621414	0.06462		732.6	0.732163	0.706443	0.701986	0.987869	0.954862	0.964647		49.8	0.255707	0.248419	0.262662
50	0.0571684	0.0622422	0.0586311	0.0544518	0.0612534	0.0655789		732.8	0.73132	0.706371	0.702712	0.987366	0.95565	0.965042		50	0.256046	0.249279	0.26233
50.2	0.0574785	0.0617966	0.0581383	0.0544779	0.0612164	0.0658463		733	0.730657	0.705767	0.702762	0.987977	0.955512	0.965018		50.2	0.25732	0.249745	0.262256
50.4	0.0575239	0.0623549	0.0583538	0.054679	0.0623514	0.0659399		733.2	0.730713	0.706145	0.702517	0.987718	0.956183	0.966151		50.4	0.257005	0.250038	0.263634
50.6	0.0578021	0.0621365	0.0583878	0.0550026	0.0627591	0.0670285		733.4	0.731062	0.705925	0.70272	0.987731	0.956035	0.964948		50.6	0.256669	0.25011	0.262228
50.8	0.0574941	0.0613547	0.0580215	0.0553066	0.0631173	0.0675227		733.6	0.730384	0.706321	0.702022	0.987605	0.95647	0.965079		50.8	0.257221	0.250148	0.263057
51	0.0573532	0.0626639	0.0590621	0.0560686	0.0629716	0.0681417		733.8	0.730327	0.705258	0.702369	0.987544	0.956198	0.964968		51	0.257217	0.250941	0.262599
51.2	0.0578559	0.0630636	0.059134	0.0561194	0.0635179	0.0685573		734	0.730671	0.704806	0.702711	0.987594	0.955921	0.964798		51.2	0.256924	0.251115	0.262087
51.4	0.057833	0.0628824	0.05982	0.0560013	0.0641267	0.0685645		734.2	0.730757	0.704983	0.703092	0.987851	0.956208	0.964538		51.4	0.257094	0.251224	0.261446
51.6	0.0582161	0.0622653	0.0597102	0.0563017	0.0639548	0.0687209		734.4	0.731805	0.705581	0.702503	0.987204	0.956442	0.963762		51.6	0.255399	0.250861	0.261258
51.8	0.0576725	0.0627488	0.0604386	0.0571515	0.0637076	0.0687192		734.6	0.73185	0.704954	0.70241	0.987138	0.956139	0.963892		51.8	0.255288	0.251185	0.261482
52	0.0576745	0.0629727	0.061616	0.0576513	0.0644053	0.0693088		734.8	0.731928	0.705503	0.702252	0.987382	0.955984	0.962997		52	0.255454	0.250481	0.260745
52.2	0.0579493	0.0635175	0.0614661	0.0580052	0.0645019	0.06847		735	0.731739	0.705935	0.70211	0.987502	0.955478	0.963114		52.2	0.255764	0.249544	0.261004
52.4	0.058221	0.0633982	0.0619123	0.0583234	0.0644538	0.0689156		735.2	0.73254	0.706224	0.70139	0.987311	0.955432	0.963275		52.4	0.254771	0.249208	0.261885
52.6	0.0586807	0.0638836	0.0621182	0.0582234	0.0650161	0.0694203		735.4	0.732343	0.706404	0.70201	0.987649	0.955456	0.963353		52.6	0.255306	0.249052	0.261343
52.8	0.0584395	0.0645666	0.0622647	0.0588239	0.0645965	0.0693742		735.6	0.732782	0.706231	0.701641	0.987038	0.954044	0.962838		52.8	0.254256	0.247813	0.261197
53	0.0586255	0.0644359	0.0617679	0.0591742	0.0648405	0.0703616		735.8	0.733629	0.706102	0.701975	0.987243	0.953954	0.962527		53	0.253614	0.247852	0.260552
53.2	0.0593944	0.0659151	0.0619994	0.0588579	0.065248	0.0701001		736	0.733552	0.706462	0.701661	0.987381	0.954054	0.962141		53.2	0.253828	0.247592	0.26048
53.4	0.0597685	0.0654902	0.0619827	0.0594088	0.0650714	0.0710371		736.2	0.73364	0.706354	0.702275	0.988153	0.954284	0.961662		53.4	0.254513	0.24793	0.259387
53.6	0.0605849	0.0666486	0.0617726	0.0590747	0.0655241	0.0705202		736.4	0.733522	0.706501	0.701936	0.987943	0.953635	0.961614		53.6	0.254421	0.247133	0.259678
53.8	0.0607132	0.0671886	0.0621971	0.058944	0.0649155	0.0713222		736.6	0.732818	0.706639	0.701576	0.988193	0.954247	0.962292		53.8	0.255375	0.247608	0.260716
54	0.0618491	0.0672929	0.0622843	0.0593397	0.0651775	0.0717485		736.8	0.732582	0.706578	0.701287	0.987927	0.954845	0.962499		54	0.255345	0.248267	0.261212
54.2	0.0622981	0.0677243	0.0628303	0.0594274	0.0661518	0.0719178		737	0.732354	0.706449	0.701605	0.988254	0.954093	0.962992		54.2	0.2559	0.247644	0.261388
54.4	0.0622543	0.0680753	0.0635126	0.0601981	0.066854	0.0720825		737.2	0.732628	0.706518	0.701904	0.988495	0.954763	0.96377		54.4	0.255866	0.248245	0.261865
54.6	0.0629022	0.0683621	0.0638626	0.060442	0.067251	0.0724675		737.4	0.732008	0.706448	0.701728	0.988861	0.954273	0.962816		54.6	0.256854	0.247825	0.261088
54.8	0.0622222	0.0679492	0.0636886	0.061013	0.0678947	0.0727712		737.6	0.731384	0.705928	0.701129	0.988624	0.954856	0.962832		54.8	0.257239	0.248928	0.261703
55	0.0629401	0.0691724	0.064579	0.0613414	0.0677935	0.0733882		737.8	0.731487	0.705807	0.701943	0.989084	0.954709	0.963227		55	0.257597	0.248902	0.261285
55.2	0.062428	0.0689572	0.0647563	0.0605491	0.0680198	0.0734947		738	0.731687	0.704868	0.70194	0.988844	0.95506	0.963149		55.2	0.257157	0.250192	0.261209
55.4	0.0630926	0.0685749	0.0658222	0.0609282	0.0682761	0.0736886		738.2	0.73136	0.705583	0.702136	0.989023	0.955047	0.962497		55.4	0.257663	0.249463	0.260362
55.6	0.062899	0.0687723	0.066243	0.0605892	0.0683841	0.0737686		738.4	0.731796	0.705121	0.701834	0.989023	0.954696	0.962798		55.6	0.257227	0.249575	0.260964
55.8	0.0627504	0.0691812	0.0666563	0.0616739	0.068831	0.0740697		738.6	0.730989	0.705313	0.701955	0.989362	0.954348	0.963314		55.8	0.258374	0.249034	0.261359
56	0.0634914	0.0692231	0.0667926	0.0616467	0.0696949	0.0753582		738.8	0.731275	0.705649	0.701727	0.988879	0.954291	0.962528		56	0.257604	0.248642	0.260801
56.2	0.06372	0.069701	0.0666302	0.0614477	0.0696963	0.0744612		739	0.731596	0.705689	0.702083	0.988928	0.953775	0.962983		56.2	0.257332	0.248086	0.2609
56.4	0.0634276	0.070459	0.066994	0.0618428	0.0701495	0.0749306		739.2	0.732107	0.705617	0.701827	0.988495	0.954448	0.962469		56.4	0.256388	0.248831	0.260642
56.6	0.0638565	0.07136	0.0671063	0.0611554	0.0704798	0.0747964		739.4	0.731575	0.704665	0.702619	0.988724	0.953796	0.962354		56.6	0.257149	0.249131	0.259735
56.8	0.0640166	0.0711295	0.0671086	0.0619088	0.0703273	0.0751075		739.6	0.732534	0.704108	0.702355	0.988077	0.953541	0.961755		56.8	0.255544	0.249433	0.2594
57	0.0644194	0.0718099	0.0664482	0.0619375	0.07121	0.0753177		739.8	0.732488	0.70428	0.702959	0.988502	0.953848	0.961589		57	0.256014	0.249568	0.25863
57.2	0.0650241	0.0724214	0.0668419	0.0616444	0.0717996	0.0745475		740	0.732691	0.703854	0.702393	0.988738	0.953558	0.96184		57.2	0.256046	0.249704	0.259447
57.4	0.0646408	0.0729203	0.0671424	0.062053	0.0717283	0.0753708		740.2	0.732449	0.704078	0.702347	0.987666	0.953874	0.961213		57.4	0.255217	0.249796	0.258866
57.6	0.0656223	0.0736311	0.0676005	0.0612231	0.0722819	0.0749381		740.4	0.732936	0.704091	0.702149	0.987562	0.953363	0.961676		57.6	0.254626	0.249273	0.259527
57.8	0.0658993	0.073667	0.0682259	0.0614897	0.0721346	0.0754864		740.6	0.732719	0.704054	0.702038	0.987658	0.954364	0.961893		57.8	0.254938	0.25031	0.259856
58	0.0661066	0.0743811	0.068503	0.0621108	0.0735115	0.0755325		740.8	0.732653	0.704172	0.701461	0.987538	0.954028	0.961957		58	0.254885	0.249856	0.260496
58.2	0.0658326	0.0739204	0.0682945	0.0626789	0.0731055	0.0757464		741	0.732703	0.70396	0.701656	0.987385	0.953744	0.962407		58.2	0.254682	0.249784	0.260751
58.4	0.06622	0.0736402	0.0685452	0.0635084	0.0730369	0.0759246		741.2	0.73276	0.704986	0.701489	0.988141	0.954335	0.963019		58.4	0.25538	0.249349	0.261529
58.6	0.0666268	0.0733873	0.0684261	0.0636698	0.0730261	0.0763837		741.4	0.732386	0.705078	0.700912	0.9876	0.95464	0.961993		58.6	0.255214	0.249562	0.261081
58.8	0.0661521	0.0730468	0.0685605	0.0642113	0.0729908	0.0770238		741.6	0.732292	0.704858	0.700877	0.987776	0.955078	0.961643		58.8	0.255484	0.25022	0.260766
59	0.0660596	0.0735077	0.0684241	0.064392	0.0727272	0.0771388		741.8	0.731975	0.705745	0.701215	0.987727	0.954834	0.962535		59	0.255752	0.249089	0.26132
59.2	0.0663129	0.0737532	0.0699517	0.064366	0.0730923	0.0774803		742	0.732653	0.704274	0.700888	0.987337	0.955212	0.962128		59.2	0.254684	0.250938	0.26124
59.4	0.067087	0.0735524	0.0702998	0.0643498	0.0730184	0.0783062		742.2	0.732715	0.705032	0.70139	0.987027	0.954751	0.962432		59.4	0.254312	0.249719	0.261042
59.6	0.0664516	0.0737807	0.0703119	0.0648208	0.0725073	0.0787606		742.4	0.732524	0.704682	0.701686	0.987452	0.955239	0.963017		59.6	0.254928	0.250557	0.261331
59.8	0.0674999	0.0736212	0.07144	0.0659755	0.0732924	0.0793191		742.6	0.731889	0.704625	0.701782	0.987103	0.954959	0.962595		59.8	0.255213	0.250334	0.260813
60	0.0681112	0.074292	0.0715037	0.0659911	0.0731821	0.0800461		742.8	0.732454	0.704956	0.702423	0.987178	0.954557	0.962659		60	0.254725	0.249601	0.260235
60.2	0.068352	0.0751755	0.072144	0.0662011	0.0728658	0.0795408		743	0.732342	0.704973	0.702549	0.987657	0.954732	0.962809		60.2	0.255316	0.249759	0.26026
60.4	0.0678833	0.0760334	0.0728415	0.066237	0.0727314	0.0802003		743.2	0.732316	0.705215	0.702385	0.987549	0.954993	0.962821		60.4	0.255233	0.249778	0.260436
60.6	0.0690513	0.0764825	0.0725393	0.0667476	0.0731861	0.0807706		743.4	0.732087	0.704718	0.703322	0.98787	0.954226	0.962944		60.6	0.255783	0.249508	0.259623
60.8	0.0691741	0.0763006	0.0726197	0.0671122	0.0735656	0.0804853		743.6	0.732346	0.70443	0.702802	0.98775	0.954357	0.962173		60.8	0.255404	0.249927	0.259371
61	0.0691697	0.0771809	0.0728698	0.0675928	0.0744277	0.0807899		743.8	0.73242	0.70455	0.703288	0.987639	0.954021	0.962446		61	0.25522	0.249471	0.259158
61.2	0.0696298	0.077285	0.0736906	0.0676085	0.0750679	0.0811035		744	0.732267	0.704238	0.70243	0.987515	0.953849	0.962382		61.2	0.255248	0.249611	0.259952
61.4	0.0701566	0.07772	0.0742016	0.067553	0.0752256	0.0815247		744.2	0.731581	0.70541	0.702958	0.986357	0.953473	0.961602		61.4	0.254776	0.248063	0.258644
61.6	0.0709064	0.077707	0.0739992	0.0670188	0.0758474	0.0808717		744.4	0.732637	0.705868	0.702429	0.987429	0.953008	0.961373		61.6	0.254792	0.247141	0.258944
61.8	0.0709269	0.0769655	0.0744016	0.0674183	0.0759155	0.0813387		744.6	0.73217	0.705801	0.701636	0.987097	0.952935	0.960891		61.8	0.254928	0.247134	0.259256
62	0.0714627	0.0775171	0.0739437	0.0678606	0.0765946	0.0812638		744.8	0.731588	0.70647	0.701117	0.987263	0.953056	0.960748		62	0.255674	0.246586	0.259632
62.2	0.071627	0.076119	0.0737596	0.0681626	0.0758386	0.0811842		745	0.732486	0.706853	0.700909	0.987588	0.953358	0.960839		62.2	0.255102	0.246505	0.25993
62.4	0.0722092	0.0763282	0.0739922	0.0682684	0.0766545	0.0811926		745.2	0.732684	0.707418	0.701512	0.987876	0.953905	0.960341		62.4	0.255192	0.246486	0.258829
62.6	0.0721377	0.0762231	0.0734274	0.0685211	0.0770708	0.0813161		745.4	0.732074	0.70679	0.701281	0.986903	0.953813	0.959874		62.6	0.254829	0.247022	0.258593
62.8	0.0718277	0.0763133	0.0737397	0.0683236	0.0773863	0.0814554		745.6	0.731713	0.707423	0.701339	0.98731	0.953142	0.959681		62.8	0.255597	0.24572	0.258343
63	0.0720139	0.076667	0.0736301	0.0685212	0.0773492	0.0815		745.8	0.732136	0.707369	0.701311	0.987638	0.953054	0.959496		63	0.255501	0.245685	0.258185
63.2	0.0730485	0.0769524	0.075621	0.0689123	0.0769137	0.081977		746	0.732029	0.706479	0.700989	0.986845	0.953324	0.959111		63.2	0.254816	0.246845	0.258122
63.4	0.0731188	0.0773214	0.075368	0.0692042	0.0769872	0.0824828		746.2	0.73119	0.706785	0.70156	0.987194	0.953533	0.959429		63.4	0.256004	0.246748	0.257869
63.6	0.0734512	0.0777812	0.0756434	0.0703605	0.0768731	0.0825005		746.4	0.730928	0.706751	0.701221	0.987266	0.954062	0.959316		63.6	0.256338	0.247311	0.258095
63.8	0.0737008	0.0780671	0.0763116	0.0703468	0.0772834	0.0829103		746.6	0.731026	0.706204	0.700924	0.987692	0.953673	0.95929		63.8	0.256666	0.247469	0.258366
64	0.0739244	0.0789772	0.0759524	0.0709006	0.0771591	0.0839759		746.8	0.731236	0.70671	0.701951	0.988367	0.953732	0.960501		64	0.25713	0.247023	0.25855
64.2	0.0736031	0.079736	0.0764929	0.0708775	0.0776651	0.0842342		747	0.730966	0.707071	0.70136	0.988252	0.953714	0.960668		64.2	0.257287	0.246643	0.259307
64.4	0.0735015	0.0803673	0.0766881	0.0712538	0.078131	0.0848473		747.2	0.731732	0.707018	0.701558	0.987815	0.953586	0.960881		64.4	0.256082	0.246568	0.259323
64.6	0.0740848	0.0806951	0.076836	0.0720336	0.0790531	0.0849529		747.4	0.731476	0.706089	0.701388	0.988518	0.953683	0.960989		64.6	0.257042	0.247594	0.259601
64.8	0.0738956	0.0807921	0.0772697	0.0714656	0.0797133	0.0851504		747.6	0.731444	0.706322	0.700942	0.988277	0.953614	0.961139		64.8	0.256833	0.247291	0.260197
65	0.073893	0.0810474	0.0773033	0.0724807	0.0802173	0.0853445		747.8	0.73068	0.70655	0.70133	0.988019	0.953455	0.961484		65	0.257339	0.246905	0.260154
65.2	0.0747166	0.0813521	0.0776664	0.0720513	0.0805784	0.0858292		748	0.730646	0.70663	0.701033	0.987695	0.953133	0.961441		65.2	0.257049	0.246504	0.260408
65.4	0.0750276	0.0812342	0.077552	0.0718251	0.08068	0.0855398		748.2	0.731082	0.707014	0.701635	0.987616	0.952971	0.961389		65.4	0.256534	0.245957	0.259754
65.6	0.0746191	0.0811078	0.0784713	0.0725354	0.0808537	0.0857818		748.4	0.731968	0.707235	0.701014	0.987231	0.953303	0.961121		65.6	0.255262	0.246068	0.260107
65.8	0.0748765	0.0815389	0.0786027	0.0724582	0.0812021	0.0863117		748.6	0.731712	0.706563	0.700966	0.986678	0.952355	0.96127		65.8	0.254966	0.245792	0.260305
66	0.0752852	0.0815156	0.0788847	0.072875	0.0817096	0.0861829		748.8	0.731794	0.707332	0.700917	0.987626	0.953118	0.961681		66	0.255832	0.245786	0.260764
66.2	0.0755883	0.0811901	0.0797589	0.0728909	0.0817997	0.085845		749	0.73227	0.706784	0.701473	0.987432	0.953218	0.962		66.2	0.255162	0.246434	0.260527
66.4	0.0753515	0.0808618	0.0793341	0.0728917	0.0824168	0.0860559		749.2	0.7324	0.706768	0.702016	0.987093	0.952797	0.961318		66.4	0.254693	0.246028	0.259302
66.6	0.0758235	0.080947	0.0791634	0.0730288	0.0829552	0.0863881		749.4	0.732124	0.706506	0.701958	0.987313	0.952202	0.961051		66.6	0.255189	0.245696	0.259094
66.8	0.0761756	0.0812501	0.0803646	0.0734419	0.0830307	0.0868648		749.6	0.732239	0.706302	0.702168	0.987796	0.952351	0.960814		66.8	0.255558	0.246049	0.258645
67	0.0764665	0.0818351	0.0811049	0.0737961	0.0827493	0.0873463		749.8	0.732274	0.705311	0.701877	0.988129	0.953132	0.960706		67	0.255856	0.247821	0.258829
67.2	0.0764176	0.0816119	0.081631	0.0747167	0.0822788	0.0875156		750	0.731909	0.705484	0.701919	0.987491	0.953079	0.96082		67.2	0.255583	0.247595	0.258901
67.4	0.0768413	0.0822994	0.0813776	0.0753184	0.083079	0.0882121		750.2	0.731769	0.704867	0.701572	0.988283	0.953219	0.960841		67.4	0.256515	0.248352	0.259269
67.6	0.0768944	0.0835338	0.0816753	0.0756334	0.0830793	0.0882641		750.4	0.732108	0.705078	0.701233	0.98825	0.95325	0.960287		67.6	0.256143	0.248172	0.259054
67.8	0.0772779	0.0838088	0.081782	0.0756367	0.0837098	0.089077		750.6	0.732063	0.704511	0.702041	0.989145	0.953136	0.960192		67.8	0.257082	0.248625	0.258151
68	0.0772294	0.0843842	0.0824433	0.0763491	0.0841867	0.0894879		750.8	0.732207	0.705416	0.701766	0.989026	0.952839	0.960415		68	0.256819	0.247423	0.258649
68.2	0.0776224	0.0846824	0.083406	0.0758847	0.0843161	0.0889896		751	0.732593	0.705233	0.70107	0.989117	0.952984	0.960284		68.2	0.256523	0.247752	0.259214
68.4	0.0778386	0.0846741	0.0829498	0.0762498	0.0846936	0.0891714		751.2	0.732394	0.705531	0.701575	0.988966	0.95268	0.960629		68.4	0.256573	0.247149	0.259054
68.6	0.0783691	0.0847993	0.0831239	0.0766484	0.0845941	0.0891948		751.4	0.731897	0.705431	0.70134	0.989635	0.952814	0.96115		68.6	0.257739	0.247384	0.259811
68.8	0.0784148	0.0857373	0.0829531	0.0763421	0.0844996	0.0892922		751.6	0.731469	0.706465	0.70108	0.988839	0.952647	0.960961		68.8	0.25737	0.246182	0.259882
69	0.0788393	0.0858516	0.0831452	0.0768458	0.084956	0.0894284		751.8	0.73131	0.705742	0.701498	0.988711	0.952525	0.960804		69	0.257401	0.246782	0.259307
69.2	0.0792906	0.0864215	0.0831386	0.0759469	0.0848687	0.090595		752	0.73235	0.705847	0.701465	0.988295	0.952017	0.961136		69.2	0.255945	0.24617	0.259671
69.4	0.0789854	0.0867388	0.0836115	0.076108	0.0850216	0.0904692		752.2	0.731988	0.705628	0.701867	0.988075	0.952387	0.960938		69.4	0.256087	0.246759	0.25907
69.6	0.0795023	0.0870494	0.0846044	0.0766971	0.0852558	0.0909513		752.4	0.732051	0.706301	0.701652	0.987555	0.952218	0.961209		69.6	0.255504	0.245916	0.259557
69.8	0.0800737	0.0876299	0.0836734	0.0763429	0.0859489	0.0912646		752.6	0.731438	0.706241	0.701542	0.987732	0.951863	0.961627		69.8	0.256294	0.245622	0.260085
70	0.0806895	0.0870589	0.0842303	0.0764785	0.0860859	0.0905703		752.8	0.731953	0.707218	0.702014	0.988144	0.95225	0.961785		70	0.25619	0.245032	0.259771
70.2	0.0805671	0.0876962	0.084316	0.076822	0.0862929	0.0907055		753	0.732205	0.707113	0.702472	0.988018	0.952682	0.961662		70.2	0.255814	0.245569	0.25919
70.4	0.0809383	0.0871008	0.0842687	0.0764788	0.0864687	0.0908048		753.2	0.7323	0.707205	0.701629	0.987521	0.952123	0.960663		70.4	0.255221	0.244918	0.259034
70.6	0.0817374	0.0882345	0.0836049	0.0771986	0.0864207	0.0912228		753.4	0.732201	0.706797	0.701865	0.988232	0.952664	0.960791		70.6	0.256031	0.245867	0.258927
70.8	0.0820873	0.0886491	0.0853522	0.0775578	0.0869338	0.0919857		753.6	0.732731	0.706838	0.702098	0.987869	0.953029	0.960879		70.8	0.255139	0.246191	0.258781
71	0.0822378	0.0881924	0.085221	0.0773846	0.0867922	0.092213		753.8	0.732929	0.706002	0.701664	0.987884	0.952796	0.960538		71	0.254955	0.246794	0.258874
71.2	0.0822329	0.088111	0.0855087	0.0783471	0.0875228	0.0926007		754	0.733177	0.706919	0.701208	0.988223	0.952973	0.960031		71.2	0.255047	0.246055	0.258823
71.4	0.0827491	0.0893986	0.0855236	0.0784651	0.0878188	0.092634		754.2	0.733383	0.706043	0.700949	0.988211	0.952529	0.959418		71.4	0.254828	0.246486	0.258469
71.6	0.0827893	0.0898313	0.0863409	0.0784402	0.088426	0.092733		754.4	0.732654	0.706037	0.701079	0.988213	0.952981	0.958766		71.6	0.255558	0.246944	0.257687
71.8	0.0831728	0.0896284	0.0861882	0.0787516	0.0884792	0.0929172		754.6	0.733361	0.705508	0.700472	0.988817	0.953377	0.9595		71.8	0.255456	0.247869	0.259028
72	0.0834109	0.089405	0.0871936	0.0788583	0.0890008	0.0926494		754.8	0.733563	0.705839	0.699648	0.988847	0.95329	0.959082		72	0.255284	0.247451	0.259434
72.2	0.0837791	0.0894833	0.0875175	0.0788385	0.0883625	0.0930505		755	0.73362	0.705921	0.699719	0.988998	0.953607	0.959394		72.2	0.255378	0.247686	0.259675
72.4	0.0839191	0.0895548	0.0872271	0.0793313	0.0892864	0.0933422		755.2	0.733022	0.706232	0.700244	0.988984	0.953558	0.959658		72.4	0.255961	0.247326	0.259414
72.6	0.0847448	0.0897391	0.0878677	0.0794969	0.0887706	0.0938256		755.4	0.733156	0.706313	0.700135	0.988344	0.953112	0.959255		72.6	0.255188	0.246799	0.25912
72.8	0.0850963	0.0905171	0.0880354	0.07931	0.0895312	0.094413		755.6	0.733032	0.705823	0.699675	0.988658	0.953032	0.959198		72.8	0.255625	0.247209	0.259522
73	0.0858068	0.0894832	0.0879459	0.0793574	0.0901607	0.0952779		755.8	0.7332	0.706258	0.700102	0.989054	0.952806	0.959473		73	0.255854	0.246548	0.259371
73.2	0.0855541	0.0899318	0.0879686	0.0794807	0.0902788	0.0959925		756	0.733061	0.706434	0.70005	0.988717	0.952903	0.960074		73.2	0.255656	0.246469	0.260024
73.4	0.0852091	0.0903836	0.0885719	0.0801855	0.0911615	0.0957469		756.2	0.732285	0.705594	0.70004	0.988641	0.95282	0.960289		73.4	0.256355	0.247226	0.260249
73.6	0.085558	0.0906342	0.0888723	0.0807863	0.0913864	0.0966483		756.4	0.732137	0.706447	0.700154	0.988521	0.953232	0.96062		73.6	0.256384	0.246784	0.260466
73.8	0.0856002	0.0909873	0.088245	0.081033	0.0921129	0.0962478		756.6	0.731886	0.705924	0.700585	0.988526	0.952786	0.961141		73.8	0.25664	0.246862	0.260556
74	0.08601	0.0912575	0.088605	0.0811077	0.0922671	0.0961369		756.8	0.73245	0.706386	0.700836	0.988685	0.952428	0.961991		74	0.256235	0.246043	0.261155
74.2	0.0863623	0.0921482	0.0888882	0.0815998	0.0921154	0.0964902		757	0.732153	0.706264	0.700606	0.98874	0.952589	0.961856		74.2	0.256588	0.246325	0.26125
74.4	0.086676	0.0921811	0.0894038	0.0819511	0.0918928	0.0964733		757.2	0.731534	0.705356	0.700463	0.987834	0.951923	0.962053		74.4	0.2563	0.246567	0.261589
74.6	0.0862542	0.0928544	0.0891173	0.0824281	0.0923984	0.0969273		757.4	0.731675	0.705487	0.701499	0.988982	0.952458	0.962018		74.6	0.257306	0.24697	0.260518
74.8	0.0860957	0.0925016	0.0906327	0.0824804	0.0935057	0.0971333		757.6	0.731921	0.705643	0.701212	0.988348	0.952459	0.961551		74.8	0.256427	0.246816	0.260339
75	0.0858471	0.0924588	0.0902034	0.0830789	0.0933182	0.0972763		757.8	0.73203	0.705052	0.700197	0.988659	0.952168	0.961397		75	0.256629	0.247115	0.261199
75.2	0.0860427	0.0927992	0.0906613	0.0834505	0.093398	0.0976714		758	0.731954	0.705505	0.700549	0.988548	0.952686	0.961958		75.2	0.256594	0.247181	0.26141
75.4	0.085973	0.0939468	0.0908437	0.0837747	0.0934194	0.0972871		758.2	0.731946	0.704457	0.70059	0.988403	0.952545	0.962067		75.4	0.256457	0.248088	0.261477
75.6	0.0862019	0.0934416	0.0913543	0.0838389	0.0934983	0.0978382		758.4	0.731333	0.704747	0.700102	0.988882	0.9532	0.962058		75.6	0.257549	0.248453	0.261956
75.8	0.0865519	0.0942639	0.0912643	0.0842587	0.093205	0.0980133		758.6	0.732227	0.70498	0.699804	0.988471	0.953584	0.962089		75.8	0.256244	0.248605	0.262285
76	0.0870676	0.0940076	0.0921007	0.0842318	0.0934909	0.0982586		758.8	0.732015	0.705674	0.700327	0.988489	0.953674	0.961373		76	0.256475	0.248	0.261046
76.2	0.0870274	0.0942418	0.0923075	0.0850497	0.0932659	0.0988759		759	0.731816	0.705882	0.700482	0.988655	0.953557	0.96142		76.2	0.256839	0.247675	0.260938
76.4	0.0883463	0.0943853	0.0924341	0.0850779	0.0945272	0.0991835		759.2	0.731887	0.705408	0.700216	0.988717	0.953602	0.960854		76.4	0.256829	0.248194	0.260638
76.6	0.0887251	0.0940839	0.092553	0.0852565	0.0941422	0.099491		759.4	0.732279	0.706079	0.699778	0.988002	0.952923	0.960291		76.6	0.255724	0.246843	0.260513
76.8	0.0893742	0.0950745	0.0928016	0.0856756	0.0947998	0.0999456		759.6	0.732695	0.705908	0.6991	0.988749	0.953611	0.960272		76.8	0.256054	0.247703	0.261172
77	0.0894823	0.0940473	0.0931028	0.0854683	0.0947869	0.0999793		759.8	0.732573	0.705835	0.699358	0.988697	0.953456	0.960564		77	0.256124	0.247621	0.261206
77.2	0.0897462	0.0952999	0.0927441	0.0857443	0.0956459	0.10108		760	0.732276	0.705483	0.699494	0.988141	0.953293	0.960792		77.2	0.255865	0.247809	0.261298
77.4	0.0896159	0.0963726	0.0930105	0.0856802	0.0954289	0.100363		760.2	0.732426	0.704985	0.70013	0.988206	0.952873	0.960548		77.4	0.255781	0.247888	0.260418
77.6	0.090675	0.0960544	0.0929998	0.0855842	0.0954593	0.10081		760.4	0.732186	0.705347	0.70017	0.987537	0.953229	0.960471		77.6	0.255352	0.247881	0.260301
77.8	0.0909925	0.0963635	0.0931872	0.085787	0.0959474	0.101069		760.6	0.732099	0.704954	0.699753	0.987908	0.952419	0.960602		77.8	0.255809	0.247465	0.260848
78	0.0915288	0.0972647	0.0932859	0.0858914	0.0961462	0.101176		760.8	0.732103	0.70581	0.699517	0.987693	0.952399	0.961342		78	0.25559	0.246589	0.261825
78.2	0.0915627	0.0976227	0.0934179	0.0861066	0.0961997	0.101746		761	0.731738	0.705594	0.699696	0.987737	0.952401	0.960878		78.2	0.255999	0.246807	0.261181
78.4	0.0911215	0.0975459	0.0938144	0.0865405	0.0961259	0.102383		761.2	0.731525	0.705127	0.699725	0.987288	0.951858	0.960615		78.4	0.255764	0.246731	0.260891
78.6	0.0909748	0.0974805	0.0939799	0.0860192	0.0965903	0.102328		761.4	0.732251	0.70578	0.700217	0.987809	0.951391	0.960522		78.6	0.255558	0.245611	0.260305
78.8	0.0911969	0.097476	0.0951503	0.0862893	0.0970231	0.10271		761.6	0.731882	0.705942	0.699363	0.987631	0.951419	0.960451		78.8	0.255748	0.245477	0.261088
79	0.0919294	0.097716	0.0947202	0.0866025	0.0967774	0.102885		761.8	0.732318	0.705086	0.699579	0.987596	0.950121	0.960422		79	0.255277	0.245035	0.260844
79.2	0.092012	0.0976533	0.0955832	0.0869298	0.0969412	0.103143		762	0.732052	0.705459	0.700068	0.987397	0.950907	0.961304		79.2	0.255345	0.245448	0.261236
79.4	0.0921032	0.098723	0.0958732	0.0868764	0.0971761	0.102809		762.2	0.73202	0.704863	0.700667	0.987488	0.950334	0.960559		79.4	0.255468	0.245471	0.259891
79.6	0.0923929	0.0985926	0.0957217	0.0875462	0.0975449	0.103165		762.4	0.731263	0.705467	0.700556	0.987049	0.950816	0.96073		79.6	0.255786	0.245349	0.260174
79.8	0.0926357	0.0996042	0.0959992	0.0877483	0.0977045	0.103537		762.6	0.731931	0.705114	0.701091	0.986614	0.950655	0.960019		79.8	0.254683	0.245541	0.258928
80	0.0928704	0.0989563	0.0959861	0.0877831	0.0981548	0.103192		762.8	0.731984	0.704238	0.702076	0.987077	0.950818	0.960135		80	0.255093	0.24658	0.258059
80.2	0.0930255	0.0986642	0.0954623	0.0891979	0.0986971	0.103725		763	0.732003	0.703837	0.70153	0.987422	0.950883	0.959587		80.2	0.255419	0.247046	0.258057
80.4	0.0935727	0.0992645	0.0956439	0.0883201	0.0994732	0.104038		763.2	0.732445	0.703923	0.701226	0.987543	0.951386	0.959074		80.4	0.255099	0.247463	0.257847
80.6	0.0933689	0.0996177	0.0958727	0.0892815	0.0991399	0.103705		763.4	0.732755	0.703765	0.701443	0.987881	0.951327	0.958907		80.6	0.255126	0.247562	0.257464
80.8	0.0938013	0.100137	0.0964423	0.0892353	0.0995105	0.104523		763.6	0.733091	0.703375	0.701236	0.988342	0.951657	0.958497		80.8	0.255251	0.248283	0.25726
81	0.0945329	0.0997523	0.096348	0.0890842	0.0997719	0.104436		763.8	0.732747	0.703527	0.702735	0.988134	0.951418	0.95931		81	0.255387	0.247891	0.256575
81.2	0.0954341	0.101122	0.0959448	0.0898423	0.100614	0.104935		764	0.733244	0.704522	0.702463	0.98819	0.952013	0.95861		81.2	0.254946	0.247491	0.256147
81.4	0.0948657	0.1013	0.0968417	0.0896864	0.100179	0.104686		764.2	0.732776	0.704221	0.701712	0.987937	0.952417	0.95911		81.4	0.255161	0.248196	0.257398
81.6	0.0954617	0.101689	0.0959437	0.0896565	0.100774	0.105276		764.4	0.732617	0.705005	0.701313	0.988297	0.952546	0.958827		81.6	0.25568	0.247541	0.257514
81.8	0.0951721	0.102254	0.0969022	0.0903232	0.101555	0.106126		764.6	0.732801	0.705172	0.700058	0.988609	0.952344	0.958487		81.8	0.255808	0.247171	0.258429
82	0.0957655	0.102931	0.0967113	0.0901578	0.10153	0.106195		764.8	0.733041	0.706188	0.69994	0.988248	0.952515	0.959794		82	0.255207	0.246327	0.259855
82.2	0.0949097	0.102629	0.097366	0.0901745	0.101527	0.107225		765	0.733458	0.706239	0.699628	0.988384	0.952273	0.959437		82.2	0.254925	0.246034	0.259808
82.4	0.0950721	0.103613	0.0980771	0.0907442	0.10143	0.107344		765.2	0.733268	0.70665	0.699926	0.988513	0.951514	0.95909		82.4	0.255244	0.244864	0.259165
82.6	0.0947736	0.103322	0.0992567	0.0902955	0.102096	0.107268		765.4	0.733431	0.706926	0.69961	0.98919	0.951179	0.959539		82.6	0.25576	0.244253	0.259929
82.8	0.0960145	0.103165	0.0998036	0.0908905	0.102236	0.107281		765.6	0.732778	0.706894	0.699495	0.989115	0.952115	0.959487		82.8	0.256336	0.245222	0.259992
83	0.0957063	0.103025	0.0993085	0.0914288	0.102383	0.10763		765.8	0.732736	0.706372	0.700079	0.989019	0.951016	0.959793		83	0.256283	0.244644	0.259714
83.2	0.0960244	0.104235	0.100752	0.0912845	0.102913	0.107661		766	0.73239	0.70687	0.70037	0.989089	0.951808	0.960349		83.2	0.2567	0.244938	0.259979
83.4	0.0962691	0.105026	0.100888	0.0912389	0.103056	0.107209		766.2	0.731732	0.706085	0.700745	0.988958	0.950712	0.959729		83.4	0.257226	0.244627	0.258985
83.6	0.0967363	0.104679	0.100931	0.0919213	0.103088	0.10798		766.4	0.731583	0.706324	0.700416	0.9886	0.951431	0.960348		83.6	0.257017	0.245107	0.259932
83.8	0.0969278	0.104852	0.101076	0.0916545	0.103101	0.108249		766.6	0.732129	0.705531	0.700473	0.988792	0.95121	0.959114		83.8	0.256663	0.245679	0.258642
84	0.0972931	0.105189	0.101791	0.0924645	0.103848	0.108086		766.8	0.73174	0.705174	0.700941	0.98869	0.951324	0.95945		84	0.25695	0.24615	0.258508
84.2	0.0974722	0.105112	0.101504	0.0930501	0.104403	0.10862		767	0.731494	0.705587	0.700936	0.989032	0.951703	0.959446		84.2	0.257538	0.246116	0.25851
84.4	0.0980107	0.105793	0.102329	0.0924111	0.10495	0.109155		767.2	0.731959	0.705731	0.70038	0.989107	0.951477	0.960083		84.4	0.257148	0.245746	0.259703
84.6	0.098787	0.105775	0.102941	0.0934752	0.105117	0.109282		767.4	0.732177	0.705156	0.700304	0.988746	0.951551	0.959853		84.6	0.256569	0.246395	0.259549
84.8	0.099144	0.105442	0.103846	0.093208	0.105488	0.109764		767.6	0.732353	0.70582	0.700448	0.988398	0.951336	0.960148		84.8	0.256045	0.245516	0.2597
85	0.099803	0.106251	0.103657	0.0944582	0.105673	0.11008		767.8	0.732496	0.705734	0.700544	0.988103	0.951616	0.960083		85	0.255608	0.245882	0.259539
85.2	0.0995674	0.106783	0.103716	0.0945752	0.106259	0.110847		768	0.732663	0.706087	0.698931	0.988127	0.952052	0.95995		85.2	0.255464	0.245966	0.261019
85.4	0.0996985	0.107305	0.103923	0.0942983	0.106201	0.111333		768.2	0.732472	0.706299	0.699129	0.987691	0.95183	0.960539		85.4	0.25522	0.245531	0.26141
85.6	0.100277	0.107882	0.103789	0.0948077	0.106567	0.111766		768.4	0.733162	0.706495	0.698729	0.987782	0.95136	0.959518		85.6	0.25462	0.244865	0.260789
85.8	0.100603	0.107548	0.104799	0.0953007	0.106378	0.112657		768.6	0.733123	0.706358	0.697625	0.987272	0.951122	0.959979		85.8	0.254149	0.244764	0.262354
86	0.100528	0.107893	0.104817	0.0956548	0.106613	0.11295		768.8	0.732578	0.706905	0.698006	0.987021	0.950644	0.960705		86	0.254442	0.243739	0.262699
86.2	0.0997185	0.107858	0.105063	0.0955679	0.106841	0.113528		769	0.733143	0.706986	0.698452	0.987573	0.950469	0.960283		86.2	0.254431	0.243483	0.261831
86.4	0.100495	0.108532	0.105299	0.0961136	0.106789	0.11391		769.2	0.732466	0.706456	0.698666	0.988016	0.950605	0.9605		86.4	0.25555	0.244149	0.261835
86.6	0.10081	0.108262	0.105412	0.0957834	0.106609	0.114102		769.4	0.732853	0.706211	0.698688	0.988075	0.950872	0.960788		86.6	0.255222	0.244662	0.2621
86.8	0.101313	0.108313	0.104778	0.0964528	0.106103	0.113353		769.6	0.732633	0.705945	0.699108	0.987708	0.950936	0.960466		86.8	0.255075	0.24499	0.261359
87	0.101209	0.109306	0.104948	0.0964134	0.106527	0.114027		769.8	0.732566	0.706174	0.699287	0.988601	0.951024	0.960545		87	0.256035	0.24485	0.261258
87.2	0.102078	0.110118	0.105213	0.0961817	0.10614	0.113593		770	0.732618	0.705356	0.699872	0.988408	0.951305	0.960847		87.2	0.255789	0.245949	0.260975
87.4	0.101746	0.109691	0.105141	0.0965346	0.106212	0.11326		770.2	0.732435	0.704848	0.699471	0.988634	0.950961	0.9601		87.4	0.256199	0.246113	0.260629
87.6	0.10233	0.109637	0.104881	0.0970276	0.106515	0.114105		770.4	0.733026	0.704728	0.700387	0.989296	0.951544	0.959915		87.6	0.256271	0.246816	0.259528
87.8	0.101989	0.110236	0.105725	0.0975265	0.107044	0.113642		770.6	0.732775	0.70414	0.700705	0.988862	0.952019	0.959854		87.8	0.256086	0.247879	0.259149
88	0.102551	0.111049	0.106169	0.097756	0.107459	0.11329		770.8	0.732402	0.704508	0.701306	0.988584	0.951759	0.960175		88	0.256182	0.247251	0.258869
88.2	0.102737	0.110635	0.105593	0.0972145	0.108525	0.113587		771	0.732636	0.70443	0.701693	0.988772	0.951919	0.960246		88.2	0.256136	0.247489	0.258553
88.4	0.102744	0.111059	0.106749	0.0972607	0.108728	0.114251		771.2	0.73277	0.704018	0.700572	0.988927	0.951364	0.95986		88.4	0.256157	0.247345	0.259288
88.6	0.103377	0.110822	0.107812	0.0977814	0.109178	0.114381		771.4	0.733023	0.704039	0.70107	0.988514	0.951514	0.959444		88.6	0.255491	0.247475	0.258374
88.8	0.103287	0.110937	0.107938	0.0978205	0.109026	0.114548		771.6	0.73279	0.704359	0.7008	0.988721	0.951209	0.959042		88.8	0.255931	0.246851	0.258242
89	0.103338	0.111792	0.107419	0.0985522	0.109343	0.11508		771.8	0.73277	0.703769	0.700779	0.988444	0.951488	0.958479		89	0.255674	0.247719	0.2577
89.2	0.10356	0.111771	0.108128	0.0983226	0.110088	0.115206		772	0.73272	0.704548	0.700934	0.988264	0.950949	0.958816		89.2	0.255544	0.246401	0.257882
89.4	0.104416	0.112686	0.108295	0.0985988	0.110332	0.115995		772.2	0.732557	0.70439	0.70074	0.988302	0.950915	0.958037		89.4	0.255745	0.246524	0.257297
89.6	0.10403	0.112325	0.10893	0.0997943	0.110608	0.116497		772.4	0.732053	0.704272	0.700401	0.988276	0.950883	0.958026		89.6	0.256222	0.246612	0.257625
89.8	0.104156	0.112371	0.108952	0.0996853	0.110802	0.116866		772.6	0.732094	0.704417	0.700245	0.988293	0.950272	0.958634		89.8	0.256199	0.245855	0.258389
90	0.104169	0.112648	0.109539	0.100471	0.111433	0.117253		772.8	0.731937	0.704631	0.700215	0.988187	0.949659	0.958626		90	0.25625	0.245028	0.258412
90.2	0.104683	0.113497	0.108852	0.100008	0.111263	0.118661		773	0.732855	0.704507	0.700497	0.988598	0.950493	0.958844		90.2	0.255742	0.245986	0.258346
90.4	0.105417	0.11386	0.109559	0.100382	0.112234	0.11869		773.2	0.732497	0.704495	0.699717	0.987915	0.950154	0.958771		90.4	0.255418	0.245659	0.259054
90.6	0.105825	0.113976	0.109378	0.100714	0.112165	0.118083		773.4	0.733165	0.704821	0.699425	0.98781	0.950526	0.958384		90.6	0.254645	0.245705	0.258958
90.8	0.106498	0.114261	0.109512	0.100705	0.112148	0.11869		773.6	0.733042	0.705608	0.699342	0.987967	0.950654	0.958604		90.8	0.254925	0.245047	0.259262
91	0.107193	0.115103	0.110018	0.100965	0.112536	0.119406		773.8	0.733715	0.705602	0.699223	0.988191	0.95199	0.959259		91	0.254476	0.246389	0.260036
91.2	0.107166	0.11462	0.11017	0.101451	0.1127	0.118985		774	0.734366	0.705374	0.699621	0.987807	0.951138	0.959912		91.2	0.253441	0.245764	0.260291
91.4	0.107228	0.115451	0.110454	0.101896	0.113611	0.119059		774.2	0.73381	0.705681	0.699135	0.988505	0.951255	0.959267		91.4	0.254695	0.245575	0.260132
91.6	0.107879	0.115689	0.110703	0.101999	0.113491	0.119909		774.4	0.734233	0.706058	0.699783	0.988783	0.951792	0.959372		91.6	0.25455	0.245734	0.259589
91.8	0.107861	0.115601	0.111184	0.101886	0.113562	0.119617		774.6	0.733285	0.705863	0.699312	0.987887	0.951915	0.959784		91.8	0.254602	0.246051	0.260472
92	0.107985	0.116373	0.110257	0.102294	0.11389	0.119415		774.8	0.733244	0.706454	0.699147	0.988506	0.951256	0.959124		92	0.255262	0.244802	0.259976
92.2	0.107882	0.11613	0.110786	0.101869	0.114372	0.119916		775	0.733282	0.706432	0.699429	0.988682	0.951184	0.959282		92.2	0.2554	0.244752	0.259853
92.4	0.107712	0.115839	0.111633	0.102326	0.113823	0.120217		775.2	0.732981	0.706068	0.699121	0.988553	0.950679	0.95941		92.4	0.255572	0.244611	0.260289
92.6	0.108762	0.115951	0.111777	0.101755	0.113855	0.119566		775.4	0.732732	0.706814	0.699034	0.988299	0.950176	0.959296		92.6	0.255567	0.243362	0.260262
92.8	0.108287	0.11567	0.111607	0.101973	0.114009	0.119635		775.6	0.732461	0.706391	0.699243	0.988833	0.950684	0.959177		92.8	0.256373	0.244293	0.259934
93	0.108285	0.115511	0.111815	0.102088	0.114432	0.120031		775.8	0.732797	0.705866	0.699958	0.988583	0.95029	0.959329		93	0.255786	0.244423	0.259371
93.2	0.107684	0.116108	0.112098	0.102591	0.114786	0.120128		776	0.732255	0.705914	0.699235	0.988555	0.949957	0.958946		93.2	0.2563	0.244043	0.259711
93.4	0.108013	0.116604	0.112032	0.103001	0.114818	0.120978		776.2	0.732009	0.705887	0.699602	0.988803	0.950482	0.958681		93.4	0.256794	0.244595	0.259078
93.6	0.107936	0.116283	0.112758	0.103661	0.115069	0.120732		776.4	0.731527	0.705754	0.700257	0.988648	0.950048	0.958481		93.6	0.257121	0.244293	0.258224
93.8	0.108793	0.116447	0.11311	0.10411	0.115641	0.120403		776.6	0.731912	0.705769	0.699617	0.988593	0.949821	0.95834		93.8	0.256682	0.244052	0.258723
94	0.109235	0.116976	0.113212	0.104779	0.115359	0.121454		776.8	0.732119	0.705936	0.699637	0.988181	0.949705	0.958381		94	0.256062	0.243769	0.258744
94.2	0.110009	0.117172	0.113316	0.104392	0.115981	0.121978		777	0.732689	0.70552	0.699821	0.988305	0.950203	0.958248		94.2	0.255616	0.244683	0.258427
94.4	0.109591	0.117259	0.114414	0.104508	0.116983	0.121673		777.2	0.732633	0.706031	0.699161	0.988163	0.95063	0.958013		94.4	0.25553	0.244599	0.258852
94.6	0.109991	0.117731	0.114699	0.104918	0.117047	0.122333		777.4	0.732749	0.705734	0.699483	0.988293	0.951229	0.957445		94.6	0.255543	0.245494	0.257962
94.8	0.111127	0.118312	0.115591	0.10483	0.117574	0.123357		777.6	0.733374	0.70612	0.699798	0.988312	0.951263	0.958329		94.8	0.254938	0.245143	0.258531
95	0.110196	0.118969	0.115756	0.105318	0.118085	0.12324		777.8	0.73363	0.705427	0.700079	0.988272	0.951853	0.958111		95	0.254642	0.246426	0.258032
95.2	0.110761	0.119187	0.116153	0.105763	0.118668	0.123372		778	0.734253	0.70659	0.700884	0.988506	0.950679	0.958482		95.2	0.254253	0.244089	0.257598
95.4	0.111304	0.119908	0.116357	0.105814	0.118956	0.12423		778.2	0.733511	0.706048	0.700147	0.989071	0.95163	0.958545		95.4	0.25556	0.245582	0.258398
95.6	0.111345	0.120246	0.116935	0.105642	0.11873	0.124664		778.4	0.73391	0.706265	0.700232	0.988483	0.951328	0.958254		95.6	0.254574	0.245063	0.258022
95.8	0.111322	0.121256	0.117023	0.106395	0.119135	0.124533		778.6	0.733463	0.705855	0.700292	0.988638	0.951466	0.958679		95.8	0.255175	0.245611	0.258387
96	0.111534	0.121658	0.117265	0.106739	0.119077	0.125176		778.8	0.734244	0.706608	0.700432	0.988429	0.950856	0.959096		96	0.254185	0.244248	0.258664
96.2	0.112437	0.121538	0.118033	0.106662	0.119078	0.125733		779	0.733146	0.706256	0.700028	0.988255	0.950589	0.959771		96.2	0.255108	0.244334	0.259743
96.4	0.112525	0.121421	0.117909	0.10728	0.11948	0.126164		779.2	0.733941	0.706193	0.700061	0.98819	0.949736	0.959178		96.4	0.254249	0.243543	0.259117
96.6	0.11312	0.12174	0.117858	0.106448	0.119471	0.125539		779.4	0.73331	0.706248	0.699666	0.988116	0.94935	0.958729		96.6	0.254806	0.243102	0.259063
96.8	0.112829	0.121782	0.119041	0.10774	0.120075	0.126679		779.6	0.733616	0.706192	0.700146	0.988654	0.950423	0.959226		96.8	0.255038	0.244231	0.25908
97	0.113248	0.122884	0.119493	0.108006	0.120267	0.12751		779.8	0.733454	0.705952	0.700275	0.987983	0.950011	0.958784		97	0.254529	0.244059	0.258509
97.2	0.112957	0.122944	0.119204	0.108352	0.120392	0.127059		780	0.733292	0.705869	0.700271	0.988383	0.950127	0.95863		97.2	0.255091	0.244258	0.258359
97.4	0.114336	0.123172	0.119991	0.108454	0.120355	0.127744		780.2	0.732661	0.706196	0.700569	0.988457	0.950477	0.958691		97.4	0.255796	0.244281	0.258122
97.6	0.114108	0.123042	0.120452	0.109052	0.120435	0.127498		780.4	0.732278	0.705801	0.70031	0.988154	0.949825	0.958167		97.6	0.255876	0.244024	0.257857
97.8	0.11478	0.122737	0.120326	0.109482	0.120773	0.127569		780.6	0.732772	0.706208	0.700106	0.988412	0.950597	0.95848		97.8	0.255641	0.24439	0.258374
98	0.114722	0.122633	0.120099	0.109547	0.120251	0.128073		780.8	0.733165	0.706127	0.700379	0.988563	0.950194	0.95866		98	0.255398	0.244068	0.258281
98.2	0.115273	0.122281	0.120576	0.10975	0.121258	0.127851		781	0.732815	0.705636	0.700859	0.988897	0.950666	0.957969		98.2	0.256081	0.245029	0.25711
98.4	0.114336	0.123286	0.12069	0.10969	0.122076	0.127917		781.2	0.732406	0.70515	0.700359	0.988592	0.950953	0.957741		98.4	0.256186	0.245803	0.257383
98.6	0.11516	0.122734	0.121351	0.110824	0.122568	0.12853		781.4	0.732526	0.705656	0.700883	0.988654	0.950693	0.957841		98.6	0.256127	0.245036	0.256959
98.8	0.115442	0.123421	0.121084	0.110686	0.122788	0.12832		781.6	0.733484	0.70507	0.700856	0.989497	0.95075	0.958381		98.8	0.256014	0.24568	0.257525
99	0.114616	0.12384	0.121453	0.11109	0.123208	0.127916		781.8	0.732843	0.704875	0.701467	0.988972	0.950959	0.957579		99	0.256129	0.246084	0.256112
99.2	0.115689	0.123525	0.121922	0.111209	0.122858	0.128842		782	0.733415	0.705823	0.701052	0.989057	0.950366	0.958525		99.2	0.255642	0.244543	0.257473
99.4	0.115595	0.123893	0.121816	0.111123	0.123438	0.128918		782.2	0.732593	0.704218	0.701419	0.989042	0.951157	0.958228		99.4	0.25645	0.246938	0.256809
99.6	0.116434	0.124662	0.122324	0.111688	0.123642	0.129008		782.4	0.732491	0.704302	0.700958	0.988491	0.950789	0.95822		99.6	0.256	0.246487	0.257263
99.8	0.117292	0.125418	0.122359	0.111647	0.123791	0.129541		782.6	0.732311	0.704242	0.701008	0.988269	0.951252	0.958819		99.8	0.255958	0.24701	0.257811
100	0.117624	0.124786	0.122306	0.111539	0.124223	0.130042		782.8	0.732039	0.703196	0.700842	0.988153	0.950461	0.959651		100	0.256114	0.247266	0.25881
100.2	0.117924	0.124988	0.122416	0.111798	0.124306	0.130144		783	0.731608	0.703443	0.700127	0.988016	0.950433	0.959332		100.2	0.256408	0.24699	0.259206
100.4	0.117423	0.12586	0.122315	0.112124	0.124961	0.1303		783.2	0.73253	0.703598	0.700078	0.987583	0.950327	0.958832		100.4	0.255053	0.246729	0.258754
100.6	0.117865	0.125921	0.123353	0.111593	0.125134	0.130291		783.4	0.731766	0.70353	0.699748	0.987556	0.949826	0.958637		100.6	0.25579	0.246296	0.258889
100.8	0.11807	0.126211	0.124009	0.112248	0.125329	0.131517		783.6	0.731824	0.703833	0.700344	0.987931	0.950336	0.959162		100.8	0.256107	0.246503	0.258818
101	0.118375	0.126966	0.123765	0.112554	0.125771	0.131606		783.8	0.732454	0.70338	0.700184	0.987752	0.950065	0.959679		101	0.255298	0.246685	0.259495
101.2	0.118509	0.126324	0.123405	0.111741	0.12551	0.131271		784	0.732501	0.704075	0.69995	0.988261	0.949992	0.959339		101.2	0.25576	0.245917	0.259389
101.4	0.118869	0.127228	0.124614	0.112333	0.125531	0.131805		784.2	0.731504	0.704382	0.69943	0.988056	0.94984	0.959902		101.4	0.256552	0.245457	0.260472
101.6	0.118415	0.1274	0.124371	0.112694	0.125886	0.132115		784.4	0.732126	0.704317	0.699777	0.988381	0.949377	0.959973		101.6	0.256256	0.24506	0.260196
101.8	0.118906	0.127058	0.124204	0.1126	0.12607	0.132554		784.6	0.732255	0.705324	0.700056	0.988416	0.949643	0.960018		101.8	0.256162	0.24432	0.259962
102	0.11927	0.127238	0.12501	0.112655	0.126244	0.132415		784.8	0.732684	0.705482	0.700343	0.988329	0.948799	0.959839		102	0.255644	0.243317	0.259496
102.2	0.119382	0.127615	0.12522	0.113348	0.126493	0.133351		785	0.732533	0.705212	0.700333	0.988257	0.949057	0.959632		102.2	0.255723	0.243844	0.259298
102.4	0.118912	0.128302	0.12523	0.113375	0.127213	0.133743		785.2	0.732774	0.705827	0.699529	0.988237	0.94846	0.959802		102.4	0.255463	0.242633	0.260272
102.6	0.119869	0.128687	0.125775	0.114018	0.127121	0.134413		785.4	0.733036	0.706338	0.699861	0.988718	0.949078	0.959854		102.6	0.255682	0.242741	0.259993
102.8	0.119694	0.129027	0.126061	0.114533	0.12731	0.134068		785.6	0.733563	0.705315	0.700214	0.988924	0.949135	0.959008		102.8	0.255362	0.243819	0.258794
103	0.119574	0.128792	0.126516	0.115064	0.127809	0.134378		785.8	0.733304	0.706129	0.700406	0.988388	0.949316	0.958983		103	0.255084	0.243187	0.258577
103.2	0.119924	0.128572	0.126299	0.115626	0.127277	0.135375		786	0.732938	0.706115	0.700442	0.988293	0.949589	0.959408		103.2	0.255355	0.243473	0.258966
103.4	0.120521	0.1291	0.126842	0.116009	0.128045	0.135599		786.2	0.732899	0.705846	0.701598	0.988359	0.949939	0.958672		103.4	0.255459	0.244093	0.257074
103.6	0.121466	0.12993	0.127306	0.116975	0.128166	0.135653		786.4	0.732639	0.70584	0.700137	0.988247	0.95037	0.958651		103.6	0.255608	0.244531	0.258513
103.8	0.121381	0.13012	0.127001	0.116784	0.12814	0.13633		786.6	0.732787	0.705814	0.701172	0.987528	0.949794	0.958816		103.8	0.254741	0.24398	0.257644
104	0.120837	0.130158	0.127774	0.117281	0.128695	0.136316		786.8	0.732864	0.705198	0.700605	0.988392	0.949966	0.959372		104	0.255528	0.244768	0.258768
104.2	0.121245	0.12981	0.127849	0.117537	0.129099	0.136015		787	0.733376	0.70582	0.700281	0.987743	0.950068	0.958688		104.2	0.254367	0.244248	0.258406
104.4	0.121447	0.130183	0.128271	0.117839	0.12935	0.136474		787.2	0.733178	0.704647	0.700595	0.987302	0.950194	0.958157		104.4	0.254124	0.245547	0.257562
104.6	0.121875	0.129526	0.127999	0.117846	0.129205	0.136588		787.4	0.733138	0.704799	0.700219	0.987628	0.949787	0.95761		104.6	0.25449	0.244988	0.257391
104.8	0.121963	0.129752	0.127761	0.118646	0.129143	0.136648		787.6	0.733352	0.704968	0.700614	0.987819	0.950086	0.958179		104.8	0.254467	0.245119	0.257566
105	0.122389	0.130459	0.128497	0.119195	0.129534	0.13701		787.8	0.734094	0.704751	0.700032	0.987846	0.94998	0.958606		105	0.253752	0.245229	0.258574
105.2	0.122845	0.130454	0.128816	0.118857	0.129462	0.13706		788	0.733797	0.705015	0.699853	0.987805	0.950015	0.958015		105.2	0.254008	0.244999	0.258162
105.4	0.122389	0.13046	0.128884	0.119413	0.129948	0.137898		788.2	0.733697	0.704781	0.700328	0.987852	0.950192	0.958546		105.4	0.254155	0.245411	0.258217
105.6	0.123169	0.130966	0.128333	0.119013	0.130294	0.138196		788.4	0.733678	0.704308	0.700367	0.987469	0.949797	0.958166		105.6	0.253791	0.245489	0.257799
105.8	0.123862	0.131094	0.128523	0.118911	0.130904	0.138365		788.6	0.733517	0.705112	0.69959	0.987049	0.949273	0.957913		105.8	0.253532	0.244161	0.258323
106	0.124229	0.131545	0.128856	0.118702	0.131225	0.138848		788.8	0.73411	0.704069	0.699908	0.987181	0.949149	0.958114		106	0.253071	0.245081	0.258206
106.2	0.124766	0.1321	0.129012	0.118993	0.131525	0.139102		789	0.733971	0.703375	0.70019	0.987369	0.949246	0.958723		106.2	0.253398	0.245872	0.258533
106.4	0.126286	0.133294	0.129298	0.118674	0.132698	0.139238		789.2	0.733562	0.703681	0.699851	0.987239	0.949032	0.958711		106.4	0.253677	0.245351	0.25886
106.6	0.126539	0.133591	0.129608	0.119105	0.13277	0.139389		789.4	0.734098	0.703815	0.700206	0.987147	0.949917	0.958826		106.6	0.253049	0.246101	0.25862
106.8	0.12631	0.133391	0.130236	0.119962	0.13288	0.139666		789.6	0.733352	0.703572	0.700297	0.98763	0.949889	0.95883		106.8	0.254278	0.246317	0.258533
107	0.126617	0.133956	0.130235	0.119914	0.133761	0.140066		789.8	0.733343	0.703809	0.699906	0.988001	0.949997	0.958926		107	0.254658	0.246188	0.25902
107.2	0.127	0.13439	0.130723	0.120731	0.133545	0.14034		790	0.732151	0.703723	0.700241	0.987059	0.950368	0.95908		107.2	0.254908	0.246645	0.258839
107.4	0.127511	0.135278	0.131066	0.121415	0.134209	0.140342		790.2	0.732632	0.704599	0.699886	0.987671	0.949897	0.958938		107.4	0.255039	0.245298	0.259052
107.6	0.128017	0.135751	0.131649	0.121339	0.134484	0.140239		790.4	0.73206	0.704439	0.698947	0.987656	0.950084	0.958371		107.6	0.255596	0.245645	0.259424
107.8	0.12774	0.135551	0.132109	0.121351	0.134503	0.140586		790.6	0.732767	0.704699	0.69934	0.987149	0.949359	0.9593		107.8	0.254382	0.24466	0.25996
108	0.127227	0.136829	0.132669	0.121626	0.135202	0.140501		790.8	0.732792	0.70442	0.698995	0.987893	0.949963	0.958982		108	0.255102	0.245542	0.259986
108.2	0.128508	0.135575	0.13302	0.122024	0.135691	0.140461		791	0.73293	0.704108	0.699094	0.987331	0.950214	0.959014		108.2	0.254401	0.246106	0.259921
108.4	0.128164	0.136672	0.133425	0.122269	0.135364	0.141162		791.2	0.732796	0.703816	0.699365	0.987462	0.950311	0.958782		108.4	0.254666	0.246495	0.259418
108.6	0.127399	0.136766	0.132929	0.122892	0.135335	0.141477		791.4	0.733092	0.704772	0.699572	0.988271	0.95007	0.958666		108.6	0.255179	0.245298	0.259094
108.8	0.128141	0.136684	0.133944	0.123897	0.136051	0.141764		791.6	0.733678	0.703966	0.700014	0.988295	0.950124	0.959111		108.8	0.254618	0.246159	0.259097
109	0.127961	0.136736	0.134468	0.123557	0.13652	0.141863		791.8	0.733358	0.704512	0.699322	0.988372	0.949918	0.958873		109	0.255015	0.245406	0.25955
109.2	0.128325	0.137218	0.13305	0.123638	0.136332	0.142558		792	0.733198	0.704484	0.699215	0.98825	0.950495	0.958651		109.2	0.255051	0.246011	0.259436
109.4	0.127578	0.137454	0.133001	0.123843	0.137028	0.142566		792.2	0.733458	0.704638	0.699491	0.988284	0.950271	0.958669		109.4	0.254826	0.245633	0.259178
109.6	0.128044	0.138081	0.133318	0.124334	0.137132	0.14242		792.4	0.733156	0.704325	0.698813	0.987682	0.950046	0.95835		109.6	0.254526	0.245721	0.259536
109.8	0.128255	0.138619	0.133604	0.123991	0.137381	0.142868		792.6	0.733001	0.704331	0.698267	0.988044	0.949727	0.958194		109.8	0.255043	0.245396	0.259927
110	0.12804	0.139133	0.134048	0.124209	0.137338	0.143151		792.8	0.733067	0.703022	0.699393	0.988543	0.95006	0.958335		110	0.255476	0.247037	0.258942
110.2	0.129294	0.139508	0.134529	0.124382	0.137954	0.143		793	0.733101	0.703287	0.699619	0.988596	0.949633	0.958407		110.2	0.255495	0.246346	0.258788
110.4	0.129158	0.140801	0.134666	0.124901	0.13846	0.143771		793.2	0.7328	0.70384	0.698666	0.988521	0.949685	0.958581		110.4	0.255721	0.245845	0.259915
110.6	0.128784	0.140149	0.134662	0.125256	0.138412	0.14434		793.4	0.733022	0.703743	0.698683	0.988565	0.950139	0.957983		110.6	0.255543	0.246396	0.2593
110.8	0.128703	0.140386	0.135301	0.125275	0.138321	0.144422		793.6	0.732252	0.702978	0.698656	0.988858	0.949693	0.958155		110.8	0.256606	0.246715	0.259499
111	0.128546	0.140083	0.135305	0.125323	0.138754	0.144464		793.8	0.731889	0.703583	0.69834	0.987975	0.949587	0.958051		111	0.256086	0.246004	0.259711
111.2	0.129046	0.140188	0.135645	0.125899	0.138848	0.14481		794	0.731749	0.703882	0.697771	0.987742	0.949248	0.958545		111.2	0.255994	0.245366	0.260774
111.4	0.129593	0.140863	0.135786	0.126245	0.138913	0.144904		794.2	0.731592	0.704309	0.697395	0.988094	0.949132	0.958182		111.4	0.256502	0.244822	0.260787
111.6	0.129759	0.140895	0.137235	0.125979	0.139475	0.145297		794.4	0.731545	0.704072	0.697498	0.987853	0.948841	0.957537		111.6	0.256308	0.244769	0.260039
111.8	0.129598	0.141451	0.137352	0.126398	0.139459	0.145603		794.6	0.731924	0.70381	0.698186	0.987874	0.949292	0.958006		111.8	0.255951	0.245482	0.25982
112	0.130388	0.141403	0.137465	0.127236	0.139509	0.146077		794.8	0.731677	0.704109	0.698211	0.988513	0.949249	0.957808		112	0.256835	0.24514	0.259597
112.2	0.131643	0.140575	0.138256	0.127577	0.139467	0.146568		795	0.731636	0.7048	0.698455	0.987858	0.948841	0.958162		112.2	0.256223	0.244041	0.259707
112.4	0.131641	0.141361	0.137546	0.127118	0.139968	0.147092		795.2	0.731755	0.70428	0.698572	0.988461	0.948553	0.958348		112.4	0.256706	0.244273	0.259776
112.6	0.131919	0.141522	0.137919	0.127242	0.139907	0.14718		795.4	0.731759	0.705333	0.698607	0.98828	0.948559	0.95762		112.6	0.256521	0.243226	0.259013
112.8	0.133162	0.141486	0.138417	0.127437	0.140554	0.147755		795.6	0.732127	0.703874	0.698695	0.987501	0.949053	0.958357		112.8	0.255374	0.24518	0.259663
113	0.132844	0.141814	0.138198	0.12736	0.141046	0.147671		795.8	0.731917	0.705743	0.698141	0.987509	0.949395	0.958209		113	0.255592	0.243652	0.260068
113.2	0.133493	0.142849	0.137593	0.128304	0.140897	0.148483		796	0.732715	0.704791	0.698636	0.987564	0.94954	0.958944		113.2	0.254849	0.244748	0.260307
113.4	0.133308	0.142752	0.139293	0.128286	0.141464	0.148298		796.2	0.732799	0.704953	0.698984	0.987535	0.949741	0.959101		113.4	0.254736	0.244788	0.260117
113.6	0.133414	0.143104	0.139656	0.12886	0.142033	0.148563		796.4	0.732559	0.704693	0.698785	0.986842	0.950658	0.958665		113.6	0.254283	0.245965	0.25988
113.8	0.134327	0.144025	0.140144	0.128217	0.141874	0.14898		796.6	0.732566	0.703829	0.698706	0.987104	0.949931	0.957911		113.8	0.254537	0.246102	0.259206
114	0.134149	0.144441	0.14106	0.129075	0.142723	0.14903		796.8	0.733204	0.703899	0.699725	0.987522	0.950113	0.958766		114	0.254318	0.246214	0.25904
114.2	0.134209	0.144423	0.141537	0.129413	0.142839	0.14973		797	0.733927	0.704102	0.699127	0.987326	0.950172	0.958669		114.2	0.2534	0.24607	0.259542
114.4	0.133824	0.144972	0.141567	0.129616	0.143208	0.149703		797.2	0.7332	0.703715	0.698969	0.987423	0.950109	0.95838		114.4	0.254223	0.246394	0.259412
114.6	0.134334	0.144487	0.14233	0.129678	0.143382	0.149975		797.4	0.733727	0.703399	0.699302	0.98707	0.950218	0.958147		114.6	0.253343	0.246819	0.258845
114.8	0.13356	0.144283	0.142725	0.130422	0.143505	0.149973		797.6	0.733911	0.703248	0.699511	0.987413	0.950002	0.958275		114.8	0.253501	0.246754	0.258764
115	0.133538	0.144036	0.142594	0.13042	0.14308	0.150176		797.8	0.733264	0.703888	0.699239	0.987058	0.950313	0.958503		115	0.253794	0.246425	0.259264
115.2	0.134149	0.145052	0.143424	0.131113	0.144238	0.150257		798	0.733458	0.703071	0.699406	0.987796	0.950262	0.9587		115.2	0.254338	0.247191	0.259294
115.4	0.134349	0.145522	0.143276	0.131134	0.144503	0.151223		798.2	0.73264	0.703576	0.700311	0.987888	0.950547	0.958804		115.4	0.255248	0.246971	0.258492
115.6	0.134431	0.145242	0.143982	0.131661	0.144831	0.151034		798.4	0.733466	0.702963	0.699823	0.988046	0.950274	0.958243		115.6	0.25458	0.24731	0.258419
115.8	0.135359	0.145575	0.143284	0.131594	0.144162	0.151937		798.6	0.7331	0.702992	0.700396	0.987122	0.950596	0.958915		115.8	0.254022	0.247604	0.258518
116	0.136182	0.145362	0.143488	0.132366	0.144564	0.15209		798.8	0.733284	0.703777	0.700071	0.987745	0.949256	0.958751		116	0.254461	0.245479	0.25868
116.2	0.136139	0.146173	0.143324	0.131774	0.145396	0.152421		799	0.733159	0.703592	0.700407	0.987038	0.949115	0.958749		116.2	0.253879	0.245523	0.258342
116.4	0.136665	0.145859	0.142814	0.132251	0.145765	0.152499		799.2	0.732461	0.70293	0.699983	0.987279	0.949416	0.958877		116.4	0.254818	0.246486	0.258894
116.6	0.136741	0.146469	0.143277	0.132793	0.145392	0.152982		799.4	0.73262	0.704123	0.700385	0.987097	0.94925	0.958306		116.6	0.254477	0.245127	0.257921
116.8	0.137305	0.147071	0.14302	0.13359	0.146124	0.153553		799.6	0.733265	0.702511	0.700618	0.987349	0.949503	0.959593		116.8	0.254084	0.246992	0.258975
117	0.137584	0.146592	0.142986	0.133702	0.147036	0.152707		799.8	0.733395	0.703635	0.699536	0.987301	0.949441	0.958902		117	0.253906	0.245806	0.259366
117.2	0.137992	0.147411	0.14288	0.1337	0.147114	0.152884		800	0.732918	0.703023	0.699519	0.987767	0.948964	0.95916		117.2	0.254849	0.245941	0.259641
117.4	0.138817	0.147598	0.144034	0.133521	0.147158	0.153444		800.2	0.732773	0.702963	0.699506	0.98694	0.949389	0.959129		117.4	0.254167	0.246426	0.259623
117.6	0.138542	0.148106	0.143819	0.134103	0.147869	0.153325		800.4	0.732987	0.703147	0.699268	0.986479	0.948757	0.958416		117.6	0.253492	0.24561	0.259148
117.8	0.13962	0.148338	0.144435	0.134509	0.147325	0.153995		800.6	0.732652	0.702727	0.699348	0.986749	0.94836	0.958731		117.8	0.254096	0.245633	0.259383
118	0.139409	0.148114	0.144685	0.134657	0.148169	0.154306		800.8	0.732794	0.702592	0.6996	0.98717	0.948794	0.959058		118	0.254377	0.246202	0.259457
118.2	0.139417	0.148357	0.144337	0.134837	0.147669	0.154886		801	0.732789	0.702548	0.698115	0.986944	0.948426	0.958384		118.2	0.254155	0.245878	0.260269
118.4	0.13957	0.147862	0.14458	0.134939	0.148853	0.154475		801.2	0.732248	0.702641	0.698606	0.986719	0.948385	0.957899		118.4	0.254471	0.245744	0.259293
118.6	0.14	0.148458	0.145612	0.13546	0.149121	0.154655		801.4	0.732744	0.702145	0.698258	0.986717	0.948609	0.958419		118.6	0.253972	0.246463	0.260162
118.8	0.139981	0.148627	0.145399	0.135518	0.149119	0.155033		801.6	0.732863	0.702427	0.698019	0.98735	0.948723	0.957588		118.8	0.254487	0.246296	0.25957
119	0.139755	0.149162	0.145575	0.135287	0.149839	0.155649		801.8	0.732377	0.702955	0.697567	0.987372	0.94878	0.958431		119	0.254995	0.245825	0.260864
119.2	0.140165	0.149961	0.146115	0.135777	0.150531	0.156879		802	0.732439	0.702879	0.697679	0.988003	0.948956	0.95855		119.2	0.255564	0.246077	0.260871
119.4	0.139882	0.149763	0.14526	0.135603	0.150086	0.157856		802.2	0.732416	0.70392	0.697374	0.988033	0.949234	0.958235		119.4	0.255618	0.245314	0.260861
119.6	0.1403	0.150057	0.145764	0.136359	0.150201	0.157544		802.4	0.732827	0.70388	0.697291	0.987902	0.949502	0.95784		119.6	0.255075	0.245622	0.260548
119.8	0.141203	0.151622	0.145797	0.136236	0.150727	0.158807		802.6	0.732168	0.703991	0.698066	0.987306	0.949771	0.958187		119.8	0.255138	0.245779	0.260122
120	0.140922	0.150964	0.145935	0.13676	0.151566	0.158635		802.8	0.732973	0.704902	0.698026	0.988392	0.949326	0.957647		120	0.255419	0.244424	0.259622
120.2	0.141575	0.151619	0.146624	0.136217	0.151487	0.158985		803	0.732713	0.704602	0.698077	0.988235	0.950149	0.958035		120.2	0.255521	0.245547	0.259958
120.4	0.142066	0.151524	0.146773	0.137606	0.151592	0.15959		803.2	0.732438	0.704785	0.697998	0.98861	0.950185	0.957556		120.4	0.256172	0.245399	0.259558
120.6	0.142092	0.151997	0.146909	0.136622	0.151743	0.160197		803.4	0.733178	0.705259	0.698011	0.98896	0.950195	0.958007		120.6	0.255782	0.244936	0.259996
120.8	0.142075	0.152182	0.147213	0.136448	0.152536	0.160103		803.6	0.733219	0.705007	0.698202	0.989415	0.950328	0.957928		120.8	0.256196	0.245321	0.259726
121	0.142466	0.151939	0.147433	0.136639	0.153327	0.15979		803.8	0.732875	0.705017	0.698708	0.989173	0.950483	0.957024		121	0.256298	0.245465	0.258316
121.2	0.142684	0.152721	0.147745	0.137169	0.153384	0.160388		804	0.732446	0.704995	0.699499	0.989117	0.95045	0.957904		121.2	0.256671	0.245455	0.258405
121.4	0.142907	0.152608	0.148749	0.137442	0.153668	0.161309		804.2	0.732638	0.705198	0.700035	0.988532	0.950532	0.957906		121.4	0.255894	0.245334	0.257871
121.6	0.143257	0.152165	0.148946	0.138148	0.154171	0.161015		804.4	0.732682	0.705926	0.700294	0.988498	0.950363	0.95699		121.6	0.255817	0.244438	0.256695
121.8	0.143919	0.151714	0.149987	0.138537	0.154031	0.161459		804.6	0.732259	0.705607	0.70015	0.988388	0.950858	0.957867		121.8	0.256129	0.245252	0.257717
122	0.143578	0.152175	0.149564	0.138854	0.154575	0.160919		804.8	0.732488	0.705439	0.700599	0.988259	0.950562	0.957592		122	0.255771	0.245122	0.256992
122.2	0.143745	0.152103	0.150062	0.139487	0.154856	0.16086		805	0.732458	0.705408	0.699505	0.987731	0.949718	0.958163		122.2	0.255273	0.24431	0.258658
122.4	0.144079	0.152078	0.150735	0.140244	0.155617	0.161131		805.2	0.731763	0.704874	0.700291	0.988088	0.950138	0.957858		122.4	0.256325	0.245263	0.257566
122.6	0.144787	0.152985	0.151287	0.140235	0.155887	0.160932		805.4	0.731812	0.704317	0.699482	0.988105	0.949668	0.958233		122.6	0.256293	0.245351	0.25875
122.8	0.144077	0.153774	0.151913	0.140652	0.155793	0.161476		805.6	0.731702	0.704537	0.698994	0.987991	0.948856	0.957836		122.8	0.256289	0.244319	0.258842
123	0.143552	0.153908	0.152347	0.141361	0.15606	0.161865		805.8	0.731474	0.704384	0.698908	0.987898	0.949094	0.958273		123	0.256424	0.24471	0.259365
123.2	0.144199	0.154581	0.152212	0.142018	0.155986	0.162212		806	0.731408	0.704151	0.699406	0.987984	0.948906	0.958207		123.2	0.256577	0.244754	0.258801
123.4	0.144554	0.155035	0.15215	0.142065	0.156334	0.161961		806.2	0.731551	0.704	0.699505	0.987663	0.949014	0.958131		123.4	0.256112	0.245015	0.258626
123.6	0.145048	0.155488	0.152865	0.142884	0.157114	0.16179		806.4	0.731827	0.703978	0.699651	0.987251	0.949158	0.958316		123.6	0.255424	0.24518	0.258666
123.8	0.145996	0.156626	0.152843	0.142235	0.15638	0.162668		806.6	0.731755	0.703361	0.699895	0.987009	0.949344	0.95819		123.8	0.255254	0.245983	0.258295
124	0.145676	0.156335	0.153502	0.142551	0.156723	0.16266		806.8	0.732648	0.70356	0.699698	0.986995	0.948509	0.95829		124	0.254347	0.244948	0.258591
124.2	0.146334	0.157498	0.154475	0.142529	0.156459	0.163117		807	0.73222	0.703383	0.699666	0.986893	0.949386	0.957637		124.2	0.254673	0.246002	0.257971
124.4	0.145568	0.158246	0.154032	0.142976	0.156664	0.163681		807.2	0.731792	0.702633	0.700021	0.986849	0.949492	0.957584		124.4	0.255057	0.246859	0.257563
124.6	0.14617	0.157711	0.155122	0.142059	0.15666	0.164178		807.4	0.731637	0.703287	0.699645	0.986352	0.949628	0.958213		124.6	0.254715	0.246341	0.258569
124.8	0.145934	0.159052	0.154636	0.142522	0.157239	0.16398		807.6	0.731293	0.70378	0.700417	0.986562	0.94972	0.957789		124.8	0.255269	0.24594	0.257372
125	0.146544	0.159008	0.154979	0.143449	0.157753	0.164481		807.8	0.731728	0.702918	0.700197	0.986587	0.949927	0.958008		125	0.254859	0.247009	0.257811
125.2	0.146895	0.159165	0.155467	0.143055	0.158026	0.16489		808	0.731872	0.704462	0.700168	0.986525	0.949982	0.95845		125.2	0.254653	0.24552	0.258282
125.4	0.14692	0.159058	0.155392	0.143037	0.158405	0.165293		808.2	0.732033	0.705127	0.699507	0.986812	0.94992	0.958071		125.4	0.254779	0.244793	0.258564
125.6	0.147373	0.159199	0.155524	0.143947	0.15813	0.165196		808.4	0.732469	0.705068	0.698717	0.987157	0.949649	0.957311		125.6	0.254688	0.244581	0.258594
125.8	0.14741	0.159862	0.155197	0.1443	0.158172	0.165555		808.6	0.732158	0.70559	0.69827	0.987788	0.949014	0.958911		125.8	0.25563	0.243424	0.260641
126	0.147525	0.1606	0.155243	0.145465	0.159279	0.164815		808.8	0.732483	0.705077	0.698735	0.98742	0.948457	0.958253		126	0.254937	0.24338	0.259519
126.2	0.14732	0.160513	0.15573	0.145225	0.15929	0.16579		809	0.732596	0.704903	0.698137	0.987771	0.948356	0.958609		126.2	0.255176	0.243453	0.260472
126.4	0.14745	0.160682	0.155459	0.145804	0.159627	0.166514		809.2	0.732449	0.704935	0.698711	0.988172	0.948266	0.95825		126.4	0.255723	0.243331	0.259539
126.6	0.147943	0.16103	0.156054	0.145763	0.160071	0.165601		809.4	0.732676	0.704034	0.698112	0.987766	0.947441	0.958622		126.6	0.25509	0.243407	0.260509
126.8	0.14809	0.161092	0.156286	0.146634	0.160463	0.166215		809.6	0.732539	0.704103	0.698221	0.987961	0.947303	0.95852		126.8	0.255422	0.243199	0.260298
127	0.148612	0.161487	0.156348	0.146664	0.161	0.166695		809.8	0.732622	0.704034	0.698661	0.988331	0.947725	0.958322		127	0.255709	0.243691	0.259661
127.2	0.149246	0.162257	0.156684	0.146638	0.161988	0.166613		810	0.732764	0.703596	0.699522	0.988442	0.947081	0.958713		127.2	0.255678	0.243485	0.259191
127.4	0.149233	0.162307	0.156639	0.146641	0.161618	0.166677		810.2	0.733091	0.703383	0.698855	0.988557	0.947361	0.95832		127.4	0.255466	0.243978	0.259466
127.6	0.149132	0.162031	0.157196	0.1469	0.161419	0.167425		810.4	0.733027	0.703426	0.698862	0.988008	0.947285	0.957834		127.6	0.254981	0.243859	0.258973
127.8	0.149711	0.163243	0.157715	0.147325	0.16147	0.167777		810.6	0.732478	0.7028	0.698943	0.988691	0.94701	0.957429		127.8	0.256213	0.24421	0.258486
128	0.15031	0.162812	0.157297	0.14784	0.162193	0.168096		810.8	0.732815	0.702486	0.699454	0.988184	0.947228	0.957908		128	0.255368	0.244743	0.258454
128.2	0.150985	0.163389	0.157524	0.147278	0.161783	0.167933		811	0.732737	0.702029	0.699118	0.98778	0.948174	0.957404		128.2	0.255043	0.246145	0.258286
128.4	0.150989	0.163245	0.157865	0.147109	0.162045	0.168916		811.2	0.732413	0.701746	0.699565	0.987581	0.94849	0.957567		128.4	0.255168	0.246744	0.258003
128.6	0.151582	0.163894	0.158803	0.147628	0.162267	0.169131		811.4	0.732141	0.702155	0.698712	0.987195	0.948118	0.957026		128.6	0.255054	0.245963	0.258315
128.8	0.151949	0.163932	0.157703	0.148456	0.163502	0.168909		811.6	0.731907	0.702277	0.698787	0.987678	0.948925	0.956701		128.8	0.255771	0.246648	0.257914
129	0.151883	0.163015	0.158692	0.148819	0.163691	0.169812		811.8	0.732486	0.702278	0.698451	0.988172	0.948527	0.957248		129	0.255686	0.246249	0.258797
129.2	0.152105	0.163178	0.158334	0.148312	0.163581	0.169654		812	0.731929	0.702527	0.698163	0.988181	0.949166	0.957565		129.2	0.256252	0.24664	0.259402
129.4	0.152443	0.163302	0.157982	0.149325	0.164261	0.170515		812.2	0.732135	0.701973	0.697482	0.988316	0.948358	0.957987		129.4	0.25618	0.246385	0.260505
129.6	0.152544	0.163657	0.158431	0.150063	0.164748	0.170652		812.4	0.732334	0.702302	0.69764	0.988183	0.948709	0.958103		129.6	0.255849	0.246407	0.260463
129.8	0.152975	0.16401	0.158795	0.150629	0.165298	0.170824		812.6	0.732466	0.70266	0.698545	0.987545	0.94811	0.95877		129.8	0.25508	0.24545	0.260225
130	0.152968	0.163874	0.159236	0.151199	0.166258	0.170791		812.8	0.732918	0.702412	0.699078	0.98712	0.948567	0.958483		130	0.254202	0.246155	0.259405
130.2	0.152611	0.164105	0.159745	0.151519	0.165734	0.171932		813	0.732793	0.702556	0.699016	0.986905	0.948365	0.959384		130.2	0.254112	0.245809	0.260368
130.4	0.153349	0.163812	0.160183	0.15206	0.16617	0.171816		813.2	0.733059	0.702752	0.699183	0.987076	0.948322	0.9592		130.4	0.254017	0.245571	0.260017
130.6	0.154296	0.163798	0.160369	0.151868	0.166096	0.17184		813.4	0.732576	0.702422	0.699017	0.987024	0.948196	0.959295		130.6	0.254448	0.245774	0.260278
130.8	0.154319	0.164335	0.161179	0.151992	0.166062	0.173095		813.6	0.732932	0.70323	0.699329	0.98652	0.948974	0.959061		130.8	0.253588	0.245744	0.259732
131	0.153849	0.16561	0.161273	0.151799	0.166588	0.173347		813.8	0.732687	0.703411	0.699771	0.986917	0.948146	0.958908		131	0.25423	0.244734	0.259138
131.2	0.154055	0.165534	0.161988	0.151492	0.166683	0.173229		814	0.732891	0.702951	0.69977	0.987	0.948018	0.958475		131.2	0.254109	0.245067	0.258704
131.4	0.153727	0.165442	0.161318	0.152479	0.166731	0.174071		814.2	0.732831	0.703161	0.69935	0.987536	0.948264	0.958505		131.4	0.254705	0.245103	0.259155
131.6	0.155038	0.166089	0.161616	0.152651	0.167605	0.174412		814.4	0.732476	0.703469	0.700103	0.987248	0.948308	0.958684		131.6	0.254772	0.244839	0.258581
131.8	0.155224	0.16699	0.161998	0.153312	0.168108	0.173809		814.6	0.732733	0.703125	0.699869	0.987902	0.948223	0.959012		131.8	0.255169	0.245098	0.259143
132	0.155762	0.16669	0.16155	0.152755	0.167638	0.17485		814.8	0.733018	0.702835	0.700194	0.987533	0.948994	0.958522		132	0.254515	0.246159	0.258328
132.2	0.155614	0.167173	0.162445	0.15292	0.167763	0.174493		815	0.733371	0.702742	0.700044	0.987876	0.948693	0.958192		132.2	0.254505	0.245951	0.258148
132.4	0.155207	0.167361	0.163055	0.153794	0.167844	0.175234		815.2	0.732689	0.702397	0.699752	0.987865	0.949196	0.957425		132.4	0.255176	0.246799	0.257673
132.6	0.155251	0.16824	0.163306	0.154068	0.167981	0.174862		815.4	0.732705	0.702272	0.698851	0.98821	0.949026	0.957181		132.6	0.255505	0.246754	0.25833
132.8	0.155675	0.167383	0.162977	0.15469	0.169081	0.175558		815.6	0.732926	0.702219	0.699025	0.988855	0.949132	0.958047		132.8	0.255929	0.246913	0.259022
133	0.15583	0.168099	0.163111	0.154731	0.168569	0.175607		815.8	0.733088	0.702117	0.699032	0.988678	0.949026	0.958242		133	0.255589	0.246909	0.259209
133.2	0.15666	0.16856	0.163613	0.15471	0.169168	0.175964		816	0.732365	0.701911	0.698285	0.988453	0.94944	0.958636		133.2	0.256088	0.247529	0.260352
133.4	0.157689	0.16838	0.163731	0.155005	0.170252	0.176338		816.2	0.73314	0.701806	0.698224	0.987926	0.949119	0.958401		133.4	0.254785	0.247313	0.260177
133.6	0.157742	0.169212	0.164308	0.155714	0.170629	0.176896		816.4	0.732695	0.702953	0.698948	0.987403	0.949767	0.958268		133.6	0.254708	0.246814	0.25932
133.8	0.157898	0.16943	0.165113	0.155442	0.170733	0.176737		816.6	0.733149	0.702284	0.69898	0.987295	0.949216	0.957886		133.8	0.254146	0.246932	0.258906
134	0.15765	0.169389	0.165202	0.155613	0.17114	0.177336		816.8	0.732463	0.702756	0.698675	0.986484	0.949163	0.957701		134	0.254021	0.246406	0.259026
134.2	0.157943	0.169761	0.165728	0.155321	0.170721	0.177665		817	0.732795	0.702512	0.698985	0.986366	0.948594	0.957462		134.2	0.253571	0.246082	0.258477
134.4	0.158562	0.169497	0.165961	0.155356	0.17092	0.17806		817.2	0.732538	0.702749	0.699662	0.986604	0.948779	0.95719		134.4	0.254067	0.246029	0.257528
134.6	0.159184	0.169448	0.165409	0.155065	0.170932	0.178814		817.4	0.732556	0.702562	0.699525	0.985477	0.948881	0.956743		134.6	0.25292	0.246319	0.257218
134.8	0.158729	0.169988	0.166432	0.155424	0.170998	0.179445		817.6	0.732311	0.703221	0.700026	0.985166	0.948642	0.957381		134.8	0.252855	0.245421	0.257356
135	0.159087	0.170367	0.16574	0.155306	0.171767	0.179964		817.8	0.732148	0.703169	0.700278	0.986402	0.947472	0.957617		135	0.254254	0.244303	0.257339
135.2	0.159076	0.170277	0.165754	0.15572	0.171925	0.180283		818	0.7329	0.703059	0.700304	0.986119	0.948333	0.957061		135.2	0.253219	0.245274	0.256757
135.4	0.15934	0.170838	0.165975	0.156523	0.173007	0.180883		818.2	0.732293	0.703589	0.700581	0.986248	0.948438	0.957894		135.4	0.253955	0.244848	0.257313
135.6	0.159927	0.171211	0.166884	0.156183	0.173321	0.180699		818.4	0.732471	0.70387	0.70024	0.985761	0.947939	0.958078		135.6	0.25329	0.244069	0.257838
135.8	0.159281	0.170769	0.167159	0.156359	0.17301	0.181031		818.6	0.733318	0.703373	0.700608	0.986182	0.947828	0.957601		135.8	0.252864	0.244455	0.256993
136	0.159306	0.170962	0.167256	0.156011	0.173608	0.18144		818.8	0.733065	0.70365	0.700675	0.985973	0.948006	0.957692		136	0.252908	0.244356	0.257017
136.2	0.160128	0.171211	0.167086	0.156132	0.173362	0.180755		819	0.733339	0.703065	0.700624	0.98655	0.947966	0.95815		136.2	0.253211	0.244901	0.257526
136.4	0.159794	0.171827	0.167791	0.157174	0.173572	0.181216		819.2	0.733645	0.702748	0.699287	0.986767	0.947881	0.957707		136.4	0.253122	0.245133	0.25842
136.6	0.160321	0.172472	0.168003	0.157765	0.173313	0.181381		819.4	0.733808	0.703145	0.698988	0.987013	0.947615	0.957995		136.6	0.253205	0.24447	0.259007
136.8	0.160872	0.172879	0.167797	0.158442	0.174368	0.182143		819.6	0.73385	0.702898	0.699358	0.98749	0.94744	0.958788		136.8	0.253641	0.244542	0.25943
137	0.161267	0.172669	0.168053	0.158626	0.174138	0.181645		819.8	0.733609	0.703411	0.699128	0.987038	0.947732	0.958204		137	0.253429	0.244321	0.259076
137.2	0.161646	0.173147	0.169153	0.158758	0.174527	0.182388		820	0.733262	0.703528	0.698871	0.987429	0.947931	0.95864		137.2	0.254166	0.244402	0.259769
137.4	0.161759	0.172561	0.169095	0.159166	0.174809	0.182456		820.2	0.733644	0.702676	0.698512	0.987419	0.948333	0.95859		137.4	0.253775	0.245656	0.260078
137.6	0.16176	0.173609	0.170031	0.159801	0.175257	0.182692		820.4	0.733969	0.703284	0.699727	0.987654	0.948396	0.958275		137.6	0.253685	0.245112	0.258549
137.8	0.161423	0.173179	0.170349	0.15964	0.175264	0.182334		820.6	0.733955	0.702534	0.699117	0.987383	0.948155	0.958151		137.8	0.253428	0.245621	0.259034
138	0.161653	0.173471	0.170162	0.15999	0.175336	0.183183		820.8	0.733657	0.702276	0.699515	0.987179	0.947776	0.957857		138	0.253522	0.2455	0.258343
138.2	0.162881	0.174199	0.169465	0.160374	0.175635	0.183023		821	0.734425	0.701832	0.699852	0.987797	0.947775	0.958569		138.2	0.253372	0.245943	0.258717
138.4	0.162709	0.174142	0.170474	0.16101	0.175694	0.183432		821.2	0.733984	0.701704	0.699701	0.987087	0.947937	0.958126		138.4	0.253103	0.246233	0.258425
138.6	0.163418	0.174617	0.169833	0.161014	0.175933	0.18335		821.4	0.734097	0.701166	0.69902	0.986659	0.948785	0.958268		138.6	0.252563	0.247619	0.259248
138.8	0.162947	0.175408	0.170321	0.16106	0.176485	0.183911		821.6	0.733604	0.701282	0.699711	0.9871	0.948233	0.958463		138.8	0.253496	0.246951	0.258752
139	0.164374	0.175714	0.169891	0.160994	0.176283	0.183838		821.8	0.734235	0.700411	0.700268	0.987552	0.948526	0.95749		139	0.253317	0.248115	0.257222
139.2	0.163272	0.176084	0.169923	0.16155	0.17724	0.184505		822	0.734152	0.700702	0.699531	0.987127	0.948833	0.956715		139.2	0.252975	0.248131	0.257184
139.4	0.163914	0.176155	0.170503	0.161576	0.177656	0.184367		822.2	0.733451	0.7008	0.699957	0.986773	0.948423	0.957108		139.4	0.253322	0.247623	0.257151
139.6	0.163642	0.17639	0.170191	0.161278	0.177572	0.184822		822.4	0.733639	0.701005	0.699913	0.986516	0.948122	0.956952		139.6	0.252877	0.247116	0.257039
139.8	0.163641	0.176614	0.170117	0.161461	0.177978	0.185396		822.6	0.733898	0.700846	0.700072	0.986809	0.948695	0.956271		139.8	0.252911	0.247849	0.256198
140	0.163886	0.177046	0.170113	0.161718	0.178666	0.185167		822.8	0.733846	0.701089	0.699393	0.987269	0.948508	0.956848		140	0.253423	0.247419	0.257455
140.2	0.16456	0.177326	0.169729	0.16296	0.178364	0.185912		823	0.733555	0.700812	0.699139	0.987243	0.948384	0.956134		140.2	0.253687	0.247572	0.256996
140.4	0.164035	0.178359	0.170931	0.163871	0.178867	0.186844		823.2	0.73366	0.701352	0.698972	0.987774	0.94781	0.956216		140.4	0.254114	0.246457	0.257244
140.6	0.164526	0.178791	0.171554	0.163789	0.178708	0.187431		823.4	0.733223	0.702181	0.699093	0.987687	0.947543	0.956865		140.6	0.254464	0.245362	0.257773
140.8	0.164413	0.178813	0.171462	0.163254	0.179703	0.187572		823.6	0.733359	0.702718	0.699575	0.987887	0.947933	0.957503		140.8	0.254528	0.245215	0.257928
141	0.16467	0.178343	0.172102	0.163619	0.179302	0.18836		823.8	0.733001	0.70217	0.69933	0.987548	0.947544	0.957352		141	0.254547	0.245373	0.258022
141.2	0.164708	0.178709	0.172811	0.163843	0.1795	0.188844		824	0.73309	0.701989	0.699451	0.987782	0.947546	0.957264		141.2	0.254692	0.245557	0.257813
141.4	0.164563	0.178217	0.172969	0.163916	0.180435	0.18917		824.2	0.732614	0.701844	0.69859	0.987634	0.94704	0.95735		141.4	0.25502	0.245196	0.258761
141.6	0.165207	0.178957	0.173827	0.163941	0.180351	0.189919		824.4	0.733219	0.702278	0.699477	0.987988	0.947122	0.957213		141.6	0.254769	0.244845	0.257735
141.8	0.165015	0.179031	0.17393	0.164711	0.180708	0.190229		824.6	0.732579	0.701969	0.698698	0.988227	0.946827	0.957096		141.8	0.255649	0.244858	0.258397
142	0.165853	0.17934	0.174168	0.164701	0.181153	0.190059		824.8	0.732503	0.70137	0.698732	0.987994	0.946619	0.957072		142	0.255491	0.24525	0.258341
142.2	0.166146	0.179586	0.17448	0.164958	0.18178	0.189883		825	0.732288	0.701473	0.698321	0.987194	0.946791	0.957671		142.2	0.254906	0.245318	0.25935
142.4	0.165939	0.179614	0.175478	0.165411	0.181677	0.189853		825.2	0.732064	0.700809	0.698876	0.987415	0.94706	0.957482		142.4	0.25535	0.246251	0.258606
142.6	0.166592	0.179563	0.175359	0.165605	0.182721	0.19035		825.4	0.731616	0.70111	0.698624	0.987238	0.947785	0.957944		142.6	0.255622	0.246675	0.259319
142.8	0.166632	0.179305	0.175956	0.16524	0.182713	0.190609		825.6	0.731993	0.70106	0.699108	0.987129	0.947573	0.956626		142.8	0.255136	0.246513	0.257519
143	0.16771	0.178886	0.175407	0.165931	0.182787	0.190495		825.8	0.731739	0.700834	0.698356	0.987427	0.947597	0.957389		143	0.255688	0.246763	0.259033
143.2	0.166455	0.17916	0.17532	0.166944	0.183692	0.190918		826	0.731965	0.700611	0.698258	0.987871	0.947312	0.957931		143.2	0.255906	0.246701	0.259673
143.4	0.167548	0.178967	0.175435	0.167316	0.183553	0.191206		826.2	0.732434	0.70067	0.698911	0.987676	0.948007	0.958103		143.4	0.255242	0.247337	0.259192
143.6	0.167503	0.179548	0.176107	0.168195	0.183746	0.191603		826.4	0.732182	0.701409	0.698482	0.987565	0.94855	0.957996		143.6	0.255382	0.247141	0.259514
143.8	0.167855	0.179501	0.176169	0.168424	0.184006	0.192073		826.6	0.732984	0.700712	0.69847	0.98785	0.948678	0.957717		143.8	0.254866	0.247967	0.259247
144	0.168122	0.180123	0.176113	0.168402	0.184377	0.191457		826.8	0.733629	0.701295	0.698867	0.987638	0.948087	0.958031		144	0.254009	0.246792	0.259164
144.2	0.168998	0.180424	0.176676	0.169204	0.184755	0.192285		827	0.733625	0.701309	0.699544	0.987198	0.948587	0.958108		144.2	0.253573	0.247277	0.258565
144.4	0.169297	0.181489	0.176726	0.168705	0.184538	0.192626		827.2	0.733809	0.701416	0.698972	0.987817	0.948846	0.958303		144.4	0.254008	0.24743	0.259331
144.6	0.170047	0.181406	0.177645	0.168554	0.185326	0.192506		827.4	0.733705	0.701931	0.699556	0.987557	0.948399	0.959296		144.6	0.253852	0.246468	0.25974
144.8	0.170221	0.182179	0.177218	0.168422	0.185118	0.192568		827.6	0.733999	0.701382	0.699604	0.986982	0.948998	0.958735		144.8	0.252983	0.247615	0.259131
145	0.170338	0.181647	0.177554	0.168719	0.185762	0.193646		827.8	0.73322	0.701321	0.69955	0.987167	0.947663	0.958352		145	0.253947	0.246342	0.258802
145.2	0.170482	0.182033	0.178314	0.169052	0.18624	0.193296		828	0.733504	0.701964	0.699508	0.986993	0.947395	0.957961		145.2	0.253489	0.245431	0.258453
145.4	0.171147	0.182185	0.1785	0.16922	0.186318	0.193491		828.2	0.733108	0.702082	0.698672	0.987215	0.947382	0.957798		145.4	0.254107	0.2453	0.259126
145.6	0.1714	0.182815	0.179331	0.16944	0.186539	0.194079		828.4	0.733738	0.701471	0.69927	0.986883	0.947423	0.957808		145.6	0.253145	0.245952	0.258538
145.8	0.171454	0.183106	0.179941	0.16866	0.186968	0.194036		828.6	0.733711	0.702188	0.698606	0.986227	0.947055	0.957345		145.8	0.252516	0.244868	0.258739
146	0.171741	0.183019	0.179865	0.169109	0.186993	0.194118		828.8	0.733264	0.701916	0.69869	0.986084	0.946803	0.957679		146	0.25282	0.244887	0.258989
146.2	0.171867	0.183108	0.180504	0.169051	0.187101	0.194722		829	0.733403	0.701961	0.698878	0.986198	0.947089	0.958713		146.2	0.252795	0.245128	0.259836
146.4	0.171785	0.183043	0.18068	0.169067	0.187867	0.195239		829.2	0.732998	0.702177	0.698931	0.986752	0.94635	0.958477		146.4	0.253753	0.244173	0.259545
146.6	0.171681	0.182983	0.181252	0.1693	0.188151	0.196208		829.4	0.733221	0.703125	0.698217	0.986295	0.946904	0.958264		146.6	0.253074	0.243779	0.260048
146.8	0.172054	0.183249	0.180808	0.169688	0.188067	0.196584		829.6	0.732663	0.702436	0.698737	0.98695	0.946684	0.958075		146.8	0.254287	0.244248	0.259338
147	0.172671	0.18383	0.180349	0.170656	0.188566	0.196801		829.8	0.7323	0.702575	0.698477	0.987443	0.946428	0.959003		147	0.255143	0.243853	0.260526
147.2	0.172335	0.184411	0.180776	0.171026	0.188565	0.197632		830	0.732756	0.702331	0.698966	0.987786	0.947042	0.958546		147.2	0.25503	0.244711	0.25958
147.4	0.172615	0.184771	0.181431	0.17128	0.188406	0.198829		830.2	0.732595	0.702771	0.698582	0.987454	0.946841	0.95803		147.4	0.254859	0.24407	0.259448
147.6	0.172924	0.18525	0.181504	0.171872	0.189046	0.198678		830.4	0.732267	0.702515	0.69888	0.987284	0.947198	0.957589		147.6	0.255017	0.244683	0.258709
147.8	0.172956	0.184932	0.180652	0.17141	0.189395	0.199092		830.6	0.732848	0.701477	0.698712	0.987528	0.946742	0.957422		147.8	0.254681	0.245265	0.25871
148	0.172856	0.18583	0.181125	0.171942	0.189805	0.19934		830.8	0.732965	0.702122	0.698901	0.987415	0.946984	0.957594		148	0.25445	0.244862	0.258692
148.2	0.174165	0.185969	0.181097	0.173366	0.189794	0.200308		831	0.733142	0.701658	0.699028	0.987984	0.947865	0.957057		148.2	0.254842	0.246207	0.258029
148.4	0.173484	0.187035	0.180692	0.17333	0.189668	0.20021		831.2	0.733113	0.701221	0.698703	0.987853	0.94758	0.957721		148.4	0.254739	0.24636	0.259018
148.6	0.173718	0.187529	0.181887	0.173623	0.190758	0.199563		831.4	0.732765	0.701136	0.699529	0.988051	0.94703	0.957045		148.6	0.255287	0.245894	0.257515
148.8	0.174003	0.187831	0.181171	0.174375	0.190448	0.200239		831.6	0.733244	0.701117	0.698656	0.987276	0.947698	0.956505		148.8	0.254032	0.24658	0.257849
149	0.173853	0.187792	0.181987	0.175423	0.191364	0.200063		831.8	0.732837	0.70129	0.698738	0.987559	0.94646	0.956741		149	0.254722	0.24517	0.258002
149.2	0.174546	0.188436	0.18234	0.17579	0.191229	0.199914		832	0.733559	0.700656	0.698684	0.987075	0.947275	0.956366		149.2	0.253516	0.246618	0.257682
149.4	0.174605	0.188557	0.182345	0.175456	0.190987	0.200098		832.2	0.733763	0.700518	0.698055	0.98724	0.94701	0.956154		149.4	0.253477	0.246492	0.258098
149.6	0.174345	0.188946	0.18305	0.175176	0.191842	0.200023		832.4	0.734307	0.700789	0.697747	0.986851	0.946615	0.956773		149.6	0.252544	0.245827	0.259026
149.8	0.175004	0.188575	0.184111	0.175338	0.192052	0.199798		832.6	0.734252	0.701138	0.697302	0.986951	0.946884	0.957025		149.8	0.2527	0.245746	0.259723
150	0.175202	0.188138	0.183968	0.176248	0.192582	0.199413		832.8	0.734381	0.700627	0.69812	0.987671	0.947008	0.957346		150	0.253291	0.246381	0.259227
150.2	0.175562	0.188083	0.184309	0.175568	0.192866	0.19997		833	0.734021	0.700845	0.698422	0.987791	0.946354	0.957653		150.2	0.25377	0.245508	0.25923
150.4	0.175199	0.188538	0.18452	0.175217	0.193557	0.199895		833.2	0.733561	0.701985	0.697787	0.987251	0.945721	0.957002		150.4	0.25369	0.243737	0.259216
150.6	0.175831	0.188909	0.184911	0.176596	0.193672	0.200388		833.4	0.73385	0.70208	0.698336	0.987386	0.946987	0.956939		150.6	0.253536	0.244907	0.258603
150.8	0.176549	0.188426	0.184816	0.176166	0.193689	0.200584		833.6	0.733186	0.701446	0.698608	0.988004	0.946346	0.957453		150.8	0.254819	0.2449	0.258846
151	0.177027	0.189234	0.185848	0.175708	0.194029	0.201315		833.8	0.73326	0.702377	0.698294	0.987493	0.946849	0.957139		151	0.254232	0.244472	0.258845
151.2	0.176855	0.188548	0.186474	0.175637	0.194231	0.201999		834	0.733391	0.702082	0.698318	0.988021	0.947071	0.957272		151.2	0.25463	0.244989	0.258955
151.4	0.176662	0.189007	0.186324	0.176264	0.194213	0.202483		834.2	0.732991	0.702011	0.698258	0.987884	0.946524	0.957129		151.4	0.254893	0.244513	0.258871
151.6	0.177035	0.189018	0.186393	0.176149	0.195133	0.202745		834.4	0.733269	0.70168	0.698088	0.988316	0.947265	0.956768		151.6	0.255047	0.245585	0.25868
151.8	0.176828	0.189102	0.186244	0.176913	0.1954	0.203212		834.6	0.732679	0.701988	0.698335	0.988576	0.946886	0.956683		151.8	0.255896	0.244897	0.258348
152	0.177257	0.190406	0.187214	0.17767	0.195216	0.203633		834.8	0.732537	0.701893	0.698271	0.98874	0.94746	0.956794		152	0.256204	0.245568	0.258523
152.2	0.177489	0.190869	0.187294	0.178246	0.19571	0.203656		835	0.732392	0.702206	0.698532	0.988754	0.947273	0.956921		152.2	0.256363	0.245067	0.258388
152.4	0.177112	0.190993	0.187294	0.178174	0.195534	0.203314		835.2	0.732064	0.701331	0.699173	0.988015	0.94712	0.957474		152.4	0.255951	0.245789	0.2583
152.6	0.177831	0.19139	0.187348	0.178433	0.196553	0.203511		835.4	0.731636	0.701295	0.699531	0.988253	0.947237	0.956478		152.6	0.256617	0.245942	0.256948
152.8	0.17813	0.191805	0.18766	0.179558	0.196427	0.204494		835.6	0.731679	0.70159	0.699187	0.987689	0.947179	0.957569		152.8	0.25601	0.245589	0.258382
153	0.178228	0.192971	0.188077	0.180506	0.19688	0.204632		835.8	0.731938	0.702086	0.700031	0.988296	0.946419	0.957763		153	0.256358	0.244333	0.257732
153.2	0.178528	0.193486	0.188265	0.180293	0.197243	0.205168		836	0.732152	0.701737	0.699053	0.987608	0.946742	0.957137		153.2	0.255456	0.245005	0.258083
153.4	0.178834	0.193367	0.188886	0.180438	0.197688	0.205528		836.2	0.731868	0.702163	0.698658	0.988245	0.946959	0.957545		153.4	0.256377	0.244795	0.258887
153.6	0.179246	0.193007	0.189584	0.181682	0.198451	0.205295		836.4	0.73241	0.702178	0.698704	0.988026	0.946467	0.957846		153.6	0.255616	0.244289	0.259141
153.8	0.180332	0.193213	0.189763	0.18239	0.198934	0.205339		836.6	0.73237	0.701478	0.698714	0.987643	0.946804	0.957529		153.8	0.255272	0.245326	0.258815
154	0.180262	0.193319	0.189939	0.181833	0.19896	0.205627		836.8	0.732584	0.702097	0.699294	0.987596	0.946802	0.95766		154	0.255012	0.244705	0.258366
154.2	0.18039	0.193476	0.189173	0.181866	0.199423	0.206578		837	0.732152	0.701727	0.699099	0.987281	0.946079	0.957364		154.2	0.255129	0.244352	0.258264
154.4	0.181112	0.193888	0.189589	0.182143	0.199773	0.206317		837.2	0.73263	0.702373	0.698428	0.986419	0.946582	0.957182		154.4	0.253789	0.244208	0.258755
154.6	0.181511	0.193331	0.190489	0.182826	0.199785	0.206837		837.4	0.732951	0.701922	0.699442	0.987096	0.946977	0.957203		154.6	0.254146	0.245055	0.25776
154.8	0.181895	0.193578	0.190782	0.182537	0.199882	0.207393		837.6	0.733313	0.702061	0.69919	0.987255	0.946702	0.957815		154.8	0.253942	0.24464	0.258625
155	0.181881	0.194858	0.191749	0.182447	0.200623	0.207687		837.8	0.7334	0.702973	0.699508	0.987089	0.947263	0.957354		155	0.253689	0.24429	0.257845
155.2	0.181896	0.194437	0.191226	0.182759	0.200412	0.207701		838	0.733423	0.702099	0.699731	0.98726	0.946973	0.957989		155.2	0.253837	0.244874	0.258258
155.4	0.181408	0.195772	0.19164	0.183039	0.200964	0.20817		838.2	0.733452	0.701966	0.700054	0.986775	0.946765	0.957878		155.4	0.253323	0.244799	0.257823
155.6	0.181944	0.19589	0.192138	0.183079	0.200865	0.207796		838.4	0.733136	0.70236	0.699027	0.987234	0.946846	0.957301		155.6	0.254097	0.244487	0.258274
155.8	0.182309	0.196349	0.19208	0.18383	0.201825	0.208026		838.6	0.732566	0.702114	0.699818	0.987146	0.946629	0.957419		155.8	0.25458	0.244515	0.257601
156	0.182593	0.197067	0.192719	0.183313	0.2016	0.207912		838.8	0.732903	0.702086	0.699527	0.987166	0.946742	0.957148		156	0.254263	0.244656	0.25762
156.2	0.182717	0.197199	0.192763	0.183956	0.202063	0.208813		839	0.73298	0.702589	0.69997	0.987642	0.946181	0.957862		156.2	0.254661	0.243591	0.257891
156.4	0.183002	0.196956	0.192232	0.184112	0.20126	0.208727		839.2	0.732921	0.702061	0.700553	0.987873	0.946832	0.957529		156.4	0.254953	0.244771	0.256976
156.6	0.183087	0.197627	0.191943	0.184818	0.202414	0.20933		839.4	0.732825	0.702549	0.700147	0.987852	0.946342	0.957264		156.6	0.255027	0.243793	0.257118
156.8	0.183435	0.197937	0.192208	0.185317	0.202509	0.20991		839.6	0.733179	0.703775	0.699922	0.987394	0.94606	0.957558		156.8	0.254215	0.242284	0.257636
157	0.183713	0.198536	0.192641	0.185954	0.202702	0.210324		839.8	0.733237	0.703279	0.69931	0.98768	0.946063	0.957174		157	0.254443	0.242785	0.257864
157.2	0.183642	0.197885	0.192245	0.185769	0.203241	0.210889		840	0.73288	0.703398	0.698374	0.986866	0.946057	0.956178		157.2	0.253986	0.242658	0.257804
157.4	0.184439	0.19781	0.19265	0.1861	0.203322	0.21201		840.2	0.732666	0.703629	0.698438	0.987858	0.946516	0.95606		157.4	0.255191	0.242887	0.257623
157.6	0.184001	0.19714	0.192593	0.186511	0.203435	0.211435		840.4	0.732796	0.703348	0.698632	0.987521	0.945645	0.95599		157.6	0.254726	0.242297	0.257358
157.8	0.184373	0.197557	0.192972	0.186425	0.20388	0.211716		840.6	0.73275	0.702833	0.698319	0.987433	0.946004	0.956208		157.8	0.254683	0.243171	0.257889
158	0.183753	0.197636	0.193157	0.186071	0.204392	0.212314		840.8	0.732156	0.703859	0.698193	0.98778	0.946419	0.9566		158	0.255624	0.242561	0.258407
158.2	0.18436	0.196985	0.193331	0.186558	0.204966	0.213102		841	0.732708	0.702886	0.69761	0.987397	0.945675	0.956014		158.2	0.254689	0.242788	0.258404
158.4	0.184757	0.197166	0.194075	0.187047	0.205629	0.212867		841.2	0.732787	0.703239	0.697256	0.987422	0.94564	0.955825		158.4	0.254635	0.242401	0.258569
158.6	0.184402	0.19739	0.194448	0.187577	0.206015	0.213604		841.4	0.732659	0.703461	0.697381	0.98803	0.945681	0.955813		158.6	0.255371	0.242219	0.258432
158.8	0.184594	0.198514	0.194966	0.188022	0.206917	0.213867		841.6	0.733013	0.70358	0.697579	0.987748	0.945834	0.956464		158.8	0.254735	0.242255	0.258885
159	0.184475	0.198577	0.195401	0.187639	0.207307	0.213805		841.8	0.732854	0.703336	0.697768	0.987938	0.94571	0.956729		159	0.255084	0.242374	0.258961
159.2	0.184839	0.198921	0.195835	0.188554	0.207344	0.213879		842	0.73311	0.702873	0.697884	0.987383	0.945368	0.957727		159.2	0.254273	0.242495	0.259843
159.4	0.184895	0.199321	0.196008	0.188533	0.20768	0.213874		842.2	0.733012	0.703241	0.698245	0.987137	0.94598	0.957634		159.4	0.254125	0.242739	0.259389
159.6	0.185675	0.199813	0.195523	0.188974	0.20752	0.214067		842.4	0.732489	0.703539	0.697009	0.987279	0.945754	0.956997		159.6	0.25479	0.242215	0.259989
159.8	0.186003	0.200411	0.196611	0.188675	0.208276	0.21415		842.6	0.733171	0.702903	0.697499	0.987459	0.945423	0.957493		159.8	0.254288	0.24252	0.259994
160	0.185847	0.201521	0.196783	0.188801	0.207862	0.214453		842.8	0.732972	0.702757	0.697748	0.987844	0.945907	0.957374		160	0.254872	0.24315	0.259625
160.2	0.186761	0.201209	0.196345	0.189342	0.208003	0.214828		843	0.733371	0.702803	0.69722	0.988143	0.945852	0.957718		160.2	0.254772	0.24305	0.260498
160.4	0.187119	0.201128	0.196024	0.189664	0.207863	0.214611		843.2	0.733598	0.702245	0.697413	0.987634	0.946209	0.957413		160.4	0.254037	0.243963	0.26
160.6	0.18757	0.201282	0.196313	0.189637	0.208351	0.215364		843.4	0.733704	0.702401	0.696525	0.986825	0.94583	0.957368		160.6	0.253121	0.243429	0.260844
160.8	0.188497	0.201566	0.197204	0.189831	0.208285	0.215678		843.6	0.733632	0.702186	0.697428	0.986621	0.945848	0.957084		160.8	0.252989	0.243663	0.259656
161	0.188183	0.202445	0.197505	0.190375	0.208327	0.216458		843.8	0.732759	0.701551	0.69699	0.986759	0.945632	0.956836		161	0.254	0.244081	0.259846
161.2	0.188149	0.201862	0.197318	0.189522	0.208423	0.216568		844	0.732982	0.70232	0.696544	0.986625	0.945793	0.956693		161.2	0.253643	0.243473	0.260149
161.4	0.188736	0.202076	0.19817	0.189806	0.20822	0.216562		844.2	0.733301	0.701224	0.696641	0.987433	0.945818	0.956604		161.4	0.254132	0.244593	0.259964
161.6	0.188306	0.201309	0.198387	0.189864	0.208499	0.216935		844.4	0.733152	0.70092	0.697837	0.987339	0.945778	0.95659		161.6	0.254187	0.244858	0.258753
161.8	0.188821	0.202487	0.199176	0.190205	0.209591	0.217335		844.6	0.733567	0.700844	0.697374	0.988037	0.946566	0.956461		161.8	0.25447	0.245722	0.259088
162	0.188665	0.201867	0.199794	0.1906	0.209395	0.217954		844.8	0.733346	0.70154	0.697391	0.987694	0.946571	0.956537		162	0.254348	0.245031	0.259146
162.2	0.189283	0.201706	0.200464	0.191104	0.21009	0.218799		845	0.733565	0.700965	0.697759	0.987674	0.946188	0.955943		162.2	0.254109	0.245223	0.258184
162.4	0.189639	0.202584	0.200436	0.191809	0.210728	0.218632		845.2	0.733252	0.700938	0.697883	0.988177	0.9464	0.956283		162.4	0.254925	0.245462	0.2584
162.6	0.189583	0.203056	0.201253	0.192125	0.210848	0.218665		845.4	0.733152	0.700967	0.697922	0.988154	0.946457	0.956268		162.6	0.255002	0.24549	0.258346
162.8	0.189661	0.203674	0.201533	0.19295	0.211155	0.218866		845.6	0.733537	0.701216	0.698826	0.988619	0.946721	0.956547		162.8	0.255082	0.245505	0.257721
163	0.190514	0.203421	0.201238	0.19287	0.211334	0.219504		845.8	0.733963	0.700988	0.698819	0.988013	0.946418	0.956674		163	0.25405	0.24543	0.257854
163.2	0.190613	0.204381	0.201562	0.193874	0.211856	0.219166		846	0.7341	0.701648	0.699399	0.987526	0.94665	0.957086		163.2	0.253426	0.245002	0.257687
163.4	0.190379	0.20473	0.20102	0.193292	0.212494	0.219552		846.2	0.734107	0.701492	0.699303	0.987833	0.947019	0.956989		163.4	0.253726	0.245527	0.257686
163.6	0.190507	0.205295	0.201777	0.193935	0.212617	0.219667		846.4	0.734186	0.7015	0.698504	0.988588	0.945979	0.956382		163.6	0.254402	0.244478	0.257877
163.8	0.190813	0.206295	0.202519	0.193604	0.213268	0.219978		846.6	0.734479	0.701123	0.698525	0.98876	0.946113	0.957039		163.8	0.254281	0.24499	0.258514
164	0.19117	0.206555	0.20201	0.194395	0.213529	0.22073		846.8	0.734016	0.700864	0.698653	0.98896	0.94608	0.95613		164	0.254944	0.245215	0.257476
164.2	0.191756	0.206272	0.202217	0.194494	0.213901	0.220437		847	0.734328	0.70096	0.697887	0.988793	0.945583	0.95589		164.2	0.254465	0.244623	0.258003
164.4	0.191813	0.207179	0.202497	0.195139	0.214161	0.221124		847.2	0.734711	0.700388	0.697828	0.988583	0.945868	0.956819		164.4	0.253871	0.245479	0.258991
164.6	0.192276	0.207383	0.202996	0.194648	0.214667	0.221537		847.4	0.733861	0.700563	0.697721	0.988277	0.945335	0.956586		164.6	0.254416	0.244772	0.258866
164.8	0.192764	0.208444	0.203165	0.195426	0.215336	0.221957		847.6	0.733076	0.700476	0.698542	0.98786	0.944828	0.956063		164.8	0.254785	0.244352	0.257521
165	0.191941	0.20849	0.203384	0.194924	0.215256	0.222357		847.8	0.732717	0.700935	0.697706	0.987884	0.944694	0.9565		165	0.255167	0.243759	0.258794
165.2	0.193065	0.20795	0.203511	0.194423	0.215383	0.222347		848	0.733103	0.700846	0.697622	0.987988	0.944886	0.956084		165.2	0.254885	0.24404	0.258461
165.4	0.193417	0.207421	0.203975	0.194768	0.2155	0.222947		848.2	0.733315	0.700359	0.698012	0.988333	0.945049	0.955727		165.4	0.255018	0.244691	0.257715
165.6	0.193042	0.207428	0.204154	0.19528	0.216186	0.223704		848.4	0.732145	0.701313	0.698406	0.987864	0.945319	0.955532		165.6	0.255719	0.244006	0.257127
165.8	0.19383	0.208167	0.20444	0.196146	0.216496	0.223825		848.6	0.732145	0.701604	0.698414	0.987733	0.945319	0.956334		165.8	0.255588	0.243715	0.25792
166	0.194186	0.20813	0.205401	0.196372	0.216182	0.224135		848.8	0.731472	0.701558	0.698812	0.987636	0.944595	0.956065		166	0.256164	0.243037	0.257253
166.2	0.194767	0.209097	0.205505	0.196483	0.217003	0.224514		849	0.73116	0.700447	0.698837	0.987687	0.94454	0.955666		166.2	0.256528	0.244093	0.256829
166.4	0.194872	0.209324	0.205807	0.197027	0.21657	0.223978		849.2	0.731614	0.700956	0.698387	0.98696	0.94445	0.956037		166.4	0.255346	0.243494	0.25765
166.6	0.195552	0.209314	0.206139	0.197337	0.216651	0.224466		849.4	0.731935	0.701307	0.698087	0.986866	0.944448	0.955581		166.6	0.254931	0.24314	0.257494
166.8	0.195752	0.209106	0.205819	0.198055	0.217156	0.225213		849.6	0.73193	0.701555	0.698783	0.987135	0.944736	0.955698		166.8	0.255205	0.243181	0.256915
167	0.19599	0.209366	0.206233	0.19825	0.217231	0.225561		849.8	0.732259	0.70164	0.698488	0.986582	0.944479	0.956126		167	0.254323	0.242838	0.257638
167.2	0.195693	0.20984	0.206158	0.198614	0.218198	0.225199		850	0.732535	0.702411	0.698442	0.987181	0.944543	0.956348		167.2	0.254646	0.242131	0.257906
167.4	0.19554	0.210109	0.206278	0.198504	0.218648	0.225403		850.2	0.733256	0.701763	0.698489	0.987708	0.944536	0.957001		167.4	0.254452	0.242773	0.258513
167.6	0.19592	0.209896	0.206397	0.199552	0.218481	0.225804		850.4	0.733414	0.7025	0.697868	0.988092	0.944268	0.956453		167.6	0.254678	0.241768	0.258585
167.8	0.196554	0.211071	0.206419	0.199468	0.219298	0.226804		850.6	0.733273	0.70202	0.6978	0.988084	0.944615	0.956878		167.8	0.25481	0.242595	0.259078
168	0.196548	0.211625	0.206414	0.200453	0.218628	0.226309		850.8	0.733692	0.701726	0.697908	0.988228	0.944437	0.956497		168	0.254536	0.242711	0.258589
168.2	0.19686	0.211597	0.207198	0.200312	0.219515	0.226317		851	0.734444	0.702488	0.697938	0.98783	0.944881	0.957215		168.2	0.253386	0.242393	0.259277
168.4	0.197268	0.211944	0.206925	0.200426	0.219482	0.226721		851.2	0.735156	0.702019	0.697868	0.9879	0.945247	0.957206		168.4	0.252744	0.243228	0.259338
168.6	0.197354	0.211958	0.206992	0.200607	0.220184	0.227578		851.4	0.734178	0.701972	0.698539	0.988511	0.944728	0.956784		168.6	0.254333	0.242757	0.258245
168.8	0.197485	0.21312	0.206643	0.200726	0.220352	0.228367		851.6	0.734303	0.70239	0.697519	0.988074	0.944975	0.956682		168.8	0.253771	0.242585	0.259164
169	0.197241	0.212125	0.207113	0.200866	0.220614	0.228673		851.8	0.734088	0.702487	0.697537	0.988554	0.945238	0.956762		169	0.254466	0.24275	0.259226
169.2	0.197709	0.213058	0.207221	0.201163	0.220437	0.229674		852	0.734311	0.702283	0.698024	0.988902	0.94588	0.956412		169.2	0.254591	0.243597	0.258388
169.4	0.198009	0.212529	0.207696	0.201259	0.221269	0.229473		852.2	0.733918	0.702309	0.697288	0.988676	0.946317	0.956103		169.4	0.254759	0.244009	0.258814
169.6	0.198527	0.21339	0.2076	0.202195	0.22206	0.230379		852.4	0.732978	0.703411	0.697081	0.988227	0.945572	0.955496		169.6	0.255249	0.242161	0.258414
169.8	0.199075	0.21402	0.208867	0.202659	0.222278	0.231163		852.6	0.733146	0.70227	0.697733	0.988346	0.945429	0.955993		169.8	0.2552	0.243159	0.25826
170	0.198677	0.214353	0.209475	0.202804	0.222582	0.231162		852.8	0.733005	0.702065	0.697247	0.988633	0.94529	0.955212		170	0.255629	0.243225	0.257965
170.2	0.198582	0.214463	0.20981	0.204044	0.223055	0.231581		853	0.732638	0.702108	0.696776	0.988053	0.945095	0.955188		170.2	0.255415	0.242987	0.258411
170.4	0.19844	0.214896	0.210768	0.204377	0.222997	0.231659		853.2	0.733025	0.702962	0.697299	0.98774	0.945756	0.95508		170.4	0.254715	0.242794	0.257781
170.6	0.19901	0.214734	0.210682	0.204268	0.223835	0.232258		853.4	0.732558	0.702228	0.697179	0.987661	0.945853	0.955076		170.6	0.255103	0.243625	0.257897
170.8	0.198489	0.214725	0.21068	0.204679	0.224292	0.232329		853.6	0.732369	0.702749	0.698198	0.988388	0.945701	0.955152		170.8	0.25602	0.242953	0.256954
171	0.198413	0.215495	0.210999	0.205036	0.224905	0.232697		853.8	0.732402	0.703124	0.698401	0.987579	0.945285	0.955509		171	0.255177	0.242162	0.257108
171.2	0.199248	0.215698	0.210965	0.204958	0.22541	0.232209		854	0.732447	0.703015	0.699046	0.987296	0.945207	0.955972		171.2	0.254849	0.242192	0.256926
171.4	0.199338	0.215972	0.211114	0.205234	0.225283	0.232496		854.2	0.733104	0.702931	0.698978	0.986786	0.944971	0.956333		171.4	0.253683	0.242039	0.257356
171.6	0.199701	0.216578	0.211174	0.205581	0.225348	0.233203		854.4	0.732236	0.703107	0.698525	0.986667	0.944611	0.955598		171.6	0.254432	0.241504	0.257073
171.8	0.200698	0.217674	0.211215	0.205387	0.225896	0.233987		854.6	0.732693	0.702943	0.699473	0.986629	0.945084	0.956424		171.8	0.253936	0.242141	0.25695
172	0.200117	0.21726	0.211277	0.205861	0.225488	0.233717		854.8	0.732785	0.702752	0.699986	0.986242	0.944332	0.956167		172	0.253456	0.241581	0.25618
172.2	0.200915	0.217632	0.21173	0.205946	0.225723	0.233777		855	0.733037	0.703424	0.699863	0.986453	0.945052	0.956302		172.2	0.253416	0.241628	0.256439
172.4	0.200956	0.217945	0.211484	0.205953	0.225467	0.23404		855.2	0.732997	0.702319	0.699892	0.986028	0.94535	0.956867		172.4	0.253031	0.243031	0.256975
172.6	0.200612	0.218841	0.211017	0.206681	0.225775	0.234921		855.4	0.732835	0.702358	0.699544	0.98691	0.945131	0.957356		172.6	0.254075	0.242773	0.257812
172.8	0.200833	0.220525	0.21157	0.206489	0.226286	0.234669		855.6	0.732911	0.702416	0.697923	0.986614	0.945627	0.957785		172.8	0.253703	0.243212	0.259862
173	0.201149	0.219777	0.211758	0.206413	0.226573	0.235258		855.8	0.732482	0.701988	0.699028	0.987332	0.945891	0.957079		173	0.25485	0.243903	0.258051
173.2	0.20186	0.220463	0.212057	0.206542	0.226186	0.235323		856	0.732604	0.702053	0.698361	0.987529	0.945515	0.956669		173.2	0.254925	0.243462	0.258308
173.4	0.202392	0.220172	0.212356	0.207023	0.227647	0.23551		856.2	0.732409	0.702368	0.697284	0.987336	0.945221	0.956199		173.4	0.254927	0.242853	0.258915
173.6	0.202884	0.220867	0.213063	0.206911	0.227183	0.236206		856.4	0.732439	0.703144	0.697575	0.988027	0.944906	0.956429		173.6	0.255588	0.241762	0.258854
173.8	0.203095	0.220431	0.213831	0.207484	0.226819	0.236405		856.6	0.732605	0.702901	0.6978	0.988481	0.945471	0.95679		173.8	0.255876	0.24257	0.25899
174	0.202969	0.220599	0.213867	0.208328	0.227647	0.23643		856.8	0.73239	0.703514	0.697643	0.988138	0.945806	0.956464		174	0.255748	0.242292	0.258821
174.2	0.20278	0.221058	0.214558	0.208884	0.227613	0.236789		857	0.732849	0.702972	0.697731	0.988794	0.945431	0.955763		174.2	0.255945	0.24246	0.258033
174.4	0.203116	0.220127	0.215301	0.208385	0.227928	0.237474		857.2	0.733293	0.703418	0.698058	0.988242	0.945628	0.955913		174.4	0.254948	0.24221	0.257855
174.6	0.203708	0.219709	0.21517	0.20851	0.228413	0.237744		857.4	0.733183	0.703934	0.697365	0.98832	0.944956	0.956011		174.6	0.255137	0.241022	0.258646
174.8	0.204315	0.220003	0.215683	0.209276	0.22887	0.238367		857.6	0.733243	0.704351	0.697831	0.989191	0.94405	0.956277		174.8	0.255948	0.239699	0.258446
175	0.205107	0.219755	0.216479	0.209434	0.229585	0.238495		857.8	0.732866	0.704149	0.697889	0.98766	0.944188	0.956856		175	0.254795	0.240039	0.258967
175.2	0.205585	0.219918	0.216936	0.210257	0.229423	0.238262		858	0.73319	0.703632	0.698047	0.987939	0.944214	0.956347		175.2	0.254749	0.240583	0.2583
175.4	0.20527	0.219712	0.216767	0.210832	0.229506	0.238904		858.2	0.733414	0.704165	0.697702	0.987083	0.943582	0.955886		175.4	0.253669	0.239416	0.258184
175.6	0.205797	0.220019	0.216769	0.210864	0.230906	0.239369		858.4	0.732953	0.703438	0.698014	0.987866	0.943801	0.956526		175.6	0.254913	0.240363	0.258512
175.8	0.206179	0.219952	0.217247	0.210993	0.231108	0.23983		858.6	0.733502	0.702594	0.698169	0.987577	0.944546	0.956167		175.8	0.254074	0.241952	0.257999
176	0.205393	0.219779	0.217561	0.211933	0.231123	0.239675		858.8	0.73289	0.70185	0.697876	0.987714	0.944307	0.956002		176	0.254824	0.242457	0.258126
176.2	0.206171	0.221078	0.217674	0.212179	0.231078	0.239462		859	0.73357	0.702059	0.69792	0.987671	0.944721	0.956934		176.2	0.254101	0.242662	0.259014
176.4	0.20589	0.221322	0.218308	0.21233	0.231773	0.2399		859.2	0.733294	0.700777	0.697537	0.987104	0.94437	0.957753		176.4	0.25381	0.243592	0.260216
176.6	0.205376	0.222276	0.218303	0.212319	0.232392	0.240154		859.4	0.733636	0.700903	0.696927	0.987671	0.944309	0.957327		176.6	0.254035	0.243406	0.2604
176.8	0.205767	0.222418	0.218725	0.212786	0.232828	0.240072		859.6	0.733283	0.700621	0.69718	0.987391	0.944596	0.957299		176.8	0.254108	0.243975	0.260119
177	0.206156	0.22215	0.217314	0.212619	0.233046	0.241085		859.8	0.733401	0.700304	0.697803	0.988046	0.944296	0.95671		177	0.254645	0.243992	0.258907
177.2	0.205947	0.221798	0.216965	0.213425	0.233166	0.241301		860	0.733695	0.700765	0.697831	0.987799	0.944057	0.957212		177.2	0.254104	0.243291	0.259381
177.4	0.206364	0.222852	0.217421	0.213239	0.233804	0.241454		860.2	0.734008	0.700895	0.697707	0.987617	0.944622	0.957296		177.4	0.253609	0.243727	0.259589
177.6	0.207065	0.22303	0.217391	0.212826	0.233618	0.241687		860.4	0.733989	0.701376	0.698831	0.987888	0.94485	0.95724		177.6	0.253899	0.243474	0.258409
177.8	0.20655	0.222476	0.217667	0.213635	0.234092	0.24198		860.6	0.733701	0.701767	0.698967	0.98813	0.945149	0.95706		177.8	0.254428	0.243382	0.258092
178	0.206127	0.22353	0.216902	0.214372	0.23449	0.242242		860.8	0.733813	0.701504	0.699419	0.987522	0.945445	0.956543		178	0.253709	0.243941	0.257124
178.2	0.206249	0.22412	0.217291	0.2142	0.234289	0.243072		861	0.73444	0.701634	0.698817	0.988029	0.944615	0.956542		178.2	0.25359	0.242981	0.257725
178.4	0.206883	0.224053	0.217672	0.214303	0.235054	0.24393		861.2	0.734102	0.702956	0.698233	0.987347	0.94476	0.956666		178.4	0.253244	0.241803	0.258433
178.6	0.207481	0.225473	0.218657	0.215114	0.235266	0.243923		861.4	0.733353	0.703133	0.69814	0.987669	0.944462	0.956482		178.6	0.254316	0.241328	0.258342
178.8	0.208021	0.226245	0.218984	0.215534	0.23539	0.244115		861.6	0.733588	0.703141	0.698045	0.987438	0.944305	0.956845		178.8	0.253851	0.241164	0.2588
179	0.208027	0.226294	0.219305	0.215789	0.235783	0.243921		861.8	0.733305	0.702369	0.698192	0.98713	0.944675	0.956042		179	0.253825	0.242306	0.257849
179.2	0.207868	0.226952	0.219224	0.215938	0.235622	0.243989		862	0.733371	0.702498	0.697882	0.987254	0.944498	0.956088		179.2	0.253884	0.242	0.258206
179.4	0.20852	0.226536	0.219645	0.216234	0.235719	0.244443		862.2	0.732549	0.702848	0.698246	0.987027	0.944651	0.956031		179.4	0.254478	0.241803	0.257785
179.6	0.209171	0.226899	0.219814	0.216499	0.23635	0.244555		862.4	0.73226	0.702214	0.697393	0.98784	0.945276	0.95588		179.6	0.255579	0.243062	0.258487
179.8	0.209371	0.227061	0.22072	0.216909	0.236432	0.245406		862.6	0.731901	0.70207	0.697085	0.987491	0.94563	0.954969		179.8	0.25559	0.24356	0.257884
180	0.209907	0.227473	0.221221	0.217922	0.23705	0.245071		862.8	0.731542	0.701795	0.696828	0.987929	0.945366	0.955546		180	0.256388	0.243572	0.258718
180.2	0.210117	0.227512	0.221933	0.217929	0.236501	0.245278		863	0.73195	0.701455	0.696822	0.987151	0.944575	0.955894		180.2	0.255201	0.24312	0.259072
180.4	0.210837	0.226962	0.22258	0.218107	0.237288	0.245546		863.2	0.73128	0.701203	0.696614	0.987304	0.944977	0.955821		180.4	0.256024	0.243774	0.259207
180.6	0.210808	0.227279	0.223024	0.218401	0.237895	0.246119		863.4	0.731908	0.701331	0.696796	0.987054	0.944999	0.95545		180.6	0.255146	0.243668	0.258654
180.8	0.211753	0.226521	0.222304	0.218676	0.237788	0.246042		863.6	0.731485	0.701689	0.697117	0.98711	0.944714	0.955607		180.8	0.255624	0.243025	0.25849
181	0.211615	0.226911	0.221743	0.21849	0.238619	0.24719		863.8	0.732008	0.701276	0.697178	0.987308	0.944791	0.955472		181	0.2553	0.243515	0.258295
181.2	0.211797	0.226724	0.222339	0.218819	0.23914	0.247585		864	0.732572	0.70131	0.697316	0.986859	0.944461	0.955311		181.2	0.254287	0.243152	0.257995
181.4	0.212233	0.227539	0.224011	0.218388	0.239498	0.246679		864.2	0.732442	0.701764	0.697331	0.987147	0.944682	0.955399		181.4	0.254704	0.242918	0.258068
181.6	0.212333	0.226631	0.223557	0.219179	0.240008	0.247311		864.4	0.732894	0.701446	0.698752	0.987373	0.944765	0.954997		181.6	0.254479	0.243318	0.256245
181.8	0.212362	0.227029	0.223674	0.21945	0.240195	0.247941		864.6	0.732549	0.702196	0.698543	0.987671	0.94453	0.955629		181.8	0.255122	0.242334	0.257086
182	0.211779	0.228279	0.223089	0.219675	0.240403	0.248827		864.8	0.733565	0.702149	0.698525	0.987398	0.944819	0.955078		182	0.253832	0.24267	0.256553
182.2	0.212877	0.2286	0.223982	0.219239	0.241397	0.249161		865	0.733886	0.702609	0.697854	0.987886	0.944428	0.955572		182.2	0.254	0.241819	0.257718
182.4	0.212646	0.229352	0.224349	0.219072	0.241761	0.249476		865.2	0.73412	0.702356	0.697983	0.987603	0.944551	0.95553		182.4	0.253483	0.242195	0.257548
182.6	0.212709	0.229847	0.224364	0.220015	0.24229	0.24971		865.4	0.733689	0.702149	0.698009	0.987856	0.944727	0.955957		182.6	0.254167	0.242578	0.257948
182.8	0.212729	0.230439	0.22418	0.219377	0.242122	0.250281		865.6	0.734821	0.70176	0.697888	0.987573	0.944112	0.956521		182.8	0.252752	0.242353	0.258633
183	0.212645	0.230542	0.224111	0.219798	0.242779	0.250552		865.8	0.734084	0.7013	0.697989	0.987854	0.94443	0.95576		183	0.25377	0.24313	0.257772
183.2	0.213193	0.230774	0.224168	0.220335	0.242428	0.251467		866	0.733626	0.701822	0.698118	0.987166	0.944263	0.956438		183.2	0.25354	0.24244	0.25832
183.4	0.213708	0.230668	0.224128	0.221517	0.242889	0.252374		866.2	0.733402	0.701634	0.697681	0.987112	0.944326	0.954914		183.4	0.25371	0.242692	0.257233
183.6	0.213974	0.231804	0.224007	0.221983	0.243077	0.252601		866.4	0.733467	0.701583	0.696932	0.987422	0.944138	0.95606		183.6	0.253955	0.242556	0.259128
183.8	0.214273	0.231341	0.224677	0.222404	0.243007	0.253472		866.6	0.733243	0.70151	0.696722	0.987729	0.944077	0.955953		183.8	0.254486	0.242567	0.259231
184	0.214587	0.232253	0.225204	0.222978	0.243363	0.253016		866.8	0.733	0.700296	0.696489	0.987276	0.9442	0.955748		184	0.254276	0.243904	0.259259
184.2	0.215207	0.232085	0.226007	0.223134	0.243014	0.253442		867	0.733284	0.70037	0.69616	0.987193	0.943792	0.955622		184.2	0.253909	0.243422	0.259462
184.4	0.215713	0.232249	0.22503	0.223328	0.243781	0.253462		867.2	0.73286	0.70112	0.696514	0.987728	0.944168	0.955835		184.4	0.254868	0.243048	0.259321
184.6	0.215234	0.233341	0.226417	0.223623	0.243701	0.253462		867.4	0.732794	0.700468	0.696713	0.987154	0.943635	0.955631		184.6	0.254361	0.243167	0.258917
184.8	0.216308	0.232897	0.226161	0.223373	0.243613	0.253931		867.6	0.73223	0.700477	0.696174	0.987326	0.943687	0.955677		184.8	0.255096	0.243209	0.259503
185	0.216372	0.233031	0.226641	0.224535	0.24477	0.254472		867.8	0.732627	0.700015	0.697223	0.987565	0.944021	0.955493		185	0.254937	0.244006	0.25827
185.2	0.216638	0.233036	0.227293	0.224282	0.244839	0.253726		868	0.732455	0.70044	0.697227	0.988005	0.943746	0.954955		185.2	0.25555	0.243306	0.257728
185.4	0.217168	0.23298	0.228171	0.224601	0.244622	0.253331		868.2	0.732016	0.700742	0.69777	0.987718	0.943868	0.955477		185.4	0.255702	0.243126	0.257707
185.6	0.217914	0.232821	0.2279	0.225108	0.244738	0.253842		868.4	0.732512	0.700621	0.698504	0.98775	0.943454	0.955305		185.6	0.255238	0.242832	0.256801
185.8	0.217886	0.233161	0.228504	0.225111	0.245539	0.254188		868.6	0.731955	0.701581	0.697799	0.987828	0.942991	0.955559		185.8	0.255873	0.24141	0.25776
186	0.218436	0.233436	0.228869	0.224577	0.246078	0.254096		868.8	0.732712	0.70186	0.697937	0.9884	0.94327	0.955579		186	0.255689	0.24141	0.257642
186.2	0.219363	0.233404	0.229367	0.225156	0.246324	0.254236		869	0.73323	0.702486	0.697475	0.988162	0.942655	0.955604		186.2	0.254932	0.240169	0.25813
186.4	0.218426	0.233844	0.22938	0.225291	0.247115	0.253587		869.2	0.732939	0.701885	0.69767	0.987394	0.943113	0.956165		186.4	0.254455	0.241228	0.258496
186.6	0.218542	0.234668	0.230007	0.226535	0.247389	0.254901		869.4	0.733166	0.701991	0.697739	0.988348	0.943223	0.955773		186.6	0.255182	0.241232	0.258034
186.8	0.218687	0.234087	0.230309	0.226801	0.247509	0.255113		869.6	0.733833	0.702443	0.698252	0.987823	0.942783	0.956215		186.8	0.25399	0.24034	0.257963
187	0.21938	0.233775	0.230761	0.227521	0.248614	0.255301		869.8	0.733543	0.701906	0.697837	0.987938	0.942795	0.955609		187	0.254395	0.240889	0.257772
187.2	0.219338	0.234384	0.230557	0.227099	0.248679	0.256365		870	0.733857	0.702353	0.698109	0.987103	0.942765	0.95566		187.2	0.253246	0.240412	0.25755
187.4	0.219172	0.234656	0.23023	0.227536	0.249578	0.256645		870.2	0.734437	0.702298	0.697752	0.987456	0.943567	0.955312		187.4	0.253019	0.241269	0.25756
187.6	0.219039	0.235772	0.230471	0.227417	0.249096	0.256933		870.4	0.733792	0.702245	0.697606	0.987282	0.943733	0.956627		187.6	0.253491	0.241488	0.259021
187.8	0.218893	0.236003	0.231205	0.227757	0.249203	0.257463		870.6	0.734214	0.702096	0.697482	0.987511	0.944172	0.955312		187.8	0.253297	0.242076	0.25783
188	0.219259	0.236922	0.230848	0.227816	0.250199	0.257192		870.8	0.734535	0.701083	0.697078	0.987362	0.944564	0.955709		188	0.252827	0.243481	0.258631
188.2	0.220011	0.237182	0.23169	0.227642	0.250142	0.257461		871	0.734783	0.701785	0.697566	0.988012	0.944506	0.956106		188.2	0.253229	0.242721	0.258541
188.4	0.219339	0.236241	0.230343	0.2279	0.250426	0.258255		871.2	0.734191	0.701745	0.697982	0.987723	0.945073	0.956077		188.4	0.253532	0.243328	0.258095
188.6	0.220035	0.237338	0.231898	0.227837	0.250483	0.258519		871.4	0.733644	0.70178	0.698295	0.987572	0.944976	0.955979		188.6	0.253928	0.243196	0.257685
188.8	0.220756	0.237041	0.231463	0.228318	0.251382	0.26003		871.6	0.73391	0.701182	0.698218	0.987695	0.945147	0.955445		188.8	0.253785	0.243964	0.257227
189	0.220974	0.236386	0.231637	0.228928	0.251413	0.25931		871.8	0.73331	0.701783	0.698478	0.987528	0.944849	0.95584		189	0.254218	0.243067	0.257362
189.2	0.221238	0.237066	0.232106	0.228423	0.251228	0.259227		872	0.732924	0.700815	0.698567	0.987463	0.944256	0.954879		189.2	0.254539	0.243441	0.256312
189.4	0.222103	0.237161	0.232297	0.229238	0.25194	0.259927		872.2	0.732819	0.701473	0.698178	0.987137	0.943861	0.955409		189.4	0.254317	0.242388	0.257231
189.6	0.222294	0.238005	0.232401	0.229033	0.252113	0.259923		872.4	0.733126	0.701514	0.698171	0.98767	0.943122	0.955252		189.6	0.254544	0.241608	0.257081
189.8	0.222676	0.237997	0.232665	0.228973	0.253083	0.26005		872.6	0.732857	0.701637	0.697784	0.987182	0.94288	0.954914		189.8	0.254325	0.241243	0.25713
190	0.222732	0.23827	0.233322	0.229887	0.252453	0.260115		872.8	0.733017	0.701943	0.697923	0.987465	0.942455	0.955266		190	0.254448	0.240512	0.257343
190.2	0.2226	0.238488	0.233947	0.230507	0.252775	0.260458		873	0.733633	0.701443	0.697865	0.986918	0.942307	0.954858		190.2	0.253285	0.240864	0.256992
190.4	0.222681	0.238677	0.233679	0.23056	0.253647	0.259723		873.2	0.733442	0.701145	0.698011	0.987213	0.942782	0.954775		190.4	0.25377	0.241637	0.256764
190.6	0.222976	0.239069	0.234608	0.231016	0.253227	0.260644		873.4	0.733758	0.701557	0.698575	0.987645	0.942641	0.954164		190.6	0.253887	0.241085	0.255589
190.8	0.223161	0.238422	0.234239	0.231284	0.254154	0.260211		873.6	0.734039	0.701829	0.698673	0.986955	0.942331	0.954404		190.8	0.252916	0.240502	0.25573
191	0.223271	0.238696	0.23475	0.230205	0.254606	0.260748		873.8	0.734276	0.70118	0.698198	0.9871	0.942209	0.953997		191	0.252824	0.241029	0.255799
191.2	0.222642	0.240032	0.234293	0.230691	0.254677	0.26069		874	0.73434	0.701913	0.69853	0.986891	0.943024	0.954187		191.2	0.252551	0.241111	0.255657
191.4	0.222329	0.240602	0.234728	0.231079	0.254932	0.26116		874.2	0.734419	0.701472	0.697936	0.987196	0.943356	0.954662		191.4	0.252777	0.241884	0.256726
191.6	0.222066	0.241137	0.235278	0.231296	0.254439	0.26176		874.4	0.733595	0.701643	0.698022	0.986379	0.94333	0.954851		191.6	0.252783	0.241687	0.256829
191.8	0.222162	0.240529	0.235822	0.231807	0.255176	0.262323		874.6	0.734399	0.701624	0.697754	0.986425	0.943316	0.954556		191.8	0.252026	0.241692	0.256801
192	0.222669	0.240378	0.23559	0.232556	0.255616	0.262569		874.8	0.733991	0.701847	0.697673	0.986741	0.943946	0.954932		192	0.252749	0.242099	0.257259
192.2	0.22313	0.240887	0.23665	0.232725	0.255835	0.263724		875	0.734349	0.702632	0.698359	0.98662	0.943639	0.955116		192.2	0.252271	0.241007	0.256756
192.4	0.223384	0.240244	0.236126	0.233268	0.256239	0.264544		875.2	0.733334	0.702695	0.698062	0.986654	0.944124	0.955149		192.4	0.25332	0.241429	0.257086
192.6	0.224542	0.241431	0.236993	0.234363	0.256346	0.265093		875.4	0.733364	0.703169	0.697751	0.986752	0.943793	0.955582		192.6	0.253389	0.240624	0.257831
192.8	0.223885	0.241549	0.237292	0.234764	0.256762	0.265565		875.6	0.733407	0.702654	0.697183	0.986149	0.943569	0.955288		192.8	0.252741	0.240915	0.258105
193	0.22447	0.240778	0.238125	0.234981	0.25647	0.265514		875.8	0.732737	0.702587	0.696705	0.986648	0.943721	0.956088		193	0.253911	0.241134	0.259383
193.2	0.224857	0.242191	0.237936	0.235374	0.257899	0.266175		876	0.73259	0.701515	0.696532	0.986924	0.94336	0.955888		193.2	0.254335	0.241845	0.259355
193.4	0.225169	0.241748	0.237895	0.235412	0.25793	0.26642		876.2	0.733238	0.702553	0.695979	0.986396	0.943307	0.956387		193.4	0.253157	0.240754	0.260408
193.6	0.22571	0.242865	0.23829	0.235387	0.257328	0.267083		876.4	0.733573	0.701454	0.697019	0.98687	0.943084	0.956391		193.6	0.253297	0.24163	0.259372
193.8	0.226347	0.242967	0.238827	0.235561	0.257843	0.267133		876.6	0.733174	0.70133	0.697401	0.98618	0.943241	0.956484		193.8	0.253006	0.241911	0.259083
194	0.226299	0.243032	0.240059	0.236856	0.25802	0.2678		876.8	0.733751	0.700681	0.697333	0.986584	0.943239	0.955998		194	0.252833	0.242559	0.258665
194.2	0.227448	0.243598	0.239898	0.236386	0.258945	0.267802		877	0.733704	0.700583	0.698056	0.987148	0.944019	0.955588		194.2	0.253444	0.243437	0.257532
194.4	0.227625	0.243722	0.239738	0.236477	0.258701	0.26785		877.2	0.734097	0.700712	0.697937	0.986906	0.943795	0.954555		194.4	0.252809	0.243083	0.256618
194.6	0.228141	0.243919	0.240112	0.236284	0.258811	0.268001		877.4	0.733698	0.700668	0.698315	0.987052	0.943617	0.95514		194.6	0.253353	0.242949	0.256825
194.8	0.228156	0.244453	0.240505	0.236048	0.260299	0.268302		877.6	0.734219	0.700225	0.698072	0.987393	0.94285	0.95533		194.8	0.253175	0.242624	0.257258
195	0.228276	0.244738	0.240551	0.236377	0.2603	0.268519		877.8	0.734185	0.699998	0.698267	0.987671	0.943857	0.955548		195	0.253486	0.24386	0.257281
195.2	0.228548	0.245474	0.240618	0.237134	0.260865	0.268741		878	0.734195	0.700162	0.698973	0.987441	0.944272	0.955438		195.2	0.253247	0.24411	0.256464
195.4	0.228486	0.244696	0.24146	0.237134	0.261272	0.269297		878.2	0.734599	0.700606	0.698755	0.98735	0.944274	0.954866		195.4	0.252751	0.243668	0.256111
195.6	0.228828	0.244103	0.241623	0.23758	0.261604	0.269792		878.4	0.733869	0.700684	0.699517	0.987149	0.944266	0.954278		195.6	0.25328	0.243582	0.254761
195.8	0.228891	0.244433	0.24162	0.238397	0.261964	0.270032		878.6	0.7349	0.701513	0.699081	0.987438	0.944037	0.954263		195.8	0.252538	0.242524	0.255182
196	0.229081	0.245562	0.242194	0.238666	0.262417	0.269954		878.8	0.734232	0.701255	0.699573	0.988303	0.944537	0.954081		196	0.254071	0.243282	0.254508
196.2	0.229407	0.245889	0.242073	0.238478	0.262741	0.270674		879	0.734472	0.701623	0.698971	0.987952	0.943867	0.954216		196.2	0.253479	0.242245	0.255245
196.4	0.229797	0.245615	0.241886	0.239223	0.26342	0.270107		879.2	0.733946	0.701226	0.698379	0.987709	0.944151	0.954621		196.4	0.253763	0.242924	0.256241
196.6	0.229875	0.246424	0.241927	0.240564	0.2634	0.270404		879.4	0.7339	0.701341	0.698169	0.987332	0.943736	0.954409		196.6	0.253432	0.242395	0.256241
196.8	0.228962	0.246506	0.242736	0.239675	0.263028	0.270065		879.6	0.733985	0.701272	0.698237	0.986847	0.944065	0.954474		196.8	0.252862	0.242793	0.256237
197	0.230096	0.245847	0.242921	0.239867	0.263428	0.27073		879.8	0.733424	0.700477	0.698049	0.98691	0.944161	0.954955		197	0.253486	0.243684	0.256906
197.2	0.22976	0.247067	0.242056	0.240356	0.264128	0.270428		880	0.733224	0.700585	0.698017	0.986469	0.943642	0.954938		197.2	0.253246	0.243057	0.256921
197.4	0.230927	0.247075	0.242156	0.24041	0.263934	0.271027		880.2	0.733801	0.700688	0.69901	0.986042	0.944124	0.955299		197.4	0.252241	0.243436	0.256288
197.6	0.231399	0.247471	0.242951	0.240714	0.264126	0.271358		880.4	0.732995	0.699987	0.698834	0.986014	0.943758	0.955195		197.6	0.253019	0.243771	0.256361
197.8	0.231006	0.24744	0.243036	0.240619	0.264747	0.271561		880.6	0.732634	0.699993	0.698162	0.985705	0.943411	0.955035		197.8	0.253071	0.243418	0.256873
198	0.230743	0.247428	0.243092	0.240885	0.265025	0.271692		880.8	0.732833	0.699322	0.697729	0.986318	0.943582	0.95447		198	0.253485	0.24426	0.256741
198.2	0.230934	0.24769	0.24276	0.241119	0.265026	0.271488		881	0.732321	0.699138	0.697759	0.986274	0.943572	0.955248		198.2	0.253953	0.244434	0.257488
198.4	0.23104	0.247579	0.242416	0.24062	0.264967	0.272238		881.2	0.73272	0.699068	0.696415	0.985179	0.942699	0.954717		198.4	0.252459	0.243631	0.258302
198.6	0.231377	0.247336	0.242848	0.241035	0.265213	0.272248		881.4	0.7326	0.700076	0.696476	0.985551	0.943175	0.956341		198.6	0.252952	0.243099	0.259865
198.8	0.231629	0.248025	0.24325	0.241596	0.266036	0.272662		881.6	0.73265	0.700017	0.696607	0.985088	0.942468	0.955394		198.8	0.252438	0.242451	0.258787
199	0.231419	0.248697	0.242944	0.242448	0.26611	0.273087		881.8	0.732541	0.700676	0.696823	0.985189	0.943462	0.955194		199	0.252648	0.242786	0.258372
199.2	0.232073	0.247952	0.24334	0.242668	0.265955	0.273618		882	0.732776	0.700866	0.697042	0.984826	0.943048	0.954442		199.2	0.252049	0.242182	0.2574
199.4	0.232127	0.24804	0.244117	0.242778	0.266504	0.27426		882.2	0.732692	0.701484	0.696633	0.985683	0.942898	0.954177		199.4	0.252991	0.241414	0.257544
199.6	0.232283	0.249226	0.243832	0.242656	0.266412	0.27533		882.4	0.732167	0.701696	0.69661	0.985699	0.942613	0.953633		199.6	0.253532	0.240917	0.257024
199.8	0.232065	0.249833	0.244056	0.243048	0.267188	0.275227		882.6	0.733257	0.701877	0.69695	0.985882	0.942601	0.954007		199.8	0.252626	0.240724	0.257057
200	0.232425	0.249782	0.244495	0.243061	0.267403	0.275792		882.8	0.732578	0.701539	0.69685	0.986124	0.942706	0.953368		200	0.253546	0.241168	0.256518
200.2	0.233219	0.249916	0.24426	0.243484	0.268339	0.276471		883	0.732745	0.701812	0.696013	0.985432	0.942791	0.953118		200.2	0.252687	0.240979	0.257105
200.4	0.233419	0.250849	0.244652	0.244104	0.268882	0.276574		883.2	0.732814	0.702013	0.697286	0.985398	0.942631	0.953822		200.4	0.252585	0.240618	0.256536
200.6	0.233525	0.251259	0.245418	0.244734	0.268922	0.2773		883.4	0.732957	0.701912	0.697121	0.986102	0.942512	0.953181		200.6	0.253145	0.240601	0.25606
200.8	0.233789	0.250811	0.245858	0.244398	0.26921	0.277466		883.6	0.732897	0.701841	0.697275	0.985512	0.943119	0.953537		200.8	0.252615	0.241278	0.256262
201	0.234633	0.251156	0.245859	0.245459	0.270211	0.277972		883.8	0.732781	0.701303	0.69698	0.985725	0.943051	0.953405		201	0.252944	0.241748	0.256425
201.2	0.234283	0.251974	0.246108	0.245876	0.270845	0.278842		884	0.732966	0.701694	0.697379	0.985839	0.943052	0.953755		201.2	0.252872	0.241358	0.256376
201.4	0.235837	0.252717	0.246856	0.246348	0.27122	0.279123		884.2	0.732778	0.701821	0.697195	0.98592	0.943194	0.954005		201.4	0.253142	0.241373	0.25681
201.6	0.235272	0.25215	0.247853	0.246427	0.271386	0.27907		884.4	0.732551	0.701375	0.696653	0.985693	0.942664	0.953963		201.6	0.253141	0.241289	0.257311
201.8	0.235354	0.25215	0.247222	0.246727	0.27158	0.279451		884.6	0.732913	0.701204	0.697124	0.986163	0.942877	0.954252		201.8	0.25325	0.241673	0.257128
202	0.235619	0.25248	0.24737	0.247673	0.271257	0.27899		884.8	0.733004	0.701197	0.696635	0.986329	0.943099	0.954784		202	0.253326	0.241901	0.258149
202.2	0.235951	0.252359	0.247966	0.247866	0.271554	0.279871		885	0.73364	0.700854	0.696139	0.985646	0.942956	0.955288		202.2	0.252005	0.242101	0.259149
202.4	0.236376	0.252487	0.247732	0.248082	0.271755	0.279695		885.2	0.733808	0.701757	0.696232	0.985291	0.942537	0.955218		202.4	0.251483	0.240781	0.258986
202.6	0.236396	0.252641	0.248759	0.248962	0.271466	0.279365		885.4	0.734541	0.702164	0.696974	0.985475	0.942686	0.955584		202.6	0.250934	0.240523	0.25861
202.8	0.236868	0.252707	0.248938	0.248738	0.272143	0.279991		885.6	0.7338	0.70219	0.697556	0.985267	0.941911	0.954884		202.8	0.251467	0.239721	0.257328
203	0.236402	0.253245	0.249003	0.249001	0.272249	0.280325		885.8	0.734211	0.701792	0.696791	0.985972	0.942324	0.955033		203	0.251761	0.240533	0.258242
203.2	0.237261	0.253439	0.249964	0.249401	0.272197	0.280478		886	0.734149	0.701507	0.697359	0.985552	0.942079	0.954179		203.2	0.251403	0.240571	0.256821
203.4	0.237334	0.254509	0.249925	0.248881	0.273251	0.281882		886.2	0.734133	0.702173	0.697451	0.986524	0.942587	0.953721		203.4	0.25239	0.240414	0.25627
203.6	0.236891	0.254327	0.249684	0.249066	0.272908	0.281995		886.4	0.733777	0.701595	0.697688	0.98674	0.942357	0.95372		203.6	0.252963	0.240762	0.256032
203.8	0.23748	0.254123	0.250387	0.249341	0.273794	0.282296		886.6	0.7344	0.70159	0.697761	0.986778	0.942571	0.954517		203.8	0.252378	0.240981	0.256755
204	0.237498	0.254598	0.250495	0.249281	0.273672	0.282922		886.8	0.733615	0.701282	0.698005	0.986697	0.943091	0.95413		204	0.253082	0.241808	0.256125
204.2	0.237653	0.255125	0.2505	0.249282	0.27458	0.283482		887	0.733796	0.701392	0.697901	0.986333	0.942992	0.954493		204.2	0.252537	0.2416	0.256592
204.4	0.237326	0.255579	0.251554	0.249756	0.274626	0.283632		887.2	0.734107	0.701168	0.698969	0.986678	0.943187	0.954183		204.4	0.252571	0.24202	0.255214
204.6	0.237236	0.254822	0.252556	0.250128	0.274549	0.283888		887.4	0.734599	0.70113	0.697621	0.986759	0.94293	0.954367		204.6	0.252161	0.2418	0.256746
204.8	0.237358	0.255755	0.252131	0.250066	0.275576	0.28407		887.6	0.734225	0.700992	0.69769	0.986436	0.943331	0.954407		204.8	0.252211	0.242339	0.256718
205	0.237866	0.256308	0.252949	0.250527	0.275453	0.284852		887.8	0.734255	0.700688	0.697129	0.987045	0.943276	0.954331		205	0.25279	0.242588	0.257202
205.2	0.238097	0.256902	0.253443	0.249937	0.276487	0.284824		888	0.733672	0.701219	0.698043	0.986453	0.942957	0.954843		205.2	0.252781	0.241738	0.2568
205.4	0.238819	0.257415	0.253084	0.250649	0.276066	0.28422		888.2	0.734033	0.700919	0.697995	0.986663	0.943372	0.954008		205.4	0.25263	0.242452	0.256013
205.6	0.238099	0.25667	0.25304	0.251154	0.276425	0.284389		888.4	0.73372	0.700228	0.697756	0.986528	0.943123	0.954853		205.6	0.252809	0.242895	0.257097
205.8	0.238813	0.256953	0.252832	0.251484	0.276113	0.284471		888.6	0.734072	0.700227	0.697608	0.986667	0.943344	0.954742		205.8	0.252595	0.243117	0.257135
206	0.238997	0.257495	0.252492	0.252294	0.276006	0.28519		888.8	0.733979	0.700287	0.697002	0.986454	0.942951	0.955353		206	0.252475	0.242664	0.258351
206.2	0.239659	0.257491	0.252575	0.252216	0.277224	0.285769		889	0.733941	0.699928	0.696585	0.986044	0.942467	0.954672		206.2	0.252103	0.242538	0.258087
206.4	0.2397	0.25762	0.252448	0.25282	0.27751	0.285375		889.2	0.733737	0.70044	0.696495	0.98596	0.942337	0.95475		206.4	0.252223	0.241898	0.258254
206.6	0.240137	0.258759	0.252718	0.253313	0.278301	0.285835		889.4	0.73418	0.700785	0.697001	0.985861	0.942453	0.954293		206.6	0.251681	0.241667	0.257293
206.8	0.241175	0.258015	0.25306	0.253181	0.278422	0.287348		889.6	0.733667	0.700537	0.696544	0.986124	0.942335	0.954067		206.8	0.252457	0.241798	0.257523
207	0.240944	0.259609	0.252416	0.253976	0.278775	0.286745		889.8	0.734009	0.700363	0.69561	0.986903	0.942343	0.954026		207	0.252894	0.24198	0.258417
207.2	0.241358	0.2602	0.252839	0.254798	0.279803	0.287244		890	0.733547	0.700691	0.69571	0.986526	0.942436	0.953779		207.2	0.252979	0.241745	0.258069
207.4	0.241622	0.259951	0.252048	0.254805	0.279768	0.288186		890.2	0.733703	0.700989	0.696117	0.987098	0.94294	0.953638		207.4	0.253394	0.24195	0.257521
207.6	0.241371	0.260326	0.25257	0.255297	0.280121	0.287617		890.4	0.732892	0.700346	0.695748	0.987135	0.942539	0.954164		207.6	0.254243	0.242193	0.258416
207.8	0.241819	0.260733	0.253362	0.255807	0.280705	0.288884		890.6	0.733038	0.700509	0.696468	0.986696	0.942773	0.954051		207.8	0.253657	0.242264	0.257583
208	0.241236	0.261115	0.253769	0.256123	0.281208	0.288852		890.8	0.732583	0.699733	0.69667	0.98655	0.942675	0.954198		208	0.253967	0.242942	0.257528
208.2	0.24153	0.261426	0.25421	0.256362	0.282191	0.289246		891	0.732853	0.699986	0.696952	0.98666	0.942434	0.954045		208.2	0.253807	0.242448	0.257093
208.4	0.241484	0.261929	0.255634	0.256675	0.282178	0.289452		891.2	0.733045	0.699996	0.69622	0.986804	0.942752	0.953767		208.4	0.253759	0.242755	0.257546
208.6	0.241332	0.262215	0.256156	0.256976	0.28235	0.289489		891.4	0.732682	0.700625	0.695965	0.987091	0.9424	0.954162		208.6	0.254409	0.241774	0.258198
208.8	0.241838	0.262997	0.255728	0.256589	0.283068	0.289511		891.6	0.732365	0.700083	0.695678	0.987278	0.942533	0.954044		208.8	0.254912	0.24245	0.258366
209	0.242247	0.262277	0.256889	0.256561	0.282445	0.289742		891.8	0.732261	0.700148	0.696327	0.986832	0.942	0.954556		209	0.254571	0.241852	0.258229
209.2	0.242444	0.262969	0.256385	0.25667	0.283228	0.289346		892	0.73278	0.701381	0.696595	0.986619	0.942472	0.954892		209.2	0.253839	0.241091	0.258297
209.4	0.242425	0.262855	0.256935	0.257767	0.282305	0.289544		892.2	0.732726	0.700647	0.696274	0.986564	0.942396	0.954472		209.4	0.253838	0.241749	0.258198
209.6	0.242313	0.262477	0.257395	0.258277	0.282806	0.29005		892.4	0.733143	0.70096	0.696383	0.98654	0.942198	0.955424		209.6	0.253398	0.241238	0.259041
209.8	0.243645	0.263035	0.258003	0.258214	0.282974	0.290709		892.6	0.733452	0.700711	0.696416	0.986035	0.942204	0.954997		209.8	0.252583	0.241493	0.258581
210	0.243891	0.263117	0.257549	0.25874	0.283876	0.291816		892.8	0.732345	0.701302	0.696122	0.985909	0.942295	0.955526		210	0.253564	0.240993	0.259404
210.2	0.244843	0.261991	0.258397	0.259644	0.284692	0.291929		893	0.731779	0.701494	0.696199	0.985733	0.942013	0.954935		210.2	0.253954	0.240518	0.258736
210.4	0.244667	0.262554	0.258474	0.259586	0.284624	0.292237		893.2	0.732411	0.701576	0.695492	0.98567	0.94237	0.955381		210.4	0.25326	0.240793	0.259889
210.6	0.245497	0.263302	0.25903	0.259928	0.284756	0.292507		893.4	0.732272	0.702161	0.696708	0.985445	0.941946	0.955071		210.6	0.253173	0.239786	0.258363
210.8	0.245952	0.261806	0.259346	0.260075	0.284614	0.293108		893.6	0.732566	0.70158	0.695998	0.985716	0.941678	0.955238		210.8	0.25315	0.240098	0.25924
211	0.245737	0.262239	0.258342	0.260568	0.284952	0.292267		893.8	0.732302	0.702811	0.696801	0.985818	0.94193	0.95521		211	0.253516	0.239119	0.258409
211.2	0.246248	0.261937	0.258959	0.261428	0.285678	0.292565		894	0.732089	0.702451	0.696648	0.986123	0.941482	0.954966		211.2	0.254034	0.239031	0.258318
211.4	0.246163	0.261676	0.258288	0.260979	0.285496	0.29289		894.2	0.73265	0.702994	0.698022	0.986501	0.942333	0.954543		211.4	0.25385	0.239339	0.256521
211.6	0.24619	0.261958	0.259201	0.261195	0.2859	0.293208		894.4	0.731845	0.702367	0.696581	0.986661	0.941875	0.954454		211.6	0.254816	0.239508	0.257873
211.8	0.245858	0.261665	0.259671	0.261947	0.285974	0.294234		894.6	0.7318	0.702512	0.698059	0.986969	0.942199	0.95419		211.8	0.255169	0.239688	0.25613
212	0.246269	0.261701	0.260037	0.262516	0.287254	0.293829		894.8	0.731944	0.702057	0.69753	0.987324	0.941686	0.954755		212	0.25538	0.23963	0.257226
212.2	0.246536	0.261952	0.26024	0.262505	0.287939	0.294797		895	0.732469	0.702422	0.697922	0.987449	0.942215	0.954609		212.2	0.25498	0.239793	0.256687
212.4	0.246537	0.262282	0.260728	0.26314	0.287614	0.295334		895.2	0.732595	0.702929	0.697094	0.987652	0.942498	0.954443		212.4	0.255057	0.239568	0.257349
212.6	0.246795	0.262509	0.260925	0.263396	0.287822	0.294841		895.4	0.732693	0.703099	0.69782	0.987843	0.942687	0.95438		212.6	0.255149	0.239588	0.25656
212.8	0.246586	0.26287	0.260705	0.263626	0.288229	0.295435		895.6	0.733265	0.702925	0.697389	0.987573	0.942469	0.954807		212.8	0.254308	0.239544	0.257417
213	0.24768	0.262963	0.261157	0.263974	0.288134	0.295875		895.8	0.733533	0.703412	0.697331	0.987268	0.942662	0.955047		213	0.253736	0.23925	0.257715
213.2	0.247656	0.264094	0.26129	0.264934	0.289327	0.295981		896	0.734504	0.703811	0.696967	0.987231	0.943272	0.954954		213.2	0.252727	0.239462	0.257988
213.4	0.247861	0.264528	0.261966	0.265314	0.289278	0.29602		896.2	0.734003	0.70278	0.697633	0.986302	0.942338	0.954587		213.4	0.252299	0.239558	0.256953
213.6	0.248458	0.264725	0.262296	0.265115	0.290143	0.296696		896.4	0.735318	0.702658	0.69737	0.986584	0.943352	0.954787		213.6	0.251266	0.240694	0.257417
213.8	0.248626	0.265016	0.262686	0.264931	0.290598	0.297173		896.6	0.734412	0.702477	0.696592	0.986123	0.943401	0.954284		213.8	0.25171	0.240924	0.257692
214	0.248658	0.265545	0.262616	0.265684	0.291175	0.298045		896.8	0.733669	0.702791	0.695955	0.986223	0.943725	0.954581		214	0.252555	0.240934	0.258627
214.2	0.249453	0.265715	0.263023	0.266117	0.291067	0.29845		897	0.733811	0.702017	0.696504	0.985759	0.943244	0.954542		214.2	0.251948	0.241228	0.258038
214.4	0.249217	0.266909	0.263003	0.265555	0.291239	0.298982		897.2	0.734635	0.702019	0.695655	0.985433	0.943809	0.954245		214.4	0.250797	0.24179	0.25859
214.6	0.250053	0.266911	0.263481	0.266279	0.29165	0.298954		897.4	0.73376	0.702336	0.696293	0.985522	0.943541	0.954475		214.6	0.251762	0.241205	0.258182
214.8	0.250466	0.267606	0.262869	0.266514	0.291813	0.299597		897.6	0.734648	0.701831	0.695736	0.985863	0.943078	0.95478		214.8	0.251215	0.241246	0.259044
215	0.251062	0.267461	0.262777	0.266065	0.291915	0.29931		897.8	0.733854	0.702483	0.695792	0.986045	0.943771	0.954032		215	0.252191	0.241288	0.25824
215.2	0.25118	0.267965	0.263283	0.266133	0.292212	0.299369		898	0.734052	0.701962	0.695452	0.987016	0.943984	0.953879		215.2	0.252964	0.242022	0.258428
215.4	0.251237	0.2685	0.263289	0.265937	0.292077	0.300434		898.2	0.734598	0.702303	0.696174	0.986888	0.94414	0.95376		215.4	0.25229	0.241837	0.257586
215.6	0.251491	0.268548	0.263974	0.266156	0.292837	0.300949		898.4	0.734315	0.701737	0.696077	0.987091	0.942805	0.953324		215.6	0.252777	0.241068	0.257247
215.8	0.251481	0.268907	0.264269	0.266875	0.293066	0.300938		898.6	0.733969	0.70226	0.697274	0.987674	0.943135	0.954009		215.8	0.253704	0.240875	0.256736
216	0.251952	0.268837	0.264194	0.267366	0.294136	0.30082		898.8	0.734272	0.702149	0.696705	0.987257	0.942423	0.953944		216	0.252985	0.240274	0.257239
216.2	0.251925	0.269161	0.264434	0.267048	0.29415	0.301775		899	0.734005	0.701952	0.696527	0.987089	0.94272	0.954011		216.2	0.253084	0.240768	0.257484
216.4	0.252231	0.269217	0.264475	0.267497	0.294139	0.301549		899.2	0.733756	0.702138	0.696957	0.988023	0.942288	0.953148		216.4	0.254267	0.240151	0.256192
216.6	0.251816	0.269406	0.265097	0.268006	0.294524	0.301197		899.4	0.733538	0.702805	0.697372	0.987406	0.941812	0.953349		216.6	0.253868	0.239007	0.255977
216.8	0.251498	0.26923	0.264855	0.268675	0.294806	0.301837		899.6	0.733735	0.701964	0.696843	0.986377	0.941483	0.954142		216.8	0.252642	0.239519	0.257299
217	0.252709	0.269134	0.26566	0.268387	0.295149	0.302072		899.8	0.733473	0.702474	0.696051	0.986142	0.941242	0.954677		217	0.252669	0.238768	0.258626
217.2	0.251924	0.269606	0.265825	0.26983	0.295473	0.302425		900	0.733772	0.70204	0.697642	0.985696	0.94122	0.954915		217.2	0.251924	0.23918	0.257273
217.4	0.251827	0.269731	0.265386	0.269534	0.295186	0.302515		900.2	0.733829	0.702458	0.698106	0.985685	0.940607	0.95528		217.4	0.251855	0.238149	0.257174
217.6	0.252173	0.269572	0.266047	0.269697	0.295339	0.303059		900.4	0.733827	0.701966	0.697303	0.986122	0.941822	0.954761		217.6	0.252296	0.239855	0.257458
217.8	0.252232	0.269881	0.265558	0.270461	0.295451	0.303564		900.6	0.733463	0.702832	0.696709	0.985695	0.941546	0.954947		217.8	0.252231	0.238714	0.258239
218	0.25202	0.27014	0.266054	0.270459	0.295728	0.304357		900.8	0.733873	0.702292	0.696438	0.985621	0.941292	0.955286		218	0.251749	0.239	0.258848
218.2	0.253617	0.270686	0.265864	0.271137	0.295855	0.304783		901	0.733984	0.702461	0.696542	0.985877	0.941778	0.955832		218.2	0.251893	0.239318	0.25929
218.4	0.252933	0.271008	0.266345	0.271855	0.29636	0.305461		901.2	0.734084	0.702391	0.696171	0.985915	0.941881	0.955858		218.4	0.251831	0.239491	0.259688
218.6	0.254026	0.270517	0.26652	0.272191	0.296776	0.305591		901.4	0.733744	0.702307	0.696172	0.985836	0.942147	0.955607		218.6	0.252092	0.23984	0.259435
218.8	0.254362	0.27146	0.266382	0.271679	0.296673	0.306634		901.6	0.734926	0.70232	0.695921	0.986304	0.941815	0.955737		218.8	0.251379	0.239496	0.259815
219	0.254641	0.270411	0.267492	0.272399	0.297021	0.306839		901.8	0.734591	0.702444	0.69612	0.986693	0.943018	0.954957		219	0.252102	0.240574	0.258837
219.2	0.254687	0.271526	0.267016	0.272761	0.297211	0.307468		902	0.734764	0.703135	0.697129	0.987125	0.942955	0.955163		219.2	0.252361	0.23982	0.258033
219.4	0.25527	0.271607	0.267926	0.273227	0.297688	0.30769		902.2	0.734921	0.702631	0.697764	0.986807	0.941993	0.955443		219.4	0.251886	0.239362	0.257679
219.6	0.255903	0.271531	0.268184	0.273179	0.299078	0.308064		902.4	0.734718	0.702322	0.697661	0.986959	0.941866	0.955398		219.6	0.252241	0.239544	0.257737
219.8	0.25588	0.272377	0.268673	0.273812	0.298752	0.308124		902.6	0.734376	0.702323	0.696564	0.986987	0.942223	0.955856		219.8	0.252611	0.2399	0.259292
220	0.256266	0.272586	0.268899	0.273485	0.299462	0.30837		902.8	0.73443	0.701729	0.696496	0.986411	0.941599	0.954882		220	0.251981	0.23987	0.258386
220.2	0.256424	0.273207	0.270205	0.273621	0.300204	0.308939		903	0.733669	0.701394	0.696484	0.987205	0.941817	0.955421		220.2	0.253536	0.240422	0.258937
220.4	0.256614	0.273421	0.270129	0.273808	0.300963	0.309285		903.2	0.73356	0.702089	0.696189	0.987265	0.941408	0.955533		220.4	0.253705	0.239319	0.259344
220.6	0.256458	0.274274	0.270105	0.274077	0.301034	0.309362		903.4	0.733504	0.702108	0.696136	0.986594	0.941403	0.956466		220.6	0.25309	0.239295	0.260331
220.8	0.25702	0.274758	0.270498	0.274278	0.300977	0.31005		903.6	0.733309	0.701136	0.696098	0.986368	0.941412	0.957204		220.8	0.253059	0.240276	0.261106
221	0.257427	0.274775	0.271163	0.274494	0.301637	0.310159		903.8	0.732937	0.701218	0.696724	0.986779	0.941494	0.956405		221	0.253842	0.240275	0.259681
221.2	0.257727	0.275653	0.270781	0.274755	0.301571	0.310155		904	0.733058	0.701045	0.697673	0.98729	0.941587	0.95586		221.2	0.254232	0.240542	0.258187
221.4	0.257681	0.2762	0.271295	0.274176	0.302245	0.309649		904.2	0.733758	0.701014	0.697391	0.987761	0.941028	0.956025		221.4	0.254003	0.240014	0.258634
221.6	0.258038	0.276538	0.271456	0.275073	0.302607	0.310695		904.4	0.733477	0.700643	0.696211	0.987824	0.941571	0.955618		221.6	0.254347	0.240928	0.259407
221.8	0.258567	0.276718	0.271352	0.274909	0.302318	0.311041		904.6	0.734711	0.701145	0.696403	0.987345	0.941172	0.955979		221.8	0.252634	0.240027	0.259576
222	0.257997	0.276492	0.271974	0.274639	0.302358	0.311205		904.8	0.734417	0.6995	0.69652	0.987656	0.941	0.955484		222	0.253238	0.2415	0.258964
222.2	0.259201	0.27754	0.272117	0.275693	0.303369	0.311876		905	0.734312	0.700165	0.696428	0.987485	0.941411	0.954928		222.2	0.253172	0.241246	0.258501
222.4	0.258059	0.277134	0.272983	0.275872	0.303653	0.311931		905.2	0.734399	0.699517	0.697246	0.987442	0.941223	0.954753		222.4	0.253042	0.241706	0.257508
222.6	0.258737	0.27707	0.272796	0.276233	0.303529	0.312313		905.4	0.734742	0.699675	0.696915	0.987399	0.941876	0.954029		222.6	0.252657	0.242201	0.257114
222.8	0.258448	0.278017	0.272506	0.276258	0.303481	0.312586		905.6	0.735051	0.699974	0.696823	0.987746	0.941144	0.954509		222.8	0.252695	0.24117	0.257686
223	0.258577	0.27786	0.273273	0.277069	0.30371	0.312827		905.8	0.734793	0.699613	0.697469	0.987937	0.941371	0.954234		223	0.253144	0.241758	0.256765
223.2	0.258746	0.278165	0.272065	0.277373	0.30439	0.313175		906	0.734395	0.700215	0.69789	0.987371	0.941381	0.954622		223.2	0.252976	0.241166	0.256732
223.4	0.258911	0.278129	0.273532	0.277482	0.304872	0.313012		906.2	0.734542	0.699052	0.697607	0.987277	0.9411	0.953762		223.4	0.252735	0.242048	0.256155
223.6	0.259228	0.278856	0.272854	0.277755	0.30549	0.3145		906.4	0.734481	0.698862	0.698439	0.987281	0.941019	0.954159		223.6	0.252801	0.242156	0.25572
223.8	0.258651	0.27929	0.273206	0.277819	0.305491	0.314848		906.6	0.734472	0.699205	0.697994	0.98726	0.941195	0.954104		223.8	0.252788	0.241989	0.256111
224	0.259433	0.279215	0.272942	0.277864	0.305748	0.315		906.8	0.733685	0.699305	0.698871	0.987015	0.941164	0.95436		224	0.253329	0.24186	0.255489
224.2	0.259063	0.279098	0.273377	0.278779	0.307353	0.315319		907	0.733405	0.700128	0.698587	0.987342	0.941349	0.954943		224.2	0.253937	0.241221	0.256356
224.4	0.259647	0.279028	0.272811	0.278797	0.307189	0.31636		907.2	0.732934	0.700097	0.698975	0.986908	0.94103	0.954784		224.4	0.253974	0.240933	0.255808
224.6	0.259634	0.279774	0.272195	0.279743	0.307301	0.315667		907.4	0.732866	0.699707	0.699296	0.986895	0.940798	0.954619		224.6	0.254029	0.241091	0.255323
224.8	0.259987	0.279789	0.272717	0.280019	0.307742	0.315799		907.6	0.732899	0.700136	0.699268	0.98691	0.941372	0.95443		224.8	0.254011	0.241236	0.255161
225	0.260196	0.279632	0.27325	0.279758	0.308043	0.315649		907.8	0.733123	0.700394	0.698679	0.987229	0.941091	0.954369		225	0.254106	0.240697	0.25569
225.2	0.261034	0.280176	0.273366	0.279926	0.308071	0.316158		908	0.733339	0.700536	0.697736	0.987755	0.94135	0.954349		225.2	0.254416	0.240814	0.256614
225.4	0.260783	0.280273	0.27374	0.280229	0.308307	0.316373		908.2	0.733891	0.700946	0.698388	0.987205	0.940888	0.954458		225.4	0.253314	0.239942	0.25607
225.6	0.260849	0.280694	0.273905	0.28036	0.308036	0.317469		908.4	0.733724	0.701635	0.697233	0.986645	0.940541	0.954511		225.6	0.25292	0.238906	0.257278
225.8	0.26098	0.280415	0.274659	0.279911	0.307499	0.317482		908.6	0.734209	0.701272	0.696989	0.986216	0.940422	0.953736		225.8	0.252007	0.23915	0.256746
226	0.260761	0.280404	0.275207	0.280201	0.307939	0.317144		908.8	0.733483	0.701067	0.696206	0.986712	0.940615	0.953414		226	0.253228	0.239548	0.257208
226.2	0.261306	0.281228	0.276574	0.280759	0.308455	0.317512		909	0.733813	0.702508	0.696466	0.986462	0.940256	0.953001		226.2	0.25265	0.237749	0.256535
226.4	0.261493	0.281024	0.276964	0.281135	0.308206	0.317484		909.2	0.734421	0.702232	0.696401	0.986922	0.940606	0.953485		226.4	0.252502	0.238374	0.257083
226.6	0.261369	0.281964	0.277279	0.281178	0.308177	0.317712		909.4	0.734271	0.702553	0.696139	0.986364	0.941179	0.953583		226.6	0.252093	0.238626	0.257444
226.8	0.26157	0.281539	0.277416	0.280959	0.308997	0.317897		909.6	0.73371	0.702166	0.696122	0.986381	0.940779	0.953867		226.8	0.252671	0.238613	0.257745
227	0.262193	0.282085	0.278419	0.281543	0.309285	0.319519		909.8	0.733562	0.702399	0.696455	0.986654	0.940619	0.953428		227	0.253092	0.23822	0.256973
227.2	0.262336	0.281974	0.278357	0.282415	0.30936	0.319701		910	0.733093	0.702799	0.697121	0.986244	0.940947	0.953631		227.2	0.253151	0.238148	0.256509
227.4	0.262505	0.282481	0.279824	0.282579	0.309607	0.320101		910.2	0.733049	0.702309	0.697109	0.986378	0.940952	0.952613		227.4	0.253328	0.238643	0.255504
227.6	0.263142	0.2822	0.279444	0.283078	0.310314	0.321651		910.4	0.733321	0.701353	0.698281	0.986272	0.941012	0.954114		227.6	0.252952	0.239659	0.255833
227.8	0.263018	0.282773	0.280699	0.28378	0.310323	0.320854		910.6	0.732719	0.702204	0.697951	0.986271	0.940731	0.954025		227.8	0.253552	0.238527	0.256074
228	0.263413	0.283141	0.280618	0.284636	0.311419	0.321479		910.8	0.731976	0.701782	0.698842	0.98609	0.940493	0.954826		228	0.254115	0.238712	0.255984
228.2	0.263634	0.282399	0.280965	0.285484	0.312855	0.321893		911	0.732614	0.701934	0.698493	0.985691	0.940251	0.954646		228.2	0.253078	0.238317	0.256153
228.4	0.264717	0.283009	0.280386	0.286171	0.31247	0.321985		911.2	0.731774	0.70178	0.698724	0.985638	0.940521	0.954367		228.4	0.253864	0.238741	0.255643
228.6	0.264894	0.283911	0.28067	0.286201	0.313295	0.321761		911.4	0.732001	0.701674	0.699241	0.985419	0.940687	0.954903		228.6	0.253418	0.239013	0.255662
228.8	0.265301	0.283135	0.280458	0.286562	0.313337	0.322325		911.6	0.731653	0.702096	0.698274	0.985372	0.941392	0.955149		228.8	0.25372	0.239296	0.256875
229	0.265455	0.284175	0.280571	0.286233	0.313464	0.323026		911.8	0.73194	0.701636	0.698384	0.985625	0.940915	0.954879		229	0.253684	0.239279	0.256494
229.2	0.266147	0.284743	0.279658	0.286721	0.313363	0.32327		912	0.732552	0.701697	0.698589	0.985143	0.940921	0.954131		229.2	0.252591	0.239223	0.255542
229.4	0.265849	0.285141	0.280064	0.286948	0.313395	0.323415		912.2	0.732628	0.702109	0.698896	0.984644	0.940582	0.954258		229.4	0.252016	0.238473	0.255363
229.6	0.266243	0.285375	0.280499	0.286856	0.313683	0.32512		912.4	0.733174	0.701822	0.698362	0.984714	0.940271	0.954388		229.6	0.25154	0.238449	0.256026
229.8	0.266776	0.285052	0.280549	0.287272	0.313805	0.324705		912.6	0.733719	0.701383	0.69772	0.985108	0.940607	0.953825		229.8	0.251389	0.239225	0.256105
230	0.267282	0.28553	0.280411	0.287739	0.314577	0.324207		912.8	0.733497	0.702345	0.698238	0.984961	0.940615	0.954211		230	0.251464	0.23827	0.255973
230.2	0.2671	0.285941	0.280457	0.28789	0.315162	0.32523		913	0.733208	0.701733	0.698005	0.984945	0.940657	0.953706		230.2	0.251737	0.238924	0.2557
230.4	0.266824	0.285308	0.280564	0.288485	0.315112	0.325282		913.2	0.733079	0.701272	0.697627	0.985508	0.941282	0.954555		230.4	0.252429	0.24001	0.256928
230.6	0.266536	0.285386	0.279933	0.28812	0.315483	0.325401		913.4	0.732948	0.701301	0.697607	0.984658	0.941646	0.954493		230.6	0.25171	0.240345	0.256886
230.8	0.26704	0.285373	0.280323	0.288555	0.316372	0.326271		913.6	0.732692	0.701004	0.697736	0.985359	0.940832	0.953593		230.8	0.252667	0.239828	0.255857
231	0.267905	0.285737	0.280768	0.288916	0.316406	0.32668		913.8	0.73297	0.70064	0.697858	0.98509	0.94092	0.953838		231	0.25212	0.240279	0.255979
231.2	0.267315	0.285268	0.280979	0.289469	0.316524	0.325686		914	0.732802	0.700815	0.697428	0.985686	0.941142	0.953719		231.2	0.252883	0.240327	0.256291
231.4	0.267519	0.286059	0.281193	0.289769	0.317158	0.326655		914.2	0.733162	0.700497	0.696866	0.985892	0.940926	0.953721		231.4	0.25273	0.240429	0.256855
231.6	0.267806	0.286355	0.281251	0.290255	0.317216	0.326579		914.4	0.733751	0.700018	0.696793	0.986039	0.940896	0.954693		231.6	0.252287	0.240878	0.257901
231.8	0.267187	0.286481	0.281881	0.290714	0.317555	0.326074		914.6	0.733333	0.700669	0.697201	0.986402	0.940328	0.954623		231.8	0.253069	0.239659	0.257422
232	0.26812	0.287237	0.281756	0.290482	0.318305	0.326966		914.8	0.733528	0.700534	0.697201	0.986412	0.940096	0.954763		232	0.252885	0.239562	0.257562
232.2	0.268516	0.286974	0.281586	0.290701	0.318335	0.326802		915	0.733833	0.700722	0.696835	0.986456	0.940509	0.954188		232.2	0.252622	0.239787	0.257353
232.4	0.268781	0.287397	0.2826	0.291151	0.318436	0.327251		915.2	0.733313	0.700904	0.697397	0.986549	0.94088	0.95416		232.4	0.253236	0.239976	0.256764
232.6	0.269407	0.288013	0.282595	0.290921	0.319361	0.32789		915.4	0.732898	0.700365	0.698062	0.986565	0.940619	0.954238		232.6	0.253666	0.240254	0.256175
232.8	0.269207	0.288041	0.282529	0.291431	0.319159	0.328585		915.6	0.733831	0.700988	0.697034	0.987035	0.940027	0.953891		232.8	0.253205	0.239039	0.256857
233	0.269552	0.28927	0.282496	0.291481	0.319514	0.328877		915.8	0.734107	0.700867	0.69809	0.986978	0.939858	0.953343		233	0.252871	0.238991	0.255253
233.2	0.269919	0.289767	0.282923	0.292029	0.319803	0.329154		916	0.734285	0.701266	0.697223	0.986212	0.93966	0.95373		233.2	0.251927	0.238394	0.256507
233.4	0.269673	0.289906	0.283127	0.292944	0.32016	0.329754		916.2	0.734193	0.70084	0.697108	0.986545	0.939743	0.95383		233.4	0.252352	0.238904	0.256723
233.6	0.271115	0.290262	0.283616	0.293138	0.32118	0.330392		916.4	0.734702	0.70094	0.69687	0.986553	0.939557	0.953388		233.6	0.251851	0.238617	0.256519
233.8	0.270871	0.290935	0.283698	0.293914	0.321245	0.329988		916.6	0.734314	0.70087	0.695803	0.986671	0.939685	0.953617		233.8	0.252357	0.238815	0.257814
234	0.271237	0.290956	0.284123	0.294098	0.32266	0.330425		916.8	0.733977	0.701697	0.696512	0.985639	0.939917	0.953566		234	0.251661	0.23822	0.257055
234.2	0.270318	0.291619	0.283559	0.294671	0.322316	0.331389		917	0.733407	0.700556	0.695041	0.986082	0.940271	0.953126		234.2	0.252675	0.239715	0.258085
234.4	0.270725	0.290929	0.284611	0.295047	0.323016	0.330834		917.2	0.73345	0.700603	0.695961	0.986124	0.940592	0.953986		234.4	0.252674	0.239989	0.258025
234.6	0.271658	0.291933	0.284356	0.294509	0.323864	0.331976		917.4	0.733445	0.700961	0.696007	0.985456	0.941113	0.9532		234.6	0.252011	0.240152	0.257194
234.8	0.272047	0.292634	0.28529	0.295046	0.32462	0.331859		917.6	0.733229	0.700839	0.696117	0.986123	0.940397	0.952781		234.8	0.252894	0.239558	0.256664
235	0.27285	0.290999	0.285002	0.295663	0.324645	0.332223		917.8	0.733714	0.700453	0.695721	0.985752	0.941277	0.954096		235	0.252038	0.240824	0.258374
235.2	0.272359	0.291846	0.285499	0.295965	0.32457	0.331849		918	0.733262	0.701772	0.695647	0.986019	0.94114	0.953724		235.2	0.252757	0.239368	0.258077
235.4	0.273256	0.292364	0.285989	0.295882	0.32475	0.33327		918.2	0.734069	0.702219	0.696154	0.985679	0.941317	0.954834		235.4	0.25161	0.239099	0.25868
235.6	0.273525	0.292022	0.286699	0.296425	0.324974	0.332791		918.4	0.733853	0.702284	0.696113	0.985637	0.941064	0.954639		235.6	0.251784	0.238779	0.258527
235.8	0.273366	0.291961	0.286675	0.296575	0.325199	0.332936		918.6	0.734161	0.701883	0.697198	0.986019	0.940505	0.955004		235.8	0.251858	0.238622	0.257805
236	0.274315	0.292711	0.287606	0.296219	0.325364	0.33346		918.8	0.733631	0.702798	0.696936	0.986425	0.94021	0.954861		236	0.252795	0.237412	0.257924
236.2	0.27394	0.293244	0.287702	0.296887	0.325736	0.333354		919	0.733178	0.702605	0.697362	0.986708	0.94046	0.955187		236.2	0.25353	0.237855	0.257826
236.4	0.274395	0.293019	0.289173	0.297073	0.326175	0.333816		919.2	0.733044	0.702961	0.697759	0.985936	0.940158	0.955305		236.4	0.252892	0.237197	0.257545
236.6	0.275	0.293379	0.288442	0.296712	0.326803	0.333957		919.4	0.732924	0.702962	0.69782	0.986237	0.93992	0.955112		236.6	0.253313	0.236959	0.257292
236.8	0.274665	0.293346	0.289394	0.297157	0.326409	0.334359		919.6	0.733409	0.703443	0.697483	0.986402	0.939399	0.955093		236.8	0.252993	0.235956	0.25761
237	0.274999	0.293271	0.289056	0.297713	0.326667	0.334169		919.8	0.732724	0.702833	0.697124	0.985675	0.939907	0.954931		237	0.252951	0.237074	0.257807
237.2	0.274729	0.294115	0.289719	0.297763	0.326875	0.334535		920	0.733344	0.702251	0.697024	0.986334	0.939867	0.955417		237.2	0.25299	0.237617	0.258393
237.4	0.275083	0.293796	0.28993	0.298087	0.326982	0.334402		920.2	0.733343	0.701846	0.697507	0.986877	0.939799	0.955092		237.4	0.253534	0.237953	0.257585
237.6	0.275316	0.294366	0.291197	0.298842	0.32746	0.335153		920.4	0.733778	0.701458	0.697066	0.986818	0.940017	0.954646		237.6	0.25304	0.238559	0.25758
237.8	0.274902	0.29485	0.291041	0.298804	0.327766	0.335792		920.6	0.733506	0.700424	0.697495	0.98639	0.940019	0.954449		237.8	0.252884	0.239595	0.256954
238	0.275397	0.294413	0.291305	0.299293	0.328196	0.336143		920.8	0.733632	0.700262	0.697254	0.986097	0.940362	0.953765		238	0.252465	0.2401	0.256512
238.2	0.273974	0.295467	0.290622	0.299784	0.32813	0.337065		921	0.733144	0.699121	0.696603	0.98666	0.94043	0.953823		238.2	0.253516	0.241309	0.257221
238.4	0.275282	0.295683	0.291393	0.299519	0.328882	0.337147		921.2	0.733239	0.698925	0.697977	0.986994	0.940945	0.953784		238.4	0.253754	0.242019	0.255807
238.6	0.275233	0.296294	0.291027	0.299125	0.328643	0.338339		921.4	0.732914	0.699689	0.697265	0.987034	0.940536	0.953391		238.6	0.25412	0.240848	0.256126
238.8	0.274686	0.296063	0.291329	0.300463	0.329412	0.338629		921.6	0.733601	0.699736	0.696558	0.986662	0.940034	0.953284		238.8	0.253061	0.240298	0.256726
239	0.275395	0.295277	0.291361	0.300426	0.329339	0.33942		921.8	0.733101	0.698931	0.696915	0.986014	0.941043	0.953897		239	0.252913	0.242112	0.256982
239.2	0.275409	0.296933	0.29205	0.300588	0.329688	0.339458		922	0.732648	0.69944	0.696992	0.985514	0.940333	0.953433		239.2	0.252866	0.240893	0.256441
239.4	0.276131	0.296518	0.291961	0.300623	0.329851	0.340077		922.2	0.73272	0.699375	0.696839	0.985545	0.939895	0.953584		239.4	0.252825	0.24052	0.256744
239.6	0.276159	0.29695	0.292862	0.3015	0.330619	0.340035		922.4	0.732532	0.699518	0.697222	0.98556	0.939145	0.953157		239.6	0.253028	0.239627	0.255935
239.8	0.275858	0.297326	0.292498	0.301397	0.331091	0.340376		922.6	0.733176	0.699497	0.697032	0.985757	0.938907	0.953857		239.8	0.252582	0.23941	0.256825
240	0.276212	0.298075	0.292979	0.301787	0.331363	0.341098		922.8	0.731944	0.700344	0.696971	0.985921	0.939193	0.953749		240	0.253977	0.238849	0.256778
240.2	0.27674	0.298633	0.292864	0.302115	0.331793	0.340825		923	0.731811	0.699987	0.696769	0.985284	0.939305	0.95337		240.2	0.253473	0.239318	0.256601
240.4	0.277128	0.298341	0.293505	0.302194	0.3321	0.34141		923.2	0.732215	0.700774	0.696736	0.98474	0.939341	0.953664		240.4	0.252525	0.238567	0.256928
240.6	0.277489	0.297975	0.292811	0.302914	0.332214	0.341461		923.4	0.732369	0.701472	0.696298	0.985781	0.939572	0.953472		240.6	0.253412	0.2381	0.257174
240.8	0.27773	0.298981	0.293198	0.303863	0.33143	0.341602		923.6	0.732551	0.701077	0.696474	0.986103	0.93938	0.953414		240.8	0.253553	0.238303	0.256941
241	0.277927	0.299517	0.293355	0.303705	0.331842	0.341734		923.8	0.733011	0.701256	0.696519	0.986203	0.939239	0.953968		241	0.253191	0.237983	0.25745
241.2	0.278793	0.299678	0.2936	0.303748	0.331645	0.34181		924	0.733219	0.699916	0.696769	0.986999	0.939319	0.95415		241.2	0.25378	0.239403	0.257381
241.4	0.279168	0.299579	0.293929	0.304012	0.331943	0.341969		924.2	0.73365	0.700681	0.696825	0.986638	0.939612	0.953448		241.4	0.252988	0.23893	0.256624
241.6	0.279521	0.299551	0.294433	0.304682	0.331873	0.342464		924.4	0.733572	0.699702	0.696672	0.986701	0.939381	0.952966		241.6	0.25313	0.239679	0.256294
241.8	0.280079	0.299522	0.294319	0.305045	0.333263	0.342967		924.6	0.733246	0.699483	0.696857	0.986526	0.940001	0.953032		241.8	0.25328	0.240517	0.256174
242	0.280604	0.29976	0.294595	0.305481	0.332899	0.343563		924.8	0.733392	0.699172	0.696347	0.986796	0.939879	0.95289		242	0.253404	0.240707	0.256543
242.2	0.280271	0.301158	0.294762	0.305574	0.333468	0.343634		925	0.733641	0.69907	0.696872	0.986903	0.940548	0.953674		242.2	0.253262	0.241478	0.256802
242.4	0.281067	0.301147	0.295386	0.305623	0.333369	0.343672		925.2	0.733421	0.698839	0.697377	0.987392	0.940635	0.954151		242.4	0.253971	0.241796	0.256774
242.6	0.280386	0.301651	0.295259	0.305879	0.334503	0.344343		925.4	0.733457	0.69944	0.696841	0.986731	0.940094	0.954048		242.6	0.253274	0.240654	0.257206
242.8	0.280856	0.302554	0.295846	0.306517	0.335833	0.344886		925.6	0.73302	0.698751	0.697284	0.986243	0.940402	0.954537		242.8	0.253223	0.241651	0.257253
243	0.28163	0.302632	0.296275	0.306433	0.335755	0.344963		925.8	0.733065	0.698563	0.697717	0.985899	0.940284	0.954283		243	0.252834	0.241721	0.256566
243.2	0.281895	0.303056	0.296675	0.307147	0.336833	0.345618		926	0.732857	0.698021	0.697932	0.986035	0.939853	0.95449		243.2	0.253177	0.241831	0.256557
243.4	0.282017	0.302964	0.296538	0.307233	0.336869	0.345801		926.2	0.732542	0.698845	0.698162	0.985904	0.939713	0.954206		243.4	0.253362	0.240867	0.256044
243.6	0.281705	0.304009	0.297717	0.307877	0.337941	0.346559		926.4	0.732354	0.699199	0.699377	0.986162	0.940202	0.954052		243.6	0.253808	0.241003	0.254675
243.8	0.28124	0.304312	0.297188	0.307908	0.338245	0.347209		926.6	0.73218	0.699124	0.698307	0.986378	0.94035	0.953822		243.8	0.254198	0.241227	0.255515
244	0.281233	0.304708	0.297404	0.308632	0.338052	0.34731		926.8	0.731979	0.699956	0.698359	0.986233	0.940547	0.953009		244	0.254254	0.24059	0.254651
244.2	0.281463	0.304279	0.297754	0.308311	0.339247	0.34741		927	0.732278	0.700133	0.698249	0.98581	0.940661	0.953249		244.2	0.253532	0.240528	0.255
244.4	0.280999	0.304515	0.297568	0.309292	0.338314	0.347576		927.2	0.73207	0.700828	0.69811	0.986041	0.940589	0.953201		244.4	0.253971	0.23976	0.255091
244.6	0.281086	0.304897	0.297156	0.309199	0.338466	0.347669		927.4	0.73248	0.700812	0.697613	0.986432	0.940133	0.952927		244.6	0.253952	0.239321	0.255315
244.8	0.281178	0.30543	0.297231	0.309143	0.338652	0.347536		927.6	0.732597	0.70021	0.697897	0.986059	0.939803	0.952704		244.8	0.253461	0.239593	0.254807
245	0.282099	0.305574	0.297226	0.308785	0.339457	0.348037		927.8	0.73265	0.700643	0.696989	0.985914	0.939197	0.953141		245	0.253264	0.238554	0.256152
245.2	0.283141	0.305399	0.297615	0.309319	0.338766	0.34829		928	0.732716	0.700287	0.696757	0.985765	0.939867	0.952906		245.2	0.253049	0.23958	0.256148
245.4	0.283284	0.305446	0.297872	0.309825	0.340149	0.348319		928.2	0.732572	0.701874	0.696619	0.985239	0.940008	0.952726		245.4	0.252667	0.238134	0.256107
245.6	0.283847	0.305745	0.298008	0.310084	0.33979	0.349158		928.4	0.732352	0.701036	0.696233	0.985949	0.938861	0.953008		245.6	0.253597	0.237825	0.256775
245.8	0.28439	0.306377	0.297675	0.310151	0.340826	0.34944		928.6	0.732999	0.701506	0.695901	0.986424	0.939494	0.953265		245.8	0.253425	0.237987	0.257364
246	0.285225	0.306534	0.2982	0.310052	0.34017	0.349668		928.8	0.732864	0.701209	0.695391	0.985651	0.939086	0.953714		246	0.252787	0.237877	0.258323
246.2	0.284698	0.307196	0.298148	0.310199	0.341171	0.349516		929	0.733115	0.701623	0.695233	0.986446	0.939261	0.953921		246.2	0.253331	0.237638	0.258688
246.4	0.285462	0.30696	0.298597	0.310515	0.34151	0.350462		929.2	0.733082	0.701562	0.695853	0.986476	0.938717	0.954153		246.4	0.253394	0.237154	0.2583
246.6	0.285805	0.307342	0.298938	0.310989	0.342808	0.35077		929.4	0.733137	0.701132	0.695468	0.986165	0.938892	0.954027		246.6	0.253028	0.23776	0.258558
246.8	0.286535	0.307354	0.298614	0.310937	0.342641	0.350672		929.6	0.733452	0.701524	0.69583	0.986369	0.938743	0.954647		246.8	0.252917	0.237219	0.258817
247	0.286678	0.306591	0.299378	0.311424	0.34274	0.351401		929.8	0.733833	0.701686	0.695248	0.986508	0.938863	0.953677		247	0.252675	0.237176	0.258429
247.2	0.286743	0.307102	0.299857	0.311665	0.343274	0.35192		930	0.733043	0.700933	0.695709	0.98703	0.939206	0.954701		247.2	0.253987	0.238273	0.258992
247.4	0.287045	0.306637	0.299683	0.311927	0.343398	0.352177		930.2	0.733669	0.70172	0.696022	0.986915	0.939187	0.953683		247.4	0.253246	0.237467	0.257661
247.6	0.286684	0.307955	0.300445	0.312263	0.343446	0.35247		930.4	0.733328	0.700978	0.69655	0.987106	0.939538	0.953662		247.6	0.253778	0.23856	0.257112
247.8	0.286316	0.307464	0.300418	0.312593	0.343849	0.352746		930.6	0.733672	0.701138	0.695894	0.98653	0.939289	0.953568		247.8	0.252858	0.238151	0.257674
248	0.286187	0.306908	0.300815	0.313575	0.343895	0.353665		930.8	0.733844	0.701121	0.695879	0.986163	0.939611	0.954334		248	0.252319	0.238491	0.258455
248.2	0.28648	0.306905	0.300935	0.313563	0.344361	0.353578		931	0.733588	0.700357	0.696831	0.986279	0.940433	0.954346		248.2	0.25269	0.240077	0.257515
248.4	0.286332	0.306996	0.301316	0.31429	0.34403	0.354165		931.2	0.733163	0.699976	0.696297	0.986131	0.939849	0.953714		248.4	0.252968	0.239873	0.257417
248.6	0.286283	0.307739	0.301695	0.314266	0.344974	0.3544		931.4	0.733168	0.699601	0.697176	0.985456	0.939433	0.954237		248.6	0.252288	0.239832	0.257061
248.8	0.286693	0.307585	0.302575	0.314998	0.345586	0.355286		931.6	0.733855	0.700005	0.697022	0.985278	0.939768	0.954215		248.8	0.251422	0.239763	0.257193
249	0.287058	0.308344	0.303077	0.315229	0.345897	0.355962		931.8	0.733209	0.699969	0.696981	0.985439	0.939562	0.955106		249	0.25223	0.239593	0.258124
249.2	0.28766	0.308333	0.303163	0.316253	0.345855	0.355833		932	0.733535	0.700429	0.697024	0.985668	0.93962	0.954635		249.2	0.252133	0.239191	0.257611
249.4	0.287386	0.308901	0.303668	0.316612	0.346513	0.356497		932.2	0.733234	0.700859	0.69699	0.985375	0.939232	0.954198		249.4	0.252141	0.238373	0.257209
249.6	0.287671	0.30937	0.303408	0.316265	0.345535	0.356669		932.4	0.733536	0.700568	0.697738	0.986613	0.938353	0.954199		249.6	0.253077	0.237785	0.25646
249.8	0.288276	0.309672	0.304013	0.316587	0.34604	0.357082		932.6	0.733283	0.70089	0.697756	0.986183	0.939016	0.954468		249.8	0.2529	0.238126	0.256712
250	0.288217	0.309873	0.304538	0.317019	0.346734	0.357595		932.8	0.733297	0.700813	0.697423	0.985535	0.938993	0.954532		250	0.252239	0.238181	0.257109
250.2	0.288657	0.310137	0.304477	0.317422	0.346998	0.357301		933	0.733335	0.700819	0.697712	0.986449	0.938881	0.954129		250.2	0.253114	0.238062	0.256417
250.4	0.289934	0.310582	0.305027	0.317735	0.346865	0.3578		933.2	0.73363	0.701361	0.697895	0.986699	0.938698	0.954135		250.4	0.253069	0.237337	0.25624
250.6	0.289383	0.311201	0.305442	0.317803	0.347065	0.357739		933.4	0.732647	0.701297	0.697125	0.986648	0.938635	0.953976		250.6	0.254002	0.237339	0.256851
250.8	0.289542	0.311301	0.3051	0.317573	0.346971	0.357833		933.6	0.733262	0.701111	0.697073	0.986718	0.938413	0.953701		250.8	0.253455	0.237302	0.256627
251	0.289842	0.311333	0.306118	0.317753	0.347908	0.358504		933.8	0.733334	0.701168	0.696954	0.987157	0.938657	0.95307		251	0.253823	0.237489	0.256115
251.2	0.290365	0.311249	0.307021	0.318283	0.348244	0.358612		934	0.733182	0.700618	0.696975	0.986732	0.938342	0.953011		251.2	0.25355	0.237725	0.256036
251.4	0.290791	0.311127	0.306292	0.31827	0.348468	0.359471		934.2	0.733913	0.700845	0.697084	0.986714	0.938775	0.952487		251.4	0.252801	0.23793	0.255403
251.6	0.290551	0.312095	0.307283	0.318485	0.348924	0.359732		934.4	0.733033	0.70102	0.696793	0.985846	0.93846	0.952479		251.6	0.252813	0.23744	0.255686
251.8	0.290856	0.311347	0.306888	0.319348	0.34942	0.360291		934.6	0.73341	0.70093	0.696876	0.985652	0.938639	0.953008		251.8	0.252242	0.237708	0.256131
252	0.291232	0.311161	0.30667	0.319681	0.34946	0.361634		934.8	0.733439	0.700225	0.696243	0.985841	0.938655	0.953066		252	0.252403	0.23843	0.256823
252.2	0.290801	0.312048	0.306914	0.319522	0.35048	0.361045		935	0.733052	0.699074	0.696419	0.985858	0.938608	0.953033		252.2	0.252806	0.239535	0.256613
252.4	0.291213	0.312079	0.307634	0.3198	0.350827	0.362066		935.2	0.732831	0.699463	0.69589	0.985186	0.938352	0.953234		252.4	0.252355	0.238889	0.257344
252.6	0.290935	0.31187	0.307571	0.319871	0.3513	0.361864		935.4	0.733312	0.699634	0.696428	0.985474	0.93825	0.953425		252.6	0.252162	0.238617	0.256997
252.8	0.291086	0.311945	0.308569	0.319981	0.351888	0.362742		935.6	0.734054	0.699525	0.695676	0.985681	0.938742	0.953606		252.8	0.251627	0.239217	0.25793
253	0.291191	0.312244	0.308076	0.319743	0.352422	0.362631		935.8	0.733052	0.699269	0.695479	0.985884	0.938292	0.953614		253	0.252832	0.239023	0.258135
253.2	0.292364	0.313132	0.307643	0.32037	0.352549	0.362909		936	0.733998	0.699428	0.695569	0.986205	0.938006	0.953204		253.2	0.252207	0.238577	0.257634
253.4	0.29101	0.313522	0.307757	0.320756	0.352894	0.363239		936.2	0.733072	0.699447	0.69637	0.985724	0.938423	0.953803		253.4	0.252652	0.238976	0.257432
253.6	0.291671	0.314429	0.306903	0.320946	0.352857	0.362911		936.4	0.73375	0.699456	0.695872	0.98667	0.938239	0.954806		253.6	0.252921	0.238784	0.258934
253.8	0.292124	0.314998	0.308026	0.321987	0.353502	0.364182		936.6	0.73357	0.699591	0.695493	0.986569	0.938717	0.95459		253.8	0.252999	0.239126	0.259097
254	0.292016	0.314614	0.308021	0.321834	0.354318	0.363783		936.8	0.734231	0.699607	0.695221	0.986322	0.939083	0.954779		254	0.252091	0.239476	0.259558
254.2	0.292809	0.314768	0.308117	0.322669	0.354322	0.363091		937	0.734017	0.700086	0.695367	0.986884	0.938592	0.954669		254.2	0.252867	0.238507	0.259302
254.4	0.293098	0.316112	0.30816	0.322722	0.354719	0.364008		937.2	0.734368	0.701014	0.695638	0.987287	0.938222	0.954788		254.4	0.252919	0.237207	0.25915
254.6	0.292124	0.315546	0.308888	0.323412	0.354874	0.363747		937.4	0.733627	0.70005	0.695837	0.987202	0.938062	0.954556		254.6	0.253575	0.238013	0.258719
254.8	0.293182	0.315922	0.308836	0.323595	0.35529	0.363664		937.6	0.734407	0.699396	0.696425	0.987157	0.93822	0.954027		254.8	0.25275	0.238824	0.257601
255	0.294069	0.315519	0.309659	0.32419	0.355392	0.36345		937.8	0.734945	0.700122	0.696847	0.987359	0.937736	0.954012		255	0.252414	0.237614	0.257165
255.2	0.293905	0.315041	0.310024	0.324139	0.355572	0.364981		938	0.734303	0.699787	0.696326	0.986524	0.937918	0.953521		255.2	0.25222	0.238131	0.257194
255.4	0.294456	0.315541	0.309918	0.323973	0.355322	0.365616		938.2	0.734194	0.699508	0.696297	0.986182	0.938705	0.953589		255.4	0.251988	0.239197	0.257292
255.6	0.29429	0.315599	0.310287	0.324802	0.356033	0.366006		938.4	0.733607	0.700058	0.696891	0.985385	0.938292	0.953356		255.6	0.251778	0.238234	0.256465
255.8	0.295108	0.315536	0.309228	0.325076	0.35566	0.366453		938.6	0.733376	0.698682	0.697655	0.98563	0.93802	0.953993		255.8	0.252254	0.239338	0.256338
256	0.294832	0.316115	0.309838	0.32493	0.356465	0.367075		938.8	0.733295	0.698463	0.697618	0.985895	0.937847	0.954154		256	0.2526	0.239384	0.256536
256.2	0.294974	0.317512	0.310333	0.325371	0.356611	0.36692		939	0.732712	0.698362	0.698452	0.985946	0.93784	0.954098		256.2	0.253235	0.239478	0.255646
256.4	0.296013	0.316795	0.310592	0.325463	0.357339	0.368226		939.2	0.732537	0.699519	0.698103	0.986177	0.938508	0.953965		256.4	0.25364	0.238988	0.255862
256.6	0.296081	0.316748	0.311213	0.326124	0.35782	0.368396		939.4	0.732673	0.699053	0.697938	0.986501	0.937985	0.954271		256.6	0.253828	0.238932	0.256333
256.8	0.296281	0.317157	0.31136	0.325719	0.358111	0.369395		939.6	0.731972	0.69911	0.697645	0.986694	0.938742	0.954192		256.8	0.254721	0.239632	0.256547
257	0.296899	0.317763	0.311311	0.326214	0.358935	0.36955		939.8	0.73211	0.69905	0.696888	0.986766	0.938091	0.954027		257	0.254656	0.239041	0.257139
257.2	0.297483	0.318465	0.311354	0.32679	0.359246	0.370426		940	0.732116	0.699306	0.69816	0.986619	0.93818	0.954561		257.2	0.254502	0.238874	0.256401
257.4	0.296542	0.318725	0.311682	0.327467	0.360022	0.370233		940.2	0.731783	0.700222	0.697023	0.986275	0.938362	0.954535		257.4	0.254492	0.23814	0.257512
257.6	0.297386	0.319626	0.312389	0.327703	0.360211	0.370723		940.4	0.732448	0.700231	0.696186	0.986719	0.938426	0.954392		257.6	0.254271	0.238195	0.258206
257.8	0.29797	0.319133	0.313789	0.328214	0.361193	0.371488		940.6	0.731558	0.70043	0.695579	0.986117	0.938814	0.954495		257.8	0.254559	0.238384	0.258915
258	0.298186	0.31916	0.314517	0.328417	0.361405	0.370993		940.8	0.731959	0.700631	0.696159	0.986133	0.938188	0.955275		258	0.254173	0.237558	0.259116
258.2	0.298769	0.319423	0.314146	0.328962	0.362359	0.370835		941	0.732112	0.700572	0.696229	0.98621	0.938222	0.95481		258.2	0.254097	0.237649	0.258581
258.4	0.298743	0.320101	0.314679	0.329345	0.362515	0.371745		941.2	0.731803	0.701047	0.695733	0.985496	0.938216	0.954963		258.4	0.253693	0.237168	0.25923
258.6	0.298414	0.319916	0.315157	0.329719	0.362652	0.371103		941.4	0.731825	0.700308	0.695562	0.985762	0.937657	0.954915		258.6	0.253936	0.237349	0.259353
258.8	0.299149	0.320573	0.314868	0.329045	0.362466	0.371747		941.6	0.732089	0.700322	0.696292	0.984958	0.938102	0.953961		258.8	0.252869	0.23778	0.257668
259	0.29914	0.320425	0.315828	0.329865	0.362378	0.372034		941.8	0.732032	0.700259	0.695807	0.984459	0.93734	0.954155		259	0.252427	0.237081	0.258347
259.2	0.298715	0.320696	0.315799	0.329496	0.36282	0.373082		942	0.73156	0.701085	0.695294	0.983537	0.937894	0.953586		259.2	0.251977	0.236809	0.258292
259.4	0.299194	0.320695	0.316109	0.32978	0.362779	0.37321		942.2	0.731914	0.700066	0.696016	0.983731	0.938627	0.953301		259.4	0.251817	0.238561	0.257285
259.6	0.299217	0.321254	0.316371	0.330917	0.363062	0.372925		942.4	0.73187	0.701616	0.69685	0.983601	0.937707	0.95331		259.6	0.251731	0.23609	0.25646
259.8	0.299623	0.321545	0.316057	0.330352	0.363107	0.373004		942.6	0.732018	0.700438	0.69694	0.983794	0.937855	0.953653		259.8	0.251776	0.237417	0.256713
260	0.299365	0.322547	0.31694	0.330634	0.363464	0.373316		942.8	0.732561	0.701467	0.697029	0.984556	0.937512	0.954133		260	0.251995	0.236045	0.257104
260.2	0.299988	0.322537	0.31656	0.331652	0.363157	0.373814		943	0.732366	0.700897	0.696992	0.984346	0.937732	0.953288		260.2	0.25198	0.236835	0.256295
260.4	0.299933	0.321507	0.316619	0.331687	0.363866	0.375236		943.2	0.732384	0.700813	0.696225	0.984661	0.93781	0.953878		260.4	0.252277	0.236997	0.257653
260.6	0.299806	0.321997	0.317069	0.331853	0.363208	0.374772		943.4	0.732835	0.700765	0.696438	0.984706	0.937735	0.95389		260.6	0.251871	0.23697	0.257453
260.8	0.299411	0.322223	0.316814	0.332182	0.363583	0.375489		943.6	0.732959	0.701073	0.697313	0.985171	0.937804	0.953504		260.8	0.252212	0.23673	0.256191
261	0.300146	0.322501	0.317316	0.333285	0.364167	0.37587		943.8	0.73341	0.701122	0.697296	0.98501	0.937208	0.953457		261	0.2516	0.236086	0.256161
261.2	0.300541	0.322613	0.317026	0.333384	0.364707	0.375922		944	0.733725	0.701031	0.69809	0.984955	0.937418	0.953588		261.2	0.251229	0.236387	0.255498
261.4	0.300255	0.323709	0.317872	0.33415	0.365091	0.376243		944.2	0.733508	0.701437	0.69636	0.985466	0.93755	0.953158		261.4	0.251958	0.236114	0.256798
261.6	0.300531	0.323819	0.318181	0.334568	0.365323	0.376806		944.4	0.733027	0.701151	0.696311	0.985956	0.937689	0.953502		261.6	0.252929	0.236538	0.25719
261.8	0.301093	0.323631	0.318189	0.335151	0.366227	0.377207		944.6	0.733045	0.701162	0.695547	0.986277	0.93748	0.953734		261.8	0.253232	0.236318	0.258187
262	0.301359	0.324394	0.319101	0.335291	0.366121	0.377694		944.8	0.733066	0.701202	0.696508	0.986874	0.937902	0.953252		262	0.253808	0.2367	0.256744
262.2	0.30177	0.324717	0.318561	0.335526	0.367431	0.378315		945	0.73365	0.701173	0.695854	0.986479	0.938694	0.953265		262.2	0.252829	0.237521	0.257411
262.4	0.302303	0.325418	0.318485	0.335735	0.368073	0.378875		945.2	0.733701	0.701668	0.695469	0.986262	0.938367	0.95313		262.4	0.25256	0.236699	0.257661
262.6	0.302637	0.326122	0.318331	0.335972	0.368903	0.37879		945.4	0.734144	0.701563	0.695435	0.987201	0.93825	0.95356		262.6	0.253057	0.236687	0.258125
262.8	0.302497	0.325369	0.318486	0.336196	0.368843	0.378942		945.6	0.733407	0.701834	0.696257	0.986583	0.938766	0.95268		262.8	0.253177	0.236932	0.256423
263	0.303256	0.325893	0.319086	0.336847	0.369267	0.379111		945.8	0.733815	0.701919	0.695454	0.986183	0.93811	0.953744		263	0.252368	0.23619	0.25829
263.2	0.303305	0.325676	0.319349	0.336729	0.370068	0.379379		946	0.734557	0.702094	0.695879	0.986983	0.938832	0.953766		263.2	0.252426	0.236738	0.257887
263.4	0.303083	0.324973	0.319189	0.336674	0.370284	0.379081		946.2	0.734481	0.701344	0.695885	0.986837	0.938871	0.953925		263.4	0.252356	0.237527	0.25804
263.6	0.303583	0.326319	0.320062	0.336988	0.369996	0.379118		946.4	0.734912	0.702259	0.695603	0.986751	0.938754	0.954283		263.6	0.251839	0.236495	0.25868
263.8	0.303567	0.326193	0.319739	0.336673	0.370113	0.379673		946.6	0.734537	0.701724	0.695456	0.986577	0.939316	0.954458		263.8	0.252039	0.237592	0.259002
264	0.304096	0.326335	0.32035	0.336836	0.369986	0.380299		946.8	0.734072	0.701152	0.695754	0.986353	0.938163	0.954441		264	0.252281	0.23701	0.258687
264.2	0.304201	0.326596	0.31999	0.337077	0.370177	0.38118		947	0.734509	0.700526	0.69608	0.985856	0.93898	0.954011		264.2	0.251347	0.238454	0.257931
264.4	0.30392	0.327385	0.320474	0.336924	0.370395	0.380973		947.2	0.733568	0.700085	0.696775	0.985802	0.938223	0.95414		264.4	0.252234	0.238138	0.257365
264.6	0.304038	0.327796	0.320999	0.337537	0.370223	0.380875		947.4	0.733874	0.699958	0.696756	0.985931	0.938709	0.953807		264.6	0.252057	0.238751	0.257051
264.8	0.304555	0.328041	0.321693	0.338446	0.370842	0.381851		947.6	0.733452	0.699702	0.697656	0.986305	0.937575	0.953496		264.8	0.252854	0.237873	0.255841
265	0.304553	0.328049	0.321601	0.338768	0.371149	0.382461		947.8	0.733136	0.699938	0.696929	0.986485	0.937332	0.953214		265	0.25335	0.237394	0.256285
265.2	0.304618	0.328772	0.321606	0.338844	0.371455	0.382332		948	0.733062	0.699145	0.696756	0.986648	0.937631	0.953334		265.2	0.253586	0.238486	0.256578
265.4	0.304398	0.329869	0.322226	0.339303	0.371544	0.38293		948.2	0.732301	0.699839	0.696607	0.987152	0.937257	0.95328		265.4	0.254852	0.237418	0.256673
265.6	0.304859	0.32957	0.322257	0.339547	0.371882	0.382762		948.4	0.732137	0.699633	0.69642	0.987337	0.936994	0.953504		265.6	0.255201	0.237362	0.257084
265.8	0.305322	0.330688	0.321429	0.339204	0.372884	0.383176		948.6	0.732374	0.699448	0.696229	0.987444	0.937143	0.952966		265.8	0.25507	0.237695	0.256737
266	0.30624	0.33112	0.322267	0.339673	0.372855	0.382986		948.8	0.732199	0.699776	0.696579	0.987592	0.937645	0.953142		266	0.255393	0.23787	0.256563
266.2	0.306707	0.331503	0.322279	0.340123	0.374024	0.383286		949	0.732551	0.70024	0.69655	0.987303	0.937117	0.953104		266.2	0.254752	0.236877	0.256554
266.4	0.307142	0.33149	0.321518	0.340155	0.374516	0.38318		949.2	0.732476	0.699478	0.696434	0.986881	0.937372	0.952533		266.4	0.254405	0.237894	0.256099
266.6	0.307385	0.332025	0.32269	0.340241	0.374858	0.383082		949.4	0.732275	0.699435	0.696644	0.987385	0.936802	0.953593		266.6	0.25511	0.237367	0.256948
266.8	0.307313	0.331215	0.322427	0.341045	0.374717	0.383521		949.6	0.732416	0.699682	0.696594	0.986594	0.937207	0.953297		266.8	0.254178	0.237526	0.256703
267	0.307505	0.331805	0.322248	0.340352	0.375586	0.384277		949.8	0.733489	0.699673	0.696912	0.986233	0.936829	0.953964		267	0.252744	0.237155	0.257052
267.2	0.307052	0.331605	0.323447	0.340848	0.376566	0.38448		950	0.733346	0.699166	0.696421	0.986988	0.937403	0.9533		267.2	0.253642	0.238237	0.256879
267.4	0.307287	0.33076	0.323378	0.341178	0.376885	0.384596		950.2	0.733237	0.699993	0.695919	0.985911	0.937781	0.953676		267.4	0.252674	0.237788	0.257758
267.6	0.308203	0.331528	0.323847	0.341645	0.377074	0.38545		950.4	0.733552	0.699902	0.695642	0.985695	0.938513	0.953547		267.6	0.252143	0.238611	0.257905
267.8	0.308683	0.331271	0.32377	0.342149	0.377406	0.386229		950.6	0.732321	0.699705	0.696114	0.985027	0.937731	0.952854		267.8	0.252706	0.238026	0.256741
268	0.308389	0.332271	0.324358	0.342828	0.377576	0.387056		950.8	0.732819	0.698952	0.69669	0.984501	0.937168	0.953175		268	0.251682	0.238216	0.256485
268.2	0.308323	0.332367	0.324149	0.343168	0.378455	0.387385		951	0.732375	0.69963	0.695824	0.984895	0.937756	0.952995		268.2	0.252519	0.238126	0.257171
268.4	0.308253	0.332835	0.325197	0.343866	0.378284	0.387147		951.2	0.731884	0.699311	0.696028	0.98519	0.936985	0.952704		268.4	0.253306	0.237674	0.256675
268.6	0.308605	0.332917	0.325538	0.344295	0.378635	0.388077		951.4	0.732138	0.699097	0.695472	0.986029	0.937373	0.953278		268.6	0.253891	0.238276	0.257806
268.8	0.308361	0.332907	0.32557	0.344952	0.378812	0.388552		951.6	0.732045	0.699912	0.695878	0.985729	0.936771	0.95336		268.8	0.253684	0.236859	0.257481
269	0.307736	0.332957	0.325424	0.345176	0.378451	0.389147		951.8	0.732245	0.700225	0.695296	0.986185	0.936796	0.952773		269	0.25394	0.236571	0.257477
269.2	0.308508	0.333543	0.325881	0.34582	0.378676	0.389239		952	0.732429	0.699849	0.696199	0.986386	0.937412	0.953043		269.2	0.253957	0.237563	0.256844
269.4	0.309111	0.333432	0.326619	0.346175	0.379329	0.38834		952.2	0.731924	0.699274	0.69585	0.9866	0.936354	0.953506		269.4	0.254676	0.237081	0.257656
269.6	0.309841	0.333592	0.326879	0.346176	0.37866	0.388799		952.4	0.732495	0.699655	0.695675	0.986592	0.936544	0.953164		269.6	0.254097	0.236888	0.257489
269.8	0.309912	0.333452	0.326498	0.346171	0.379101	0.388937		952.6	0.732606	0.699788	0.696029	0.986921	0.936589	0.953188		269.8	0.254315	0.2368	0.257159
270	0.310852	0.333251	0.327591	0.346795	0.379295	0.3892		952.8	0.733083	0.699769	0.696403	0.987191	0.936679	0.953263		270	0.254109	0.23691	0.25686
270.2	0.31071	0.333334	0.32769	0.346946	0.379621	0.390508		953	0.732575	0.699513	0.697273	0.987204	0.936388	0.953352		270.2	0.254628	0.236876	0.25608
270.4	0.311454	0.333605	0.327548	0.346325	0.379974	0.390879		953.2	0.732963	0.698752	0.696962	0.986951	0.936858	0.95291		270.4	0.253988	0.238106	0.255948
270.6	0.311907	0.333814	0.328201	0.346783	0.381007	0.39136		953.4	0.733256	0.699184	0.697531	0.98712	0.936428	0.953625		270.6	0.253864	0.237244	0.256094
270.8	0.311979	0.333271	0.328163	0.34754	0.380749	0.391275		953.6	0.733488	0.699123	0.696727	0.986443	0.937359	0.952799		270.8	0.252955	0.238237	0.256072
271	0.311697	0.333359	0.328288	0.347324	0.382089	0.391614		953.8	0.73342	0.698558	0.697656	0.986619	0.937724	0.952322		271	0.2532	0.239167	0.254666
271.2	0.312646	0.333364	0.329717	0.347915	0.382278	0.391773		954	0.733366	0.697996	0.697372	0.986698	0.937699	0.951948		271.2	0.253332	0.239704	0.254576
271.4	0.312919	0.333928	0.328727	0.348368	0.382716	0.392327		954.2	0.733894	0.699089	0.697637	0.986104	0.937819	0.952758		271.4	0.25221	0.23873	0.255122
271.6	0.313388	0.33407	0.328797	0.348757	0.383161	0.392554		954.4	0.733231	0.698389	0.697768	0.985432	0.937956	0.951777		271.6	0.252201	0.239567	0.254009
271.8	0.313079	0.334834	0.329176	0.349429	0.383102	0.393155		954.6	0.732571	0.698706	0.698155	0.985226	0.936859	0.951542		271.8	0.252655	0.238153	0.253387
272	0.313168	0.335599	0.328852	0.349428	0.383942	0.393292		954.8	0.733224	0.699095	0.697504	0.985679	0.937425	0.951953		272	0.252454	0.23833	0.254449
272.2	0.313382	0.335021	0.329125	0.349287	0.384452	0.393682		955	0.732865	0.699391	0.696755	0.986247	0.937173	0.952001		272.2	0.253382	0.237782	0.255246
272.4	0.313407	0.335992	0.329977	0.349276	0.384492	0.393375		955.2	0.733111	0.699149	0.69694	0.986154	0.936846	0.952497		272.4	0.253043	0.237697	0.255557
272.6	0.312976	0.336337	0.330163	0.349741	0.384946	0.394075		955.4	0.732875	0.69967	0.696187	0.985852	0.936988	0.952605		272.6	0.252977	0.237318	0.256418
272.8	0.312624	0.336597	0.330157	0.350797	0.384355	0.394281		955.6	0.733439	0.700485	0.697142	0.985302	0.937115	0.952318		272.8	0.251862	0.236631	0.255175
273	0.312995	0.337091	0.330269	0.351325	0.384612	0.39513		955.8	0.733407	0.700148	0.696699	0.985604	0.936881	0.951943		273	0.252196	0.236733	0.255244
273.2	0.313752	0.337775	0.330683	0.351293	0.384847	0.394511		956	0.732901	0.70069	0.696828	0.985988	0.937394	0.952569		273.2	0.253088	0.236704	0.255741
273.4	0.314586	0.337226	0.330273	0.351303	0.384896	0.394811		956.2	0.732658	0.700996	0.696595	0.986022	0.93675	0.952726		273.4	0.253363	0.235754	0.256131
273.6	0.314008	0.337716	0.331067	0.351631	0.384323	0.396056		956.4	0.734063	0.701702	0.696638	0.985966	0.93722	0.952615		273.6	0.251903	0.235518	0.255977
273.8	0.314128	0.337636	0.330915	0.351987	0.385828	0.396576		956.6	0.733515	0.701687	0.697383	0.986252	0.937118	0.953476		273.8	0.252737	0.235431	0.256093
274	0.314695	0.337675	0.331347	0.352264	0.386147	0.397716		956.8	0.733671	0.701089	0.697341	0.985829	0.93672	0.953689		274	0.252158	0.235631	0.256348
274.2	0.31523	0.337721	0.331234	0.352714	0.386181	0.398069		957	0.732491	0.701341	0.697469	0.985996	0.937489	0.954242		274.2	0.253505	0.236147	0.256772
274.4	0.315492	0.338012	0.331667	0.353232	0.387222	0.398283		957.2	0.733025	0.701543	0.697507	0.985962	0.937533	0.953619		274.4	0.252937	0.23599	0.256112
274.6	0.315538	0.338394	0.331867	0.354328	0.387814	0.398161		957.4	0.732807	0.701284	0.697638	0.985754	0.937228	0.953935		274.6	0.252947	0.235943	0.256297
274.8	0.316083	0.33781	0.332194	0.354464	0.386748	0.39857		957.6	0.732672	0.701075	0.696935	0.985456	0.937518	0.953439		274.8	0.252784	0.236443	0.256503
275	0.316184	0.338465	0.332409	0.354591	0.388186	0.399036		957.8	0.733518	0.700724	0.697956	0.985574	0.937529	0.953013		275	0.252056	0.236804	0.255057
275.2	0.316247	0.338992	0.332777	0.354632	0.388129	0.399598		958	0.733539	0.700347	0.6979	0.985443	0.936913	0.953293		275.2	0.251904	0.236566	0.255394
275.4	0.316421	0.3388	0.332519	0.355365	0.387931	0.400072		958.2	0.733745	0.700585	0.697583	0.985224	0.937449	0.953149		275.4	0.251479	0.236864	0.255566
275.6	0.317055	0.338853	0.332913	0.355615	0.388828	0.399964		958.4	0.732969	0.69993	0.697188	0.984764	0.937229	0.952831		275.6	0.251796	0.237299	0.255643
275.8	0.317166	0.340049	0.333009	0.355769	0.388793	0.400378		958.6	0.733239	0.700541	0.696405	0.985066	0.93668	0.953316		275.8	0.251828	0.236139	0.256911
276	0.317309	0.340643	0.333156	0.355941	0.389684	0.400757		958.8	0.734106	0.700115	0.696447	0.985155	0.936953	0.953537		276	0.251049	0.236838	0.25709
276.2	0.317289	0.340715	0.333934	0.356934	0.389621	0.400858		959	0.733985	0.700745	0.695898	0.985491	0.936526	0.953104		276.2	0.251505	0.235781	0.257206
276.4	0.317541	0.34157	0.334902	0.357312	0.390219	0.400599		959.2	0.733427	0.700717	0.696067	0.984437	0.936303	0.952622		276.4	0.251009	0.235586	0.256555
276.6	0.317337	0.342154	0.334565	0.357716	0.390572	0.401927		959.4	0.733683	0.700977	0.696029	0.984627	0.936584	0.951719		276.6	0.250944	0.235607	0.25569
276.8	0.317275	0.34314	0.334095	0.358407	0.390896	0.402031		959.6	0.733772	0.70071	0.697186	0.985057	0.937015	0.952346		276.8	0.251285	0.236305	0.255159
277	0.318636	0.342592	0.33416	0.358172	0.391492	0.402726		959.8	0.733349	0.700231	0.696734	0.985265	0.936714	0.951668		277	0.251916	0.236483	0.254934
277.2	0.318269	0.342731	0.334522	0.357945	0.391616	0.402403		960	0.733715	0.700762	0.696622	0.985865	0.937325	0.95198		277.2	0.252149	0.236562	0.255359
277.4	0.318381	0.342633	0.334951	0.358578	0.392382	0.403876		960.2	0.734015	0.700792	0.697115	0.985676	0.937061	0.952547		277.4	0.251661	0.236269	0.255432
277.6	0.318422	0.342864	0.336126	0.358904	0.392779	0.403327		960.4	0.733729	0.70003	0.69707	0.98552	0.936893	0.952802		277.6	0.251791	0.236863	0.255732
277.8	0.318779	0.343549	0.336174	0.359095	0.393881	0.403653		960.6	0.73265	0.700394	0.697767	0.985536	0.936862	0.952675		277.8	0.252886	0.236468	0.254908
278	0.319469	0.342687	0.336967	0.359263	0.393757	0.404291		960.8	0.732176	0.700346	0.697766	0.985933	0.936568	0.95244		278	0.253757	0.236222	0.254674
278.2	0.319463	0.342955	0.336654	0.359922	0.39399	0.403947		961	0.731853	0.700661	0.697836	0.986732	0.93736	0.952989		278.2	0.254879	0.236699	0.255153
278.4	0.319047	0.342743	0.337303	0.360387	0.395078	0.404416		961.2	0.732665	0.700563	0.698446	0.98682	0.936415	0.952485		278.4	0.254155	0.235852	0.254039
278.6	0.31996	0.343284	0.336765	0.360291	0.394986	0.404399		961.4	0.732403	0.700222	0.698205	0.986575	0.935814	0.952478		278.6	0.254172	0.235591	0.254273
278.8	0.319775	0.341952	0.336971	0.36012	0.394803	0.404984		961.6	0.732475	0.700342	0.698065	0.986936	0.936796	0.953199		278.8	0.254462	0.236453	0.255134
279	0.319625	0.342639	0.337859	0.360455	0.395922	0.405025		961.8	0.733352	0.699787	0.698429	0.98686	0.936686	0.952725		279	0.253508	0.236899	0.254296
279.2	0.320111	0.34257	0.337748	0.361039	0.395657	0.405755		962	0.733248	0.699137	0.697382	0.987017	0.936547	0.953049		279.2	0.253769	0.237411	0.255667
279.4	0.320315	0.342374	0.338534	0.361224	0.395092	0.405857		962.2	0.732746	0.699773	0.697433	0.987464	0.936672	0.953151		279.4	0.254718	0.236898	0.255718
279.6	0.321176	0.343855	0.338085	0.361701	0.395773	0.4059		962.4	0.73259	0.70008	0.697192	0.987998	0.935669	0.953133		279.6	0.255408	0.235589	0.255941
279.8	0.321203	0.344258	0.338151	0.362253	0.39621	0.406139		962.6	0.733837	0.700445	0.697325	0.987699	0.935673	0.952909		279.8	0.253862	0.235228	0.255584
280	0.321084	0.344081	0.338877	0.3626	0.396386	0.406199		962.8	0.733542	0.700622	0.697601	0.987471	0.935873	0.953068		280	0.253928	0.235252	0.255467
280.2	0.322133	0.343979	0.338952	0.363117	0.396421	0.406777		963	0.73342	0.70132	0.697101	0.98805	0.935906	0.952756		280.2	0.25463	0.234586	0.255655
280.4	0.32186	0.344726	0.339126	0.363278	0.397072	0.406529		963.2	0.733347	0.701332	0.696518	0.986628	0.935525	0.953047		280.4	0.253281	0.234193	0.256529
280.6	0.321993	0.344817	0.338668	0.363271	0.397512	0.407145		963.4	0.733464	0.700719	0.697082	0.987173	0.93598	0.953267		280.6	0.253709	0.235261	0.256185
280.8	0.322249	0.345248	0.33906	0.36435	0.397752	0.407361		963.6	0.733657	0.701133	0.696904	0.987085	0.935938	0.953909		280.8	0.253428	0.234805	0.257006
281	0.323234	0.34496	0.339927	0.364496	0.398655	0.408242		963.8	0.732914	0.700958	0.697041	0.986894	0.935574	0.953219		281	0.25398	0.234616	0.256178
281.2	0.322803	0.34545	0.33969	0.365191	0.398986	0.4085		964	0.733795	0.701489	0.696819	0.986472	0.936135	0.95391		281.2	0.252677	0.234645	0.257091
281.4	0.323471	0.346179	0.340386	0.365014	0.399615	0.408955		964.2	0.733364	0.700772	0.697257	0.98603	0.93592	0.954027		281.4	0.252666	0.235147	0.256769
281.6	0.324079	0.346437	0.340333	0.365061	0.399484	0.409415		964.4	0.732822	0.701288	0.696644	0.985708	0.935592	0.953934		281.6	0.252886	0.234304	0.25729
281.8	0.323821	0.34676	0.340252	0.364697	0.400124	0.410192		964.6	0.733117	0.700947	0.696814	0.98625	0.936283	0.953373		281.8	0.253134	0.235336	0.256559
282	0.324905	0.346569	0.340592	0.365442	0.399999	0.410549		964.8	0.733054	0.700671	0.696477	0.98616	0.936217	0.953105		282	0.253106	0.235546	0.256628
282.2	0.324735	0.347105	0.34024	0.365498	0.400438	0.410693		965	0.733466	0.701081	0.696607	0.985538	0.936028	0.953413		282.2	0.252073	0.234948	0.256806
282.4	0.324633	0.347249	0.340857	0.365855	0.401135	0.411254		965.2	0.734098	0.700589	0.696872	0.985407	0.93592	0.95328		282.4	0.251309	0.23533	0.256407
282.6	0.325685	0.347832	0.340038	0.366409	0.401315	0.411546		965.4	0.733969	0.70036	0.69692	0.985429	0.935881	0.953351		282.6	0.25146	0.235521	0.256431
282.8	0.325064	0.347601	0.340935	0.36692	0.401669	0.412263		965.6	0.733871	0.7004	0.696551	0.985264	0.936958	0.953398		282.8	0.251394	0.236558	0.256847
283	0.325769	0.348008	0.341471	0.367433	0.401542	0.412547		965.8	0.733915	0.699886	0.695897	0.984934	0.93605	0.953099		283	0.251019	0.236164	0.257202
283.2	0.326195	0.348921	0.342114	0.367309	0.401457	0.413357		966	0.733888	0.699813	0.695875	0.98533	0.936039	0.953204		283.2	0.251442	0.236226	0.257329
283.4	0.326746	0.349168	0.341734	0.367544	0.401686	0.413318		966.2	0.732859	0.700381	0.696116	0.985713	0.936076	0.952351		283.4	0.252854	0.235695	0.256235
283.6	0.327513	0.34957	0.341768	0.368546	0.402185	0.413525		966.4	0.733965	0.69955	0.696375	0.985937	0.9354	0.951717		283.6	0.251972	0.235851	0.255342
283.8	0.326548	0.348979	0.342519	0.367953	0.402776	0.413783		966.6	0.733973	0.699291	0.696622	0.985697	0.935384	0.951996		283.8	0.251724	0.236093	0.255374
284	0.327076	0.349635	0.343106	0.368693	0.402665	0.414027		966.8	0.7329	0.699641	0.696793	0.985887	0.935582	0.952911		284	0.252986	0.235941	0.256117
284.2	0.327191	0.349614	0.342884	0.368815	0.403409	0.414284		967	0.732928	0.699882	0.696353	0.985916	0.935384	0.953202		284.2	0.252988	0.235502	0.256849
284.4	0.327658	0.35022	0.343369	0.369468	0.403791	0.413167		967.2	0.733246	0.699868	0.69654	0.985853	0.935486	0.95339		284.4	0.252608	0.235617	0.25685
284.6	0.328421	0.350683	0.343969	0.369431	0.404101	0.414477		967.4	0.732681	0.699493	0.697026	0.985376	0.935137	0.952399		284.6	0.252695	0.235644	0.255373
284.8	0.328378	0.351335	0.343864	0.370046	0.404549	0.415787		967.6	0.73249	0.700396	0.695988	0.985451	0.935415	0.952178		284.8	0.252961	0.235019	0.25619
285	0.32931	0.351734	0.344742	0.37035	0.40558	0.416262		967.8	0.73195	0.700317	0.697197	0.985093	0.935072	0.952705		285	0.253143	0.234755	0.255508
285.2	0.329207	0.351597	0.344669	0.370127	0.406032	0.41617		968	0.73265	0.699515	0.696871	0.984744	0.935535	0.952552		285.2	0.252094	0.23602	0.255681
285.4	0.329172	0.352168	0.344994	0.369982	0.406183	0.416319		968.2	0.73237	0.699447	0.69645	0.985183	0.934925	0.952697		285.4	0.252812	0.235478	0.256247
285.6	0.328814	0.352698	0.345733	0.370238	0.406661	0.417406		968.4	0.73206	0.700606	0.696113	0.984949	0.935107	0.953122		285.6	0.252889	0.234501	0.257009
285.8	0.328118	0.352783	0.345731	0.37024	0.407388	0.417147		968.6	0.732236	0.69935	0.696157	0.985341	0.935318	0.952504		285.8	0.253105	0.235968	0.256347
286	0.3288	0.353572	0.346232	0.370796	0.40803	0.417577		968.8	0.732233	0.699745	0.695751	0.984426	0.934646	0.952856		286	0.252194	0.234901	0.257105
286.2	0.328752	0.353452	0.346023	0.370469	0.408265	0.417551		969	0.732843	0.700222	0.695707	0.984844	0.934685	0.952803		286.2	0.252001	0.234463	0.257096
286.4	0.328765	0.354108	0.345971	0.371148	0.407973	0.418216		969.2	0.732971	0.699465	0.695642	0.985336	0.935016	0.952713		286.4	0.252366	0.235551	0.257071
286.6	0.32908	0.354304	0.345787	0.372212	0.408895	0.418563		969.4	0.732381	0.699088	0.695689	0.984808	0.935279	0.952881		286.6	0.252426	0.236191	0.257192
286.8	0.329603	0.354569	0.346819	0.372049	0.408687	0.418926		969.6	0.732187	0.699277	0.695703	0.984715	0.935221	0.952458		286.8	0.252527	0.235944	0.256755
287	0.329014	0.354866	0.346516	0.371779	0.408487	0.418668		969.8	0.73269	0.698366	0.695881	0.984728	0.935032	0.952666		287	0.252038	0.236666	0.256785
287.2	0.329609	0.354543	0.347091	0.371789	0.409141	0.419531		970	0.732599	0.69865	0.696063	0.985066	0.935944	0.951955		287.2	0.252467	0.237295	0.255892
287.4	0.330344	0.354588	0.346011	0.372377	0.409574	0.419443		970.2	0.732127	0.697951	0.695361	0.98515	0.935855	0.951509		287.4	0.253023	0.237904	0.256148
287.6	0.329957	0.354201	0.346623	0.372777	0.409813	0.419844		970.4	0.73263	0.697188	0.696413	0.985766	0.935498	0.951499		287.6	0.253137	0.238309	0.255086
287.8	0.330378	0.353505	0.346575	0.372587	0.410466	0.420447		970.6	0.731695	0.697313	0.696487	0.986042	0.935649	0.952116		287.8	0.254347	0.238336	0.255629
288	0.330595	0.353903	0.346786	0.373234	0.410529	0.420696		970.8	0.731807	0.697608	0.696618	0.98596	0.936036	0.952936		288	0.254153	0.238428	0.256318
288.2	0.330561	0.352973	0.347034	0.372954	0.411142	0.421086		971	0.731952	0.698385	0.695974	0.985349	0.936722	0.953018		288.2	0.253398	0.238337	0.257043
288.4	0.331475	0.35255	0.348808	0.374001	0.410802	0.420688		971.2	0.73215	0.698298	0.696592	0.985751	0.936945	0.952277		288.4	0.2536	0.238647	0.255685
288.6	0.331796	0.353186	0.348917	0.374022	0.411337	0.421944		971.4	0.731625	0.698989	0.696191	0.985309	0.936832	0.952344		288.6	0.253684	0.237843	0.256153
288.8	0.331495	0.352566	0.349362	0.374713	0.412022	0.422658		971.6	0.731931	0.698596	0.696117	0.985896	0.936872	0.952399		288.8	0.253964	0.238276	0.256282
289	0.332137	0.35249	0.349393	0.375582	0.412103	0.422286		971.8	0.731675	0.69941	0.696871	0.985904	0.937182	0.953337		289	0.254229	0.237772	0.256466
289.2	0.331492	0.353198	0.349995	0.375706	0.412945	0.422185		972	0.732247	0.698825	0.69599	0.985556	0.936788	0.952287		289.2	0.253309	0.237963	0.256297
289.4	0.331276	0.353656	0.349955	0.37619	0.412778	0.422621		972.2	0.732731	0.700279	0.696233	0.98607	0.936022	0.952321		289.4	0.253339	0.235743	0.256089
289.6	0.331776	0.353899	0.350676	0.376431	0.413465	0.422833		972.4	0.732755	0.700453	0.696392	0.985377	0.93577	0.9528		289.6	0.252621	0.235317	0.256409
289.8	0.331568	0.353956	0.349962	0.376439	0.414223	0.422864		972.6	0.733428	0.700017	0.696056	0.986375	0.935561	0.952804		289.8	0.252947	0.235544	0.256748
290	0.332589	0.354761	0.350034	0.376843	0.414934	0.423235		972.8	0.732986	0.700656	0.695861	0.985634	0.935246	0.953114		290	0.252649	0.23459	0.257253
290.2	0.33297	0.355474	0.350445	0.377025	0.414735	0.423252		973	0.733189	0.701358	0.695935	0.985978	0.935833	0.952419		290.2	0.25279	0.234476	0.256484
290.4	0.333706	0.356684	0.350049	0.37819	0.414937	0.424018		973.2	0.733304	0.700659	0.696523	0.985968	0.935709	0.952402		290.4	0.252664	0.23505	0.25588
290.6	0.333261	0.356982	0.350534	0.378751	0.41607	0.424115		973.4	0.733507	0.700229	0.696651	0.985504	0.935688	0.952487		290.6	0.251997	0.235459	0.255835
290.8	0.33458	0.357481	0.35015	0.378296	0.415983	0.424407		973.6	0.734026	0.700911	0.697194	0.985851	0.935943	0.951484		290.8	0.251825	0.235032	0.25429
291	0.334227	0.358142	0.349969	0.379477	0.416561	0.424239		973.8	0.734213	0.700121	0.697189	0.984963	0.935647	0.951636		291	0.250751	0.235526	0.254447
291.2	0.334924	0.357904	0.349435	0.379375	0.417645	0.425753		974	0.733392	0.700624	0.696593	0.98506	0.936255	0.951819		291.2	0.251668	0.235632	0.255226
291.4	0.335468	0.359533	0.349527	0.379705	0.416987	0.425868		974.2	0.73381	0.699564	0.696444	0.985525	0.936195	0.951787		291.4	0.251715	0.236631	0.255343
291.6	0.335601	0.35886	0.349827	0.380366	0.417392	0.426372		974.4	0.733432	0.699454	0.697171	0.985794	0.936382	0.9516		291.6	0.252362	0.236928	0.254429
291.8	0.33609	0.358976	0.350129	0.380354	0.418173	0.427237		974.6	0.733179	0.698675	0.696427	0.986355	0.936835	0.951706		291.8	0.253175	0.23816	0.255279
292	0.33574	0.359276	0.351274	0.3807	0.417387	0.427224		974.8	0.733465	0.698625	0.696646	0.986236	0.936916	0.952219		292	0.252771	0.23829	0.255572
292.2	0.335543	0.359111	0.352109	0.380967	0.417881	0.428124		975	0.733625	0.698815	0.696604	0.986004	0.9376	0.952491		292.2	0.25238	0.238786	0.255887
292.4	0.336143	0.358458	0.352765	0.381568	0.417462	0.427623		975.2	0.732969	0.698807	0.697024	0.986636	0.937067	0.952076		292.4	0.253667	0.23826	0.255051
292.6	0.336671	0.359182	0.352211	0.381258	0.41762	0.429155		975.4	0.73316	0.697862	0.696734	0.98666	0.937186	0.952261		292.6	0.2535	0.239324	0.255527
292.8	0.336053	0.358937	0.352758	0.381648	0.417934	0.429658		975.6	0.733412	0.697979	0.696425	0.986871	0.936589	0.951913		292.8	0.253459	0.238611	0.255488
293	0.336443	0.359043	0.352921	0.382004	0.418036	0.429269		975.8	0.733084	0.698688	0.696646	0.986371	0.93694	0.95202		293	0.253287	0.238253	0.255373
293.2	0.336331	0.359688	0.353479	0.381933	0.418836	0.429742		976	0.733601	0.698611	0.696131	0.98603	0.93559	0.951462		293.2	0.252429	0.236979	0.255331
293.4	0.336748	0.35985	0.353635	0.381991	0.418177	0.430187		976.2	0.733363	0.698886	0.696374	0.985896	0.935418	0.95137		293.4	0.252533	0.236532	0.254996
293.6	0.337524	0.359531	0.35409	0.38271	0.419515	0.429891		976.4	0.733157	0.698714	0.69579	0.985284	0.93494	0.952007		293.6	0.252126	0.236227	0.256216
293.8	0.337069	0.360653	0.354941	0.382691	0.420408	0.430351		976.6	0.733136	0.699421	0.695802	0.985399	0.93512	0.952454		293.8	0.252263	0.235699	0.256652
294	0.337009	0.360965	0.355019	0.383058	0.420429	0.431106		976.8	0.732328	0.700291	0.695394	0.985367	0.934803	0.952462		294	0.25304	0.234512	0.257069
294.2	0.337259	0.361461	0.355901	0.382848	0.421303	0.431116		977	0.732696	0.700161	0.696602	0.985338	0.93507	0.952118		294.2	0.252642	0.234909	0.255516
294.4	0.338163	0.362198	0.355936	0.384138	0.42164	0.431495		977.2	0.733037	0.699645	0.696152	0.984999	0.934878	0.952143		294.4	0.251962	0.235233	0.255991
294.6	0.337133	0.362474	0.3566	0.383727	0.422288	0.431838		977.4	0.732303	0.700503	0.696554	0.984335	0.934481	0.952319		294.6	0.252032	0.233978	0.255766
294.8	0.338105	0.362437	0.356665	0.383919	0.422982	0.432176		977.6	0.732192	0.700593	0.696347	0.98425	0.934858	0.952292		294.8	0.252058	0.234265	0.255945
295	0.337991	0.363106	0.35729	0.384921	0.42373	0.431723		977.8	0.732085	0.699887	0.696318	0.98412	0.933966	0.952076		295	0.252036	0.234078	0.255758
295.2	0.337757	0.363661	0.35647	0.3835	0.424032	0.432646		978	0.7318	0.70014	0.69644	0.984945	0.935054	0.952206		295.2	0.253146	0.234914	0.255767
295.4	0.338289	0.364304	0.357151	0.384383	0.423505	0.432661		978.2	0.73196	0.699864	0.696504	0.985158	0.935299	0.951635		295.4	0.253198	0.235435	0.255131
295.6	0.338824	0.364402	0.35728	0.385218	0.424414	0.433377		978.4	0.731562	0.700339	0.696596	0.984799	0.935145	0.952019		295.6	0.253237	0.234805	0.255423
295.8	0.33865	0.36417	0.356952	0.385024	0.424544	0.433948		978.6	0.731846	0.699044	0.696527	0.984801	0.935368	0.951764		295.8	0.252955	0.236324	0.255237
296	0.338774	0.363725	0.357964	0.385408	0.423963	0.434341		978.8	0.731914	0.699501	0.697362	0.984302	0.93526	0.952005		296	0.252388	0.235759	0.254642
296.2	0.33851	0.363464	0.35769	0.385577	0.425078	0.434892		979	0.731924	0.699574	0.696815	0.984764	0.935446	0.952141		296.2	0.25284	0.235872	0.255325
296.4	0.339406	0.363061	0.35698	0.385928	0.424521	0.434716		979.2	0.731288	0.699842	0.696873	0.984293	0.935398	0.951995		296.4	0.253005	0.235556	0.255122
296.6	0.339774	0.363298	0.357133	0.385786	0.424923	0.435629		979.4	0.731865	0.698721	0.697324	0.985183	0.934934	0.95152		296.6	0.253317	0.236213	0.254195
296.8	0.33899	0.362564	0.358187	0.38681	0.425499	0.435542		979.6	0.732586	0.699456	0.696795	0.984555	0.934777	0.951359		296.8	0.251968	0.235322	0.254565
297	0.339627	0.3627	0.357562	0.387331	0.425322	0.435889		979.8	0.732526	0.699308	0.696724	0.9843	0.934511	0.951533		297	0.251774	0.235203	0.254809
297.2	0.340273	0.363409	0.357409	0.388286	0.425323	0.436141		980	0.732721	0.699312	0.697013	0.984319	0.934562	0.951861		297.2	0.251598	0.235251	0.254848
297.4	0.340573	0.364452	0.358498	0.38922	0.425632	0.436289		980.2	0.732917	0.699219	0.696724	0.983895	0.934648	0.951357		297.4	0.250978	0.235429	0.254633
297.6	0.3419	0.363216	0.358103	0.389806	0.426186	0.436653		980.4	0.733071	0.69974	0.697071	0.984656	0.934695	0.951791		297.6	0.251586	0.234956	0.25472
297.8	0.341818	0.363924	0.358758	0.389954	0.426298	0.437048		980.6	0.732984	0.699813	0.697052	0.98502	0.935266	0.952066		297.8	0.252036	0.235453	0.255013
298	0.34193	0.364056	0.358449	0.390603	0.426862	0.437814		980.8	0.732779	0.699568	0.697395	0.985871	0.935201	0.95186		298	0.253092	0.235633	0.254465
298.2	0.342901	0.364672	0.35893	0.391291	0.427371	0.437678		981	0.732716	0.698425	0.698628	0.985374	0.935362	0.951932		298.2	0.252658	0.236937	0.253304
298.4	0.343174	0.364862	0.359134	0.3919	0.42741	0.438562		981.2	0.732826	0.698291	0.697759	0.985156	0.93559	0.952175		298.4	0.25233	0.237299	0.254417
298.6	0.343096	0.364701	0.359751	0.391308	0.427828	0.439107		981.4	0.7321	0.69869	0.698144	0.985399	0.935597	0.953114		298.6	0.253299	0.236907	0.25497
298.8	0.343822	0.364819	0.3599	0.392073	0.428251	0.439111		981.6	0.732502	0.698291	0.697107	0.985739	0.935894	0.953027		298.8	0.253237	0.237603	0.25592
299	0.343679	0.364745	0.359981	0.392771	0.428539	0.439518		981.8	0.732228	0.698433	0.697497	0.986112	0.93608	0.953021		299	0.253883	0.237648	0.255525
299.2	0.343641	0.366301	0.359884	0.392381	0.429245	0.440682		982	0.731834	0.698727	0.697035	0.985934	0.936612	0.953334		299.2	0.2541	0.237885	0.256299
299.4	0.343332	0.365902	0.36091	0.39356	0.429407	0.440632		982.2	0.732299	0.698308	0.696714	0.985208	0.93633	0.953497		299.4	0.252909	0.238022	0.256783
299.6	0.344165	0.366575	0.361325	0.393298	0.429876	0.441177		982.4	0.732476	0.698662	0.696579	0.985449	0.936653	0.953757		299.6	0.252974	0.237991	0.257178
299.8	0.343345	0.366359	0.361098	0.393264	0.430233	0.441189		982.6	0.732642	0.698269	0.696633	0.984719	0.936731	0.953258		299.8	0.252077	0.238462	0.256625
300	0.343717	0.366411	0.362616	0.393242	0.430565	0.441629		982.8	0.73258	0.698974	0.696422	0.984836	0.936458	0.953		300	0.252256	0.237484	0.256578
300.2	0.343922	0.366623	0.361955	0.394093	0.431465	0.441901		983	0.732335	0.698907	0.695793	0.985747	0.936119	0.953228		300.2	0.253412	0.237212	0.257436
300.4	0.343766	0.367365	0.36182	0.393794	0.431063	0.441718		983.2	0.732023	0.699122	0.695697	0.984903	0.936113	0.953153		300.4	0.25288	0.23699	0.257456
300.6	0.343343	0.366752	0.362274	0.39381	0.431981	0.442467		983.4	0.73275	0.699447	0.695588	0.985612	0.934985	0.9524		300.6	0.252862	0.235538	0.256812
300.8	0.342714	0.367655	0.363019	0.394808	0.431866	0.442268		983.6	0.732507	0.699687	0.695277	0.984226	0.935143	0.952417		300.8	0.251719	0.235457	0.25714
301	0.343895	0.36886	0.362363	0.394831	0.431991	0.442188		983.8	0.732459	0.699798	0.695661	0.985008	0.934196	0.952668		301	0.25255	0.234398	0.257007
301.2	0.344137	0.369267	0.362882	0.395281	0.432531	0.442258		984	0.732507	0.699672	0.695509	0.985052	0.934661	0.95167		301.2	0.252546	0.23499	0.256161
301.4	0.344486	0.369289	0.362703	0.395571	0.432678	0.44213		984.2	0.732621	0.69967	0.69561	0.985643	0.934137	0.951612		301.4	0.253022	0.234468	0.256003
301.6	0.345429	0.368592	0.362144	0.395611	0.433066	0.442902		984.4	0.732746	0.699277	0.696494	0.985992	0.933824	0.95159		301.6	0.253246	0.234547	0.255096
301.8	0.345193	0.369287	0.362884	0.395934	0.433367	0.442493		984.6	0.732847	0.698967	0.696862	0.985858	0.933959	0.951707		301.8	0.253011	0.234992	0.254845
302	0.346168	0.369638	0.362998	0.396179	0.433345	0.443273		984.8	0.732985	0.698361	0.697433	0.985842	0.933386	0.951501		302	0.252857	0.235026	0.254068
302.2	0.345717	0.370343	0.362512	0.396782	0.433817	0.443589		985	0.733382	0.697909	0.697812	0.985657	0.933722	0.951069		302.2	0.252275	0.235813	0.253257
302.4	0.34603	0.369183	0.362723	0.396271	0.434497	0.444539		985.2	0.733329	0.697784	0.697579	0.985759	0.934115	0.951375		302.4	0.25243	0.236331	0.253796
302.6	0.346564	0.370334	0.36349	0.396851	0.434531	0.444334		985.4	0.732966	0.698392	0.697268	0.986187	0.933897	0.951702		302.6	0.25322	0.235504	0.254434
302.8	0.346535	0.370567	0.363369	0.397247	0.434665	0.44479		985.6	0.732794	0.698305	0.696919	0.985559	0.933986	0.951718		302.8	0.252765	0.235681	0.254799
303	0.347138	0.370741	0.363653	0.397867	0.435618	0.445425		985.8	0.732774	0.698134	0.697513	0.985979	0.933755	0.951855		303	0.253205	0.235621	0.254342
303.2	0.346785	0.371317	0.364633	0.397433	0.43642	0.445529		986	0.733007	0.697617	0.696698	0.985573	0.933914	0.951981		303.2	0.252566	0.236297	0.255283
303.4	0.346794	0.371235	0.364956	0.397596	0.436292	0.445554		986.2	0.733571	0.697769	0.696643	0.98498	0.934486	0.952423		303.4	0.25141	0.236717	0.255779
303.6	0.347362	0.372227	0.365037	0.397878	0.436529	0.446248		986.4	0.733273	0.698615	0.696049	0.985474	0.934982	0.952123		303.6	0.252202	0.236367	0.256073
303.8	0.346955	0.372251	0.365141	0.398059	0.437073	0.446399		986.6	0.733481	0.698666	0.696217	0.985031	0.935215	0.951942		303.8	0.25155	0.236549	0.255725
304	0.347605	0.372084	0.365679	0.398646	0.436973	0.447018		986.8	0.733578	0.699229	0.695823	0.985027	0.934895	0.952103		304	0.251448	0.235666	0.25628
304.2	0.347947	0.37275	0.365021	0.399394	0.437906	0.447734		987	0.733129	0.699077	0.695452	0.985237	0.934925	0.952195		304.2	0.252108	0.235848	0.256744
304.4	0.347982	0.373022	0.365712	0.399412	0.438475	0.447525		987.2	0.732978	0.699613	0.695133	0.984587	0.935026	0.952279		304.4	0.251609	0.235413	0.257146
304.6	0.348256	0.37207	0.366275	0.40002	0.43892	0.448127		987.4	0.733094	0.699803	0.695179	0.984759	0.934598	0.952284		304.6	0.251665	0.234795	0.257105
304.8	0.348825	0.373294	0.366939	0.400585	0.43822	0.448292		987.6	0.732292	0.69944	0.694769	0.984589	0.93491	0.952223		304.8	0.252297	0.23547	0.257455
305	0.349438	0.372633	0.366881	0.400863	0.438766	0.449499		987.8	0.73333	0.699847	0.694761	0.984681	0.934592	0.951958		305	0.251351	0.234745	0.257198
305.2	0.349382	0.373161	0.367705	0.401532	0.439009	0.44977		988	0.732723	0.700401	0.695094	0.984238	0.934763	0.952504		305.2	0.251515	0.234362	0.25741
305.4	0.350066	0.373405	0.367251	0.402243	0.438914	0.449942		988.2	0.733123	0.700708	0.696022	0.984564	0.934116	0.953221		305.4	0.251441	0.233408	0.257199
305.6	0.349927	0.372941	0.368486	0.401991	0.439731	0.450813		988.4	0.733265	0.700692	0.696522	0.984179	0.93458	0.952745		305.6	0.250914	0.233889	0.256223
305.8	0.349561	0.373598	0.368961	0.402313	0.439584	0.451121		988.6	0.733288	0.701454	0.696424	0.98475	0.934249	0.952939		305.8	0.251462	0.232795	0.256515
306	0.349681	0.37409	0.36893	0.40279	0.440482	0.451876		988.8	0.733346	0.700991	0.695882	0.984756	0.933842	0.952826		306	0.25141	0.232851	0.256944
306.2	0.349181	0.374311	0.368421	0.403228	0.441408	0.452053		989	0.733147	0.701523	0.695788	0.984798	0.933883	0.952125		306.2	0.25165	0.23236	0.256337
306.4	0.350097	0.374097	0.36905	0.403332	0.441046	0.452343		989.2	0.732596	0.701015	0.696092	0.984982	0.934412	0.951935		306.4	0.252386	0.233397	0.255843
306.6	0.350063	0.375315	0.370356	0.403941	0.44158	0.452397		989.4	0.73265	0.701545	0.695824	0.985119	0.933753	0.952304		306.6	0.25247	0.232207	0.25648
306.8	0.349855	0.374837	0.370034	0.403712	0.441801	0.452947		989.6	0.732725	0.70148	0.695394	0.984934	0.934289	0.952516		306.8	0.252209	0.232809	0.257122
307	0.35033	0.375013	0.370255	0.404868	0.442379	0.453075		989.8	0.733382	0.700518	0.695055	0.985104	0.933921	0.952065		307	0.251722	0.233403	0.25701
307.2	0.349877	0.375241	0.370666	0.403938	0.442364	0.452946		990	0.733281	0.699771	0.694209	0.985261	0.934745	0.952295		307.2	0.25198	0.234974	0.258086
307.4	0.350274	0.375928	0.370768	0.404403	0.442588	0.453433		990.2	0.733521	0.700134	0.694466	0.98531	0.934488	0.952433		307.4	0.251789	0.234354	0.257967
307.6	0.349929	0.376714	0.370757	0.404853	0.442712	0.453426		990.4	0.732962	0.699626	0.6944	0.985816	0.934583	0.952167		307.6	0.252854	0.234957	0.257767
307.8	0.350756	0.376524	0.370768	0.404804	0.443245	0.453507		990.6	0.733332	0.699775	0.694517	0.985554	0.935127	0.951756		307.8	0.252222	0.235352	0.257239
308	0.351729	0.376767	0.370676	0.405351	0.443233	0.453771		990.8	0.732893	0.700186	0.694022	0.985173	0.934621	0.951324		308	0.25228	0.234435	0.257302
308.2	0.352626	0.37658	0.370498	0.404998	0.444096	0.454281		991	0.733004	0.699416	0.694414	0.984996	0.934434	0.951537		308.2	0.251992	0.235019	0.257123
308.4	0.353167	0.377	0.371636	0.405013	0.444318	0.45415		991.2	0.732316	0.699383	0.694783	0.985057	0.934297	0.951519		308.4	0.25274	0.234914	0.256736
308.6	0.353191	0.377177	0.371222	0.405166	0.444362	0.454833		991.4	0.732111	0.698857	0.694238	0.984928	0.934494	0.951772		308.6	0.252817	0.235637	0.257534
308.8	0.353905	0.378103	0.371977	0.405721	0.444521	0.45545		991.6	0.731859	0.699706	0.694846	0.984844	0.934674	0.951651		308.8	0.252985	0.234969	0.256805
309	0.35388	0.377972	0.371461	0.406031	0.445283	0.456088		991.8	0.73249	0.70036	0.695219	0.984271	0.934494	0.951782		309	0.251781	0.234135	0.256563
309.2	0.353808	0.379133	0.372478	0.406499	0.445758	0.455965		992	0.732016	0.700245	0.69604	0.984205	0.934467	0.952371		309.2	0.252189	0.234223	0.25633
309.4	0.354393	0.379507	0.37218	0.407254	0.445908	0.456548		992.2	0.7324	0.700547	0.696695	0.98456	0.934361	0.952223		309.4	0.25216	0.233814	0.255528
309.6	0.354095	0.378858	0.372813	0.406804	0.446871	0.457202		992.4	0.732354	0.700208	0.696499	0.984497	0.934341	0.951703		309.6	0.252143	0.234133	0.255204
309.8	0.353822	0.379979	0.372504	0.408032	0.447161	0.457977		992.6	0.732878	0.700485	0.696157	0.984664	0.933517	0.95238		309.8	0.251787	0.233032	0.256223
310	0.353753	0.379194	0.372605	0.408814	0.44781	0.458485		992.8	0.732833	0.699412	0.695957	0.984007	0.933818	0.951935		310	0.251174	0.234406	0.255978
310.2	0.354151	0.37974	0.372715	0.408598	0.447843	0.458544		993	0.732668	0.699704	0.69653	0.983827	0.934283	0.951681		310.2	0.251159	0.234579	0.255151
310.4	0.354827	0.380063	0.373049	0.408977	0.447849	0.458228		993.2	0.732497	0.698665	0.696276	0.984291	0.934503	0.95195		310.4	0.251794	0.235837	0.255674
310.6	0.354789	0.37979	0.373823	0.409551	0.449023	0.458362		993.4	0.732847	0.69911	0.69569	0.984532	0.934315	0.952102		310.6	0.251685	0.235205	0.256412
310.8	0.355261	0.380443	0.373587	0.409738	0.449072	0.458871		993.6	0.732909	0.69872	0.69546	0.984728	0.934435	0.95138		310.8	0.251819	0.235715	0.255919
311	0.355693	0.380457	0.373515	0.410512	0.449103	0.459396		993.8	0.733462	0.697997	0.695955	0.984228	0.934032	0.951371		311	0.250766	0.236035	0.255416
311.2	0.35576	0.380553	0.374776	0.410136	0.449257	0.459928		994	0.733418	0.698517	0.695862	0.984863	0.934324	0.952158		311.2	0.251445	0.235807	0.256296
311.4	0.355936	0.381001	0.375085	0.410598	0.450091	0.460359		994.2	0.732678	0.699077	0.695911	0.984843	0.934065	0.952374		311.4	0.252164	0.234988	0.256462
311.6	0.356196	0.381831	0.374995	0.410731	0.450019	0.460355		994.4	0.732079	0.698934	0.695868	0.985302	0.933936	0.951864		311.6	0.253223	0.235002	0.255996
311.8	0.357253	0.381889	0.37539	0.411083	0.450368	0.460877		994.6	0.732655	0.699491	0.695178	0.984732	0.933929	0.951638		311.8	0.252077	0.234438	0.25646
312	0.357705	0.382112	0.374992	0.410611	0.450446	0.461538		994.8	0.732085	0.70016	0.695782	0.984321	0.933704	0.952003		312	0.252236	0.233544	0.256221
312.2	0.358317	0.382955	0.375326	0.410245	0.450499	0.461674		995	0.73224	0.699804	0.695485	0.98452	0.933485	0.952732		312.2	0.25228	0.233681	0.257247
312.4	0.357944	0.383543	0.375589	0.410973	0.450994	0.462393		995.2	0.731692	0.700349	0.695645	0.984542	0.933534	0.952621		312.4	0.252851	0.233185	0.256975
312.6	0.357857	0.38372	0.375983	0.411227	0.451295	0.462699		995.4	0.731896	0.700644	0.695606	0.9843	0.934123	0.952191		312.6	0.252404	0.233478	0.256585
312.8	0.35848	0.383419	0.376322	0.411643	0.451964	0.462755		995.6	0.732027	0.701248	0.696015	0.984836	0.933747	0.952338		312.8	0.252808	0.232498	0.256323
313	0.357638	0.382982	0.375997	0.412036	0.452332	0.462927		995.8	0.7323	0.701093	0.695631	0.984787	0.933515	0.951576		313	0.252487	0.232422	0.255945
313.2	0.358501	0.382896	0.37688	0.412458	0.452843	0.463319		996	0.732323	0.700591	0.696452	0.983839	0.933498	0.951309		313.2	0.251516	0.232907	0.254857
313.4	0.358859	0.383058	0.376881	0.41267	0.452564	0.463514		996.2	0.732034	0.701008	0.696148	0.984638	0.933588	0.950596		313.4	0.252604	0.23258	0.254448
313.6	0.358246	0.382133	0.376148	0.412629	0.453424	0.464291		996.4	0.732183	0.699973	0.695659	0.983711	0.933648	0.95019		313.6	0.251529	0.233675	0.254531
313.8	0.358135	0.382167	0.376634	0.413278	0.453591	0.463848		996.6	0.732429	0.700214	0.696644	0.983584	0.934239	0.950494		313.8	0.251155	0.234024	0.253851
314	0.358032	0.381557	0.376265	0.413214	0.454041	0.464122		996.8	0.731846	0.699235	0.696404	0.983606	0.934327	0.950019		314	0.25176	0.235092	0.253615
314.2	0.359188	0.381747	0.376846	0.413228	0.454451	0.464051		997	0.731403	0.698766	0.696527	0.983522	0.934307	0.950124		314.2	0.252119	0.235541	0.253597
314.4	0.359436	0.381484	0.376777	0.414092	0.45504	0.463701		997.2	0.731774	0.698632	0.695772	0.983541	0.9341	0.950083		314.4	0.251767	0.235468	0.254311
314.6	0.359358	0.382159	0.377379	0.414804	0.455602	0.464455		997.4	0.731978	0.699334	0.696366	0.983866	0.93463	0.949944		314.6	0.251888	0.235296	0.253578
314.8	0.35969	0.382917	0.377178	0.414905	0.455724	0.465499		997.6	0.732483	0.699537	0.696258	0.983827	0.934303	0.94989		314.8	0.251344	0.234765	0.253633
315	0.35979	0.383261	0.376978	0.415506	0.456243	0.465422		997.8	0.732469	0.698619	0.696101	0.983836	0.934598	0.950759		315	0.251366	0.235979	0.254658
315.2	0.36014	0.383505	0.378628	0.41571	0.456881	0.466333		998	0.732445	0.698665	0.695858	0.984761	0.934648	0.95133		315.2	0.252316	0.235984	0.255471
315.4	0.360539	0.38475	0.377985	0.415904	0.45762	0.466572		998.2	0.731982	0.698251	0.695492	0.985226	0.933832	0.950807		315.4	0.253244	0.235582	0.255316
315.6	0.360668	0.385333	0.378732	0.416918	0.457799	0.46754		998.4	0.732308	0.698088	0.695623	0.984701	0.93364	0.950077		315.6	0.252394	0.235552	0.254455
315.8	0.361128	0.386497	0.378558	0.417419	0.458184	0.467937		998.6	0.732884	0.698465	0.694914	0.984108	0.933667	0.950225		315.8	0.251224	0.235202	0.255311
316	0.361819	0.387127	0.378759	0.417353	0.45796	0.468694		998.8	0.732264	0.698926	0.695237	0.984116	0.933425	0.950489		316	0.251852	0.234499	0.255252
316.2	0.361659	0.388074	0.379185	0.418101	0.45893	0.468407		999	0.733206	0.698375	0.694253	0.984943	0.933129	0.950585		316.2	0.251737	0.234755	0.256331
316.4	0.361941	0.388478	0.379387	0.419254	0.459569	0.469603		999.2	0.733121	0.698737	0.695256	0.984274	0.932999	0.950701		316.4	0.251153	0.234262	0.255445
316.6	0.362173	0.38886	0.380271	0.419516	0.459597	0.469356		999.4	0.732904	0.698801	0.695081	0.984631	0.933263	0.950359		316.6	0.251728	0.234462	0.255278
316.8	0.362087	0.388829	0.380013	0.419993	0.460107	0.469549		999.6	0.732968	0.698355	0.695073	0.984606	0.932751	0.950829		316.8	0.251638	0.234396	0.255756
317	0.362592	0.389331	0.381009	0.420121	0.460344	0.469607		999.8	0.732518	0.698248	0.694765	0.984071	0.932882	0.950552		317	0.251553	0.234634	0.255787
317.2	0.363839	0.389231	0.381684	0.420241	0.460155	0.470015		1000	0.732433	0.698599	0.695259	0.984335	0.933085	0.950525		317.2	0.251902	0.234486	0.255267
317.4	0.363144	0.389535	0.381611	0.420725	0.460322	0.470725		1000.2	0.732747	0.698761	0.695335	0.984623	0.933401	0.950852		317.4	0.251876	0.23464	0.255518
317.6	0.363252	0.389409	0.381642	0.420603	0.460539	0.470821		1000.4	0.732647	0.698823	0.69495	0.983798	0.933568	0.951306		317.6	0.251151	0.234745	0.256356
317.8	0.363544	0.389867	0.382824	0.421059	0.460951	0.470274		1000.6	0.732501	0.698384	0.695932	0.984222	0.933262	0.951461		317.8	0.251721	0.234879	0.255529
318	0.364166	0.389202	0.382127	0.4214	0.461414	0.471152		1000.8	0.732607	0.697947	0.694958	0.984033	0.932962	0.951512		318	0.251425	0.235015	0.256554
318.2	0.364336	0.388831	0.383011	0.422143	0.461471	0.471697		1001	0.732296	0.697997	0.694487	0.983743	0.932973	0.951927		318.2	0.251446	0.234977	0.257439
318.4	0.363746	0.389353	0.382594	0.422798	0.461714	0.471306		1001.2	0.732507	0.699159	0.695264	0.983825	0.93354	0.952587		318.4	0.251318	0.234381	0.257323
318.6	0.363973	0.389713	0.382857	0.423035	0.462122	0.472365		1001.4	0.732294	0.699908	0.695498	0.984415	0.933546	0.952425		318.6	0.252122	0.233638	0.256926
318.8	0.364045	0.389668	0.382682	0.423549	0.462433	0.472714		1001.6	0.732104	0.699187	0.695314	0.984564	0.93354	0.952343		318.8	0.25246	0.234353	0.257029
319	0.364593	0.389432	0.382877	0.423752	0.462147	0.472647		1001.8	0.732065	0.698093	0.695815	0.985029	0.93346	0.95279		319	0.252964	0.235367	0.256975
319.2	0.364261	0.388674	0.383185	0.424126	0.462389	0.474033		1002	0.732004	0.698239	0.695984	0.984978	0.933288	0.95174		319.2	0.252974	0.235049	0.255756
319.4	0.3644	0.389813	0.382714	0.424465	0.462566	0.473918		1002.2	0.731757	0.698418	0.695853	0.984893	0.932602	0.951367		319.4	0.253135	0.234184	0.255514
319.6	0.364318	0.389569	0.382709	0.425241	0.463325	0.47426		1002.4	0.731565	0.699369	0.696395	0.984457	0.933205	0.950856		319.6	0.252892	0.233837	0.254461
319.8	0.364581	0.389881	0.383204	0.424783	0.463376	0.474905		1002.6	0.731724	0.699537	0.695679	0.984513	0.932414	0.950942		319.8	0.252789	0.232877	0.255263
320	0.365024	0.3894	0.383282	0.424809	0.463809	0.475173		1002.8	0.731482	0.699074	0.695777	0.984846	0.931973	0.950653		320	0.253363	0.2329	0.254876
320.2	0.364391	0.390048	0.383516	0.42544	0.46476	0.474624		1003	0.732142	0.699033	0.695407	0.985235	0.931737	0.950659		320.2	0.253093	0.232704	0.255251
320.4	0.365291	0.390963	0.38346	0.425354	0.464873	0.475468		1003.2	0.731405	0.698909	0.695994	0.984405	0.93172	0.950643		320.4	0.253	0.23281	0.254649
320.6	0.365285	0.390806	0.383855	0.425169	0.465328	0.475321		1003.4	0.731848	0.699221	0.695922	0.984494	0.931533	0.951085		320.6	0.252647	0.232312	0.255163
320.8	0.365217	0.391016	0.384555	0.424733	0.46575	0.475102		1003.6	0.731533	0.698497	0.695723	0.984459	0.931251	0.95047		320.8	0.252925	0.232754	0.254747
321	0.366397	0.391923	0.384664	0.42449	0.466183	0.476041		1003.8	0.732209	0.698563	0.695459	0.984801	0.931291	0.950689		321	0.252592	0.232728	0.255231
321.2	0.366403	0.391811	0.385279	0.424558	0.466585	0.476495		1004	0.732411	0.699193	0.695772	0.984841	0.931806	0.950878		321.2	0.252431	0.232613	0.255106
321.4	0.366322	0.392718	0.384874	0.424669	0.467371	0.477361		1004.2	0.732979	0.698288	0.695357	0.984345	0.931404	0.950839		321.4	0.251365	0.233116	0.255482
321.6	0.366634	0.392985	0.385834	0.424544	0.467625	0.47782		1004.4	0.732639	0.698932	0.695039	0.984576	0.93181	0.950553		321.6	0.251938	0.232878	0.255514
321.8	0.367088	0.393329	0.386257	0.425129	0.468128	0.47809		1004.6	0.73282	0.698247	0.695125	0.984598	0.931449	0.950627		321.8	0.251778	0.233202	0.255502
322	0.368165	0.392444	0.385264	0.425315	0.468105	0.478949		1004.8	0.733346	0.699044	0.695313	0.984024	0.931969	0.950722		322	0.250679	0.232925	0.255409
322.2	0.367594	0.39282	0.385948	0.42561	0.467923	0.479436		1005	0.73277	0.698728	0.695115	0.984084	0.93288	0.951145		322.2	0.251314	0.234152	0.25603
322.4	0.367879	0.393216	0.385341	0.426262	0.468636	0.479778		1005.2	0.733146	0.699202	0.696256	0.984109	0.932918	0.951399		322.4	0.250963	0.233716	0.255143
322.6	0.368231	0.393744	0.385719	0.426918	0.468518	0.480038		1005.4	0.732863	0.699285	0.69639	0.984461	0.932698	0.950888		322.6	0.251597	0.233413	0.254499
322.8	0.369148	0.394017	0.386154	0.427481	0.468405	0.480199		1005.6	0.732383	0.698306	0.696628	0.984735	0.933396	0.950832		322.8	0.252352	0.23509	0.254204
323	0.36927	0.394067	0.386274	0.427976	0.468225	0.480218		1005.8	0.73342	0.698446	0.696518	0.984436	0.932985	0.951126		323	0.251016	0.234538	0.254608
323.2	0.369626	0.393816	0.386584	0.428431	0.468694	0.480565		1006	0.732688	0.698754	0.696168	0.98405	0.933454	0.951315		323.2	0.251361	0.2347	0.255147
323.4	0.369726	0.395076	0.387062	0.42878	0.469288	0.480679		1006.2	0.732642	0.698866	0.696625	0.984411	0.933296	0.951508		323.4	0.251769	0.23443	0.254883
323.6	0.370116	0.394022	0.387693	0.42934	0.469757	0.481398		1006.4	0.732614	0.699325	0.696291	0.984977	0.933335	0.951249		323.6	0.252363	0.23401	0.254958
323.8	0.370536	0.394172	0.38811	0.429509	0.470113	0.481434		1006.6	0.732404	0.698713	0.695633	0.98476	0.933046	0.950632		323.8	0.252356	0.234333	0.254999
324	0.371154	0.394483	0.388507	0.429721	0.470799	0.48127		1006.8	0.732365	0.698174	0.695779	0.984801	0.932901	0.950503		324	0.252436	0.234727	0.254725
324.2	0.370642	0.39513	0.388613	0.430196	0.471881	0.481418		1007	0.732699	0.698585	0.695401	0.984421	0.932978	0.951604		324.2	0.251722	0.234394	0.256203
324.4	0.371096	0.395195	0.388213	0.429893	0.472501	0.482396		1007.2	0.732729	0.698765	0.695593	0.984239	0.932633	0.950828		324.4	0.25151	0.233868	0.255236
324.6	0.37109	0.39477	0.388851	0.430481	0.473021	0.48239		1007.4	0.733519	0.699325	0.695586	0.984464	0.932344	0.951184		324.6	0.250945	0.233019	0.255598
324.8	0.370635	0.395383	0.389586	0.430475	0.473134	0.482681		1007.6	0.733076	0.698699	0.695569	0.984642	0.932467	0.950401		324.8	0.251565	0.233768	0.254832
325	0.370598	0.396087	0.389163	0.430518	0.473414	0.483705		1007.8	0.733539	0.698516	0.696308	0.984343	0.932758	0.950787		325	0.250804	0.234242	0.25448
325.2	0.370266	0.395855	0.390495	0.431184	0.473825	0.483461		1008	0.732575	0.699257	0.69575	0.984006	0.932886	0.950966		325.2	0.251431	0.233629	0.255216
325.4	0.370241	0.396245	0.390045	0.431796	0.474257	0.483954		1008.2	0.732984	0.698952	0.695818	0.983997	0.93229	0.949929		325.4	0.251012	0.233338	0.254111
325.6	0.370166	0.395948	0.391193	0.432043	0.47408	0.484598		1008.4	0.732605	0.699712	0.69605	0.983525	0.93257	0.950056		325.6	0.250919	0.232858	0.254006
325.8	0.371113	0.396252	0.391034	0.43195	0.473948	0.48495		1008.6	0.732601	0.699156	0.69579	0.983425	0.931963	0.950317		325.8	0.250824	0.232807	0.254527
326	0.370916	0.396022	0.390946	0.432912	0.474435	0.485073		1008.8	0.733005	0.698878	0.696229	0.982906	0.932149	0.949815		326	0.249902	0.233271	0.253586
326.2	0.370514	0.396671	0.391537	0.432676	0.474528	0.486164		1009	0.732675	0.6992	0.695991	0.983615	0.931976	0.950133		326.2	0.250939	0.232776	0.254141
326.4	0.37047	0.397018	0.391836	0.433136	0.475395	0.48561		1009.2	0.733353	0.699409	0.696825	0.983428	0.931028	0.949958		326.4	0.250075	0.231619	0.253133
326.6	0.370225	0.397294	0.392449	0.433826	0.475104	0.485862		1009.4	0.732676	0.699065	0.696104	0.983878	0.931089	0.950073		326.6	0.251202	0.232024	0.253968
326.8	0.371428	0.39776	0.393214	0.434053	0.475416	0.486534		1009.6	0.732894	0.699203	0.695917	0.984103	0.931357	0.95019		326.8	0.251208	0.232154	0.254273
327	0.371215	0.397481	0.393155	0.434647	0.475755	0.486739		1009.8	0.733834	0.699425	0.695828	0.983757	0.931472	0.951276		327	0.249922	0.232047	0.255449
327.2	0.372373	0.397124	0.393282	0.434722	0.47562	0.487205		1010	0.733335	0.699219	0.696334	0.983928	0.931935	0.950672		327.2	0.250593	0.232716	0.254338
327.4	0.372293	0.398143	0.393625	0.435178	0.476326	0.487544		1010.2	0.73318	0.698906	0.696957	0.983942	0.931753	0.949679		327.4	0.250762	0.232846	0.252722
327.6	0.373301	0.398044	0.393957	0.435983	0.47626	0.487878		1010.4	0.732979	0.698823	0.696494	0.984228	0.93215	0.950053		327.6	0.251249	0.233326	0.253559
327.8	0.373965	0.399113	0.393066	0.43592	0.477442	0.488287		1010.6	0.732812	0.699067	0.696363	0.983775	0.932399	0.949718		327.8	0.250963	0.233332	0.253355
328	0.374653	0.399887	0.393872	0.436289	0.478165	0.488813		1010.8	0.733757	0.699049	0.696517	0.984135	0.932695	0.950146		328	0.250377	0.233646	0.253629
328.2	0.374212	0.399797	0.393335	0.436718	0.478721	0.489534		1011	0.734059	0.700052	0.696417	0.984165	0.932993	0.951194		328.2	0.250107	0.232941	0.254777
328.4	0.374849	0.40014	0.393441	0.43728	0.478846	0.490002		1011.2	0.734388	0.699679	0.696981	0.984394	0.932629	0.949671		328.4	0.250006	0.23295	0.25269
328.6	0.375078	0.399991	0.394113	0.43756	0.479406	0.489483		1011.4	0.73468	0.699762	0.697844	0.984198	0.932547	0.950797		328.6	0.249518	0.232785	0.252953
328.8	0.375428	0.400626	0.393709	0.437895	0.47925	0.489884		1011.6	0.734149	0.6994	0.697836	0.983919	0.933013	0.950958		328.8	0.249769	0.233612	0.253122
329	0.375573	0.40067	0.393776	0.438218	0.480082	0.490507		1011.8	0.733539	0.699422	0.697118	0.983851	0.932737	0.951134		329	0.250312	0.233315	0.254016
329.2	0.376007	0.401126	0.394443	0.438824	0.480195	0.490487		1012	0.732921	0.700315	0.696377	0.983367	0.932154	0.950885		329.2	0.250447	0.231839	0.254508
329.4	0.376033	0.401144	0.393783	0.439515	0.481303	0.490712		1012.2	0.733098	0.699746	0.696782	0.983527	0.932153	0.950609		329.4	0.250429	0.232406	0.253827
329.6	0.376634	0.400984	0.394583	0.439736	0.480457	0.491444		1012.4	0.732719	0.699454	0.696539	0.983542	0.931987	0.950656		329.6	0.250822	0.232533	0.254116
329.8	0.376957	0.401078	0.394106	0.439866	0.481671	0.492206		1012.6	0.732906	0.699655	0.695876	0.983585	0.93186	0.950513		329.8	0.250679	0.232205	0.254636
330	0.376405	0.401327	0.395159	0.439868	0.48241	0.491679		1012.8	0.733465	0.698973	0.696191	0.983991	0.931668	0.94963		330	0.250526	0.232695	0.253439
330.2	0.376112	0.401047	0.395462	0.439679	0.482746	0.49293		1013	0.73348	0.699763	0.696428	0.983936	0.931665	0.950212		330.2	0.250456	0.231902	0.253784
330.4	0.375918	0.401723	0.395779	0.440551	0.483852	0.491894		1013.2	0.733631	0.698622	0.696548	0.984004	0.931578	0.950773		330.4	0.250373	0.232956	0.254225
330.6	0.376528	0.401629	0.395946	0.441268	0.483604	0.493043		1013.4	0.733298	0.699036	0.696548	0.984822	0.93201	0.950593		330.6	0.251524	0.232974	0.254045
330.8	0.37645	0.402543	0.396586	0.44112	0.483793	0.493303		1013.6	0.733507	0.698904	0.697709	0.98496	0.932131	0.950634		330.8	0.251453	0.233227	0.252925
331	0.376588	0.402282	0.396715	0.441055	0.484138	0.493498		1013.8	0.733705	0.698964	0.698181	0.984591	0.931687	0.950409		331	0.250887	0.232722	0.252228
331.2	0.377058	0.403107	0.396469	0.441641	0.484216	0.494042		1014	0.733886	0.698654	0.697624	0.984247	0.931513	0.949592		331.2	0.250361	0.232859	0.251968
331.4	0.376778	0.40437	0.397407	0.44187	0.48414	0.493857		1014.2	0.733484	0.698482	0.697591	0.984212	0.931457	0.94928		331.4	0.250728	0.232976	0.251689
331.6	0.377872	0.404083	0.397384	0.441967	0.484935	0.494563		1014.4	0.733466	0.698492	0.697023	0.984594	0.93176	0.949607		331.6	0.251128	0.233268	0.252584
331.8	0.377635	0.405107	0.397435	0.442083	0.485761	0.494576		1014.6	0.733618	0.699241	0.69707	0.985101	0.931342	0.949927		331.8	0.251483	0.232101	0.252857
332	0.377381	0.405188	0.39827	0.442627	0.485603	0.494913		1014.8	0.734471	0.69929	0.696984	0.985033	0.931871	0.950194		332	0.250562	0.232581	0.253211
332.2	0.377403	0.404714	0.399055	0.442582	0.485874	0.495265		1015	0.73397	0.699385	0.697274	0.984571	0.931615	0.950034		332.2	0.250601	0.232231	0.252759
332.4	0.378334	0.405156	0.398663	0.443192	0.486136	0.495795		1015.2	0.73436	0.699458	0.696978	0.984512	0.931142	0.94929		332.4	0.250152	0.231684	0.252312
332.6	0.378645	0.405023	0.399013	0.442995	0.486191	0.495945		1015.4	0.734125	0.699965	0.6972	0.984215	0.931064	0.950044		332.6	0.25009	0.231099	0.252845
332.8	0.379735	0.405269	0.399592	0.443888	0.485928	0.496856		1015.6	0.733085	0.699761	0.696412	0.983914	0.931466	0.950094		332.8	0.250829	0.231705	0.253681
333	0.379519	0.405409	0.399982	0.443921	0.486976	0.497716		1015.8	0.732511	0.699703	0.695558	0.984028	0.931399	0.949927		333	0.251517	0.231695	0.254369
333.2	0.379954	0.405409	0.399822	0.444372	0.48668	0.497115		1016	0.732737	0.699382	0.695411	0.983965	0.931595	0.949913		333.2	0.251228	0.232214	0.254502
333.4	0.3801	0.405731	0.399777	0.445386	0.487406	0.497326		1016.2	0.732547	0.698853	0.695766	0.984194	0.932207	0.950431		333.4	0.251647	0.233354	0.254665
333.6	0.380871	0.4052	0.400074	0.444939	0.486631	0.498211		1016.4	0.732312	0.698937	0.695279	0.983992	0.932328	0.949901		333.6	0.25168	0.233391	0.254622
333.8	0.381102	0.40571	0.400003	0.445159	0.488138	0.498913		1016.6	0.73224	0.699039	0.695286	0.9839	0.932616	0.950373		333.8	0.25166	0.233577	0.255087
334	0.381739	0.406241	0.400819	0.445282	0.488476	0.499045		1016.8	0.732489	0.699121	0.696339	0.983793	0.932834	0.950404		334	0.251304	0.233713	0.254065
334.2	0.381536	0.40587	0.400243	0.446184	0.488857	0.49917		1017	0.731516	0.699662	0.696301	0.983437	0.933212	0.951148		334.2	0.251921	0.233551	0.254847
334.4	0.382439	0.407117	0.400645	0.446957	0.489317	0.499464		1017.2	0.731863	0.699245	0.696679	0.984017	0.932642	0.951813		334.4	0.252154	0.233397	0.255134
334.6	0.3829	0.406987	0.401182	0.44698	0.489368	0.499999		1017.4	0.731893	0.700226	0.697544	0.983937	0.933314	0.950855		334.6	0.252045	0.233088	0.253311
334.8	0.382247	0.407892	0.400703	0.44708	0.489469	0.499704		1017.6	0.731907	0.698577	0.697829	0.983488	0.932167	0.951857		334.8	0.25158	0.23359	0.254028
335	0.382981	0.40796	0.401075	0.447896	0.490305	0.50012		1017.8	0.731848	0.699452	0.697032	0.98323	0.931872	0.951204		335	0.251382	0.23242	0.254172
335.2	0.382981	0.407861	0.400798	0.448354	0.49076	0.500543		1018	0.732706	0.699043	0.69621	0.9829	0.932169	0.951163		335.2	0.250194	0.233126	0.254953
335.4	0.382642	0.407534	0.401393	0.448049	0.490869	0.500252		1018.2	0.732222	0.699183	0.697461	0.983577	0.932476	0.951212		335.4	0.251355	0.233293	0.253751
335.6	0.383595	0.407338	0.401212	0.448246	0.492253	0.500875		1018.4	0.732671	0.699464	0.697077	0.983761	0.932093	0.951437		335.6	0.25109	0.232629	0.25436
335.8	0.382797	0.408575	0.401564	0.448873	0.492502	0.501003		1018.6	0.73324	0.699717	0.696545	0.983228	0.931779	0.951529		335.8	0.249988	0.232062	0.254983
336	0.383067	0.407928	0.40183	0.448931	0.492441	0.501615		1018.8	0.733369	0.699711	0.696801	0.983651	0.931654	0.95107		336	0.250282	0.231943	0.254269
336.2	0.383554	0.40737	0.402224	0.449116	0.492745	0.501615		1019	0.732949	0.699481	0.69674	0.983154	0.931611	0.949949		336.2	0.250205	0.23213	0.253209
336.4	0.383794	0.408385	0.401989	0.450142	0.493094	0.502862		1019.2	0.733126	0.699771	0.696505	0.983383	0.931087	0.950695		336.4	0.250256	0.231316	0.25419
336.6	0.383731	0.407929	0.402513	0.449929	0.493897	0.503142		1019.4	0.732979	0.698604	0.696914	0.983546	0.931833	0.950795		336.6	0.250567	0.233229	0.253881
336.8	0.383961	0.408266	0.403058	0.450466	0.493824	0.503036		1019.6	0.732789	0.698551	0.696418	0.98362	0.931332	0.951142		336.8	0.250831	0.232781	0.254723
337	0.383518	0.407956	0.403431	0.450312	0.49432	0.503537		1019.8	0.733405	0.698245	0.695686	0.983988	0.931398	0.951258		337	0.250583	0.233154	0.255572
337.2	0.383632	0.408779	0.403311	0.450856	0.494457	0.503423		1020	0.73367	0.697939	0.695567	0.983872	0.9313	0.951111		337.2	0.250202	0.233361	0.255544
337.4	0.384226	0.409254	0.403236	0.450896	0.494582	0.504218		1020.2	0.733514	0.697382	0.695561	0.98383	0.93091	0.95063		337.4	0.250316	0.233528	0.255068
337.6	0.38489	0.409377	0.403245	0.451195	0.494735	0.504573		1020.4	0.733568	0.697416	0.695872	0.983892	0.931044	0.950043		337.6	0.250324	0.233628	0.254171
337.8	0.38508	0.409834	0.403867	0.451907	0.495381	0.505403		1020.6	0.733447	0.697599	0.696151	0.984247	0.931018	0.950734		337.8	0.2508	0.23342	0.254583
338	0.386185	0.409994	0.404247	0.451941	0.49587	0.505795		1020.8	0.733069	0.698309	0.695878	0.984056	0.930699	0.951073		338	0.250987	0.23239	0.255195
338.2	0.38595	0.410018	0.404217	0.45293	0.496057	0.506146		1021	0.732756	0.697849	0.695948	0.984123	0.930458	0.950599		338.2	0.251367	0.232609	0.25465
338.4	0.38631	0.410705	0.404912	0.453696	0.496436	0.506884		1021.2	0.73399	0.697628	0.695193	0.984088	0.930701	0.950867		338.4	0.250098	0.233073	0.255675
338.6	0.385738	0.411128	0.405111	0.453336	0.49638	0.50641		1021.4	0.733269	0.697367	0.696175	0.984412	0.930726	0.95008		338.6	0.251143	0.233359	0.253905
338.8	0.386144	0.411104	0.404878	0.454202	0.496941	0.506598		1021.6	0.733781	0.696988	0.695977	0.984298	0.929514	0.951018		338.8	0.250517	0.232526	0.25504
339	0.386233	0.411124	0.405576	0.454519	0.497404	0.506901		1021.8	0.734151	0.69837	0.695461	0.984508	0.930129	0.950098		339	0.250357	0.231759	0.254638
339.2	0.386339	0.410841	0.405274	0.455102	0.497784	0.507183		1022	0.734747	0.698258	0.695964	0.984779	0.930521	0.950117		339.2	0.250032	0.232263	0.254153
339.4	0.386386	0.411562	0.406321	0.455231	0.498254	0.50735		1022.2	0.734444	0.698127	0.696444	0.985291	0.930512	0.950314		339.4	0.250847	0.232385	0.25387
339.6	0.387038	0.411978	0.406751	0.455857	0.498456	0.508098		1022.4	0.734763	0.698611	0.695928	0.984913	0.929751	0.950061		339.6	0.25015	0.231141	0.254133
339.8	0.386642	0.412739	0.406785	0.456351	0.498535	0.508436		1022.6	0.734272	0.698824	0.695472	0.984579	0.930144	0.950128		339.8	0.250307	0.231319	0.254657
340	0.387144	0.411422	0.407152	0.456657	0.498638	0.509093		1022.8	0.733594	0.698719	0.696251	0.985251	0.92995	0.950299		340	0.251657	0.23123	0.254048
340.2	0.38687	0.411251	0.407368	0.457306	0.499211	0.509455		1023	0.73402	0.698545	0.69554	0.984697	0.930166	0.949827		340.2	0.250677	0.231621	0.254287
340.4	0.3872	0.413101	0.406688	0.457318	0.500128	0.50993		1023.2	0.734139	0.698674	0.695867	0.98473	0.930494	0.950397		340.4	0.250592	0.23182	0.25453
340.6	0.387537	0.412269	0.406744	0.457097	0.500469	0.510206		1023.4	0.734341	0.698257	0.695706	0.984949	0.931595	0.950171		340.6	0.250608	0.233338	0.254465
340.8	0.387719	0.412377	0.407521	0.45754	0.500162	0.51013		1023.6	0.734196	0.698743	0.695494	0.984534	0.931029	0.950002		340.8	0.250338	0.232286	0.254508
341	0.387784	0.412376	0.407826	0.457568	0.500579	0.511026		1023.8	0.734111	0.698018	0.695742	0.984534	0.931519	0.949735		341	0.250423	0.233501	0.253993
341.2	0.387964	0.413221	0.407414	0.457679	0.500909	0.510655		1024	0.733813	0.697366	0.695541	0.984171	0.93171	0.949258		341.2	0.250358	0.234345	0.253717
341.4	0.388555	0.41279	0.407848	0.457755	0.500881	0.511633		1024.2	0.733929	0.696999	0.695557	0.983983	0.931329	0.948958		341.4	0.250054	0.23433	0.2534
341.6	0.38872	0.413612	0.407798	0.458545	0.501146	0.512067		1024.4	0.733757	0.697004	0.696603	0.984076	0.931718	0.950081		341.6	0.250319	0.234713	0.253477
341.8	0.388949	0.41321	0.408173	0.458533	0.501218	0.513074		1024.6	0.733438	0.697536	0.695636	0.984774	0.931838	0.950441		341.8	0.251336	0.234302	0.254805
342	0.389671	0.414464	0.40825	0.458381	0.501546	0.512827		1024.8	0.733092	0.69734	0.695676	0.984529	0.931947	0.950638		342	0.251437	0.234606	0.254961
342.2	0.389142	0.414586	0.407794	0.459092	0.502236	0.513893		1025	0.73316	0.697181	0.696537	0.984126	0.932197	0.949954		342.2	0.250966	0.235016	0.253417
342.4	0.389591	0.414596	0.408041	0.459139	0.50232	0.513628		1025.2	0.733717	0.697189	0.695797	0.984528	0.932207	0.950982		342.4	0.250811	0.235018	0.255185
342.6	0.389496	0.415079	0.408751	0.459073	0.502497	0.513594		1025.4	0.733351	0.697674	0.696888	0.98476	0.931433	0.95002		342.6	0.251409	0.233759	0.253133
342.8	0.390344	0.414347	0.408478	0.460018	0.503088	0.513626		1025.6	0.733967	0.698409	0.696023	0.984209	0.931283	0.950748		342.8	0.250242	0.232874	0.254725
343	0.389858	0.415573	0.409738	0.459724	0.503356	0.513856		1025.8	0.73366	0.699061	0.695959	0.984538	0.931256	0.950424		343	0.250878	0.232194	0.254465
343.2	0.390778	0.415229	0.409968	0.460346	0.503906	0.514682		1026	0.732705	0.699476	0.696429	0.984848	0.931532	0.950667		343.2	0.252143	0.232056	0.254238
343.4	0.39057	0.416046	0.410663	0.460302	0.504486	0.514811		1026.2	0.732799	0.699223	0.696442	0.98455	0.930169	0.950335		343.4	0.251752	0.230946	0.253893
343.6	0.391163	0.416109	0.410784	0.461408	0.504671	0.515252		1026.4	0.73257	0.700132	0.696414	0.984162	0.930042	0.950912		343.6	0.251592	0.229909	0.254498
343.8	0.391539	0.416723	0.410743	0.461036	0.505001	0.515613		1026.6	0.732847	0.699838	0.696074	0.983623	0.930341	0.950744		343.8	0.250776	0.230502	0.254669
344	0.391742	0.415657	0.411708	0.461877	0.505112	0.515852		1026.8	0.732808	0.700126	0.696712	0.984052	0.929914	0.950044		344	0.251244	0.229788	0.253332
344.2	0.391702	0.416808	0.41223	0.46237	0.50594	0.515562		1027	0.733462	0.700794	0.69701	0.983925	0.930252	0.949635		344.2	0.250463	0.229458	0.252625
344.4	0.39264	0.417801	0.41167	0.462005	0.506076	0.516045		1027.2	0.732396	0.700437	0.697168	0.983488	0.930743	0.950284		344.4	0.251093	0.230306	0.253117
344.6	0.392645	0.41722	0.413097	0.463074	0.506547	0.51711		1027.4	0.733071	0.700169	0.696928	0.983516	0.930674	0.950281		344.6	0.250445	0.230505	0.253354
344.8	0.391911	0.417879	0.413837	0.463535	0.506922	0.517644		1027.6	0.732771	0.699936	0.697104	0.983362	0.9304	0.950518		344.8	0.250591	0.230464	0.253414
345	0.391736	0.417362	0.413688	0.463663	0.507182	0.517279		1027.8	0.733192	0.699216	0.697427	0.98361	0.930589	0.950408		345	0.250418	0.231373	0.25298
345.2	0.392552	0.417904	0.414124	0.46349	0.507247	0.518199		1028	0.732948	0.698193	0.69668	0.983382	0.930394	0.950338		345.2	0.250435	0.232202	0.253658
345.4	0.392655	0.417884	0.414462	0.46394	0.507432	0.518689		1028.2	0.733522	0.698753	0.69687	0.983959	0.930647	0.950538		345.4	0.250437	0.231894	0.253668
345.6	0.392917	0.418785	0.414507	0.464471	0.508	0.519221		1028.4	0.733049	0.698185	0.696697	0.984448	0.930495	0.950856		345.6	0.251398	0.23231	0.254159
345.8	0.392959	0.418929	0.414734	0.464806	0.507834	0.519349		1028.6	0.733122	0.697984	0.696556	0.984517	0.931063	0.950583		345.8	0.251395	0.233079	0.254028
346	0.39298	0.419347	0.4149	0.46418	0.508301	0.519189		1028.8	0.732793	0.696865	0.696701	0.984074	0.931009	0.951028		346	0.251281	0.234143	0.254326
346.2	0.393523	0.419256	0.414674	0.464882	0.509113	0.520611		1029	0.732901	0.697115	0.696552	0.98405	0.931553	0.951242		346.2	0.251149	0.234437	0.25469
346.4	0.393886	0.418901	0.414746	0.464917	0.509216	0.520536		1029.2	0.733073	0.696909	0.695938	0.984433	0.931542	0.950972		346.4	0.25136	0.234634	0.255034
346.6	0.393706	0.419885	0.414447	0.465031	0.509953	0.520494		1029.4	0.733099	0.697022	0.695698	0.984101	0.931732	0.950331		346.6	0.251002	0.23471	0.254633
346.8	0.394641	0.419688	0.414603	0.46572	0.510717	0.521256		1029.6	0.732424	0.696555	0.695715	0.983184	0.931941	0.950817		346.8	0.25076	0.235386	0.255102
347	0.39486	0.420527	0.414912	0.46496	0.511777	0.521083		1029.8	0.73274	0.696909	0.695933	0.983902	0.931747	0.951215		347	0.251163	0.234838	0.255282
347.2	0.395153	0.420552	0.4145	0.465491	0.512295	0.521245		1030	0.732662	0.69685	0.695907	0.983173	0.932164	0.950668		347.2	0.250511	0.235314	0.254761
347.4	0.394825	0.420214	0.414241	0.466128	0.512965	0.521156		1030.2	0.733359	0.696961	0.69579	0.983334	0.930895	0.950479		347.4	0.249975	0.233934	0.254688
347.6	0.396218	0.419994	0.414532	0.466143	0.512681	0.521952		1030.4	0.733119	0.696196	0.695675	0.982809	0.931763	0.950899		347.6	0.24969	0.235567	0.255224
347.8	0.395913	0.420093	0.414616	0.465834	0.512588	0.521979		1030.6	0.732951	0.696653	0.695804	0.982634	0.931737	0.950285		347.8	0.249683	0.235084	0.254481
348	0.395813	0.41991	0.414685	0.466777	0.513039	0.522316		1030.8	0.732608	0.696953	0.696716	0.983398	0.931813	0.950168		348	0.25079	0.23486	0.253451
348.2	0.396296	0.420293	0.415121	0.466801	0.513778	0.52245		1031	0.732806	0.697756	0.696732	0.983618	0.932092	0.950357		348.2	0.250812	0.234336	0.253625
348.4	0.396252	0.420686	0.414809	0.467224	0.513653	0.524014		1031.2	0.732491	0.696673	0.696179	0.983931	0.931847	0.950764		348.4	0.25144	0.235173	0.254585
348.6	0.396076	0.421372	0.416175	0.467936	0.514469	0.524334		1031.4	0.733686	0.697431	0.696872	0.983841	0.93142	0.950197		348.6	0.250155	0.233989	0.253325
348.8	0.395957	0.421514	0.415849	0.46804	0.514712	0.52448		1031.6	0.733182	0.697485	0.696979	0.984508	0.931287	0.950339		348.8	0.251326	0.233802	0.25336
349	0.396515	0.421648	0.416015	0.468691	0.514896	0.524653		1031.8	0.733958	0.69686	0.697183	0.984685	0.931306	0.94969		349	0.250727	0.234446	0.252507
349.2	0.397302	0.422615	0.416304	0.468846	0.515269	0.526007		1032	0.733589	0.697207	0.696259	0.985101	0.931041	0.949545		349.2	0.251512	0.233834	0.253286
349.4	0.396435	0.422538	0.41665	0.469287	0.51539	0.526011		1032.2	0.734198	0.698806	0.696744	0.986039	0.93175	0.95042		349.4	0.251841	0.232944	0.253676
349.6	0.396666	0.423166	0.416665	0.469974	0.515528	0.526716		1032.4	0.73368	0.697998	0.696295	0.985963	0.931237	0.950449		349.6	0.252283	0.233238	0.254154
349.8	0.396815	0.42353	0.41658	0.470058	0.515167	0.526804		1032.6	0.733371	0.698747	0.697232	0.985889	0.931568	0.950722		349.8	0.252518	0.232822	0.253491
350	0.396825	0.423705	0.417099	0.470177	0.515472	0.527437		1032.8	0.732965	0.698785	0.696557	0.985758	0.931328	0.950757		350	0.252793	0.232543	0.2542
350.2	0.39763	0.424438	0.417185	0.471037	0.516086	0.527891		1033	0.733157	0.699982	0.696553	0.986219	0.931686	0.95089		350.2	0.253062	0.231704	0.254337
350.4	0.397414	0.424306	0.417267	0.471266	0.516242	0.527957		1033.2	0.733175	0.699461	0.695841	0.985586	0.931501	0.951006		350.4	0.252411	0.23204	0.255165
350.6	0.397887	0.425912	0.416876	0.472343	0.51734	0.52799		1033.4	0.733203	0.699708	0.696367	0.984971	0.93193	0.950936		350.6	0.251768	0.232222	0.25457
350.8	0.397941	0.425223	0.418146	0.47304	0.518025	0.528619		1033.6	0.73272	0.70019	0.696726	0.985009	0.931236	0.950615		350.8	0.252289	0.231046	0.253889
351	0.397501	0.425385	0.418126	0.473038	0.517687	0.528098		1033.8	0.733111	0.700656	0.696396	0.985141	0.931164	0.950885		351	0.25203	0.230509	0.254489
351.2	0.397905	0.426064	0.418692	0.473483	0.518347	0.529127		1034	0.732667	0.700119	0.695822	0.984186	0.930771	0.95026		351.2	0.251519	0.230653	0.254438
351.4	0.398397	0.424966	0.418663	0.473803	0.518628	0.529188		1034.2	0.732714	0.699845	0.695843	0.985011	0.929984	0.950111		351.4	0.252297	0.23014	0.254268
351.6	0.398792	0.425978	0.418618	0.473984	0.518687	0.529958		1034.4	0.732706	0.699358	0.696077	0.984146	0.930452	0.95099		351.6	0.251441	0.231094	0.254913
351.8	0.398054	0.426202	0.419722	0.474359	0.519571	0.529332		1034.6	0.732077	0.699614	0.695707	0.984621	0.930436	0.950968		351.8	0.252544	0.230822	0.255261
352	0.398615	0.426701	0.41948	0.474677	0.519604	0.530173		1034.8	0.733044	0.698839	0.69645	0.984482	0.93022	0.950457		352	0.251438	0.231381	0.254007
352.2	0.399436	0.426474	0.420284	0.475093	0.519912	0.530067		1035	0.733237	0.699034	0.696158	0.984657	0.930327	0.950057		352.2	0.25142	0.231292	0.253899
352.4	0.399832	0.427353	0.420678	0.475471	0.520357	0.530692		1035.2	0.7335	0.698474	0.695681	0.984406	0.930093	0.949952		352.4	0.250906	0.231618	0.254271
352.6	0.399655	0.427403	0.421039	0.475451	0.521557	0.530995		1035.4	0.733944	0.698916	0.696839	0.984377	0.92964	0.949333		352.6	0.250434	0.230724	0.252495
352.8	0.39998	0.427385	0.420804	0.475788	0.522029	0.531947		1035.6	0.734203	0.697912	0.696786	0.984804	0.929972	0.949797		352.8	0.250601	0.23206	0.253011
353	0.401565	0.428287	0.421199	0.476143	0.522726	0.5321		1035.8	0.733886	0.697188	0.697037	0.984662	0.930114	0.949347		353	0.250776	0.232926	0.25231
353.2	0.401923	0.427216	0.421363	0.476232	0.522913	0.532489		1036	0.733818	0.698303	0.696471	0.984997	0.930097	0.950096		353.2	0.251179	0.231794	0.253625
353.4	0.40236	0.427487	0.421577	0.476161	0.522598	0.532928		1036.2	0.73352	0.697926	0.697052	0.985291	0.930018	0.950602		353.4	0.251771	0.232092	0.25355
353.6	0.403059	0.427812	0.421816	0.47647	0.523449	0.533062		1036.4	0.732697	0.697668	0.696794	0.984654	0.929967	0.949864		353.6	0.251957	0.232299	0.25307
353.8	0.403372	0.427908	0.422106	0.477079	0.523262	0.534001		1036.6	0.732584	0.698597	0.697754	0.984439	0.92941	0.949207		353.8	0.251855	0.230813	0.251453
354	0.40361	0.427733	0.42214	0.477522	0.523293	0.534296		1036.8	0.7327	0.698032	0.697111	0.983901	0.929496	0.949553		354	0.251202	0.231464	0.252441
354.2	0.405	0.42829	0.422571	0.477424	0.523404	0.53422		1037	0.732918	0.699073	0.69709	0.984222	0.930053	0.950074		354.2	0.251304	0.23098	0.252984
354.4	0.403935	0.428272	0.422536	0.478194	0.52321	0.534694		1037.2	0.732849	0.698067	0.697198	0.98371	0.930159	0.949772		354.4	0.250861	0.232092	0.252574
354.6	0.404607	0.428603	0.422176	0.479145	0.52399	0.535384		1037.4	0.732613	0.698542	0.697777	0.984011	0.930559	0.948979		354.6	0.251398	0.232017	0.251202
354.8	0.404332	0.427976	0.423336	0.479382	0.523585	0.535272		1037.6	0.732438	0.698783	0.697453	0.984349	0.929919	0.949162		354.8	0.25191	0.231136	0.251709
355	0.404679	0.428868	0.423597	0.47985	0.523962	0.535368		1037.8	0.732544	0.698612	0.697428	0.983652	0.930152	0.949365		355	0.251108	0.23154	0.251936
355.2	0.404682	0.429259	0.423595	0.479759	0.524807	0.535864		1038	0.732977	0.699062	0.696526	0.984138	0.929893	0.949507		355.2	0.251162	0.230831	0.252981
355.4	0.404463	0.428975	0.423903	0.48033	0.524469	0.53546		1038.2	0.733386	0.698803	0.696196	0.984939	0.93024	0.949411		355.4	0.251553	0.231438	0.253214
355.6	0.404253	0.429855	0.42358	0.480935	0.524743	0.535832		1038.4	0.733692	0.698893	0.696322	0.983754	0.930395	0.950312		355.6	0.250063	0.231502	0.253989
355.8	0.404281	0.429775	0.424591	0.481267	0.5248	0.536081		1038.6	0.73326	0.698617	0.695651	0.98435	0.930988	0.948981		355.8	0.25109	0.232371	0.25333
356	0.404812	0.429678	0.424033	0.481683	0.524467	0.536868		1038.8	0.734133	0.69883	0.696047	0.983605	0.930453	0.949009		356	0.249472	0.231623	0.252962
356.2	0.405103	0.430296	0.424872	0.481339	0.525362	0.53703		1039	0.733661	0.698725	0.695201	0.98354	0.9313	0.949549		356.2	0.249878	0.232575	0.254348
356.4	0.404852	0.430447	0.424838	0.481731	0.526123	0.537286		1039.2	0.734424	0.699	0.694953	0.983269	0.931393	0.94895		356.4	0.248845	0.232393	0.253997
356.6	0.404691	0.430657	0.424768	0.481248	0.526785	0.538283		1039.4	0.734178	0.698463	0.694992	0.982783	0.930868	0.949417		356.6	0.248605	0.232405	0.254425
356.8	0.405517	0.431471	0.425324	0.480672	0.526719	0.538189		1039.6	0.733692	0.698606	0.694894	0.983077	0.93076	0.950279		356.8	0.249385	0.232154	0.255385
357	0.406586	0.431654	0.425546	0.481197	0.527545	0.538441		1039.8	0.733215	0.698309	0.694743	0.982402	0.930607	0.949371		357	0.249188	0.232298	0.254628
357.2	0.406466	0.431485	0.426322	0.481511	0.528044	0.539662		1040	0.733564	0.699137	0.694968	0.982657	0.930002	0.949759		357.2	0.249093	0.230864	0.254791
357.4	0.406805	0.432268	0.426312	0.481476	0.52858	0.54023		1040.2	0.733346	0.698747	0.695119	0.982868	0.92989	0.949818		357.4	0.249523	0.231143	0.254699
357.6	0.406944	0.432592	0.426906	0.482289	0.529629	0.540721		1040.4	0.732521	0.699619	0.695919	0.982068	0.92987	0.94977		357.6	0.249547	0.230252	0.253851
357.8	0.407218	0.433272	0.426465	0.482737	0.529377	0.541391		1040.6	0.732931	0.699621	0.696495	0.982155	0.92979	0.949854		357.8	0.249223	0.23017	0.253359
358	0.407194	0.433831	0.426568	0.483154	0.530337	0.541148		1040.8	0.732876	0.699567	0.695843	0.982469	0.929699	0.950708		358	0.249594	0.230132	0.254865
358.2	0.408157	0.434346	0.42743	0.483258	0.53044	0.541682		1041	0.733165	0.700143	0.696492	0.982446	0.93061	0.950703		358.2	0.249281	0.230467	0.254212
358.4	0.407213	0.434374	0.427636	0.484484	0.531322	0.542224		1041.2	0.732711	0.699437	0.695977	0.982294	0.930228	0.949936		358.4	0.249583	0.230791	0.253959
358.6	0.408857	0.434806	0.427649	0.48492	0.531736	0.542173		1041.4	0.732897	0.699662	0.696248	0.982926	0.930452	0.950168		358.6	0.250029	0.230791	0.25392
358.8	0.408239	0.435128	0.427665	0.485188	0.5322	0.542091		1041.6	0.732793	0.69978	0.695813	0.983095	0.930262	0.950326		358.8	0.250302	0.230482	0.254513
359	0.408743	0.435581	0.428356	0.486006	0.532894	0.542328		1041.8	0.732972	0.699708	0.695652	0.983674	0.930105	0.950719		359	0.250703	0.230397	0.255067
359.2	0.408564	0.435303	0.428524	0.486521	0.532692	0.542644		1042	0.733583	0.700283	0.694898	0.984205	0.930345	0.950356		359.2	0.250622	0.230062	0.255458
359.4	0.408606	0.435281	0.428615	0.487014	0.532922	0.542456		1042.2	0.733423	0.699658	0.694829	0.984493	0.930052	0.949774		359.4	0.25107	0.230394	0.254945
359.6	0.408635	0.435929	0.428597	0.487965	0.533415	0.543252		1042.4	0.733779	0.700049	0.695588	0.983938	0.930219	0.950036		359.6	0.250159	0.23017	0.254448
359.8	0.408647	0.435965	0.428897	0.487794	0.533071	0.543949		1042.6	0.733522	0.700837	0.695714	0.984362	0.930111	0.94956		359.8	0.250839	0.229274	0.253846
360	0.408987	0.436207	0.428857	0.487944	0.533381	0.543738		1042.8	0.733735	0.700669	0.696387	0.983829	0.930264	0.950066		360	0.250094	0.229595	0.25368
360.2	0.408857	0.43707	0.429138	0.488373	0.533883	0.544475		1043	0.734031	0.699937	0.696114	0.984092	0.930521	0.949697		360.2	0.250061	0.230584	0.253584
360.4	0.40926	0.43635	0.429156	0.488522	0.533835	0.544208		1043.2	0.734452	0.699984	0.696674	0.983814	0.930154	0.949147		360.4	0.249362	0.23017	0.252474
360.6	0.409681	0.437101	0.429342	0.487987	0.534033	0.544329		1043.4	0.733927	0.699167	0.695565	0.983679	0.92947	0.949941		360.6	0.249752	0.230303	0.254376
360.8	0.409978	0.43664	0.429581	0.488165	0.534359	0.544499		1043.6	0.733694	0.700171	0.696263	0.984706	0.929629	0.949331		360.8	0.251012	0.229458	0.253068
361	0.410178	0.436313	0.429575	0.488949	0.534978	0.545369		1043.8	0.734049	0.699579	0.696568	0.984422	0.929741	0.948733		361	0.250373	0.230162	0.252165
361.2	0.409843	0.436838	0.430315	0.488925	0.535271	0.545767		1044	0.73399	0.699756	0.697086	0.984596	0.929356	0.949215		361.2	0.250606	0.2296	0.252129
361.4	0.410263	0.436536	0.43076	0.489154	0.535379	0.545352		1044.2	0.734059	0.699074	0.696502	0.984779	0.929737	0.949775		361.4	0.25072	0.230663	0.253273
361.6	0.410752	0.436669	0.430687	0.489702	0.535864	0.54587		1044.4	0.733765	0.700179	0.696455	0.984835	0.930092	0.949546		361.6	0.25107	0.229913	0.253091
361.8	0.410322	0.436714	0.43074	0.490209	0.535886	0.546554		1044.6	0.733952	0.699262	0.696136	0.984833	0.930352	0.949591		361.8	0.250881	0.23109	0.253454
362	0.410341	0.437083	0.431198	0.490215	0.536872	0.54637		1044.8	0.73353	0.699241	0.696329	0.984614	0.929688	0.950038		362	0.251084	0.230446	0.253709
362.2	0.410876	0.43728	0.432056	0.490505	0.536898	0.547192		1045	0.73318	0.699268	0.696015	0.983955	0.930201	0.949261		362.2	0.250775	0.230933	0.253247
362.4	0.410694	0.437488	0.432355	0.490993	0.53804	0.547674		1045.2	0.733608	0.699236	0.695879	0.98427	0.929507	0.949454		362.4	0.250662	0.230271	0.253574
362.6	0.411576	0.437899	0.431967	0.490831	0.537476	0.547887		1045.4	0.733525	0.699025	0.696091	0.984306	0.929225	0.94982		362.6	0.250781	0.2302	0.253729
362.8	0.410535	0.437956	0.432221	0.490686	0.538445	0.548238		1045.6	0.734004	0.698886	0.696404	0.98435	0.929549	0.950132		362.8	0.250346	0.230663	0.253728
363	0.411247	0.438315	0.433328	0.490952	0.538592	0.548953		1045.8	0.734163	0.698707	0.696081	0.984694	0.928828	0.950631		363	0.250531	0.23012	0.25455
363.2	0.41125	0.437975	0.433515	0.49073	0.539198	0.549351		1046	0.734754	0.698837	0.696443	0.984855	0.929236	0.950275		363.2	0.250101	0.230399	0.253832
363.4	0.410876	0.438323	0.433372	0.490927	0.540017	0.549567		1046.2	0.734656	0.698668	0.696779	0.984577	0.928683	0.950308		363.4	0.24992	0.230014	0.253529
363.6	0.411476	0.439625	0.434058	0.491314	0.540332	0.549993		1046.4	0.734921	0.69901	0.697835	0.984181	0.928479	0.950234		363.6	0.24926	0.229469	0.252399
363.8	0.411776	0.439485	0.433902	0.491546	0.540646	0.550336		1046.6	0.734464	0.699428	0.697454	0.984395	0.928355	0.95065		363.8	0.249931	0.228928	0.253195
364	0.412223	0.439963	0.43476	0.492227	0.541303	0.550334		1046.8	0.734869	0.698555	0.697693	0.984513	0.928272	0.950333		364	0.249644	0.229718	0.25264
364.2	0.412742	0.440559	0.434436	0.492762	0.541826	0.55108		1047	0.734375	0.697918	0.697542	0.98455	0.92796	0.950111		364.2	0.250175	0.230043	0.252568
364.4	0.412982	0.440722	0.434851	0.493043	0.541812	0.550851		1047.2	0.734013	0.698129	0.697197	0.984421	0.927873	0.950251		364.4	0.250408	0.229743	0.253054
364.6	0.413279	0.441704	0.434244	0.493588	0.542723	0.550935		1047.4	0.734317	0.698615	0.696875	0.984228	0.928086	0.950393		364.6	0.249911	0.229471	0.253519
364.8	0.413532	0.441459	0.434234	0.49415	0.542447	0.551428		1047.6	0.733538	0.698542	0.697365	0.984775	0.928727	0.949924		364.8	0.251236	0.230185	0.252559
365	0.413224	0.44161	0.434526	0.494934	0.542999	0.552102		1047.8	0.733463	0.697795	0.696557	0.984016	0.929077	0.94998		365	0.250553	0.231282	0.253423
365.2	0.413469	0.442453	0.434833	0.495751	0.543798	0.551934		1048	0.733591	0.697532	0.696598	0.985	0.929157	0.94946		365.2	0.251409	0.231624	0.252862
365.4	0.41415	0.441816	0.435154	0.496581	0.543593	0.55258		1048.2	0.733448	0.697661	0.696012	0.984563	0.930013	0.948689		365.4	0.251115	0.232352	0.252677
365.6	0.413538	0.441839	0.435002	0.497221	0.543514	0.553318		1048.4	0.732771	0.698815	0.695579	0.984327	0.929837	0.949006		365.6	0.251556	0.231022	0.253427
365.8	0.413856	0.442767	0.435628	0.49779	0.544396	0.553807		1048.6	0.73206	0.697743	0.695698	0.983556	0.929725	0.948897		365.8	0.251496	0.231982	0.253199
366	0.413861	0.44306	0.436015	0.497909	0.54507	0.554003		1048.8	0.731532	0.698934	0.695532	0.983457	0.929333	0.949198		366	0.251926	0.230399	0.253666
366.2	0.414103	0.44302	0.436081	0.498487	0.545076	0.555106		1049	0.731578	0.699064	0.695174	0.983102	0.929104	0.948447		366.2	0.251524	0.23004	0.253273
366.4	0.414202	0.442975	0.43629	0.498258	0.544676	0.556228		1049.2	0.732101	0.699066	0.696385	0.982998	0.929191	0.948969		366.4	0.250897	0.230125	0.252585
366.6	0.414618	0.443836	0.435908	0.498206	0.544675	0.556781		1049.4	0.731738	0.698793	0.6961	0.983114	0.92964	0.94822		366.6	0.251376	0.230846	0.25212
366.8	0.414216	0.443408	0.43622	0.49863	0.545373	0.556802		1049.6	0.73242	0.698584	0.6969	0.983077	0.929769	0.948771		366.8	0.250657	0.231186	0.251871
367	0.414775	0.443428	0.436343	0.498228	0.545639	0.557305		1049.8	0.731577	0.698276	0.696118	0.983812	0.928892	0.948417		367	0.252235	0.230616	0.252299
367.2	0.415276	0.443166	0.436969	0.498362	0.546121	0.557739		1050	0.732115	0.698256	0.697379	0.983548	0.929377	0.94876		367.2	0.251433	0.231121	0.251381
367.4	0.414835	0.444067	0.436922	0.498522	0.545899	0.557563		1050.2	0.731771	0.698936	0.696984	0.983167	0.928996	0.948068		367.4	0.251396	0.230061	0.251084
367.6	0.415566	0.445001	0.436994	0.498785	0.546108	0.558619		1050.4	0.732141	0.699533	0.696429	0.982566	0.928388	0.948102		367.6	0.250424	0.228855	0.251673
367.8	0.416234	0.444842	0.43679	0.499411	0.546407	0.558961		1050.6	0.732227	0.69881	0.695619	0.983265	0.928737	0.948907		367.8	0.251039	0.229927	0.253288
368	0.416501	0.44533	0.436794	0.499239	0.547102	0.559098		1050.8	0.732813	0.698634	0.695876	0.982724	0.928171	0.948164		368	0.249911	0.229536	0.252288
368.2	0.417223	0.44588	0.436399	0.499873	0.547342	0.559351		1051	0.732399	0.698702	0.696257	0.982907	0.928782	0.947813		368.2	0.250507	0.23008	0.251556
368.4	0.417177	0.445538	0.437048	0.500559	0.54812	0.560058		1051.2	0.732769	0.698481	0.695933	0.983275	0.928551	0.947663		368.4	0.250506	0.23007	0.25173
368.6	0.418231	0.446116	0.436113	0.500728	0.548941	0.559704		1051.4	0.733243	0.698628	0.695821	0.983285	0.928982	0.947624		368.6	0.250041	0.230354	0.251803
368.8	0.418363	0.446136	0.436954	0.501455	0.54889	0.559786		1051.6	0.732991	0.697289	0.695059	0.983669	0.92878	0.947525		368.8	0.250677	0.23149	0.252466
369	0.418412	0.444943	0.437401	0.501688	0.54967	0.560899		1051.8	0.733072	0.697831	0.694444	0.983095	0.929069	0.947209		369	0.250023	0.231239	0.252766
369.2	0.418561	0.445469	0.437399	0.502195	0.550188	0.560877		1052	0.733798	0.697405	0.695745	0.98392	0.928523	0.947093		369.2	0.250121	0.231119	0.251349
369.4	0.419269	0.444887	0.437763	0.501858	0.550099	0.561623		1052.2	0.733563	0.697527	0.695423	0.98302	0.929406	0.947318		369.4	0.249456	0.231879	0.251895
369.6	0.418854	0.445671	0.438917	0.502581	0.551005	0.561692		1052.4	0.733932	0.69763	0.694538	0.982868	0.928491	0.94805		369.6	0.248936	0.230861	0.253512
369.8	0.419547	0.446088	0.439655	0.50333	0.55208	0.562102		1052.6	0.733741	0.697646	0.69489	0.982787	0.928701	0.948774		369.8	0.249046	0.231054	0.253884
370	0.41888	0.445116	0.440067	0.502891	0.551522	0.562081		1052.8	0.733684	0.697881	0.694685	0.982572	0.927898	0.949039		370	0.248888	0.230017	0.254354
370.2	0.419509	0.445655	0.440031	0.503248	0.551938	0.562627		1053	0.734289	0.697555	0.694778	0.98265	0.928062	0.949121		370.2	0.248361	0.230508	0.254343
370.4	0.419432	0.446	0.440731	0.502932	0.55211	0.562679		1053.2	0.734224	0.697658	0.696106	0.982753	0.928806	0.948801		370.4	0.248529	0.231148	0.252695
370.6	0.419609	0.4463	0.440997	0.503435	0.552957	0.562666		1053.4	0.733124	0.697966	0.696421	0.982962	0.928749	0.948836		370.6	0.249838	0.230783	0.252415
370.8	0.419614	0.445567	0.440947	0.50363	0.552979	0.562586		1053.6	0.732936	0.697734	0.696442	0.982769	0.928704	0.949585		370.8	0.249833	0.23097	0.253143
371	0.419591	0.446604	0.441296	0.503148	0.552753	0.562757		1053.8	0.732587	0.69789	0.696545	0.983547	0.928221	0.949499		371	0.25096	0.23033	0.252954
371.2	0.420103	0.447867	0.441652	0.503536	0.553016	0.563957		1054	0.732383	0.69825	0.697111	0.983217	0.928658	0.950474		371.2	0.250834	0.230409	0.253364
371.4	0.419958	0.448498	0.440811	0.50421	0.552595	0.564044		1054.2	0.732421	0.699026	0.696159	0.983065	0.928771	0.949786		371.4	0.250644	0.229744	0.253626
371.6	0.420626	0.449698	0.440845	0.504878	0.553552	0.565019		1054.4	0.73268	0.69886	0.695629	0.982403	0.928069	0.949887		371.6	0.249723	0.229209	0.254258
371.8	0.421723	0.44994	0.44097	0.505457	0.553491	0.565516		1054.6	0.732	0.699001	0.6958	0.983621	0.927818	0.949879		371.8	0.251621	0.228818	0.25408
372	0.421315	0.449547	0.441551	0.505491	0.554433	0.565717		1054.8	0.731824	0.699057	0.696124	0.983352	0.928309	0.949445		372	0.251528	0.229253	0.253321
372.2	0.422139	0.450181	0.441583	0.506648	0.554531	0.566341		1055	0.732001	0.699463	0.696179	0.984005	0.928922	0.948945		372.2	0.252004	0.229459	0.252766
372.4	0.421895	0.449959	0.441368	0.507317	0.555242	0.566236		1055.2	0.731763	0.699508	0.69536	0.984311	0.927919	0.948545		372.4	0.252548	0.228411	0.253185
372.6	0.422722	0.450614	0.440521	0.507899	0.555245	0.56653		1055.4	0.732716	0.69937	0.695317	0.984172	0.92821	0.948722		372.6	0.251456	0.22884	0.253405
372.8	0.422157	0.45101	0.441667	0.50749	0.555213	0.567664		1055.6	0.732523	0.698903	0.695104	0.984466	0.928016	0.948576		372.8	0.251943	0.229112	0.253472
373	0.422726	0.450249	0.44172	0.507234	0.555837	0.568935		1055.8	0.732829	0.698628	0.695619	0.98367	0.928156	0.948406		373	0.250842	0.229528	0.252786
373.2	0.422935	0.450849	0.441975	0.5082	0.556724	0.568105		1056	0.733695	0.698249	0.696314	0.984762	0.928268	0.948565		373.2	0.251067	0.230019	0.25225
373.4	0.423118	0.450783	0.442442	0.508395	0.557188	0.568798		1056.2	0.733836	0.698628	0.695403	0.983855	0.92896	0.948939		373.4	0.250019	0.230332	0.253536
373.6	0.422587	0.451163	0.443933	0.509313	0.557928	0.568758		1056.4	0.734629	0.697851	0.695174	0.983104	0.928505	0.949052		373.6	0.248475	0.230654	0.253878
373.8	0.423554	0.450944	0.443572	0.509069	0.557717	0.568463		1056.6	0.734061	0.69742	0.69508	0.982964	0.928776	0.94932		373.8	0.248904	0.231356	0.25424
374	0.423146	0.451098	0.444092	0.509186	0.557714	0.568178		1056.8	0.734388	0.697381	0.694895	0.982689	0.928867	0.94887		374	0.248301	0.231485	0.253975
374.2	0.423759	0.451271	0.444562	0.509515	0.558836	0.568758		1057	0.734104	0.697984	0.695112	0.983356	0.929195	0.948998		374.2	0.249251	0.231211	0.253886
374.4	0.424312	0.451478	0.445363	0.509488	0.559128	0.568578		1057.2	0.733874	0.697707	0.696867	0.982948	0.929047	0.948301		374.4	0.249074	0.23134	0.251434
374.6	0.424639	0.451313	0.445602	0.510612	0.559184	0.568979		1057.4	0.733059	0.697597	0.696387	0.982777	0.928553	0.948864		374.6	0.249717	0.230956	0.252477
374.8	0.424715	0.451704	0.445514	0.51013	0.56004	0.568841		1057.6	0.733644	0.696914	0.695751	0.982561	0.928827	0.94946		374.8	0.248918	0.231913	0.253709
375	0.425141	0.452262	0.446208	0.51006	0.560214	0.569276		1057.8	0.733477	0.696875	0.69615	0.982913	0.928436	0.949231		375	0.249435	0.231561	0.253081
375.2	0.425701	0.452022	0.446212	0.51077	0.561158	0.57063		1058	0.73305	0.697345	0.696619	0.982825	0.928462	0.94931		375.2	0.249775	0.231118	0.252691
375.4	0.425772	0.452279	0.446107	0.512004	0.560909	0.570861		1058.2	0.733118	0.697567	0.695757	0.982326	0.928355	0.948882		375.4	0.249208	0.230788	0.253125
375.6	0.425791	0.452524	0.446517	0.511976	0.561845	0.571225		1058.4	0.732103	0.697828	0.695963	0.982419	0.927776	0.948602		375.6	0.250316	0.229948	0.252639
375.8	0.426199	0.452395	0.446613	0.512342	0.561898	0.571847		1058.6	0.732176	0.697874	0.696531	0.983356	0.927853	0.949065		375.8	0.25118	0.229978	0.252534
376	0.425222	0.451828	0.447058	0.512602	0.562213	0.571778		1058.8	0.732324	0.697547	0.696471	0.983286	0.928753	0.948366		376	0.250962	0.231206	0.251895
376.2	0.425957	0.452038	0.446891	0.513745	0.562382	0.571871		1059	0.732402	0.698004	0.696859	0.983301	0.927982	0.948617		376.2	0.250899	0.229978	0.251758
376.4	0.425475	0.452213	0.447478	0.513806	0.562542	0.5721		1059.2	0.732462	0.697518	0.696597	0.983502	0.927433	0.948113		376.4	0.25104	0.229915	0.251516
376.6	0.426079	0.45215	0.446828	0.513704	0.562683	0.57359		1059.4	0.733553	0.697337	0.696719	0.983389	0.92777	0.948841		376.6	0.249836	0.230433	0.252122
376.8	0.425772	0.45273	0.447711	0.513379	0.562833	0.573384		1059.6	0.733513	0.697508	0.69638	0.983155	0.927451	0.948894		376.8	0.249642	0.229943	0.252514
377	0.426275	0.452883	0.447658	0.514354	0.563551	0.573721		1059.8	0.733767	0.697312	0.697372	0.982609	0.927698	0.949011		377	0.248842	0.230386	0.251639
377.2	0.426082	0.453009	0.447932	0.514381	0.564183	0.573623		1060	0.734158	0.697606	0.696859	0.983152	0.927674	0.949088		377.2	0.248994	0.230068	0.252229
377.4	0.426533	0.453297	0.447918	0.514648	0.563767	0.574106		1060.2	0.733591	0.697288	0.696457	0.981912	0.9283	0.949089		377.4	0.24832	0.231012	0.252632
377.6	0.426507	0.453936	0.448319	0.514382	0.56432	0.574326		1060.4	0.733909	0.69683	0.696733	0.982858	0.928677	0.949101		377.6	0.248949	0.231847	0.252368
377.8	0.42676	0.454245	0.448547	0.514345	0.564058	0.574133		1060.6	0.7336	0.697185	0.696195	0.982488	0.928359	0.948975		377.8	0.248888	0.231174	0.25278
378	0.426265	0.454533	0.449028	0.515493	0.564571	0.575134		1060.8	0.733699	0.697723	0.696481	0.982783	0.928328	0.948843		378	0.249084	0.230605	0.252362
378.2	0.427293	0.454897	0.449098	0.515667	0.565221	0.576012		1061	0.733299	0.697832	0.696334	0.983185	0.927767	0.948797		378.2	0.249886	0.229935	0.252463
378.4	0.427394	0.455235	0.450122	0.516265	0.564865	0.576036		1061.2	0.733589	0.697821	0.696644	0.983068	0.927683	0.948804		378.4	0.249479	0.229863	0.25216
378.6	0.428012	0.455364	0.449695	0.516822	0.565759	0.576598		1061.4	0.732963	0.697347	0.696319	0.982408	0.927636	0.949183		378.6	0.249445	0.230289	0.252864
378.8	0.427874	0.455887	0.450286	0.516546	0.566409	0.576865		1061.6	0.733116	0.697692	0.696255	0.982179	0.927438	0.949032		378.8	0.249063	0.229746	0.252777
379	0.42894	0.455755	0.450929	0.517625	0.566421	0.578254		1061.8	0.732813	0.697704	0.696344	0.982918	0.928363	0.948322		379	0.250105	0.230659	0.251978
379.2	0.428499	0.456054	0.450841	0.518572	0.566711	0.578808		1062	0.732541	0.69805	0.696676	0.982571	0.927495	0.948776		379.2	0.25003	0.229445	0.252099
379.4	0.428798	0.456867	0.450843	0.519432	0.566628	0.577939		1062.2	0.73172	0.698522	0.695901	0.982794	0.927493	0.948718		379.4	0.251074	0.228971	0.252817
379.6	0.429532	0.456635	0.451067	0.519314	0.566959	0.578146		1062.4	0.731781	0.698706	0.696679	0.98278	0.927575	0.948186		379.6	0.250999	0.228869	0.251508
379.8	0.429569	0.456871	0.451484	0.519702	0.566873	0.578728		1062.6	0.731771	0.69821	0.696685	0.983311	0.927682	0.948086		379.8	0.25154	0.229471	0.2514
380	0.429909	0.45666	0.452113	0.520227	0.567185	0.578528		1062.8	0.732204	0.698456	0.696426	0.982642	0.928001	0.948371		380	0.250438	0.229544	0.251945
380.2	0.430109	0.45656	0.452784	0.520652	0.568348	0.57907		1063	0.732242	0.697467	0.697245	0.982889	0.927756	0.949242		380.2	0.250647	0.230288	0.251996
380.4	0.430249	0.457884	0.45268	0.520846	0.568514	0.579433		1063.2	0.732532	0.697894	0.696912	0.983124	0.928062	0.949295		380.4	0.250592	0.230168	0.252384
380.6	0.430912	0.45753	0.452189	0.520767	0.569691	0.579308		1063.4	0.732992	0.698139	0.697056	0.982754	0.927678	0.950154		380.6	0.249762	0.229539	0.253097
380.8	0.431177	0.458839	0.452661	0.521242	0.569667	0.578945		1063.6	0.732826	0.698283	0.696961	0.982565	0.927964	0.94935		380.8	0.249739	0.229681	0.252389
381	0.431145	0.458876	0.452677	0.52072	0.570325	0.580234		1063.8	0.732623	0.698608	0.697363	0.983391	0.927887	0.949706		381	0.250768	0.229279	0.252344
381.2	0.431448	0.458476	0.453216	0.52113	0.570877	0.580319		1064	0.73275	0.698652	0.696598	0.983489	0.928657	0.949787		381.2	0.250739	0.230005	0.253189
381.4	0.43178	0.458734	0.453074	0.520835	0.570835	0.580227		1064.2	0.732342	0.698316	0.696828	0.983476	0.928875	0.949367		381.4	0.251134	0.230559	0.25254
381.6	0.431206	0.459368	0.452683	0.520954	0.571807	0.580815		1064.4	0.732736	0.698627	0.696561	0.984054	0.928683	0.949118		381.6	0.251318	0.230056	0.252557
381.8	0.431225	0.459978	0.452754	0.521656	0.57183	0.581005		1064.6	0.732798	0.697938	0.696319	0.983126	0.92779	0.948143		381.8	0.250327	0.229852	0.251824
382	0.431836	0.459822	0.452703	0.52228	0.572713	0.582142		1064.8	0.733033	0.698264	0.695948	0.9835	0.928104	0.948204		382	0.250467	0.22984	0.252257
382.2	0.432156	0.459995	0.452881	0.522072	0.573086	0.582454		1065	0.732512	0.698459	0.696005	0.983289	0.927849	0.948371		382.2	0.250777	0.22939	0.252367
382.4	0.43266	0.460854	0.453063	0.522233	0.572482	0.582433		1065.2	0.733216	0.698401	0.695805	0.983493	0.927793	0.948646		382.4	0.250277	0.229393	0.252841
382.6	0.432858	0.461168	0.453358	0.523056	0.574061	0.583485		1065.4	0.733161	0.697817	0.696037	0.982697	0.927809	0.948248		382.6	0.249536	0.229992	0.252211
382.8	0.432395	0.461619	0.454401	0.523079	0.573787	0.583969		1065.6	0.733534	0.698403	0.695899	0.982911	0.927028	0.947764		382.8	0.249378	0.228624	0.251865
383	0.432945	0.461302	0.454766	0.523869	0.574134	0.58495		1065.8	0.733749	0.697441	0.695582	0.98322	0.927804	0.94766		383	0.249471	0.230363	0.252078
383.2	0.433397	0.461257	0.454982	0.524377	0.574241	0.58491		1066	0.733954	0.697924	0.696135	0.982773	0.926717	0.947547		383.2	0.248819	0.228792	0.251412
383.4	0.434031	0.462092	0.454391	0.524587	0.574522	0.584863		1066.2	0.733505	0.698737	0.695536	0.982539	0.926946	0.946989		383.4	0.249033	0.228209	0.251452
383.6	0.434596	0.461766	0.455524	0.524049	0.574529	0.585907		1066.4	0.734269	0.697566	0.696132	0.981647	0.9276	0.946883		383.6	0.247378	0.230034	0.250751
383.8	0.434958	0.461845	0.45553	0.524371	0.57478	0.586523		1066.6	0.733829	0.697236	0.696131	0.982031	0.927373	0.947173		383.8	0.248202	0.230137	0.251042
384	0.43492	0.46238	0.456535	0.525028	0.575748	0.586765		1066.8	0.734526	0.696744	0.696275	0.981605	0.928031	0.948773		384	0.247079	0.231286	0.252499
384.2	0.43479	0.462884	0.4564	0.524499	0.576015	0.587522		1067	0.734357	0.696907	0.696381	0.982721	0.927595	0.948055		384.2	0.248364	0.230688	0.251674
384.4	0.435939	0.463964	0.456078	0.525011	0.575999	0.587559		1067.2	0.733969	0.69738	0.696577	0.982314	0.927591	0.948326		384.4	0.248345	0.230211	0.25175
384.6	0.43621	0.463315	0.456957	0.524849	0.576417	0.587596		1067.4	0.734204	0.697767	0.696296	0.982664	0.927691	0.948764		384.6	0.24846	0.229924	0.252469
384.8	0.435867	0.464361	0.45694	0.525291	0.575941	0.588312		1067.6	0.733576	0.698766	0.696913	0.982816	0.927514	0.948417		384.8	0.24924	0.228748	0.251504
385	0.43637	0.46385	0.457096	0.525642	0.577239	0.587757		1067.8	0.733115	0.698232	0.696751	0.983685	0.927389	0.949408		385	0.25057	0.229157	0.252657
385.2	0.435785	0.463904	0.456863	0.526738	0.577666	0.587485		1068	0.733014	0.69775	0.696245	0.983233	0.927692	0.948969		385.2	0.250219	0.229942	0.252724
385.4	0.435782	0.464694	0.456924	0.526539	0.577782	0.587964		1068.2	0.733565	0.697694	0.69661	0.982864	0.927139	0.948613		385.4	0.249299	0.229445	0.252003
385.6	0.435862	0.464849	0.456402	0.527674	0.577978	0.587933		1068.4	0.733263	0.698269	0.69612	0.983334	0.92769	0.948478		385.6	0.250071	0.229422	0.252358
385.8	0.436115	0.464599	0.457082	0.528172	0.579111	0.588644		1068.6	0.733074	0.698049	0.696636	0.983298	0.927535	0.94867		385.8	0.250223	0.229487	0.252034
386	0.436776	0.464668	0.457161	0.528295	0.579739	0.588312		1068.8	0.733636	0.699118	0.696156	0.983734	0.927611	0.949562		386	0.250098	0.228493	0.253406
386.2	0.436242	0.464692	0.45674	0.528588	0.579312	0.588316		1069	0.73374	0.698566	0.697135	0.98364	0.927752	0.949367		386.2	0.2499	0.229186	0.252232
386.4	0.43687	0.465978	0.45689	0.529197	0.579472	0.589215		1069.2	0.734575	0.698264	0.696345	0.98405	0.927719	0.949189		386.4	0.249474	0.229455	0.252844
386.6	0.435942	0.465455	0.458618	0.529546	0.580155	0.590577		1069.4	0.734191	0.697765	0.696924	0.984012	0.92779	0.948982		386.6	0.249821	0.230025	0.252058
386.8	0.436725	0.466024	0.458605	0.530375	0.580098	0.589741		1069.6	0.734797	0.697335	0.696701	0.983799	0.92735	0.948506		386.8	0.249002	0.230015	0.251806
387	0.437088	0.465753	0.458507	0.531394	0.581018	0.590902		1069.8	0.73475	0.696914	0.696531	0.983541	0.927854	0.948717		387	0.24879	0.23094	0.252187
387.2	0.437758	0.465935	0.458714	0.531357	0.581193	0.591577		1070	0.734334	0.69655	0.696409	0.983714	0.927921	0.948375		387.2	0.24938	0.231371	0.251966
387.4	0.437242	0.466797	0.458368	0.531132	0.581404	0.591595		1070.2	0.734492	0.696717	0.69639	0.98367	0.92817	0.948198		387.4	0.249178	0.231452	0.251808
387.6	0.438004	0.466381	0.460235	0.531665	0.581139	0.59271		1070.4	0.735118	0.695847	0.696603	0.983452	0.928243	0.948491		387.6	0.248333	0.232396	0.251889
387.8	0.438132	0.466552	0.459871	0.532026	0.581105	0.593917		1070.6	0.734994	0.69625	0.696059	0.983726	0.928039	0.948181		387.8	0.248733	0.231789	0.252122
388	0.438027	0.467645	0.460168	0.53202	0.581612	0.59442		1070.8	0.7354	0.696341	0.695481	0.98378	0.928427	0.948804		388	0.24838	0.232086	0.253323
388.2	0.438409	0.467554	0.460337	0.531366	0.581945	0.594476		1071	0.735231	0.696275	0.695467	0.983929	0.927784	0.947646		388.2	0.248698	0.231509	0.252179
388.4	0.438849	0.468207	0.461027	0.532055	0.582326	0.595584		1071.2	0.734556	0.695688	0.695255	0.983743	0.92742	0.948076		388.4	0.249186	0.231732	0.252821
388.6	0.438665	0.468164	0.461303	0.532052	0.583034	0.595418		1071.4	0.734864	0.696111	0.695089	0.983894	0.927113	0.947722		388.6	0.24903	0.231002	0.252633
388.8	0.438899	0.469017	0.461805	0.53197	0.584078	0.595665		1071.6	0.734188	0.69716	0.695635	0.983557	0.927213	0.947499		388.8	0.249369	0.230052	0.251864
389	0.43948	0.468994	0.461696	0.532998	0.58428	0.595177		1071.8	0.733635	0.696475	0.694425	0.983606	0.927521	0.948057		389	0.249971	0.231046	0.253632
389.2	0.438828	0.469031	0.462151	0.533094	0.584198	0.595807		1072	0.734205	0.697549	0.694263	0.982858	0.926889	0.947595		389.2	0.248653	0.22934	0.253331
389.4	0.439353	0.469057	0.462884	0.53353	0.584645	0.596503		1072.2	0.733831	0.698212	0.694042	0.983099	0.927633	0.947429		389.4	0.249269	0.229421	0.253386
389.6	0.440086	0.468715	0.46308	0.533179	0.585786	0.596013		1072.4	0.733267	0.69921	0.694371	0.983503	0.92779	0.947411		389.6	0.250236	0.22858	0.253041
389.8	0.440104	0.46837	0.462901	0.534119	0.586381	0.597009		1072.6	0.733297	0.699114	0.693964	0.983072	0.927795	0.947762		389.8	0.249775	0.228681	0.253798
390	0.440276	0.469412	0.462922	0.533773	0.586088	0.596522		1072.8	0.734344	0.699825	0.693868	0.982977	0.927192	0.94793		390	0.248632	0.227368	0.254061
390.2	0.44028	0.469183	0.463207	0.533948	0.586117	0.596909		1073	0.733923	0.698864	0.694767	0.982806	0.927674	0.94805		390.2	0.248883	0.228809	0.253283
390.4	0.441193	0.470401	0.46364	0.534315	0.586442	0.598087		1073.2	0.734255	0.699392	0.694176	0.98323	0.927699	0.947441		390.4	0.248976	0.228307	0.253266
390.6	0.440881	0.470518	0.464595	0.53538	0.586875	0.598003		1073.4	0.733591	0.698485	0.694726	0.983034	0.927849	0.94792		390.6	0.249443	0.229364	0.253193
390.8	0.441512	0.470394	0.46438	0.536217	0.587589	0.597294		1073.6	0.734569	0.698604	0.694301	0.982249	0.927725	0.948244		390.8	0.24768	0.229121	0.253943
391	0.440956	0.47063	0.464259	0.536439	0.588297	0.598504		1073.8	0.734214	0.698779	0.694491	0.982868	0.927575	0.948286		391	0.248654	0.228796	0.253795
391.2	0.441457	0.471324	0.464634	0.536112	0.588275	0.598619		1074	0.733596	0.698722	0.694842	0.98302	0.927928	0.948102		391.2	0.249424	0.229206	0.25326
391.4	0.441378	0.471968	0.465263	0.536802	0.588595	0.598749		1074.2	0.735067	0.699014	0.695035	0.983153	0.92801	0.947817		391.4	0.248086	0.228995	0.252782
391.6	0.442318	0.471776	0.466146	0.537244	0.588525	0.599755		1074.4	0.734877	0.698568	0.694926	0.982868	0.927258	0.948076		391.6	0.24799	0.22869	0.25315
391.8	0.442135	0.471985	0.465653	0.537326	0.588785	0.599787		1074.6	0.734618	0.698627	0.694636	0.982615	0.927853	0.947611		391.8	0.247996	0.229226	0.252975
392	0.442623	0.473161	0.465549	0.537192	0.589638	0.600219		1074.8	0.734689	0.698142	0.694848	0.982936	0.927159	0.948438		392	0.248248	0.229017	0.25359
392.2	0.442537	0.472062	0.466246	0.53785	0.589861	0.600866		1075	0.733931	0.69705	0.695051	0.983025	0.926754	0.948267		392.2	0.249094	0.229704	0.253216
392.4	0.44345	0.472361	0.465925	0.538479	0.590089	0.601619		1075.2	0.733714	0.697307	0.695553	0.983531	0.92613	0.947744		392.4	0.249817	0.228823	0.252191
392.6	0.44384	0.473054	0.465322	0.538246	0.590158	0.601118		1075.4	0.733669	0.698139	0.695421	0.982772	0.92682	0.948118		392.6	0.249103	0.22868	0.252697
392.8	0.443915	0.473393	0.466065	0.538703	0.590061	0.602001		1075.6	0.732763	0.698557	0.695671	0.98277	0.927242	0.948223		392.8	0.250007	0.228684	0.252553
393	0.444089	0.473079	0.465227	0.539361	0.589233	0.601981		1075.8	0.732276	0.698286	0.695281	0.98203	0.926653	0.947649		393	0.249753	0.228367	0.252367
393.2	0.444092	0.473391	0.465568	0.539036	0.5903	0.602256		1076	0.732779	0.698933	0.695612	0.982199	0.926454	0.947736		393.2	0.24942	0.227521	0.252124
393.4	0.444286	0.473237	0.46614	0.539601	0.590541	0.602771		1076.2	0.732325	0.698768	0.695608	0.982015	0.926877	0.947788		393.4	0.24969	0.228109	0.25218
393.6	0.444985	0.473289	0.465841	0.539654	0.591098	0.603144		1076.4	0.732759	0.698816	0.696263	0.982318	0.927099	0.947926		393.6	0.249559	0.228283	0.251663
393.8	0.444777	0.473448	0.465173	0.540593	0.59078	0.604184		1076.6	0.732653	0.698746	0.695049	0.982121	0.9271	0.947482		393.8	0.249468	0.228353	0.252432
394	0.445329	0.473938	0.465771	0.540537	0.591052	0.603715		1076.8	0.733287	0.698319	0.696059	0.982622	0.926978	0.946778		394	0.249335	0.228659	0.250718
394.2	0.445189	0.474112	0.466326	0.540929	0.591702	0.604359		1077	0.732757	0.697497	0.696092	0.982242	0.927405	0.946539		394.2	0.249485	0.229908	0.250447
394.4	0.445234	0.474237	0.465386	0.541085	0.592513	0.605297		1077.2	0.733431	0.698474	0.695851	0.982584	0.927342	0.945886		394.4	0.249153	0.228868	0.250035
394.6	0.44578	0.473787	0.466025	0.54185	0.593076	0.604874		1077.4	0.732897	0.698272	0.695892	0.982357	0.927372	0.946319		394.6	0.24946	0.229101	0.250427
394.8	0.445994	0.47449	0.465695	0.541612	0.593729	0.605363		1077.6	0.733912	0.698627	0.69631	0.982147	0.927091	0.946416		394.8	0.248235	0.228465	0.250106
395	0.445731	0.474596	0.466422	0.541872	0.594297	0.606536		1077.8	0.733661	0.698572	0.696002	0.983052	0.926634	0.945779		395	0.249391	0.228062	0.249777
395.2	0.445981	0.474296	0.4668	0.542624	0.594621	0.60612		1078	0.733225	0.698507	0.696543	0.982543	0.926657	0.946257		395.2	0.249318	0.22815	0.249714
395.4	0.445701	0.474342	0.467709	0.542878	0.595171	0.606662		1078.2	0.734524	0.698206	0.695746	0.983372	0.926478	0.946088		395.4	0.248848	0.228272	0.250341
395.6	0.446824	0.473845	0.467824	0.542975	0.595534	0.607185		1078.4	0.734051	0.698572	0.695068	0.983082	0.926379	0.946342		395.6	0.249031	0.227807	0.251273
395.8	0.446124	0.474274	0.467825	0.543333	0.596339	0.60773		1078.6	0.733486	0.698542	0.694812	0.983136	0.926547	0.946364		395.8	0.24965	0.228005	0.251552
396	0.447043	0.473965	0.467977	0.543392	0.596297	0.607951		1078.8	0.733522	0.698045	0.695216	0.983122	0.926001	0.947513		396	0.2496	0.227956	0.252298
396.2	0.446897	0.473856	0.468247	0.543601	0.596741	0.608226		1079	0.732788	0.697915	0.694889	0.983841	0.926167	0.946776		396.2	0.251053	0.228252	0.251888
396.4	0.446782	0.474522	0.468438	0.54402	0.596712	0.608139		1079.2	0.733135	0.698407	0.694404	0.983726	0.925762	0.94627		396.4	0.250591	0.227355	0.251866
396.6	0.446975	0.475416	0.468896	0.544006	0.597251	0.608278		1079.4	0.732919	0.698599	0.69393	0.983058	0.925907	0.946861		396.6	0.250139	0.227308	0.252931
396.8	0.446985	0.475062	0.468964	0.544536	0.597038	0.608631		1079.6	0.732959	0.698865	0.694605	0.982598	0.925745	0.946553		396.8	0.249639	0.22688	0.251948
397	0.447469	0.47548	0.46968	0.544611	0.597207	0.608486		1079.8	0.733321	0.698477	0.694069	0.98252	0.925327	0.946754		397	0.249198	0.22685	0.252686
397.2	0.447046	0.476481	0.470166	0.545397	0.598186	0.609021		1080	0.733213	0.699005	0.694837	0.983031	0.926178	0.947347		397.2	0.249818	0.227173	0.252509
397.4	0.447604	0.476699	0.47146	0.546274	0.598241	0.608782		1080.2	0.733548	0.699107	0.695065	0.982722	0.925519	0.946854		397.4	0.249174	0.226412	0.25179
397.6	0.446889	0.477159	0.4721	0.546534	0.59894	0.609217		1080.4	0.733486	0.698069	0.694215	0.983313	0.92655	0.946539		397.6	0.249827	0.228481	0.252324
397.8	0.447138	0.477294	0.471866	0.546993	0.599392	0.609194		1080.6	0.733826	0.698675	0.693924	0.982869	0.926528	0.946105		397.8	0.249043	0.227853	0.252181
398	0.447222	0.478482	0.472674	0.547153	0.599613	0.609512		1080.8	0.733304	0.698014	0.694528	0.982469	0.926474	0.945775		398	0.249165	0.228459	0.251246
398.2	0.447852	0.479149	0.473454	0.547388	0.600122	0.60951		1081	0.733249	0.697996	0.694621	0.98256	0.926272	0.946097		398.2	0.249312	0.228276	0.251476
398.4	0.448208	0.478579	0.472414	0.547814	0.600815	0.609479		1081.2	0.733672	0.69919	0.694926	0.982343	0.92675	0.945915		398.4	0.248671	0.22756	0.250989
398.6	0.448822	0.479048	0.473063	0.548096	0.601496	0.609931		1081.4	0.733319	0.698205	0.695088	0.98229	0.926644	0.946107		398.6	0.248971	0.228439	0.251018
398.8	0.449163	0.479573	0.473687	0.548297	0.60165	0.610172		1081.6	0.734338	0.697989	0.695768	0.982012	0.926006	0.946388		398.8	0.247674	0.228017	0.250621
399	0.448848	0.478821	0.474107	0.549398	0.602145	0.611093		1081.8	0.733826	0.697126	0.695361	0.9821	0.926485	0.946577		399	0.248274	0.229359	0.251215
399.2	0.449508	0.479841	0.473815	0.550078	0.601878	0.610494		1082	0.734446	0.697077	0.695557	0.981384	0.926885	0.946865		399.2	0.246938	0.229808	0.251308
[truncated: 22,417 more rows]

## Sheet: 6E and EV6E-F 190305
	c2093	c2093	c1954	c1954	c2093	c1954			c2093	c2093	c1954	c1954		c2093	c1954			c1954	c1954	c1954
	None	ATP	None	ATP	ADP	ADP			None	ATP	None	ATP		ADP	ADP			None	ATP	ADP
Time (s)	A	B	D	E	C	F	790.4	Time (s)	A	B	D	E	Time (s)	C	F		Time (s)	D	E	F
0	0	0	0	0	0	0		790.6	0.737019	0.766089	0.987989	0.977136	779	0.759282	1.01326		0	0.25097	0.211047	0.253973
0.2	-0.0216112	-0.0269368	-0.0224658	-0.0231515	-0.00210509	-0.00308417		790.8	0.737067	0.765387	0.988854	0.976527	779.2	0.757778	1.01245		0.2	0.251787	0.21114	0.254676
0.4	-0.0217489	-0.0273853	-0.0228127	-0.0232525	-0.00125106	-0.00193132		791	0.736451	0.764455	0.988742	0.97581	779.4	0.75702	1.0112		0.4	0.252291	0.211355	0.254182
0.6	-0.0219275	-0.0284414	-0.0232792	-0.0233551	-0.00043488	-0.00197041		791.2	0.735672	0.764081	0.988378	0.975277	779.6	0.755433	1.00969		0.6	0.252707	0.211196	0.254253
0.8	-0.0219435	-0.0287396	-0.0230811	-0.0239663	0.00062011	-0.0011807		791.4	0.734765	0.763674	0.988626	0.974685	779.8	0.754354	1.00832		0.8	0.25386	0.21101	0.253962
1	-0.0221973	-0.0285298	-0.022919	-0.0241738	0.00109349	-0.00021417		791.6	0.733939	0.762794	0.988523	0.973299	780	0.752626	1.00691		1	0.254584	0.210505	0.254287
1.2	-0.0220922	-0.0288532	-0.0227801	-0.0245693	0.002132	0.00086845		791.8	0.733509	0.762106	0.988234	0.972667	780.2	0.751427	1.00522		1.2	0.254724	0.210561	0.253797
1.4	-0.0212377	-0.0287997	-0.0225992	-0.0243994	0.00328929	0.0011943		792	0.733034	0.761212	0.987897	0.971774	780.4	0.74979	1.00396		1.4	0.254864	0.210561	0.254174
1.6	-0.0215336	-0.0288416	-0.0221989	-0.0244957	0.00470408	0.00229931		792.2	0.732814	0.760798	0.987719	0.970452	780.6	0.748847	1.00303		1.6	0.254904	0.209654	0.25418
1.8	-0.0207085	-0.0289073	-0.0213657	-0.024444	0.00496485	0.00351676		792.4	0.732235	0.759505	0.987362	0.969998	780.8	0.747778	1.00139		1.8	0.255127	0.210493	0.253612
2	-0.0201513	-0.0281645	-0.0206635	-0.0233729	0.00621501	0.0042533		792.6	0.732036	0.759123	0.986882	0.968556	781	0.74731	1.00047		2	0.254846	0.209433	0.253161
2.2	-0.0195079	-0.0267664	-0.0201059	-0.0234769	0.0067556	0.00532694		792.8	0.731357	0.758176	0.986066	0.967358	781.2	0.74643	0.999795		2.2	0.254709	0.209182	0.253365
2.4	-0.0190989	-0.0259489	-0.0191833	-0.0222517	0.00705002	0.00590385		793	0.730997	0.757641	0.986427	0.966582	781.4	0.745665	0.999223		2.4	0.255431	0.20894	0.253558
2.6	-0.0187408	-0.0251495	-0.0183784	-0.0214951	0.00836143	0.00729447		793.2	0.730434	0.756444	0.986446	0.965445	781.6	0.746284	0.998511		2.6	0.256012	0.209	0.252227
2.8	-0.0183176	-0.024472	-0.0180538	-0.0207451	0.00790947	0.00909371		793.4	0.729835	0.75685	0.986017	0.96414	781.8	0.745165	0.997871		2.8	0.256182	0.20729	0.252706
3	-0.0178076	-0.0241243	-0.0173173	-0.0206963	0.00877787	0.00902317		793.6	0.729393	0.755814	0.986229	0.963503	782	0.74476	0.997459		3	0.256836	0.20769	0.252699
3.2	-0.0176897	-0.0234096	-0.0169732	-0.0200611	0.00852438	0.0107133		793.8	0.729516	0.754469	0.986092	0.963396	782.2	0.74457	0.996864		3.2	0.256576	0.208927	0.252294
3.4	-0.0168728	-0.0232991	-0.0160192	-0.0191041	0.00937381	0.0112788		794	0.729498	0.75461	0.984717	0.962518	782.4	0.744631	0.996032		3.4	0.255219	0.207908	0.251401
3.6	-0.0162768	-0.0225507	-0.015579	-0.0188074	0.0103707	0.011764		794.2	0.729429	0.754135	0.98501	0.962679	782.6	0.744524	0.995732		3.6	0.255581	0.208544	0.251208
3.8	-0.01643	-0.0218556	-0.0146656	-0.0178156	0.0111416	0.0133055		794.4	0.728829	0.753035	0.984402	0.961814	782.8	0.74449	0.995509		3.8	0.255573	0.208779	0.25102
4	-0.0156346	-0.0214919	-0.0149177	-0.0177235	0.0112118	0.0139686		794.6	0.728961	0.753355	0.983954	0.961948	783	0.74373	0.99506		4	0.254993	0.208593	0.25133
4.2	-0.0145084	-0.0198151	-0.0145226	-0.0166559	0.0116028	0.0153785		794.8	0.728367	0.751736	0.984643	0.960988	783.2	0.743855	0.994856		4.2	0.256275	0.209252	0.251001
4.4	-0.0135426	-0.0195874	-0.0141133	-0.0156812	0.0123275	0.015696		795	0.727594	0.751701	0.9835	0.960759	783.4	0.743948	0.994352		4.4	0.255906	0.209058	0.250403
4.6	-0.0129656	-0.0191779	-0.0137591	-0.0148266	0.0126585	0.0154027		795.2	0.727582	0.751543	0.983217	0.960498	783.6	0.743546	0.993782		4.6	0.255634	0.208955	0.250237
4.8	-0.0126872	-0.0180165	-0.0121573	-0.0147882	0.013786	0.0162642		795.4	0.727262	0.750933	0.983543	0.960154	783.8	0.743496	0.993388		4.8	0.256281	0.209221	0.249891
5	-0.0120323	-0.0171509	-0.011569	-0.0141748	0.0140707	0.0165319		795.6	0.726929	0.750629	0.983779	0.959442	784	0.742833	0.993365		5	0.25685	0.208813	0.250532
5.2	-0.0109472	-0.0170725	-0.0109012	-0.0133306	0.0149378	0.0167021		795.8	0.72762	0.750647	0.98371	0.959976	784.2	0.742848	0.992743		5.2	0.25609	0.209329	0.249895
5.4	-0.0104593	-0.0166428	-0.0104783	-0.012349	0.0156727	0.016423		796	0.727819	0.750207	0.983965	0.959399	784.4	0.742471	0.992927		5.4	0.256146	0.209192	0.250456
5.6	-0.0105914	-0.0166737	-0.00937494	-0.012241	0.0161237	0.0172504		796.2	0.727574	0.750535	0.984042	0.959201	784.6	0.742258	0.9929		5.6	0.256468	0.208666	0.250642
5.8	-0.0091417	-0.0156717	-0.00885324	-0.0121487	0.0166725	0.0178692		796.4	0.727229	0.750179	0.983737	0.959396	784.8	0.741385	0.991932		5.8	0.256509	0.209217	0.250546
6	-0.00974494	-0.014956	-0.00838308	-0.0111171	0.0179785	0.0172454		796.6	0.726783	0.75048	0.983545	0.958143	785	0.741112	0.992208		6	0.256762	0.207663	0.251097
6.2	-0.00969659	-0.0147234	-0.00802526	-0.0113564	0.017739	0.0179516		796.8	0.725821	0.750661	0.983443	0.958048	785.2	0.740451	0.992335		6.2	0.257621	0.207387	0.251884
6.4	-0.00995103	-0.014018	-0.00762307	-0.0104248	0.018096	0.0181292		797	0.726082	0.750432	0.984067	0.957522	785.4	0.74147	0.992105		6.4	0.257985	0.207091	0.250635
6.6	-0.00926014	-0.0134277	-0.0076266	-0.0108338	0.0177438	0.0192097		797.2	0.726095	0.750359	0.98365	0.957521	785.6	0.741275	0.992347		6.6	0.257555	0.207162	0.251072
6.8	-0.00937804	-0.013167	-0.00679915	-0.0105412	0.0176671	0.0196979		797.4	0.72594	0.751107	0.982753	0.957091	785.8	0.740747	0.991701		6.8	0.256813	0.205984	0.250954
7	-0.00920898	-0.0136029	-0.00619907	-0.0105623	0.0185761	0.0193107		797.6	0.726074	0.750681	0.983428	0.956789	786	0.740959	0.991487		7	0.257354	0.206108	0.250529
7.2	-0.00908686	-0.0127494	-0.00628569	-0.00961802	0.0189978	0.0204557		797.8	0.726281	0.75006	0.983629	0.957573	786.2	0.741168	0.990761		7.2	0.257349	0.207513	0.249593
7.4	-0.00825079	-0.0129424	-0.00580203	-0.00898479	0.019618	0.0204803		798	0.726161	0.750523	0.982475	0.956657	786.4	0.741303	0.991186		7.4	0.256314	0.206134	0.249883
7.6	-0.00790981	-0.0117653	-0.00566787	-0.00897752	0.0194862	0.0210214		798.2	0.725982	0.750539	0.983146	0.956498	786.6	0.740735	0.990969		7.6	0.257164	0.205959	0.250235
7.8	-0.00722916	-0.011491	-0.00562417	-0.00849685	0.0200142	0.0224373		798.4	0.726369	0.749991	0.982809	0.955987	786.8	0.74059	0.990569		7.8	0.25644	0.205997	0.24998
8	-0.00692153	-0.0109564	-0.00686379	-0.00854702	0.0202397	0.0226561		798.6	0.72661	0.750463	0.982802	0.956229	787	0.740547	0.990246		8	0.256192	0.205766	0.249699
8.2	-0.00610473	-0.0108924	-0.00635653	-0.00816851	0.0206605	0.0237681		798.8	0.725933	0.749984	0.983013	0.955387	787.2	0.740396	0.990046		8.2	0.25708	0.205402	0.249651
8.4	-0.00516366	-0.011277	-0.0058527	-0.00801411	0.0201095	0.0229405		799	0.726524	0.750098	0.983153	0.955568	787.4	0.741011	0.990341		8.4	0.256629	0.20547	0.24933
8.6	-0.00505909	-0.0110038	-0.00582079	-0.00730085	0.0210019	0.0240397		799.2	0.726812	0.749245	0.983472	0.954615	787.6	0.740991	0.989245		8.6	0.25666	0.20537	0.248254
8.8	-0.00437715	-0.0103372	-0.00450327	-0.00681778	0.0206391	0.0242963		799.4	0.726288	0.74895	0.983517	0.95412	787.8	0.740937	0.989703		8.8	0.257229	0.20517	0.248767
9	-0.0036302	-0.00969123	-0.00434601	-0.00660799	0.0211405	0.0251199		799.6	0.726425	0.749078	0.984421	0.954212	788	0.741583	0.989813		9	0.257996	0.205134	0.24823
9.2	-0.00352817	-0.00950076	-0.00401273	-0.0055491	0.0212947	0.0251003		799.8	0.726736	0.748502	0.984537	0.95389	788.2	0.741872	0.989215		9.2	0.257801	0.205388	0.247343
9.4	-0.00331171	-0.00917338	-0.0042621	-0.00545862	0.021699	0.0251455		800	0.726257	0.748225	0.984381	0.953737	788.4	0.741739	0.989197		9.4	0.258124	0.205512	0.247459
9.6	-0.00288675	-0.00920141	-0.00322505	-0.00538026	0.0222737	0.0257727		800.2	0.725502	0.748668	0.984509	0.953599	788.6	0.741857	0.988475		9.6	0.259007	0.204931	0.246618
9.8	-0.00284699	-0.00837164	-0.00349577	-0.00471814	0.0229024	0.0262953		800.4	0.725429	0.748486	0.984416	0.953653	788.8	0.741121	0.988421		9.8	0.258987	0.205168	0.247299
10	-0.00268502	-0.00865325	-0.00290701	-0.004299	0.0236268	0.0259046		800.6	0.725449	0.748437	0.984281	0.952949	789	0.741177	0.988518		10	0.258832	0.204512	0.247341
10.2	-0.00235718	-0.00824154	-0.00297708	-0.00368218	0.0228468	0.0266468		800.8	0.725759	0.748664	0.984137	0.953128	789.2	0.741406	0.988292		10.2	0.258378	0.204464	0.246886
10.4	-0.00142541	-0.00726102	-0.00227652	-0.00323262	0.0232862	0.0270985		801	0.726096	0.747888	0.984634	0.952977	789.4	0.74223	0.987358		10.4	0.258537	0.205089	0.245129
10.6	-0.00119128	-0.00765707	-0.00202597	-0.00340233	0.0234785	0.0272501		801.2	0.725857	0.747859	0.983812	0.952763	789.6	0.741426	0.987821		10.6	0.257955	0.204904	0.246395
10.8	-0.00159451	-0.00752914	-0.0010056	-0.00239332	0.0240459	0.0270649		801.4	0.725432	0.747737	0.983681	0.953071	789.8	0.741674	0.987501		10.8	0.258249	0.205334	0.245827
11	-0.00195975	-0.00685398	-0.00079791	-0.0022409	0.024323	0.0270136		801.6	0.72556	0.74811	0.984842	0.953371	790	0.74125	0.987703		11	0.259282	0.205262	0.246453
11.2	-0.00129065	-0.00615267	-0.00072492	-0.00199947	0.0250305	0.0271724		801.8	0.725665	0.747508	0.984468	0.953438	790.2	0.740905	0.98724		11.2	0.258803	0.20593	0.246335
11.4	-0.00088546	-0.00639577	-0.00063025	-0.00180635	0.0249805	0.0273587		802	0.725723	0.748255	0.983888	0.953182	790.4	0.740731	0.98789		11.4	0.258165	0.204927	0.247159
11.6	-0.00029999	-0.00528367	0.00033284	-0.00151619	0.0249916	0.0275922		802.2	0.725873	0.748364	0.984708	0.95305	790.6	0.740484	0.987561		11.6	0.258835	0.204686	0.247077
11.8	-0.00015615	-0.00509414	0.00066039	-0.00148069	0.02597	0.0285608		802.4	0.726302	0.748934	0.984418	0.953177	790.8	0.740996	0.987744		11.8	0.258116	0.204243	0.246749
12	-0.0003459	-0.0043025	-0.00015718	-0.00090257	0.0259255	0.0288968		802.6	0.726517	0.749279	0.984301	0.953473	791	0.740024	0.987785		12	0.257784	0.204194	0.247761
12.2	0.00053648	-0.00418591	0.00080287	-0.00091499	0.0260342	0.028785		802.8	0.726129	0.748986	0.984448	0.953267	791.2	0.740141	0.987842		12.2	0.258319	0.204281	0.247701
12.4	0.00047062	-0.00409405	0.00060413	-0.00012857	0.0258526	0.0289643		803	0.726206	0.748334	0.984388	0.952981	791.4	0.740444	0.988283		12.4	0.258182	0.204647	0.24784
12.6	0.00061611	-0.00372439	0.00137852	6.156e-05	0.0269225	0.0294086		803.2	0.726111	0.748031	0.98434	0.952456	791.6	0.739524	0.987891		12.6	0.258229	0.204425	0.248367
12.8	0.00090044	-0.00294459	0.00227666	0.00019141	0.0261992	0.0297776		803.4	0.725736	0.748119	0.984269	0.952499	791.8	0.740286	0.988057		12.8	0.258533	0.204381	0.24777
13	0.00042437	-0.00337387	0.00192535	-2.804e-05	0.0277574	0.0304753		803.6	0.726044	0.74758	0.984574	0.953199	792	0.74041	0.987915		13	0.25853	0.205619	0.247505
13.2	0.00046867	-0.00288711	0.00169079	0.00057225	0.0281062	0.0295911		803.8	0.725812	0.747706	0.98403	0.952577	792.2	0.739972	0.987556		13.2	0.258218	0.204871	0.247583
13.4	0.00037861	-0.00310929	0.00156459	0.00035866	0.0287983	0.0298725		804	0.725962	0.748307	0.983921	0.952767	792.4	0.740724	0.987131		13.4	0.257959	0.204459	0.246407
13.6	0.00033567	-0.0030939	0.00222261	0.00023631	0.0291664	0.0303752		804.2	0.725945	0.747934	0.984033	0.95231	792.6	0.740688	0.987154		13.6	0.258088	0.204376	0.246466
13.8	0.0013151	-0.00304912	0.00175418	0.00088616	0.029743	0.0308364		804.4	0.726272	0.748057	0.984158	0.951758	792.8	0.739644	0.987205		13.8	0.257886	0.203702	0.247561
14	0.00192226	-0.00281537	0.00275323	0.00027557	0.0300215	0.030493		804.6	0.726641	0.747415	0.983442	0.951753	793	0.740385	0.986938		14	0.256801	0.204339	0.246553
14.2	0.00222209	-0.0024915	0.00323164	0.00108515	0.0294219	0.030884		804.8	0.726391	0.74696	0.983766	0.951457	793.2	0.740468	0.987097		14.2	0.257375	0.204496	0.246629
14.4	0.00303565	-0.00251105	0.00352146	0.00073274	0.0307109	0.0311239		805	0.725753	0.746329	0.984166	0.951356	793.4	0.740141	0.986846		14.4	0.258413	0.205028	0.246705
14.6	0.00301606	-0.00240196	0.00337263	0.00060883	0.0302602	0.0311829		805.2	0.725876	0.746125	0.983089	0.950873	793.6	0.739651	0.987576		14.6	0.257213	0.204748	0.247925
14.8	0.00319481	-0.0023643	0.00381675	0.001301	0.0297165	0.0313687		805.4	0.725847	0.746238	0.983239	0.951126	793.8	0.740046	0.987347		14.8	0.257392	0.204888	0.247301
15	0.0038052	-0.00149971	0.00423218	0.00092349	0.0301083	0.0316406		805.6	0.725799	0.747132	0.98364	0.951027	794	0.739659	0.987359		15	0.257841	0.203895	0.2477
15.2	0.0041547	-0.00120445	0.00374249	0.00151257	0.030072	0.0319642		805.8	0.725545	0.7467	0.983324	0.950573	794.2	0.740102	0.986976		15.2	0.257779	0.203873	0.246873
15.4	0.00458339	-0.00139383	0.00398394	0.00197296	0.0301124	0.0328048		806	0.725284	0.746985	0.983706	0.95093	794.4	0.740569	0.987085		15.4	0.258423	0.203944	0.246516
15.6	0.00466678	-0.00110866	0.00478539	0.00260842	0.0304144	0.0332965		806.2	0.725145	0.746886	0.984045	0.950178	794.6	0.74116	0.986984		15.6	0.2589	0.203292	0.245823
15.8	0.00442817	-0.00092988	0.00413096	0.00227978	0.0302578	0.0331146		806.4	0.72528	0.74754	0.983534	0.950475	794.8	0.741122	0.987376		15.8	0.258254	0.202936	0.246253
16	0.00543398	-0.00100733	0.00474974	0.0030371	0.0303087	0.033208		806.6	0.725183	0.74683	0.984459	0.950269	795	0.740335	0.98655		16	0.259276	0.203439	0.246215
16.2	0.00489423	-0.00048262	0.00522886	0.00310982	0.0309131	0.0332909		806.8	0.724589	0.747256	0.98441	0.949558	795.2	0.7409	0.986667		16.2	0.259821	0.202301	0.245767
16.4	0.00466185	-0.00145567	0.00500249	0.00372583	0.0307342	0.0338443		807	0.724849	0.746399	0.984653	0.949676	795.4	0.740887	0.986266		16.4	0.259804	0.203278	0.245378
16.6	0.00488959	-0.00052445	0.00572242	0.00365952	0.0314118	0.0341554		807.2	0.724629	0.746843	0.984688	0.950027	795.6	0.740506	0.986281		16.6	0.260059	0.203184	0.245775
16.8	0.00497572	-7.738e-05	0.00586176	0.0045376	0.0315193	0.0349588		807.4	0.725304	0.746811	0.984441	0.950323	795.8	0.740523	0.985677		16.8	0.259137	0.203513	0.245153
17	0.00425137	-0.00021929	0.00568358	0.00450133	0.0320568	0.0346208		807.6	0.725783	0.746344	0.984401	0.950413	796	0.740437	0.985861		17	0.258618	0.204069	0.245425
17.2	0.00445676	0.00040105	0.00599913	0.00495817	0.0324086	0.0341371		807.8	0.725485	0.747102	0.983539	0.949944	796.2	0.740937	0.985196		17.2	0.258053	0.202842	0.244259
17.4	0.00479207	0.00071307	0.00609338	0.00557612	0.0327722	0.0350016		808	0.725864	0.747128	0.984795	0.9503	796.4	0.740846	0.984724		17.4	0.258931	0.203172	0.243878
17.6	0.00510496	0.00108345	0.00671194	0.00573411	0.0325065	0.0344564		808.2	0.726003	0.746472	0.984653	0.949672	796.6	0.740912	0.984736		17.6	0.25865	0.2032	0.243824
17.8	0.00592395	0.0010709	0.00725746	0.00620075	0.0336758	0.0349691		808.4	0.726154	0.746463	0.985131	0.949607	796.8	0.740737	0.984323		17.8	0.258977	0.203144	0.243586
18	0.00597568	0.00213266	0.00814079	0.00628196	0.0333982	0.0348109		808.6	0.725844	0.745397	0.984384	0.950097	797	0.740933	0.984587		18	0.25854	0.204699	0.243654
18.2	0.00659587	0.00245201	0.00821656	0.00705295	0.0338524	0.034963		808.8	0.725611	0.74568	0.984821	0.949315	797.2	0.740397	0.985048		18.2	0.25921	0.203635	0.244651
18.4	0.00698868	0.00235905	0.00837551	0.00681715	0.0341006	0.0357044		809	0.725444	0.745988	0.984528	0.949162	797.4	0.739989	0.98423		18.4	0.259084	0.203174	0.24424
18.6	0.00727533	0.00242957	0.00856064	0.00709013	0.033896	0.0357418		809.2	0.726655	0.746118	0.983863	0.948957	797.6	0.740783	0.984563		18.6	0.257208	0.202839	0.24378
18.8	0.00710481	0.0029157	0.00923298	0.00693777	0.0343843	0.0357815		809.4	0.726382	0.746083	0.984629	0.949127	797.8	0.740688	0.984774		18.8	0.258247	0.203044	0.244086
19	0.00738283	0.00322913	0.00870852	0.00708936	0.0346041	0.0365746		809.6	0.726471	0.746822	0.984672	0.949252	798	0.741064	0.9841		19	0.258201	0.202431	0.243036
19.2	0.00701455	0.00271645	0.00838712	0.00759384	0.0345697	0.0369858		809.8	0.726067	0.746345	0.984289	0.948786	798.2	0.741256	0.984168		19.2	0.258222	0.202442	0.242913
19.4	0.00796744	0.00276675	0.00894707	0.00721219	0.0354277	0.0372356		810	0.726139	0.746373	0.984803	0.948488	798.4	0.7414	0.984222		19.4	0.258664	0.202115	0.242822
19.6	0.00735113	0.00313595	0.00972277	0.00741251	0.0348323	0.0373171		810.2	0.725585	0.745919	0.983994	0.947971	798.6	0.742079	0.984237		19.6	0.258409	0.202052	0.242158
19.8	0.0074604	0.00365233	0.00894781	0.00738456	0.0350324	0.037374		810.4	0.725638	0.746843	0.983414	0.948051	798.8	0.740862	0.984208		19.8	0.257777	0.201209	0.243346
20	0.00847488	0.00399081	0.00988676	0.00764225	0.0354325	0.0373554		810.6	0.725447	0.746425	0.98432	0.947068	799	0.740735	0.983933		20	0.258873	0.200642	0.243198
20.2	0.00802801	0.00489548	0.00933509	0.00711554	0.0357121	0.037716		810.8	0.725032	0.746243	0.9837	0.947051	799.2	0.741365	0.9842		20.2	0.258667	0.200808	0.242835
20.4	0.00879931	0.00511634	0.00925148	0.00792049	0.0355968	0.0384436		811	0.72547	0.746149	0.983593	0.947927	799.4	0.740327	0.984281		20.4	0.258123	0.201778	0.243954
20.6	0.00881263	0.00616754	0.00983623	0.00826674	0.0353577	0.0384367		811.2	0.725176	0.747124	0.98336	0.947787	799.6	0.73959	0.984747		20.6	0.258185	0.200663	0.245158
20.8	0.00863986	0.00604877	0.00994464	0.0083425	0.035469	0.0387973		811.4	0.725765	0.746558	0.983525	0.948144	799.8	0.739574	0.984605		20.8	0.25776	0.201585	0.245032
21	0.00856217	0.00623488	0.00974682	0.00832946	0.035609	0.0393571		811.6	0.725199	0.746629	0.983057	0.947641	800	0.74051	0.984945		21	0.257858	0.201013	0.244435
21.2	0.0094473	0.00696445	0.0100558	0.00933548	0.0353678	0.0390515		811.8	0.724909	0.747823	0.983071	0.947271	800.2	0.740291	0.984781		21.2	0.258162	0.199447	0.24449
21.4	0.00960008	0.0071034	0.00992855	0.00941092	0.0357176	0.0394402		812	0.725275	0.747542	0.984131	0.947933	800.4	0.74012	0.984676		21.4	0.258856	0.200391	0.244556
21.6	0.00932078	0.00729103	0.0102592	0.0086314	0.0354528	0.038834		812.2	0.725523	0.747475	0.983887	0.947055	800.6	0.741551	0.98479		21.6	0.258364	0.19958	0.243239
21.8	0.0101016	0.00739063	0.0100331	0.00926228	0.0368829	0.0398688		812.4	0.72492	0.747457	0.983996	0.947405	800.8	0.740697	0.985085		21.8	0.259077	0.199948	0.244389
22	0.0105473	0.00795295	0.0106362	0.00958623	0.0367425	0.0396943		812.6	0.724835	0.747875	0.984798	0.947077	801	0.74062	0.984805		22	0.259963	0.199203	0.244185
22.2	0.0107689	0.00809649	0.0105812	0.00948717	0.0372087	0.0399879		812.8	0.72529	0.748653	0.984216	0.947163	801.2	0.740962	0.98489		22.2	0.258926	0.19851	0.243928
22.4	0.0109046	0.00826624	0.0111497	0.00935587	0.0381982	0.040261		813	0.725949	0.748343	0.984693	0.947944	801.4	0.741007	0.984991		22.4	0.258745	0.199601	0.243984
22.6	0.0109675	0.00861156	0.0113995	0.0096631	0.0380351	0.0402496		813.2	0.726674	0.748398	0.984386	0.948133	801.6	0.742026	0.985363		22.6	0.257712	0.199735	0.243337
22.8	0.0107266	0.00831826	0.0117292	0.00995902	0.0380968	0.0407194		813.4	0.726442	0.747742	0.985674	0.948245	801.8	0.741423	0.984646		22.8	0.259232	0.200503	0.243223
23	0.0109215	0.00798572	0.0117305	0.0100726	0.0384326	0.0412984		813.6	0.726318	0.748034	0.984596	0.948532	802	0.742354	0.983939		23	0.258278	0.200498	0.241585
23.2	0.0110349	0.00825329	0.012408	0.0100926	0.0394186	0.0411474		813.8	0.725952	0.747308	0.985021	0.948493	802.2	0.741761	0.984245		23.2	0.259069	0.201185	0.242484
23.4	0.01117	0.00894362	0.01293	0.00999234	0.0401222	0.0413162		814	0.726215	0.746539	0.985098	0.948708	802.4	0.741888	0.984606		23.4	0.258883	0.202169	0.242718
23.6	0.0113278	0.0088071	0.0132723	0.010349	0.040067	0.0414353		814.2	0.725636	0.746123	0.984505	0.948642	802.6	0.742139	0.984404		23.6	0.258869	0.202519	0.242264
23.8	0.0123677	0.00913283	0.0132221	0.0109632	0.0411406	0.041632		814.4	0.726041	0.746268	0.984772	0.948567	802.8	0.741142	0.983689		23.8	0.258731	0.202298	0.242547
24	0.0128505	0.00938752	0.0137896	0.0109192	0.0416434	0.0413358		814.6	0.725273	0.74548	0.985624	0.948717	803	0.741342	0.98403		24	0.260351	0.203238	0.242688
24.2	0.0131129	0.00953392	0.0136223	0.0112111	0.041759	0.0420289		814.8	0.725382	0.74512	0.986008	0.948859	803.2	0.7412	0.983477		24.2	0.260626	0.203739	0.242277
24.4	0.01284	0.00998897	0.0141877	0.0118588	0.0419593	0.0425209		815	0.725519	0.746307	0.985688	0.949267	803.4	0.740223	0.983981		24.4	0.260169	0.202961	0.243757
24.6	0.0132996	0.00986322	0.0152421	0.0117674	0.0418994	0.042056		815.2	0.72605	0.74617	0.986061	0.948849	803.6	0.740677	0.983667		24.6	0.260011	0.202679	0.24299
24.8	0.0131121	0.0103891	0.0149072	0.0127063	0.0420752	0.0434624		815.4	0.726174	0.745829	0.985833	0.949285	803.8	0.74127	0.983795		24.8	0.25966	0.203456	0.242525
25	0.0143036	0.0107948	0.0153068	0.012903	0.0422999	0.0435197		815.6	0.725483	0.74592	0.985608	0.948207	804	0.741848	0.98434		25	0.260125	0.202287	0.242492
25.2	0.0142356	0.0110276	0.0154775	0.0132053	0.0422386	0.0435119		815.8	0.725261	0.746405	0.98638	0.947547	804.2	0.741477	0.984214		25.2	0.261119	0.201142	0.242737
25.4	0.0134996	0.0109471	0.0155483	0.013738	0.0423285	0.0436525		816	0.72557	0.74587	0.985778	0.94763	804.4	0.741669	0.983962		25.4	0.260209	0.201761	0.242293
25.6	0.0145406	0.0117604	0.0159671	0.0140577	0.042377	0.0443939		816.2	0.725512	0.74591	0.985761	0.94657	804.6	0.741114	0.983554		25.6	0.260249	0.20066	0.24244
25.8	0.0154721	0.0117063	0.0160393	0.0145402	0.0432177	0.0453408		816.4	0.725204	0.745717	0.985559	0.946248	804.8	0.740051	0.983188		25.8	0.260355	0.200531	0.243136
26	0.0155829	0.0126578	0.0164891	0.0148426	0.0430342	0.0459212		816.6	0.725693	0.746523	0.985383	0.945547	805	0.740192	0.98238		26	0.259689	0.199024	0.242187
26.2	0.0155364	0.0130399	0.0163641	0.0150983	0.0429256	0.0461894		816.8	0.725889	0.747093	0.984288	0.945576	805.2	0.740739	0.982965		26.2	0.258399	0.198483	0.242226
26.4	0.0159514	0.013528	0.0172991	0.0154304	0.0428588	0.0461244		817	0.726166	0.746481	0.985195	0.946112	805.4	0.740795	0.983139		26.4	0.259029	0.199631	0.242344
26.6	0.0162825	0.0138808	0.0169064	0.0155625	0.0419403	0.0468542		817.2	0.726153	0.747271	0.984944	0.945687	805.6	0.740957	0.982405		26.6	0.25879	0.198416	0.241448
26.8	0.0164278	0.0142496	0.0170459	0.0150968	0.0423861	0.0467964		817.4	0.726266	0.746153	0.985189	0.945446	805.8	0.740864	0.98199		26.8	0.258922	0.199293	0.241126
27	0.0165349	0.014648	0.0172272	0.0146535	0.0431549	0.0466338		817.6	0.725616	0.746921	0.984288	0.945932	806	0.741456	0.982434		27	0.258672	0.19901	0.240978
27.2	0.0171555	0.01564	0.0170688	0.0150508	0.0436772	0.0470738		817.8	0.725471	0.746427	0.984985	0.94618	806.2	0.741101	0.982804		27.2	0.259514	0.199752	0.241703
27.4	0.0175357	0.0155374	0.0171895	0.015363	0.0435717	0.0471747		818	0.725613	0.746325	0.984768	0.946044	806.4	0.741507	0.983281		27.4	0.259155	0.199719	0.241773
27.6	0.0188041	0.0153544	0.0166479	0.0152084	0.0434961	0.046541		818.2	0.725015	0.746861	0.984492	0.945956	806.6	0.74169	0.982514		27.6	0.259478	0.199095	0.240824
27.8	0.019072	0.0154036	0.0170543	0.0159349	0.0443402	0.0469361		818.4	0.724635	0.746727	0.984706	0.946249	806.8	0.741674	0.982084		27.8	0.26007	0.199522	0.24041
28	0.0182216	0.0158522	0.0169755	0.0161958	0.0450032	0.0467303		818.6	0.724447	0.747181	0.985122	0.946741	807	0.741571	0.982724		28	0.260675	0.19956	0.241154
28.2	0.0188674	0.0158663	0.0177269	0.0158919	0.0451982	0.0469884		818.8	0.725134	0.746415	0.984821	0.946869	807.2	0.741893	0.982636		28.2	0.259687	0.200455	0.240743
28.4	0.0189073	0.0161593	0.0178531	0.0158963	0.0452605	0.0471649		819	0.724869	0.746651	0.984666	0.947081	807.4	0.741532	0.983628		28.4	0.259797	0.20043	0.242096
28.6	0.0191759	0.0159844	0.0185216	0.0167747	0.0456064	0.0479685		819.2	0.725126	0.745963	0.984834	0.948034	807.6	0.742352	0.983737		28.6	0.259709	0.202071	0.241385
28.8	0.0191115	0.0165826	0.0183224	0.0170517	0.0458959	0.0482749		819.4	0.725187	0.745766	0.984769	0.948071	807.8	0.742611	0.984381		28.8	0.259582	0.202305	0.241769
29	0.0195793	0.0166963	0.0193627	0.0168634	0.0465822	0.047531		819.6	0.7243	0.745745	0.984675	0.947401	808	0.74164	0.984661		29	0.260375	0.201656	0.243021
29.2	0.0189058	0.0164367	0.0191568	0.0172073	0.0470858	0.0479333		819.8	0.723747	0.746214	0.984806	0.947449	808.2	0.741244	0.984659		29.2	0.261059	0.201235	0.243415
29.4	0.0186865	0.0168372	0.0194959	0.0182347	0.0470321	0.0479142		820	0.724687	0.745526	0.98456	0.947282	808.4	0.740965	0.98408		29.4	0.259872	0.201755	0.243115
29.6	0.0203791	0.0162696	0.0198102	0.017769	0.0477307	0.0489424		820.2	0.724212	0.745906	0.985175	0.946354	808.6	0.739693	0.983749		29.6	0.260963	0.200448	0.244056
29.8	0.0202804	0.0156009	0.0197534	0.0175973	0.0476665	0.0493007		820.4	0.724568	0.745791	0.985204	0.945856	808.8	0.740227	0.984108		29.8	0.260636	0.200064	0.243881
30	0.0200566	0.0160473	0.0201694	0.0185542	0.047155	0.0495817		820.6	0.724945	0.746711	0.985078	0.945686	809	0.740441	0.983388		30	0.260134	0.198975	0.242947
30.2	0.0207695	0.0160995	0.0210001	0.0184299	0.0479494	0.0495224		820.8	0.725341	0.746202	0.985482	0.94634	809.2	0.741239	0.984168		30.2	0.260141	0.200137	0.242928
30.4	0.0207293	0.0157835	0.0212483	0.0187459	0.0473571	0.0497058		821	0.725243	0.745766	0.985438	0.946571	809.4	0.740757	0.983417		30.4	0.260195	0.200806	0.24266
30.6	0.020586	0.0170305	0.020456	0.018862	0.047172	0.049546		821.2	0.725272	0.745993	0.985413	0.946015	809.6	0.740597	0.983542		30.6	0.26014	0.200023	0.242945
30.8	0.0205874	0.0175043	0.0206632	0.0181814	0.047267	0.050537		821.4	0.725738	0.745458	0.984383	0.945604	809.8	0.740368	0.983147		30.8	0.258645	0.200146	0.242778
31	0.0209469	0.0175421	0.0206955	0.0190335	0.047396	0.0504746		821.6	0.725197	0.746297	0.984869	0.945427	810	0.740404	0.983208		31	0.259672	0.19913	0.242804
31.2	0.0216161	0.0182091	0.0208249	0.0193139	0.0478975	0.0509696		821.8	0.725176	0.746085	0.985032	0.945467	810.2	0.739943	0.982799		31.2	0.259856	0.199383	0.242856
31.4	0.0213248	0.0177884	0.0202771	0.0196663	0.0482838	0.0508971		822	0.72524	0.746187	0.984543	0.945221	810.4	0.740059	0.982133		31.4	0.259303	0.199034	0.242074
31.6	0.0223334	0.0183409	0.0208107	0.019379	0.0487746	0.0507162		822.2	0.725077	0.746673	0.984857	0.944827	810.6	0.740288	0.98227		31.6	0.25978	0.198154	0.241983
31.8	0.0216313	0.0181016	0.0212032	0.0201299	0.0497025	0.0520169		822.4	0.725033	0.746272	0.984961	0.945006	810.8	0.740578	0.982241		31.8	0.259929	0.198734	0.241663
32	0.0219709	0.0184031	0.0219953	0.0199882	0.0501085	0.0514127		822.6	0.725302	0.745839	0.984675	0.944842	811	0.740715	0.982215		32	0.259373	0.199003	0.2415
32.2	0.0224159	0.018742	0.0216241	0.0197367	0.0510852	0.0522909		822.8	0.725103	0.744836	0.984186	0.945248	811.2	0.74088	0.982538		32.2	0.259083	0.200412	0.241657
32.4	0.0223171	0.0190466	0.0220142	0.0203861	0.0511201	0.0527844		823	0.724949	0.745181	0.984612	0.945372	811.4	0.74162	0.982995		32.4	0.259664	0.200191	0.241375
32.6	0.0221142	0.0203895	0.0223278	0.0201846	0.052523	0.053048		823.2	0.725339	0.745339	0.984965	0.946139	811.6	0.742111	0.98308		32.6	0.259626	0.2008	0.240969
32.8	0.0228371	0.0209873	0.0224621	0.0201153	0.0527168	0.0521685		823.4	0.725711	0.745033	0.98476	0.944363	811.8	0.741442	0.98234		32.8	0.259049	0.199331	0.240899
33	0.0224622	0.0209316	0.0233486	0.0204465	0.0533872	0.0523085		823.6	0.725374	0.745903	0.984606	0.944529	812	0.741061	0.982573		33	0.259232	0.198626	0.241512
33.2	0.0228625	0.0210243	0.0229658	0.0202701	0.0544139	0.0527509		823.8	0.725021	0.745604	0.985325	0.944745	812.2	0.741751	0.982916		33.2	0.260305	0.199141	0.241164
33.4	0.0234548	0.0212155	0.0229545	0.0211736	0.0544754	0.0531988		824	0.725844	0.745085	0.985501	0.94441	812.4	0.741547	0.982986		33.4	0.259657	0.199325	0.241439
33.6	0.024411	0.0209911	0.0233383	0.0206496	0.0551005	0.0529158		824.2	0.725571	0.7461	0.985895	0.943927	812.6	0.741717	0.982694		33.6	0.260325	0.197827	0.240977
33.8	0.0239048	0.0212764	0.0234002	0.0215215	0.0541814	0.0532609		824.4	0.725466	0.745548	0.985954	0.944266	812.8	0.742225	0.983058		33.8	0.260488	0.198719	0.240833
34	0.0245113	0.0219511	0.0239699	0.022587	0.0540298	0.0537149		824.6	0.725427	0.745328	0.985735	0.94423	813	0.742518	0.982174		34	0.260308	0.198902	0.239655
34.2	0.0246027	0.0216052	0.0241104	0.022346	0.0549661	0.0535343		824.8	0.725652	0.744893	0.985661	0.944593	813.2	0.742195	0.983601		34.2	0.260009	0.1997	0.241406
34.4	0.0243149	0.0216164	0.0239707	0.0230916	0.0531012	0.0538406		825	0.725246	0.745278	0.985945	0.94445	813.4	0.741179	0.982849		34.4	0.260699	0.199173	0.24167
34.6	0.0247222	0.0228992	0.0239501	0.0234091	0.053549	0.0540012		825.2	0.725748	0.745453	0.985961	0.944256	813.6	0.741292	0.983152		34.6	0.260214	0.198804	0.241861
34.8	0.0248188	0.022289	0.0248495	0.0231965	0.053757	0.0551559		825.4	0.725837	0.745523	0.985368	0.944761	813.8	0.740775	0.982873		34.8	0.259532	0.199238	0.242098
35	0.0256171	0.0229177	0.0248485	0.0241208	0.0536718	0.0548276		825.6	0.725045	0.746606	0.986382	0.944206	814	0.740716	0.98362		35	0.261337	0.197599	0.242904
35.2	0.0259504	0.0228698	0.0250777	0.0238161	0.0541708	0.054812		825.8	0.725106	0.746138	0.986318	0.944976	814.2	0.740639	0.983451		35.2	0.261212	0.198838	0.242812
35.4	0.0258966	0.0230755	0.024751	0.0246383	0.0538417	0.055479		826	0.72497	0.746322	0.985632	0.944885	814.4	0.741092	0.983069		35.4	0.260663	0.198563	0.241977
35.6	0.0271399	0.0233137	0.0255587	0.0246753	0.0534776	0.0553945		826.2	0.725288	0.746152	0.986217	0.944576	814.6	0.741197	0.98366		35.6	0.26093	0.198424	0.242463
35.8	0.0270912	0.0229897	0.0254761	0.0247462	0.0536302	0.0557974		826.4	0.725506	0.745529	0.985309	0.944807	814.8	0.741831	0.983353		35.8	0.259803	0.199277	0.241522
36	0.0279472	0.0231858	0.0257414	0.0246829	0.0537504	0.055583		826.6	0.725579	0.745249	0.98474	0.944507	815	0.741963	0.983243		36	0.259161	0.199258	0.24128
36.2	0.0277293	0.0239107	0.0254532	0.0247812	0.055001	0.0563385		826.8	0.725545	0.74524	0.98471	0.944885	815.2	0.742209	0.983072		36.2	0.259165	0.199645	0.240863
36.4	0.0281319	0.0246551	0.0265303	0.0251949	0.0544384	0.056118		827	0.725781	0.745728	0.985042	0.944473	815.4	0.742725	0.983272		36.4	0.259261	0.198745	0.240547
36.6	0.0284647	0.0251335	0.0261379	0.0251198	0.0549203	0.0563374		827.2	0.726128	0.745303	0.984171	0.944488	815.6	0.742371	0.982786		36.6	0.258043	0.199185	0.240415
36.8	0.0289322	0.0247775	0.0270439	0.0263474	0.054704	0.0564063		827.4	0.726812	0.74483	0.983584	0.944043	815.8	0.742283	0.982283		36.8	0.256772	0.199212	0.24
37	0.0284331	0.0252913	0.0276933	0.0262589	0.0559843	0.0569814		827.6	0.726718	0.745334	0.984298	0.945005	816	0.742226	0.982741		37	0.25758	0.199671	0.240515
37.2	0.0293588	0.0256314	0.0277635	0.0264226	0.0565684	0.0574405		827.8	0.725892	0.744568	0.983759	0.944767	816.2	0.742547	0.98244		37.2	0.257867	0.200199	0.239893
37.4	0.0292428	0.0257845	0.0277201	0.0263579	0.0555395	0.0581435		828	0.726268	0.745425	0.983624	0.944743	816.4	0.742276	0.982201		37.4	0.257355	0.199318	0.239926
37.6	0.0293737	0.0263814	0.0283895	0.0268183	0.0562908	0.0582011		828.2	0.726396	0.74537	0.984392	0.944821	816.6	0.742363	0.981958		37.6	0.257997	0.199452	0.239595
37.8	0.0292409	0.025923	0.0285156	0.0275121	0.0554548	0.0579981		828.4	0.725718	0.745034	0.984281	0.944062	816.8	0.742822	0.982224		37.8	0.258563	0.199028	0.239402
38	0.0292329	0.0262199	0.0286819	0.0276814	0.0564533	0.0588688		828.6	0.725972	0.744613	0.98407	0.944165	817	0.742598	0.981738		38	0.258098	0.199552	0.239139
38.2	0.0287588	0.0261398	0.0289713	0.0275273	0.0562375	0.058622		828.8	0.725703	0.745033	0.985298	0.944285	817.2	0.741644	0.982815		38.2	0.259595	0.199252	0.24117
38.4	0.0289118	0.02715	0.0296169	0.0279268	0.0561299	0.0594855		829	0.725379	0.74522	0.985047	0.944431	817.4	0.741231	0.981901		38.4	0.259668	0.199211	0.24067
38.6	0.028869	0.0274141	0.0296439	0.0279007	0.056983	0.0596199		829.2	0.725082	0.745403	0.985295	0.943795	817.6	0.741879	0.981833		38.6	0.260213	0.198391	0.239954
38.8	0.0289307	0.0272825	0.0299161	0.028088	0.0571613	0.0601815		829.4	0.724722	0.745221	0.985733	0.943836	817.8	0.741222	0.98167		38.8	0.26101	0.198615	0.240448
39	0.0289513	0.0271437	0.0294423	0.0282664	0.057432	0.0603279		829.6	0.724614	0.745398	0.986476	0.943561	818	0.741483	0.982503		39	0.261862	0.198164	0.241021
39.2	0.0297739	0.0270997	0.0297723	0.027603	0.0577208	0.0603416		829.8	0.724608	0.744355	0.986384	0.943833	818.2	0.741659	0.981558		39.2	0.261776	0.199478	0.239899
39.4	0.0291983	0.0270504	0.0295374	0.0285333	0.0578705	0.0607963		830	0.724303	0.74497	0.986573	0.943809	818.4	0.742271	0.981842		39.4	0.262269	0.19884	0.239571
39.6	0.0298178	0.0281751	0.0301037	0.0279944	0.0580502	0.0606421		830.2	0.724944	0.744751	0.986886	0.943074	818.6	0.742325	0.981898		39.6	0.261942	0.198323	0.239573
39.8	0.0305849	0.0281705	0.030342	0.0277306	0.0585704	0.0608791		830.4	0.725591	0.74494	0.986442	0.943023	818.8	0.742428	0.982086		39.8	0.260851	0.198084	0.239658
40	0.0305149	0.0283985	0.0298734	0.0281078	0.0590356	0.0610783		830.6	0.72514	0.745028	0.9858	0.942602	819	0.741836	0.981525		40	0.26066	0.197574	0.239688
40.2	0.0307096	0.0283831	0.0306005	0.027995	0.0595678	0.0608009		830.8	0.725276	0.74508	0.985967	0.943292	819.2	0.741867	0.981785		40.2	0.260692	0.198212	0.239918
40.4	0.0309226	0.029193	0.0306429	0.0288229	0.0599476	0.0612468		831	0.725672	0.745082	0.985296	0.943312	819.4	0.741959	0.982027		40.4	0.259624	0.19823	0.240068
40.6	0.0315161	0.0289337	0.0308172	0.0288401	0.0608052	0.0610177		831.2	0.725927	0.744908	0.984831	0.94385	819.6	0.741999	0.981419		40.6	0.258904	0.198942	0.239421
40.8	0.0320066	0.0298939	0.0312215	0.0292284	0.0612451	0.0611213		831.4	0.726296	0.74526	0.984668	0.944003	819.8	0.741485	0.981394		40.8	0.258372	0.198744	0.239909
41	0.0321942	0.030042	0.0313722	0.0292237	0.0618792	0.0615471		831.6	0.726406	0.744892	0.98492	0.94348	820	0.741352	0.981054		41	0.258514	0.198588	0.239702
41.2	0.03259	0.0299523	0.0318032	0.0292751	0.0616153	0.0618273		831.8	0.725693	0.745099	0.983815	0.943426	820.2	0.742653	0.981175		41.2	0.258123	0.198327	0.238522
41.4	0.0327086	0.0306141	0.0317067	0.0291086	0.0613287	0.0623325		832	0.72562	0.745913	0.984386	0.944243	820.4	0.742078	0.981467		41.4	0.258766	0.19833	0.239389
41.6	0.0332523	0.0309924	0.0317584	0.0300711	0.0625003	0.062024		832.2	0.725691	0.745277	0.984	0.943785	820.6	0.741794	0.982297		41.6	0.258309	0.198507	0.240503
41.8	0.0328464	0.0308168	0.0315944	0.0302673	0.0624167	0.0619714		832.4	0.725537	0.745368	0.983476	0.943201	820.8	0.742454	0.982041		41.8	0.257939	0.197833	0.239587
42	0.0326654	0.0311385	0.0315044	0.0305807	0.0629516	0.0627324		832.6	0.725553	0.745477	0.983907	0.943657	821	0.741806	0.982153		42	0.258354	0.198179	0.240347
42.2	0.0328306	0.0317265	0.032659	0.0307174	0.0624194	0.0625195		832.8	0.724861	0.746041	0.984925	0.943297	821.2	0.741752	0.982048		42.2	0.260064	0.197257	0.240296
42.4	0.0333047	0.0315506	0.0323647	0.0314567	0.0629632	0.0632161		833	0.725118	0.745518	0.983844	0.942812	821.4	0.741518	0.982138		42.4	0.258726	0.197294	0.24062
42.6	0.0337574	0.0311131	0.0320332	0.032009	0.0628428	0.0630067		833.2	0.724619	0.745014	0.984681	0.942791	821.6	0.741928	0.981839		42.6	0.260062	0.197777	0.239911
42.8	0.0335643	0.0312549	0.0325442	0.0322946	0.062921	0.0637317		833.4	0.724728	0.744886	0.984994	0.943192	821.8	0.741092	0.982123		42.8	0.260266	0.198306	0.241031
43	0.0340378	0.0316297	0.0325868	0.0328883	0.0629854	0.0634376		833.6	0.724601	0.7447	0.985614	0.943533	822	0.741629	0.982381		43	0.261013	0.198833	0.240752
43.2	0.0342301	0.0325139	0.0329892	0.0328371	0.062279	0.063848		833.8	0.724607	0.7446	0.985194	0.943202	822.2	0.741475	0.981812		43.2	0.260587	0.198603	0.240338
43.4	0.0334528	0.032321	0.0335064	0.0335586	0.0620825	0.0640652		834	0.724464	0.745263	0.985932	0.943823	822.4	0.741618	0.982603		43.4	0.261468	0.19856	0.240985
43.6	0.0344691	0.0337326	0.0336648	0.0338798	0.0625712	0.0646452		834.2	0.724966	0.745139	0.985764	0.943267	822.6	0.740761	0.982448		43.6	0.260798	0.198128	0.241686
43.8	0.0350691	0.0331486	0.0335477	0.033794	0.0617798	0.0648327		834.4	0.725071	0.744486	0.985742	0.943645	822.8	0.740597	0.982642		43.8	0.260671	0.199158	0.242046
44	0.0344029	0.0329676	0.0333874	0.0338112	0.0625958	0.0651136		834.6	0.724846	0.744707	0.985596	0.943554	823	0.740155	0.981914		44	0.26075	0.198847	0.241758
44.2	0.0345896	0.0327621	0.0340677	0.0340608	0.0628245	0.0657499		834.8	0.725365	0.744388	0.98552	0.944428	823.2	0.74041	0.982625		44.2	0.260155	0.200039	0.242215
44.4	0.034474	0.0341192	0.0333547	0.0339176	0.0634097	0.0660537		835	0.72532	0.743896	0.985412	0.943658	823.4	0.740787	0.982019		44.4	0.260092	0.199762	0.241232
44.6	0.0355582	0.0340235	0.0339564	0.0330184	0.0640396	0.0658275		835.2	0.725508	0.74473	0.985424	0.944014	823.6	0.740886	0.981726		44.6	0.259916	0.199284	0.24084
44.8	0.0356913	0.0350698	0.0339185	0.0329914	0.0635666	0.0665817		835.4	0.725663	0.744791	0.985147	0.943613	823.8	0.740984	0.98142		44.8	0.259483	0.198822	0.240435
45	0.0360758	0.0350883	0.0341054	0.033217	0.0639167	0.0664388		835.6	0.72542	0.744798	0.985329	0.942853	824	0.741718	0.980781		45	0.259909	0.198055	0.239062
45.2	0.0354852	0.0351264	0.0345461	0.0329703	0.0651124	0.0667314		835.8	0.724781	0.744851	0.984708	0.943311	824.2	0.742347	0.981186		45.2	0.259927	0.19846	0.23884
45.4	0.0360379	0.0363312	0.0345102	0.033002	0.0657401	0.0672235		836	0.725008	0.74554	0.984931	0.943389	824.4	0.741697	0.981797		45.4	0.259924	0.197849	0.2401
45.6	0.0360481	0.0358554	0.0346949	0.0329605	0.0666519	0.0668009		836.2	0.726051	0.745701	0.984963	0.942846	824.6	0.741909	0.98184		45.6	0.258912	0.197146	0.239931
45.8	0.0361556	0.0356631	0.0354767	0.0332681	0.0671734	0.0671958		836.4	0.726033	0.745596	0.984802	0.9431	824.8	0.742784	0.98106		45.8	0.258768	0.197504	0.238277
46	0.0363787	0.0357411	0.0357553	0.0338222	0.0675153	0.0666833		836.6	0.725919	0.746485	0.98492	0.942646	825	0.742875	0.981049		46	0.259001	0.196162	0.238174
46.2	0.0369436	0.0361672	0.0365426	0.033661	0.0673377	0.0668067		836.8	0.725421	0.745942	0.985067	0.942453	825.2	0.742823	0.981647		46.2	0.259646	0.196511	0.238823
46.4	0.0374442	0.0357969	0.0354112	0.0338921	0.0679227	0.0668383		837	0.725522	0.745351	0.984469	0.942284	825.4	0.742588	0.98206		46.4	0.258948	0.196932	0.239472
46.6	0.0375311	0.0363402	0.0360343	0.0341405	0.0682772	0.0666263		837.2	0.725416	0.745159	0.985159	0.942718	825.6	0.742543	0.981669		46.6	0.259743	0.197558	0.239126
46.8	0.0378649	0.036939	0.0371461	0.0342235	0.0677329	0.0673771		837.4	0.725223	0.745164	0.985689	0.942671	825.8	0.742436	0.981939		46.8	0.260466	0.197507	0.239503
47	0.0382278	0.0372721	0.0367926	0.0351491	0.0683363	0.0668332		837.6	0.725677	0.744848	0.985357	0.942935	826	0.742765	0.981428		47	0.25968	0.198087	0.238663
47.2	0.0381361	0.0372658	0.0371114	0.0351691	0.0682537	0.0679553		837.8	0.726113	0.745015	0.985485	0.942943	826.2	0.742273	0.981748		47.2	0.259372	0.197929	0.239476
47.4	0.0391142	0.0371477	0.0380388	0.0355843	0.0688531	0.0683656		838	0.725469	0.74492	0.986609	0.943442	826.4	0.742119	0.982417		47.4	0.26114	0.198522	0.240298
47.6	0.0396047	0.037548	0.0369172	0.0365413	0.0688353	0.0689053		838.2	0.726095	0.744122	0.986418	0.942895	826.6	0.742187	0.982532		47.6	0.260323	0.198773	0.240345
47.8	0.039362	0.0365567	0.0372234	0.0362739	0.0679267	0.068956		838.4	0.725973	0.743709	0.986633	0.943055	826.8	0.742787	0.98246		47.8	0.260659	0.199346	0.239673
48	0.0393907	0.0371898	0.0374799	0.0366289	0.068883	0.0696835		838.6	0.725574	0.743549	0.987173	0.943197	827	0.742041	0.982181		48	0.261598	0.199649	0.240141
48.2	0.0392438	0.0376728	0.0376438	0.0368042	0.0689968	0.0703313		838.8	0.725945	0.743347	0.986997	0.943429	827.2	0.741986	0.982912		48.2	0.261052	0.200082	0.240926
48.4	0.0398079	0.0380627	0.0377584	0.0367253	0.0690295	0.0706898		839	0.725818	0.743725	0.987206	0.943162	827.4	0.741831	0.982379		48.4	0.261388	0.199437	0.240548
48.6	0.0402222	0.0382963	0.0381627	0.036563	0.0695404	0.0708893		839.2	0.725709	0.744522	0.986985	0.943401	827.6	0.741701	0.982188		48.6	0.261275	0.198879	0.240487
48.8	0.0404604	0.0385585	0.0380071	0.0375749	0.0686664	0.0715975		839.4	0.725952	0.74438	0.986958	0.942692	827.8	0.741889	0.981791		48.8	0.261005	0.198312	0.239902
49	0.0410041	0.0390843	0.0380076	0.0379134	0.0694686	0.0715829		839.6	0.725445	0.744496	0.986508	0.943461	828	0.741885	0.982281		49	0.261063	0.198965	0.240396
49.2	0.0406836	0.039048	0.0387181	0.0385303	0.0702692	0.0716462		839.8	0.725688	0.743634	0.986501	0.943208	828.2	0.74184	0.98283		49.2	0.260813	0.199574	0.24099
49.4	0.0411966	0.0400514	0.0386749	0.0389327	0.0704673	0.0718152		840	0.725872	0.744233	0.987212	0.942843	828.4	0.741639	0.982385		49.4	0.26134	0.19861	0.240746
49.6	0.0414236	0.039509	0.0389764	0.0390662	0.0705948	0.0711009		840.2	0.726316	0.744102	0.986822	0.943037	828.6	0.741436	0.982265		49.6	0.260506	0.198935	0.240829
49.8	0.0412438	0.0398318	0.0392999	0.0395658	0.0706091	0.0715203		840.4	0.7261	0.744255	0.986301	0.942811	828.8	0.741251	0.982139		49.8	0.260201	0.198556	0.240888
50	0.0407542	0.0403423	0.0388576	0.0400971	0.0708051	0.0706759		840.6	0.725443	0.743983	0.985869	0.942288	829	0.741209	0.982257		50	0.260426	0.198305	0.241049
50.2	0.0412702	0.0405374	0.0386907	0.0396085	0.071183	0.0715328		840.8	0.725661	0.742725	0.98617	0.942745	829.2	0.741451	0.983249		50.2	0.26051	0.20002	0.241798
50.4	0.0412043	0.0406106	0.0385746	0.0398152	0.0722748	0.0717269		841	0.726032	0.743281	0.985987	0.942628	829.4	0.741351	0.982495		50.4	0.259954	0.199347	0.241144
50.6	0.0415469	0.0409899	0.0396825	0.0404554	0.072074	0.0721249		841.2	0.725983	0.743641	0.986117	0.94233	829.6	0.74208	0.98202		50.6	0.260134	0.198689	0.23994
50.8	0.0415808	0.0415511	0.0396117	0.0401398	0.072579	0.0732363		841.4	0.726149	0.743732	0.986186	0.94251	829.8	0.741825	0.982102		50.8	0.260037	0.198778	0.240277
51	0.0418397	0.0423951	0.0393337	0.0405585	0.0734686	0.0727899		841.6	0.726003	0.744313	0.98585	0.94246	830	0.742182	0.981286		51	0.259846	0.198146	0.239104
51.2	0.0426761	0.0426331	0.0400706	0.0406233	0.0734332	0.0741794		841.8	0.725867	0.744064	0.986376	0.942775	830.2	0.741854	0.981736		51.2	0.260509	0.198711	0.239882
51.4	0.0423049	0.0426999	0.0409221	0.0406836	0.073935	0.0739127		842	0.725634	0.743915	0.986605	0.942575	830.4	0.742384	0.981344		51.4	0.260971	0.19866	0.23896
51.6	0.0423839	0.0424184	0.0400964	0.0407561	0.0738181	0.0739802		842.2	0.725659	0.743452	0.985852	0.942437	830.6	0.742442	0.981124		51.6	0.260193	0.198985	0.238682
51.8	0.0431767	0.0422265	0.0409438	0.040764	0.0739944	0.0743199		842.4	0.72532	0.743664	0.9861	0.942735	830.8	0.742851	0.981334		51.8	0.260779	0.199071	0.238483
52	0.0427415	0.0434742	0.0420745	0.040576	0.0745698	0.0745462		842.6	0.724886	0.743812	0.98652	0.942984	831	0.742334	0.981219		52	0.261634	0.199172	0.238885
52.2	0.0427685	0.0432603	0.0422561	0.0403628	0.0752488	0.0750724		842.8	0.726071	0.744242	0.986074	0.942984	831.2	0.742001	0.981259		52.2	0.260003	0.198743	0.239258
52.4	0.0433992	0.0427956	0.0424455	0.0406445	0.0745562	0.0757972		843	0.725617	0.744531	0.985587	0.942636	831.4	0.742408	0.980578		52.4	0.25997	0.198105	0.23817
52.6	0.0433707	0.0428308	0.0427568	0.0406683	0.0746373	0.0761875		843.2	0.725434	0.744437	0.985882	0.942206	831.6	0.742283	0.980594		52.6	0.260448	0.197769	0.238311
52.8	0.0442796	0.0428622	0.04245	0.0410909	0.0744287	0.0762249		843.4	0.72597	0.744143	0.985928	0.943261	831.8	0.742332	0.981027		52.8	0.259957	0.199118	0.238695
53	0.0443029	0.0436943	0.0423885	0.0409867	0.0747599	0.0757481		843.6	0.725493	0.74366	0.986258	0.942553	832	0.741884	0.981922		53	0.260765	0.198893	0.240038
53.2	0.0442564	0.0431337	0.0432137	0.0416782	0.0747789	0.0750915		843.8	0.726217	0.743451	0.986428	0.941555	832.2	0.741582	0.981881		53.2	0.260211	0.198105	0.240299
53.4	0.0443756	0.0434742	0.0432614	0.0419964	0.0748683	0.0754613		844	0.725999	0.743506	0.987019	0.941589	832.4	0.74111	0.980869		53.4	0.26102	0.198083	0.239759
53.6	0.0442889	0.0432329	0.0440055	0.0419039	0.0748445	0.0746447		844.2	0.726319	0.743364	0.986786	0.942415	832.6	0.740433	0.982028		53.6	0.260468	0.199051	0.241594
53.8	0.0439414	0.0435688	0.0435928	0.042053	0.0747831	0.0750848		844.4	0.72622	0.743216	0.987022	0.94173	832.8	0.74054	0.981952		53.8	0.260802	0.198514	0.241412
54	0.0444979	0.0440913	0.0434655	0.0426389	0.0747629	0.0750946		844.6	0.72617	0.742767	0.986635	0.941574	833	0.740817	0.982199		54	0.260465	0.198807	0.241382
54.2	0.044867	0.043933	0.0437943	0.0428159	0.0754366	0.0754562		844.8	0.72636	0.74253	0.987193	0.942163	833.2	0.740467	0.982553		54.2	0.260833	0.199633	0.242086
54.4	0.0446002	0.0437611	0.0445811	0.0434719	0.0758269	0.075464		845	0.725825	0.743946	0.98698	0.941495	833.4	0.740548	0.982013		54.4	0.261155	0.197549	0.241465
54.6	0.0449569	0.0452056	0.0442329	0.0436042	0.076406	0.0763628		845.2	0.725276	0.744042	0.987515	0.941156	833.6	0.740411	0.982116		54.6	0.262239	0.197115	0.241706
54.8	0.0446673	0.0452816	0.0434296	0.0435123	0.0770463	0.0768211		845.4	0.725616	0.743541	0.987528	0.941931	833.8	0.740172	0.981912		54.8	0.261912	0.19839	0.24174
55	0.0459529	0.04581	0.0439917	0.0435134	0.0774984	0.0762177		845.6	0.724537	0.74424	0.98742	0.94166	834	0.740354	0.982094		55	0.262883	0.197419	0.24174
55.2	0.0459031	0.0455856	0.0446011	0.0431517	0.077993	0.0775067		845.8	0.725266	0.743669	0.98775	0.941736	834.2	0.739356	0.982804		55.2	0.262484	0.198067	0.243448
55.4	0.0460657	0.0460816	0.0449675	0.0441884	0.0785603	0.0772294		846	0.725343	0.743273	0.987625	0.941539	834.4	0.740541	0.982228		55.4	0.262282	0.198266	0.241687
55.6	0.0470048	0.0456919	0.0451483	0.0444564	0.0785879	0.0773337		846.2	0.724609	0.742427	0.98692	0.941492	834.6	0.740569	0.983008		55.6	0.262311	0.199065	0.242439
55.8	0.0470214	0.0457297	0.0446385	0.0443892	0.0791499	0.0785108		846.4	0.724917	0.742923	0.987483	0.941632	834.8	0.74087	0.982498		55.8	0.262565	0.198709	0.241629
56	0.0469093	0.0465073	0.0455631	0.0445505	0.0798216	0.0786916		846.6	0.725494	0.74355	0.987569	0.942083	835	0.741168	0.982282		56	0.262075	0.198533	0.241114
56.2	0.0475482	0.0464965	0.0448708	0.0445587	0.0797842	0.0792244		846.8	0.725886	0.743433	0.986737	0.941808	835.2	0.74129	0.981476		56.2	0.26085	0.198375	0.240186
56.4	0.0478334	0.0461426	0.0447735	0.0452836	0.0798287	0.0796501		847	0.72584	0.744033	0.986891	0.941362	835.4	0.741246	0.981642		56.4	0.261052	0.197329	0.240396
56.6	0.048432	0.046268	0.0452622	0.0458867	0.0805655	0.079752		847.2	0.725977	0.744075	0.987535	0.942061	835.6	0.741308	0.981663		56.6	0.261558	0.197986	0.240355
56.8	0.0489262	0.0470413	0.0446131	0.0456875	0.0808272	0.0791202		847.4	0.726134	0.74374	0.986718	0.942175	835.8	0.741343	0.981997		56.8	0.260583	0.198435	0.240654
57	0.049063	0.0477071	0.0453455	0.0456803	0.0803463	0.0797725		847.6	0.725978	0.743578	0.986979	0.940639	836	0.741389	0.982192		57	0.261001	0.197061	0.240803
57.2	0.0489307	0.0480396	0.0459251	0.0462438	0.080574	0.0797505		847.8	0.726953	0.743814	0.986703	0.941685	836.2	0.741413	0.981668		57.2	0.25975	0.19787	0.240256
57.4	0.049609	0.048517	0.0459957	0.0468379	0.0809037	0.0803341		848	0.726543	0.743864	0.987133	0.941828	836.4	0.741305	0.981237		57.4	0.26059	0.197963	0.239932
57.6	0.0497435	0.0490843	0.0467092	0.0467286	0.0810122	0.0803102		848.2	0.727066	0.743824	0.986649	0.941863	836.6	0.741497	0.981489		57.6	0.259583	0.198039	0.239992
57.8	0.0499163	0.0490122	0.0463079	0.047482	0.0808466	0.0810599		848.4	0.726559	0.743952	0.986436	0.941405	836.8	0.741348	0.98108		57.8	0.259877	0.197453	0.239732
58	0.0508443	0.0496184	0.0474157	0.0473757	0.0801774	0.0809545		848.6	0.725937	0.743952	0.98671	0.941396	837	0.741496	0.981106		58	0.260773	0.197444	0.23961
58.2	0.0501369	0.0499006	0.0475887	0.0476995	0.0810847	0.0812327		848.8	0.725972	0.744198	0.986768	0.941987	837.2	0.74161	0.981093		58.2	0.260796	0.197789	0.239483
58.4	0.0504652	0.0510004	0.0477062	0.0478504	0.0812231	0.0818689		849	0.726635	0.744752	0.986727	0.941514	837.4	0.742234	0.981326		58.4	0.260092	0.196762	0.239092
58.6	0.0505122	0.0514703	0.0476139	0.0474819	0.0816128	0.0829256		849.2	0.726661	0.744458	0.986393	0.942121	837.6	0.741518	0.981073		58.6	0.259732	0.197663	0.239555
58.8	0.0503774	0.051548	0.0477764	0.0472389	0.0818567	0.0828304		849.4	0.726703	0.74384	0.985852	0.942161	837.8	0.741664	0.981068		58.8	0.259149	0.198321	0.239404
59	0.0506495	0.0516322	0.0488564	0.0472258	0.0816035	0.0832636		849.6	0.726839	0.744024	0.986441	0.941926	838	0.741473	0.981866		59	0.259602	0.197902	0.240393
59.2	0.050509	0.0526219	0.0486481	0.0475023	0.081357	0.083783		849.8	0.726864	0.744003	0.98676	0.941814	838.2	0.741363	0.98162		59.2	0.259895	0.197811	0.240257
59.4	0.0516375	0.0531503	0.0481305	0.048376	0.0811751	0.0836443		850	0.726877	0.742942	0.986504	0.942423	838.4	0.742285	0.981468		59.4	0.259627	0.199481	0.239183
59.6	0.051322	0.052409	0.0485169	0.0482089	0.0812582	0.0832503		850.2	0.726684	0.743423	0.98623	0.94196	838.6	0.741755	0.981866		59.6	0.259546	0.198538	0.240112
59.8	0.0519487	0.0518319	0.0478423	0.0480437	0.0821762	0.0839359		850.4	0.726986	0.74358	0.986984	0.942573	838.8	0.741304	0.980294		59.8	0.259999	0.198993	0.23899
60	0.0527794	0.0525662	0.0480325	0.0489515	0.0826176	0.0836436		850.6	0.727556	0.743976	0.986523	0.942815	839	0.742077	0.980682		60	0.258967	0.198839	0.238605
60.2	0.0529179	0.0524757	0.047868	0.0490933	0.0826303	0.0835658		850.8	0.726751	0.744065	0.986103	0.942534	839.2	0.741657	0.980384		60.2	0.259353	0.198469	0.238728
60.4	0.0531541	0.0521868	0.0477746	0.0492344	0.0835405	0.0838147		851	0.727268	0.743813	0.986973	0.942945	839.4	0.741368	0.980638		60.4	0.259705	0.199132	0.23927
60.6	0.0531245	0.0528405	0.0484532	0.0493066	0.083502	0.0837745		851.2	0.726503	0.74347	0.986638	0.943171	839.6	0.741969	0.980657		60.6	0.260135	0.199701	0.238688
60.8	0.0532573	0.0531513	0.0482091	0.0492765	0.0836994	0.0842672		851.4	0.727038	0.742792	0.98637	0.943085	839.8	0.741489	0.980811		60.8	0.259332	0.200293	0.239323
61	0.053208	0.0537793	0.0484499	0.0498069	0.0836463	0.0849242		851.6	0.72725	0.741901	0.987039	0.94333	840	0.741336	0.980485		61	0.259789	0.20143	0.239149
61.2	0.0532441	0.0543447	0.048429	0.0502584	0.0853253	0.0845514		851.8	0.727482	0.742355	0.986557	0.943644	840.2	0.741188	0.980482		61.2	0.259075	0.201289	0.239294
61.4	0.0537585	0.0538901	0.048703	0.0501215	0.0852247	0.0858772		852	0.727356	0.742089	0.986979	0.9431	840.4	0.741203	0.980568		61.4	0.259622	0.201011	0.239365
61.6	0.0535233	0.0543287	0.0493661	0.0506073	0.0855974	0.0861078		852.2	0.72682	0.741999	0.986523	0.943079	840.6	0.74066	0.980147		61.6	0.259703	0.201079	0.239487
61.8	0.0536205	0.0542011	0.0494761	0.0509928	0.0852823	0.0862795		852.4	0.72654	0.741902	0.986537	0.942946	840.8	0.740985	0.980099		61.8	0.259997	0.201044	0.239114
62	0.0540907	0.0553083	0.0504713	0.0510016	0.0852285	0.086192		852.6	0.726332	0.741859	0.98699	0.943075	841	0.741574	0.980695		62	0.260658	0.201216	0.239121
62.2	0.0541259	0.0562209	0.0499723	0.0513944	0.0865843	0.0867394		852.8	0.727467	0.742094	0.986481	0.943265	841.2	0.741705	0.980851		62.2	0.259014	0.20117	0.239147
62.4	0.0540641	0.0569426	0.0508264	0.0509918	0.0866399	0.0870279		853	0.727581	0.741853	0.986172	0.942836	841.4	0.741248	0.980158		62.4	0.258591	0.200982	0.23891
62.6	0.0545807	0.0567424	0.0512361	0.0511927	0.0867726	0.0872695		853.2	0.726846	0.74261	0.986281	0.942599	841.6	0.741328	0.980734		62.6	0.259434	0.199989	0.239406
62.8	0.0544187	0.0575325	0.0517605	0.0511445	0.0868368	0.0867177		853.4	0.726327	0.74279	0.986624	0.941987	841.8	0.741761	0.980537		62.8	0.260298	0.199198	0.238776
63	0.0547884	0.0585626	0.0520519	0.0517048	0.0864699	0.0874936		853.6	0.726486	0.743541	0.986692	0.942128	842	0.741781	0.9809		63	0.260206	0.198587	0.23912
63.2	0.0561214	0.0595248	0.051868	0.0517663	0.0870579	0.087259		853.8	0.725354	0.743516	0.986823	0.941678	842.2	0.741747	0.980787		63.2	0.261469	0.198162	0.23904
63.4	0.0565795	0.0585381	0.0526515	0.0520326	0.0870212	0.0870312		854	0.72565	0.74334	0.986781	0.941549	842.4	0.741687	0.980767		63.4	0.261131	0.198209	0.23908
63.6	0.0562603	0.0585017	0.053528	0.0529804	0.0877228	0.0864868		854.2	0.725918	0.744131	0.98632	0.941203	842.6	0.741576	0.98053		63.6	0.260403	0.197073	0.238954
63.8	0.0571378	0.0581035	0.053143	0.0529781	0.0883253	0.0871607		854.4	0.725899	0.744379	0.986949	0.941493	842.8	0.742239	0.979579		63.8	0.26105	0.197115	0.23734
64	0.0567968	0.0585518	0.053256	0.0538092	0.0877415	0.0877671		854.6	0.725809	0.744988	0.986908	0.94084	843	0.742363	0.980326		64	0.261099	0.195852	0.237963
64.2	0.0567258	0.0584763	0.0541491	0.053439	0.0881142	0.087681		854.8	0.725828	0.744732	0.986854	0.940544	843.2	0.741982	0.980233		64.2	0.261026	0.195812	0.238251
64.4	0.0569217	0.0586264	0.0548174	0.0534617	0.0879437	0.0879753		855	0.725804	0.744389	0.987732	0.941207	843.4	0.742208	0.980519		64.4	0.261927	0.196818	0.238311
64.6	0.0568006	0.0588225	0.0552311	0.0544193	0.0876513	0.088014		855.2	0.725377	0.744577	0.987722	0.941041	843.6	0.742552	0.980261		64.6	0.262345	0.196464	0.237709
64.8	0.0567413	0.0580854	0.0549639	0.0538419	0.0881036	0.0886313		855.4	0.725962	0.744268	0.988193	0.941301	843.8	0.742524	0.980169		64.8	0.262231	0.197034	0.237646
65	0.0571465	0.0587261	0.0549417	0.0539472	0.0878494	0.0891252		855.6	0.726241	0.744484	0.987976	0.941934	844	0.742482	0.979929		65	0.261735	0.19745	0.237448
65.2	0.0568468	0.0582971	0.0547457	0.0538779	0.0886368	0.0891358		855.8	0.725645	0.744185	0.987636	0.941794	844.2	0.743367	0.980387		65.2	0.261991	0.197609	0.23702
65.4	0.0565622	0.0580209	0.0543516	0.05377	0.08814	0.0902192		856	0.725974	0.743505	0.987391	0.941674	844.4	0.743343	0.979929		65.4	0.261417	0.198169	0.236586
65.6	0.0566569	0.0587341	0.0547111	0.0547967	0.0882347	0.0897025		856.2	0.725859	0.743973	0.987215	0.942302	844.6	0.743277	0.980006		65.6	0.261356	0.198329	0.236729
65.8	0.057067	0.0587667	0.0544219	0.054867	0.0885369	0.0895743		856.4	0.726144	0.743627	0.986862	0.942573	844.8	0.744252	0.980169		65.8	0.260719	0.198946	0.235917
66	0.0575108	0.0595053	0.0544325	0.0553109	0.0898006	0.0901537		856.6	0.726317	0.743302	0.987103	0.942775	845	0.743689	0.980401		66	0.260785	0.199474	0.236711
66.2	0.0578606	0.0599346	0.0540643	0.054968	0.0900561	0.0905917		856.8	0.726851	0.743643	0.987369	0.94236	845.2	0.743231	0.98064		66.2	0.260518	0.198717	0.23741
66.4	0.0579353	0.0597862	0.0543836	0.0551723	0.0902494	0.0908709		857	0.726722	0.743968	0.987987	0.942484	845.4	0.742564	0.979853		66.4	0.261266	0.198516	0.23729
66.6	0.0587759	0.060528	0.0548188	0.0552918	0.0906508	0.0904936		857.2	0.726066	0.744818	0.987934	0.941984	845.6	0.742623	0.98074		66.6	0.261868	0.197166	0.238117
66.8	0.0581116	0.061072	0.0548772	0.0555801	0.0907363	0.091342		857.4	0.72567	0.744867	0.98734	0.941778	845.8	0.742307	0.980275		66.8	0.26167	0.196912	0.237968
67	0.0588386	0.0622863	0.0551844	0.0564508	0.0915102	0.0920739		857.6	0.725985	0.744254	0.986903	0.941555	846	0.742156	0.981002		67	0.260917	0.1973	0.238846
67.2	0.0595473	0.0614502	0.0557594	0.0562187	0.0923079	0.0916558		857.8	0.726283	0.743844	0.986721	0.941087	846.2	0.742377	0.980261		67.2	0.260438	0.197244	0.237884
67.4	0.0599318	0.0611439	0.0560275	0.057122	0.0930294	0.0919309		858	0.72604	0.744651	0.986426	0.941149	846.4	0.741794	0.98032		67.4	0.260387	0.196498	0.238525
67.6	0.0593855	0.0617453	0.0564861	0.0578889	0.0936896	0.0925544		858.2	0.727094	0.744536	0.986167	0.940831	846.6	0.741662	0.980293		67.6	0.259072	0.196294	0.238631
67.8	0.0599012	0.0614247	0.056509	0.0578459	0.0929618	0.0933002		858.4	0.726506	0.745048	0.986662	0.939903	846.8	0.74154	0.980345		67.8	0.260155	0.194855	0.238805
68	0.0598829	0.0617176	0.057016	0.0587258	0.0936802	0.0932504		858.6	0.726607	0.74468	0.986511	0.939906	847	0.741399	0.980632		68	0.259903	0.195226	0.239233
68.2	0.0605047	0.0626114	0.0581813	0.0577412	0.0940402	0.0939818		858.8	0.727145	0.74425	0.986668	0.9397	847.2	0.741254	0.980183		68.2	0.259523	0.19545	0.23893
68.4	0.0608421	0.0628395	0.0584039	0.0581617	0.0939777	0.0937865		859	0.726498	0.744229	0.987235	0.940829	847.4	0.741148	0.98079		68.4	0.260737	0.1966	0.239642
68.6	0.0607614	0.0628783	0.0584484	0.0588419	0.0944328	0.0939667		859.2	0.726311	0.744838	0.987694	0.940123	847.6	0.741179	0.980724		68.6	0.261383	0.195286	0.239545
68.8	0.0611357	0.0631487	0.0585464	0.0583845	0.0944433	0.0947342		859.4	0.726719	0.743761	0.987065	0.939704	847.8	0.741535	0.980899		68.8	0.260345	0.195942	0.239365
69	0.061908	0.0632548	0.0593264	0.0587127	0.094656	0.094616		859.6	0.726429	0.743697	0.987036	0.940468	848	0.741989	0.980615		69	0.260608	0.196771	0.238626
69.2	0.0612365	0.0634013	0.0588213	0.058434	0.0955243	0.0938706		859.8	0.725862	0.742998	0.986805	0.939705	848.2	0.742048	0.980563		69.2	0.260943	0.196707	0.238516
69.4	0.0623046	0.0640186	0.0589322	0.0580979	0.094832	0.0942504		860	0.726161	0.743494	0.986478	0.940302	848.4	0.742006	0.980286		69.4	0.260318	0.196808	0.23828
69.6	0.0624365	0.0644775	0.0593464	0.0586337	0.0946938	0.094235		860.2	0.726253	0.743619	0.98677	0.94097	848.6	0.74216	0.980969		69.6	0.260517	0.197352	0.238809
69.8	0.0625322	0.0644754	0.059206	0.0585284	0.0960174	0.0946082		860.4	0.726022	0.743148	0.986901	0.941461	848.8	0.742337	0.980825		69.8	0.260879	0.198312	0.238489
70	0.0631479	0.0644954	0.0594884	0.0586622	0.0960574	0.095145		860.6	0.726408	0.74242	0.987359	0.941414	849	0.742016	0.980679		70	0.260951	0.198994	0.238663
70.2	0.0633183	0.064669	0.0600657	0.0584016	0.0958038	0.0952016		860.8	0.726094	0.742767	0.987974	0.941721	849.2	0.741945	0.980576		70.2	0.261879	0.198954	0.238632
70.4	0.0635657	0.0655118	0.0603601	0.0590123	0.0963151	0.0950832		861	0.725932	0.742871	0.988021	0.942075	849.4	0.74239	0.980398		70.4	0.262089	0.199203	0.238008
70.6	0.0638769	0.0653459	0.0605771	0.0590001	0.0961426	0.0953273		861.2	0.725923	0.743247	0.987802	0.941644	849.6	0.742682	0.980363		70.6	0.261879	0.198397	0.237681
70.8	0.0637218	0.0646095	0.0604023	0.0596925	0.0958449	0.0955058		861.4	0.726252	0.742838	0.987601	0.941436	849.8	0.742755	0.980404		70.8	0.261349	0.198598	0.237649
71	0.0643524	0.0650157	0.0610626	0.0598494	0.0974219	0.0954924		861.6	0.726196	0.74322	0.987603	0.941449	850	0.743133	0.980606		71	0.261407	0.198229	0.237473
71.2	0.0646188	0.064348	0.0613051	0.0599756	0.0969389	0.0953997		861.8	0.726093	0.742639	0.98709	0.941633	850.2	0.742921	0.980024		71.2	0.260997	0.198994	0.237104
71.4	0.0650521	0.064638	0.0611228	0.0611257	0.0971564	0.0961614		862	0.725813	0.743115	0.987657	0.942285	850.4	0.742598	0.979847		71.4	0.261844	0.199169	0.237249
71.6	0.064196	0.0651733	0.0614698	0.0607235	0.0969665	0.0970888		862.2	0.726887	0.743043	0.987815	0.941458	850.6	0.742691	0.979499		71.6	0.260929	0.198416	0.236807
71.8	0.0648979	0.0657777	0.0607634	0.0614228	0.0967277	0.0970471		862.4	0.726808	0.743317	0.986978	0.941504	850.8	0.742959	0.979823		71.8	0.260169	0.198188	0.236864
72	0.0646062	0.0660442	0.0611998	0.0618874	0.0978545	0.0971762		862.6	0.727046	0.74345	0.987533	0.942261	851	0.742771	0.979411		72	0.260487	0.198811	0.236641
72.2	0.0652467	0.0667235	0.0614012	0.0613923	0.0980527	0.0980763		862.8	0.72765	0.743685	0.988385	0.941665	851.2	0.741882	0.980183		72.2	0.260735	0.19798	0.238301
72.4	0.0646747	0.0673508	0.0612052	0.0622115	0.0983324	0.0974994		863	0.727338	0.743388	0.987895	0.941755	851.4	0.742339	0.980392		72.4	0.260558	0.198366	0.238053
72.6	0.0642905	0.0672514	0.0618349	0.0628955	0.0983999	0.098536		863.2	0.726903	0.743422	0.987734	0.941172	851.6	0.742268	0.980386		72.6	0.260832	0.19775	0.238118
72.8	0.0647231	0.067235	0.0619812	0.0623432	0.0984019	0.0981892		863.4	0.727325	0.743091	0.987526	0.940145	851.8	0.742424	0.980259		72.8	0.260201	0.197054	0.237835
73	0.0649909	0.0671428	0.0622176	0.0619681	0.0992485	0.0980421		863.6	0.726885	0.743531	0.987974	0.941001	852	0.741833	0.980344		73	0.261089	0.19747	0.238512
73.2	0.0652593	0.0671485	0.0616545	0.0624557	0.0989788	0.0985229		863.8	0.72691	0.743928	0.987706	0.941068	852.2	0.74137	0.980266		73.2	0.260796	0.19714	0.238896
73.4	0.065642	0.0674918	0.0624873	0.0629934	0.0988574	0.0989311		864	0.726859	0.743988	0.987432	0.941448	852.4	0.741663	0.98098		73.4	0.260573	0.19746	0.239317
73.6	0.0656112	0.0677958	0.06305	0.0633383	0.0995383	0.099798		864.2	0.72688	0.743677	0.987392	0.941311	852.6	0.741432	0.981439		73.6	0.260512	0.197634	0.240007
73.8	0.065739	0.0675373	0.0634385	0.0639373	0.100528	0.0996807		864.4	0.726813	0.743314	0.988066	0.941709	852.8	0.742074	0.981165		73.8	0.261253	0.198395	0.239091
74	0.0665138	0.0673783	0.0636119	0.0639568	0.10032	0.0995939		864.6	0.726579	0.743329	0.987471	0.941632	853	0.741512	0.98145		74	0.260892	0.198302	0.239938
74.2	0.0665344	0.0681616	0.0642445	0.0643015	0.100519	0.0996682		864.8	0.72612	0.743883	0.987766	0.941447	853.2	0.741919	0.981472		74.2	0.261645	0.197564	0.239553
74.4	0.0666796	0.068016	0.0640268	0.0654329	0.100589	0.099661		865	0.726984	0.744614	0.987902	0.941527	853.4	0.742444	0.981877		74.4	0.260918	0.196913	0.239433
74.6	0.0668723	0.0676259	0.0637587	0.0652222	0.100805	0.100433		865.2	0.727019	0.744475	0.98801	0.941178	853.6	0.741192	0.98144		74.6	0.26099	0.196703	0.240248
74.8	0.0672795	0.0681155	0.0644496	0.0651495	0.101056	0.0994895		865.4	0.726742	0.744261	0.987755	0.940687	853.8	0.741577	0.981871		74.8	0.261013	0.196427	0.240293
75	0.0677105	0.0697054	0.0648978	0.0651314	0.101321	0.100102		865.6	0.72647	0.744559	0.987666	0.941002	854	0.741956	0.981942		75	0.261196	0.196442	0.239986
75.2	0.0673679	0.0693349	0.0652556	0.0660746	0.100652	0.100231		865.8	0.726299	0.743787	0.987439	0.941193	854.2	0.741428	0.981107		75.2	0.26114	0.197406	0.239679
75.4	0.0678543	0.0705831	0.0651147	0.0660749	0.101796	0.100841		866	0.726896	0.744091	0.988391	0.94148	854.4	0.741184	0.981476		75.4	0.261495	0.197388	0.240291
75.6	0.0677641	0.0715739	0.0652753	0.065744	0.101714	0.101041		866.2	0.726902	0.744079	0.987568	0.941442	854.6	0.741214	0.981474		75.6	0.260666	0.197362	0.240259
75.8	0.0680832	0.0716209	0.0647867	0.0661888	0.102087	0.100709		866.4	0.727234	0.744214	0.987505	0.941369	854.8	0.741619	0.980928		75.8	0.260271	0.197154	0.23931
76	0.0676302	0.072706	0.0652276	0.0657205	0.102616	0.101315		866.6	0.726774	0.744449	0.988586	0.94185	855	0.741163	0.981086		76	0.261812	0.1974	0.239923
76.2	0.0680697	0.0731496	0.0651889	0.0661071	0.103274	0.10076		866.8	0.727379	0.743712	0.988121	0.941492	855.2	0.741022	0.981449		76.2	0.260742	0.19778	0.240427
76.4	0.0673717	0.0735156	0.0656058	0.0664543	0.103217	0.100982		867	0.72688	0.743345	0.987831	0.941305	855.4	0.741528	0.980422		76.4	0.260951	0.19796	0.238894
76.6	0.067535	0.0733772	0.0655969	0.0662716	0.103802	0.100578		867.2	0.726974	0.743505	0.988157	0.94152	855.6	0.740875	0.980306		76.6	0.261184	0.198015	0.239431
76.8	0.0684134	0.0730872	0.0655271	0.0659683	0.104505	0.10101		867.4	0.727309	0.743972	0.988534	0.941397	855.8	0.74127	0.980786		76.8	0.261225	0.197425	0.239516
77	0.0691069	0.0737799	0.0658106	0.0664854	0.105012	0.101325		867.6	0.727103	0.743487	0.988049	0.942286	856	0.740678	0.980271		77	0.260946	0.198799	0.239593
77.2	0.0686516	0.0736268	0.0661966	0.0672064	0.105566	0.101684		867.8	0.727358	0.744035	0.98784	0.942445	856.2	0.74117	0.980429		77.2	0.260482	0.198411	0.239259
77.4	0.068843	0.0743689	0.066627	0.0676969	0.105052	0.10126		868	0.727175	0.743419	0.987657	0.941946	856.4	0.74135	0.980521		77.4	0.260482	0.198528	0.239171
77.6	0.0695218	0.0741957	0.0669314	0.06803	0.105185	0.102227		868.2	0.727495	0.742803	0.9872	0.941929	856.6	0.741089	0.980161		77.6	0.259705	0.199126	0.239071
77.8	0.0688794	0.0743542	0.0669386	0.0683495	0.106059	0.102089		868.4	0.727481	0.742499	0.987396	0.942723	856.8	0.741503	0.980028		77.8	0.259915	0.200224	0.238525
78	0.0700372	0.074881	0.0667816	0.0681815	0.106251	0.102669		868.6	0.727306	0.743508	0.986656	0.941532	857	0.741049	0.980859		78	0.25935	0.198024	0.23981
78.2	0.0700499	0.0751311	0.0673927	0.0687129	0.105735	0.103538		868.8	0.727215	0.743047	0.987055	0.941834	857.2	0.741829	0.980737		78.2	0.259841	0.198787	0.238908
78.4	0.0702543	0.0748486	0.0674521	0.0692814	0.106574	0.104344		869	0.727671	0.742503	0.986883	0.941634	857.4	0.741992	0.980557		78.4	0.259212	0.199131	0.238565
78.6	0.0711565	0.0756148	0.0679584	0.0693108	0.106667	0.104837		869.2	0.727148	0.743017	0.986631	0.941343	857.6	0.741859	0.980633		78.6	0.259483	0.198326	0.238774
78.8	0.0721775	0.0760688	0.0679217	0.069976	0.106549	0.105073		869.4	0.727085	0.742848	0.986688	0.941383	857.8	0.742836	0.98099		78.8	0.259604	0.198534	0.238154
79	0.0722326	0.0763968	0.0685854	0.0705085	0.106509	0.105447		869.6	0.727136	0.742712	0.986915	0.941394	858	0.742361	0.980558		79	0.259779	0.198682	0.238197
79.2	0.0721907	0.0759193	0.0681339	0.0708289	0.106687	0.106118		869.8	0.726813	0.742868	0.986732	0.941241	858.2	0.741731	0.980943		79.2	0.259919	0.198373	0.239211
79.4	0.0726858	0.0770103	0.0682814	0.0708106	0.107178	0.106902		870	0.726684	0.742526	0.987284	0.941349	858.4	0.741939	0.981435		79.4	0.2606	0.198822	0.239496
79.6	0.0730652	0.0763719	0.0682783	0.0711478	0.106425	0.107671		870.2	0.726826	0.742828	0.987317	0.941277	858.6	0.741864	0.980643		79.6	0.260491	0.198449	0.238779
79.8	0.0729023	0.0760958	0.0689308	0.0711751	0.107469	0.107832		870.4	0.726999	0.74344	0.987593	0.940934	858.8	0.741896	0.980222		79.8	0.260595	0.197494	0.238326
80	0.072944	0.0765168	0.0689536	0.0719488	0.107464	0.108059		870.6	0.726676	0.743087	0.98806	0.941076	859	0.74153	0.98075		80	0.261385	0.197989	0.23922
80.2	0.0739054	0.0763344	0.0695935	0.0723736	0.108109	0.107547		870.8	0.727579	0.743259	0.987897	0.940999	859.2	0.74132	0.979905		80.2	0.260319	0.197739	0.238585
80.4	0.0741767	0.0764609	0.0691393	0.0720694	0.108743	0.108337		871	0.727363	0.74403	0.98857	0.940507	859.4	0.740912	0.98023		80.4	0.261207	0.196477	0.239318
80.6	0.0741389	0.0765904	0.0692554	0.0718152	0.109332	0.108622		871.2	0.727431	0.743998	0.988504	0.941435	859.6	0.74143	0.980512		80.6	0.261073	0.197438	0.239082
80.8	0.0747844	0.076676	0.0705492	0.0720469	0.109459	0.109146		871.4	0.727248	0.743774	0.988532	0.941773	859.8	0.741861	0.980932		80.8	0.261284	0.198	0.23907
81	0.0745687	0.0775032	0.0706449	0.0722312	0.109187	0.109194		871.6	0.727374	0.743765	0.988111	0.941375	860	0.741675	0.980503		81	0.260737	0.197609	0.238828
81.2	0.0743586	0.0773059	0.0705359	0.0728091	0.109513	0.10906		871.8	0.727695	0.743649	0.988215	0.941161	860.2	0.741784	0.980867		81.2	0.260519	0.197512	0.239083
81.4	0.0751058	0.0778692	0.0713926	0.0730325	0.108274	0.109079		872	0.727693	0.743278	0.988561	0.941235	860.4	0.741512	0.980771		81.4	0.260868	0.197957	0.23926
81.6	0.0749172	0.0780102	0.0717395	0.0722828	0.109382	0.110051		872.2	0.728035	0.743135	0.988326	0.941176	860.6	0.741332	0.981053		81.6	0.26029	0.198042	0.239721
81.8	0.0745967	0.077915	0.072201	0.0723962	0.109699	0.110179		872.4	0.727272	0.7437	0.988816	0.94099	860.8	0.741734	0.98144		81.8	0.261543	0.197289	0.239706
82	0.0755111	0.0784183	0.0725662	0.0727988	0.109732	0.11033		872.6	0.7268	0.744368	0.988658	0.940167	861	0.741669	0.981854		82	0.261857	0.195799	0.240185
82.2	0.0752294	0.0789067	0.0730222	0.0730624	0.109729	0.111037		872.8	0.726662	0.743151	0.98864	0.940516	861.2	0.741604	0.981322		82.2	0.261978	0.197365	0.239718
82.4	0.0758038	0.0788131	0.0730202	0.0737716	0.110695	0.110992		873	0.727062	0.743201	0.988405	0.940424	861.4	0.742227	0.981239		82.4	0.261343	0.197224	0.239012
82.6	0.076186	0.0799476	0.0729591	0.0740922	0.110273	0.110208		873.2	0.726949	0.743876	0.987926	0.940159	861.6	0.742573	0.981291		82.6	0.260976	0.196283	0.238717
82.8	0.0763098	0.0801734	0.0728061	0.0740654	0.111396	0.110619		873.4	0.726939	0.743146	0.988057	0.940434	861.8	0.742412	0.980801		82.8	0.261118	0.197288	0.238389
83	0.0766655	0.0801062	0.073177	0.0740882	0.111461	0.109609		873.6	0.726628	0.742994	0.987778	0.93995	862	0.741733	0.980309		83	0.261151	0.196956	0.238576
83.2	0.0763937	0.0804053	0.0724326	0.0738732	0.111036	0.110447		873.8	0.726578	0.743074	0.987034	0.939812	862.2	0.741561	0.980497		83.2	0.260456	0.196739	0.238936
83.4	0.0768582	0.0804058	0.0725046	0.0744699	0.111351	0.110849		874	0.726188	0.742956	0.987901	0.93992	862.4	0.741448	0.980431		83.4	0.261713	0.196964	0.238983
83.6	0.0770826	0.0801765	0.0726835	0.0745282	0.111339	0.110464		874.2	0.727163	0.743421	0.987477	0.940217	862.6	0.740965	0.979504		83.6	0.260314	0.196796	0.238538
83.8	0.0770088	0.0806927	0.0733498	0.0747549	0.11292	0.110148		874.4	0.726973	0.743625	0.987299	0.940061	862.8	0.741066	0.979717		83.8	0.260326	0.196436	0.238651
84	0.077425	0.0808184	0.0725131	0.0748806	0.11282	0.110934		874.6	0.727316	0.742446	0.98707	0.940007	863	0.741235	0.979491		84	0.259754	0.197561	0.238256
84.2	0.0777458	0.0817742	0.0728643	0.0746951	0.113256	0.110645		874.8	0.727441	0.743269	0.986711	0.940498	863.2	0.740517	0.979131		84.2	0.25927	0.197229	0.238614
84.4	0.0774562	0.0812702	0.0720077	0.0748989	0.114123	0.111198		875	0.726967	0.743538	0.98707	0.940308	863.4	0.739902	0.980003		84.4	0.260103	0.19677	0.240101
84.6	0.0775928	0.0820523	0.0735998	0.0750503	0.113776	0.111759		875.2	0.72711	0.742977	0.987	0.941134	863.6	0.741259	0.979764		84.6	0.25989	0.198157	0.238505
84.8	0.0774957	0.0821588	0.0737734	0.0753876	0.113579	0.111249		875.4	0.726982	0.743321	0.986911	0.940831	863.8	0.740626	0.979881		84.8	0.259928	0.19751	0.239255
85	0.0777394	0.0825242	0.0734014	0.0755507	0.113883	0.112061		875.6	0.727159	0.743798	0.986702	0.940722	864	0.740935	0.979705		85	0.259543	0.196924	0.23877
85.2	0.0780905	0.0827943	0.0737523	0.0756037	0.113868	0.112088		875.8	0.727201	0.743708	0.987903	0.941137	864.2	0.740215	0.979941		85.2	0.260703	0.197428	0.239726
85.4	0.0780428	0.0827221	0.0748012	0.0756006	0.113539	0.112849		876	0.726876	0.74366	0.988389	0.941134	864.4	0.74072	0.979664		85.4	0.261513	0.197474	0.238944
85.6	0.0783971	0.0828474	0.0742295	0.0760271	0.11413	0.113739		876.2	0.726469	0.744602	0.988436	0.940699	864.6	0.740715	0.979763		85.6	0.261966	0.196097	0.239048
85.8	0.0786032	0.083115	0.0754535	0.0764853	0.11405	0.113762		876.4	0.725791	0.745172	0.988928	0.940588	864.8	0.740636	0.979334		85.8	0.263137	0.195416	0.238698
86	0.0787221	0.0840682	0.0752908	0.0770811	0.114834	0.114645		876.6	0.726509	0.744972	0.988389	0.940892	865	0.741414	0.97958		86	0.261881	0.19592	0.238167
86.2	0.078734	0.0838706	0.0753802	0.0765654	0.115442	0.114678		876.8	0.72652	0.744878	0.988128	0.940541	865.2	0.741306	0.979479		86.2	0.261608	0.195663	0.238174
86.4	0.0793886	0.0841894	0.0757689	0.0765717	0.115929	0.114791		877	0.726235	0.745408	0.988369	0.940634	865.4	0.742047	0.979776		86.4	0.262134	0.195226	0.237729
86.6	0.0792668	0.0847277	0.0757992	0.0766876	0.116312	0.114979		877.2	0.725769	0.744897	0.987817	0.940392	865.6	0.742159	0.979464		86.6	0.262048	0.195495	0.237304
86.8	0.0798219	0.0848106	0.0763808	0.0763421	0.116737	0.115423		877.4	0.726333	0.745439	0.987698	0.940475	865.8	0.742449	0.980063		86.8	0.261365	0.195036	0.237613
87	0.0810188	0.0851754	0.076302	0.0769558	0.116689	0.115072		877.6	0.725777	0.74561	0.987347	0.939969	866	0.742078	0.97978		87	0.261571	0.19436	0.237703
87.2	0.0806338	0.0855673	0.0762943	0.0772295	0.115704	0.116154		877.8	0.726731	0.745657	0.987791	0.940561	866.2	0.74262	0.980138		87.2	0.26106	0.194905	0.237518
87.4	0.0816	0.0862771	0.0765703	0.0777281	0.11653	0.115615		878	0.72686	0.745914	0.988048	0.940675	866.4	0.743072	0.980617		87.4	0.261188	0.194761	0.237545
87.6	0.0815614	0.0863556	0.0770239	0.0778445	0.116985	0.115373		878.2	0.727628	0.746212	0.987475	0.941129	866.6	0.743464	0.980196		87.6	0.259847	0.194918	0.236732
87.8	0.0820895	0.0870948	0.0775409	0.0784654	0.117394	0.116064		878.4	0.727423	0.745949	0.987206	0.941425	866.8	0.743226	0.980771		87.8	0.259782	0.195476	0.237545
88	0.0821497	0.0873432	0.0772981	0.0784729	0.116774	0.11616		878.6	0.727222	0.74555	0.986368	0.941883	867	0.74352	0.980186		88	0.259145	0.196332	0.236666
88.2	0.0823843	0.0878312	0.0772079	0.0789959	0.117005	0.115872		878.8	0.727308	0.745825	0.987034	0.941645	867.2	0.742881	0.980512		88.2	0.259726	0.19582	0.237631
88.4	0.0825317	0.087546	0.0773201	0.0794566	0.118097	0.116695		879	0.726694	0.745761	0.987088	0.94147	867.4	0.743231	0.980254		88.4	0.260394	0.19571	0.237023
88.6	0.0827935	0.0881615	0.0783499	0.0797873	0.117312	0.116612		879.2	0.726781	0.745119	0.987022	0.941641	867.6	0.743327	0.980491		88.6	0.260241	0.196522	0.237164
88.8	0.0828731	0.088222	0.0782422	0.0804632	0.117527	0.116698		879.4	0.727327	0.745072	0.986956	0.941234	867.8	0.742489	0.980828		88.8	0.259629	0.196162	0.238339
89	0.0837709	0.0884441	0.07835	0.0804837	0.117978	0.116612		879.6	0.727069	0.744674	0.987591	0.9414	868	0.742405	0.980313		89	0.260523	0.196726	0.237907
89.2	0.0836849	0.0880871	0.0790122	0.0811148	0.117948	0.116968		879.8	0.727107	0.744504	0.988027	0.941252	868.2	0.742221	0.9807		89.2	0.260921	0.196749	0.238479
89.4	0.0841895	0.0876231	0.0788974	0.0820068	0.118282	0.116882		880	0.726966	0.744244	0.987776	0.940526	868.4	0.741954	0.980324		89.4	0.26081	0.196281	0.23837
89.6	0.0845768	0.0879605	0.0787999	0.0823416	0.118331	0.118286		880.2	0.72666	0.744798	0.987524	0.940537	868.6	0.741585	0.980247		89.6	0.260864	0.195739	0.238662
89.8	0.0841427	0.0880707	0.0793454	0.081492	0.119472	0.118612		880.4	0.726455	0.743742	0.987798	0.940496	868.8	0.741718	0.979864		89.8	0.261343	0.196754	0.238145
90	0.08432	0.0874881	0.0790101	0.0825333	0.120182	0.119171		880.6	0.727078	0.743837	0.987017	0.940226	869	0.74165	0.980562		90	0.25994	0.19639	0.238912
90.2	0.0843078	0.0879147	0.0798099	0.0820625	0.120383	0.118868		880.8	0.72569	0.743972	0.987472	0.940054	869.2	0.740967	0.980022		90.2	0.261782	0.196081	0.239055
90.4	0.0848039	0.0886247	0.0799732	0.0825991	0.120841	0.119816		881	0.725938	0.743215	0.987474	0.939887	869.4	0.741501	0.980549		90.4	0.261536	0.196672	0.239048
90.6	0.0848084	0.0883319	0.079919	0.0825654	0.121317	0.120334		881.2	0.726398	0.74285	0.987654	0.940309	869.6	0.741447	0.980582		90.6	0.261256	0.197459	0.239135
90.8	0.0853443	0.0885689	0.0803506	0.0826413	0.120916	0.120501		881.4	0.726832	0.743295	0.987934	0.9401	869.8	0.741628	0.980802		90.8	0.261103	0.196805	0.239175
91	0.0862275	0.0889283	0.0802039	0.0833818	0.1216	0.120133		881.6	0.726483	0.743509	0.988226	0.939836	870	0.741312	0.980006		91	0.261743	0.196327	0.238693
91.2	0.0859335	0.0895222	0.0806057	0.0831792	0.1207	0.120722		881.8	0.72719	0.742554	0.988394	0.940435	870.2	0.742007	0.981054		91.2	0.261204	0.197882	0.239047
91.4	0.0868271	0.0899258	0.0808247	0.0831426	0.121744	0.120173		882	0.72662	0.742363	0.987766	0.940097	870.4	0.742016	0.980972		91.4	0.261146	0.197734	0.238957
91.6	0.0868142	0.0899736	0.0814061	0.0831246	0.121667	0.120704		882.2	0.726407	0.743147	0.988239	0.940659	870.6	0.741552	0.980939		91.6	0.261832	0.197512	0.239387
91.8	0.0872687	0.0903283	0.0812494	0.0834874	0.121438	0.120758		882.4	0.726099	0.742847	0.987985	0.940617	870.8	0.741885	0.980799		91.8	0.261885	0.19777	0.238914
92	0.0870343	0.090492	0.0815023	0.0828499	0.121741	0.120654		882.6	0.725926	0.743003	0.988209	0.939879	871	0.742157	0.980504		92	0.262283	0.196876	0.238347
92.2	0.0872077	0.0907606	0.0811756	0.0833648	0.122139	0.121212		882.8	0.726529	0.742922	0.988574	0.939318	871.2	0.742348	0.980507		92.2	0.262044	0.196397	0.238159
92.4	0.0871987	0.0898916	0.0813795	0.0834855	0.121942	0.121649		883	0.726243	0.743582	0.988028	0.939624	871.4	0.741819	0.980167		92.4	0.261784	0.196042	0.238347
92.6	0.0874533	0.0906538	0.0819375	0.0834744	0.121698	0.121292		883.2	0.727242	0.743119	0.988161	0.939688	871.6	0.741404	0.980745		92.6	0.260919	0.196569	0.239341
92.8	0.0875148	0.0906684	0.0819637	0.0836059	0.121903	0.121739		883.4	0.72754	0.743136	0.987873	0.939015	871.8	0.741344	0.980744		92.8	0.260333	0.195879	0.2394
93	0.088024	0.0900079	0.0817594	0.0836281	0.122214	0.12124		883.6	0.727247	0.743937	0.98778	0.939321	872	0.741242	0.980387		93	0.260533	0.195384	0.239145
93.2	0.0880949	0.0901492	0.0822658	0.0841454	0.122543	0.121891		883.8	0.728189	0.743771	0.987758	0.939556	872.2	0.741822	0.980405		93.2	0.25957	0.195785	0.238583
93.4	0.0886773	0.0904023	0.0822715	0.0842507	0.123276	0.121777		884	0.72799	0.743262	0.987702	0.939271	872.4	0.741101	0.979566		93.4	0.259712	0.19601	0.238466
93.6	0.0877151	0.0905072	0.0825146	0.0839214	0.123828	0.123207		884.2	0.72777	0.743426	0.987694	0.939562	872.6	0.74146	0.979931		93.6	0.259924	0.196136	0.238472
93.8	0.0884923	0.0907945	0.0828562	0.0843629	0.124802	0.123638		884.4	0.72863	0.742897	0.98805	0.939076	872.8	0.741208	0.979714		93.8	0.25942	0.196179	0.238506
94	0.088388	0.0912549	0.0832357	0.085375	0.124522	0.122994		884.6	0.728334	0.743394	0.987659	0.939615	873	0.740875	0.980425		94	0.259325	0.196221	0.23955
94.2	0.0883683	0.0919409	0.0837411	0.0853078	0.125169	0.123515		884.8	0.72829	0.74342	0.987802	0.939841	873.2	0.741131	0.979901		94.2	0.259512	0.19642	0.23877
94.4	0.089189	0.0923935	0.0836241	0.0861583	0.126324	0.123892		885	0.72893	0.742754	0.988093	0.940144	873.4	0.742027	0.980337		94.4	0.259163	0.19739	0.23831
94.6	0.0892065	0.0924202	0.083597	0.0858114	0.126399	0.124598		885.2	0.728477	0.742291	0.987768	0.939978	873.6	0.741934	0.980242		94.6	0.259291	0.197687	0.238308
94.8	0.0895336	0.0932451	0.0842219	0.0863904	0.12616	0.125002		885.4	0.728124	0.742331	0.988254	0.940139	873.8	0.741686	0.979744		94.8	0.26013	0.197808	0.238058
95	0.0903829	0.0933032	0.0844304	0.0865609	0.126829	0.12465		885.6	0.727895	0.741861	0.987888	0.939577	874	0.741815	0.980339		95	0.259993	0.197716	0.238524
95.2	0.0898212	0.0937695	0.0847477	0.086935	0.126744	0.125593		885.8	0.72787	0.741383	0.987812	0.940541	874.2	0.741603	0.980495		95.2	0.259942	0.199158	0.238891
95.4	0.0902315	0.0934879	0.0849269	0.087112	0.127138	0.125592		886	0.72763	0.741868	0.987946	0.940456	874.4	0.741311	0.980589		95.4	0.260316	0.198588	0.239278
95.6	0.0903861	0.0944134	0.0861801	0.0872818	0.12657	0.126007		886.2	0.727345	0.742273	0.988333	0.940215	874.6	0.741838	0.980583		95.6	0.260988	0.197942	0.238745
95.8	0.090063	0.0939546	0.0858637	0.0879145	0.126446	0.126084		886.4	0.727313	0.741992	0.987962	0.940069	874.8	0.742489	0.980476		95.8	0.26065	0.198077	0.237987
96	0.0902267	0.0951595	0.086225	0.0878261	0.126762	0.126636		886.6	0.727433	0.742376	0.987823	0.939993	875	0.742762	0.981219		96	0.260389	0.197617	0.238457
96.2	0.0899894	0.0950486	0.0859535	0.0878925	0.125955	0.127393		886.8	0.728335	0.74148	0.987935	0.940452	875.2	0.742794	0.9807		96.2	0.2596	0.198972	0.237906
96.4	0.0899194	0.0952423	0.0859877	0.0883555	0.126362	0.127483		887	0.727951	0.742151	0.987598	0.940405	875.4	0.742979	0.980968		96.4	0.259647	0.198255	0.237989
96.6	0.0906079	0.096156	0.0861362	0.0886384	0.126944	0.127497		887.2	0.727828	0.741152	0.987755	0.940518	875.6	0.743097	0.980293		96.6	0.259927	0.199366	0.237196
96.8	0.0902038	0.0961392	0.0862573	0.0883075	0.126924	0.128364		887.4	0.727846	0.742258	0.987156	0.940333	875.8	0.743353	0.980557		96.8	0.259309	0.198075	0.237204
97	0.0916586	0.0954987	0.0867141	0.0886722	0.127074	0.127268		887.6	0.728113	0.742222	0.987499	0.940465	876	0.743344	0.979762		97	0.259385	0.198243	0.236418
97.2	0.0915004	0.0966872	0.0870555	0.0888151	0.127873	0.127613		887.8	0.728252	0.742193	0.988047	0.940602	876.2	0.743198	0.98035		97.2	0.259795	0.19841	0.237152
97.4	0.0920266	0.0968799	0.0873451	0.0888164	0.128304	0.127211		888	0.727913	0.741775	0.988222	0.940277	876.4	0.74223	0.98		97.4	0.260309	0.198502	0.23777
97.6	0.0912659	0.0969142	0.0872852	0.0888394	0.128419	0.128079		888.2	0.728629	0.742097	0.988389	0.940171	876.6	0.742802	0.980719		97.6	0.259759	0.198075	0.237917
97.8	0.0928635	0.0977051	0.0872009	0.0890421	0.128322	0.128288		888.4	0.729316	0.741566	0.988122	0.939808	876.8	0.742433	0.98058		97.8	0.258806	0.198242	0.238147
98	0.09215	0.098395	0.0870089	0.0894919	0.129227	0.127552		888.6	0.728271	0.741995	0.988364	0.940447	877	0.742279	0.981166		98	0.260094	0.198453	0.238887
98.2	0.0932971	0.0981569	0.0875109	0.0899518	0.129855	0.128538		888.8	0.728406	0.742834	0.988025	0.940242	877.2	0.742343	0.980258		98.2	0.259619	0.197407	0.237915
98.4	0.0938563	0.0981904	0.0874315	0.0900709	0.130751	0.128559		889	0.727681	0.742409	0.987915	0.939899	877.4	0.74278	0.980005		98.4	0.260235	0.197489	0.237224
98.6	0.0945531	0.0982202	0.0877232	0.0897097	0.129951	0.129057		889.2	0.727575	0.742197	0.987081	0.939988	877.6	0.742161	0.979384		98.6	0.259506	0.19779	0.237223
98.8	0.0946642	0.0985154	0.0880292	0.0898567	0.130234	0.129558		889.4	0.727116	0.742923	0.988304	0.94052	877.8	0.741361	0.979389		98.8	0.261188	0.197597	0.238028
99	0.0951001	0.0985074	0.0880805	0.0897202	0.130637	0.129423		889.6	0.726982	0.742492	0.987728	0.939839	878	0.741474	0.979601		99	0.260746	0.197347	0.238127
99.2	0.0950701	0.099375	0.087444	0.0909677	0.130766	0.129693		889.8	0.726679	0.743114	0.987779	0.940268	878.2	0.740874	0.979888		99.2	0.2611	0.197154	0.239014
99.4	0.0952279	0.0984914	0.0879421	0.0903818	0.130043	0.130213		890	0.72623	0.742402	0.987744	0.939698	878.4	0.741193	0.980273		99.4	0.261513	0.197296	0.23908
99.6	0.0951921	0.0997092	0.08944	0.0909876	0.129954	0.13017		890.2	0.726429	0.742764	0.987543	0.939041	878.6	0.741629	0.980242		99.6	0.261113	0.196277	0.238612
99.8	0.0950297	0.0993096	0.0891901	0.0908816	0.130424	0.130181		890.4	0.726083	0.742452	0.987527	0.939666	878.8	0.741727	0.98029		99.8	0.261444	0.197215	0.238563
100	0.0949944	0.0999513	0.0891678	0.0909565	0.130752	0.130696		890.6	0.726099	0.741798	0.987657	0.939693	879	0.742638	0.980334		100	0.261557	0.197895	0.237696
100.2	0.0949233	0.0997578	0.0894794	0.0905653	0.131425	0.131336		890.8	0.726792	0.741678	0.987613	0.939452	879.2	0.742184	0.979767		100.2	0.260821	0.197774	0.237583
100.4	0.0947693	0.100459	0.089716	0.0914656	0.13195	0.131088		891	0.725943	0.742347	0.987468	0.938998	879.4	0.742123	0.980171		100.4	0.261525	0.196651	0.238048
100.6	0.0950666	0.10038	0.089908	0.0915305	0.132154	0.131889		891.2	0.725671	0.741872	0.98764	0.939777	879.6	0.741184	0.979751		100.6	0.261969	0.197905	0.238567
100.8	0.094661	0.100817	0.0906036	0.0912901	0.132746	0.131861		891.4	0.726032	0.742177	0.987612	0.939349	879.8	0.741308	0.980128		100.8	0.26158	0.197172	0.23882
101	0.0953138	0.100216	0.0912226	0.0917132	0.132978	0.131012		891.6	0.726448	0.741313	0.98787	0.939102	880	0.741271	0.979873		101	0.261422	0.197788	0.238602
101.2	0.0952077	0.100918	0.0918155	0.0922632	0.133784	0.131775		891.8	0.726702	0.741333	0.987737	0.93947	880.2	0.740885	0.980426		101.2	0.261035	0.198137	0.239541
101.4	0.0958357	0.100577	0.0916425	0.0923409	0.133933	0.131321		892	0.726378	0.74054	0.987797	0.939683	880.4	0.74117	0.979839		101.4	0.261418	0.199144	0.238669
101.6	0.0956337	0.100661	0.0918441	0.0926622	0.134504	0.132418		892.2	0.727646	0.740387	0.987367	0.939315	880.6	0.742034	0.980018		101.6	0.259721	0.198928	0.237984
101.8	0.096787	0.100717	0.0917912	0.0933866	0.134801	0.132768		892.4	0.727228	0.739519	0.987162	0.939304	880.8	0.741709	0.980053		101.8	0.259934	0.199785	0.238344
102	0.0967148	0.100295	0.0922337	0.093876	0.135062	0.132576		892.6	0.726347	0.74066	0.987453	0.939422	881	0.741429	0.979521		102	0.261106	0.198761	0.238092
102.2	0.097368	0.100485	0.0923788	0.0942741	0.134987	0.133639		892.8	0.72622	0.741083	0.986683	0.939015	881.2	0.741799	0.979135		102.2	0.260464	0.197932	0.237335
102.4	0.0974499	0.10106	0.0924442	0.0945201	0.134882	0.133619		893	0.726278	0.740991	0.986466	0.938845	881.4	0.741962	0.978704		102.4	0.260187	0.197853	0.236742
102.6	0.0980189	0.101572	0.0925713	0.0951219	0.134337	0.133501		893.2	0.726538	0.740846	0.985945	0.940075	881.6	0.741458	0.978629		102.6	0.259407	0.19923	0.237172
102.8	0.0983494	0.102251	0.092301	0.0947961	0.134995	0.134576		893.4	0.726242	0.740406	0.986881	0.93965	881.8	0.741524	0.978719		102.8	0.260639	0.199244	0.237195
103	0.0989504	0.103254	0.0924	0.0957789	0.13477	0.134163		893.6	0.726187	0.740801	0.986596	0.939367	882	0.742164	0.979268		103	0.260409	0.198566	0.237104
103.2	0.0988527	0.103394	0.0922011	0.0965316	0.134948	0.134711		893.8	0.725737	0.741253	0.986545	0.939162	882.2	0.741421	0.979117		103.2	0.260808	0.197909	0.237696
103.4	0.0987272	0.103098	0.0925784	0.0956973	0.134394	0.135035		894	0.72646	0.741571	0.986871	0.939036	882.4	0.742039	0.978504		103.4	0.260411	0.197465	0.236465
103.6	0.0994765	0.103894	0.0931136	0.0962215	0.135043	0.134756		894.2	0.726829	0.742088	0.987024	0.938931	882.6	0.742264	0.978921		103.6	0.260195	0.196843	0.236657
103.8	0.0992047	0.10469	0.0928839	0.0962926	0.135753	0.134892		894.4	0.725802	0.741982	0.986863	0.939197	882.8	0.742137	0.978574		103.8	0.261061	0.197215	0.236437
104	0.0988268	0.104473	0.0926351	0.0968668	0.1364	0.135423		894.6	0.726458	0.742689	0.987219	0.938826	883	0.742855	0.978974		104	0.260761	0.196137	0.236119
104.2	0.0992653	0.105336	0.0932557	0.0970037	0.136473	0.135973		894.8	0.726739	0.743204	0.98745	0.938212	883.2	0.741131	0.979375		104.2	0.260711	0.195009	0.238245
104.4	0.0990451	0.105792	0.0936926	0.0973189	0.136202	0.13649		895	0.726367	0.74302	0.987851	0.938882	883.4	0.741465	0.979497		104.4	0.261484	0.195863	0.238032
104.6	0.0995866	0.106059	0.0937728	0.0972858	0.136407	0.136554		895.2	0.726402	0.743902	0.988529	0.93917	883.6	0.741109	0.979351		104.6	0.262127	0.195268	0.238242
104.8	0.0995377	0.106519	0.0946249	0.0970021	0.137131	0.136325		895.4	0.727371	0.743519	0.988015	0.938773	883.8	0.741234	0.979302		104.8	0.260644	0.195255	0.238068
105	0.0999937	0.106651	0.0952802	0.0971414	0.137364	0.136059		895.6	0.727046	0.743411	0.987976	0.938609	884	0.74183	0.979251		105	0.260931	0.195198	0.237422
105.2	0.099934	0.106515	0.0952674	0.0975282	0.137837	0.136624		895.8	0.727011	0.743778	0.988289	0.938666	884.2	0.741738	0.978907		105.2	0.261278	0.194888	0.237169
105.4	0.100533	0.105974	0.0952136	0.0973313	0.137886	0.13687		896	0.726566	0.743727	0.988085	0.938641	884.4	0.742173	0.979215		105.4	0.261519	0.194914	0.237041
105.6	0.100421	0.106295	0.0959267	0.0976746	0.138737	0.137824		896.2	0.727693	0.7432	0.987859	0.938317	884.6	0.742253	0.97931		105.6	0.260166	0.195117	0.237057
105.8	0.100948	0.10607	0.096353	0.0981337	0.138463	0.137631		896.4	0.727054	0.74315	0.988052	0.937763	884.8	0.741867	0.979053		105.8	0.260997	0.194613	0.237186
106	0.1012	0.106639	0.0962099	0.0974142	0.138233	0.138165		896.6	0.726958	0.743899	0.987729	0.937992	885	0.741612	0.979676		106	0.260771	0.194093	0.238064
106.2	0.10081	0.107179	0.0974861	0.0981258	0.13879	0.139096		896.8	0.726735	0.744023	0.987666	0.937979	885.2	0.742058	0.979643		106.2	0.260931	0.193956	0.237586
106.4	0.101459	0.107807	0.0976551	0.0983698	0.138876	0.139259		897	0.72728	0.743767	0.987397	0.93815	885.4	0.742387	0.979592		106.4	0.260117	0.194383	0.237205
106.6	0.101523	0.106721	0.0979689	0.097773	0.139485	0.139022		897.2	0.727261	0.742762	0.988109	0.938552	885.6	0.741704	0.980144		106.6	0.260848	0.19579	0.23844
106.8	0.102432	0.107286	0.0979825	0.0980119	0.13943	0.140267		897.4	0.727103	0.742393	0.988637	0.938075	885.8	0.742092	0.980018		106.8	0.261534	0.195682	0.237926
107	0.102332	0.108113	0.0982944	0.0988658	0.139539	0.139512		897.6	0.726319	0.742765	0.98857	0.938309	886	0.74193	0.980735		107	0.262251	0.195544	0.238806
107.2	0.102415	0.107689	0.0983579	0.0989205	0.140506	0.140062		897.8	0.726383	0.742618	0.989201	0.93803	886.2	0.740834	0.980324		107.2	0.262819	0.195411	0.239489
107.4	0.103166	0.108065	0.0980169	0.0996721	0.140474	0.139801		898	0.726627	0.743034	0.989123	0.938513	886.4	0.742079	0.980861		107.4	0.262496	0.195479	0.238781
107.6	0.102311	0.108175	0.0979423	0.0997385	0.14128	0.139988		898.2	0.726193	0.743199	0.988536	0.938232	886.6	0.742139	0.980856		107.6	0.262343	0.195033	0.238718
107.8	0.102768	0.109209	0.0987911	0.100584	0.14215	0.139853		898.4	0.725719	0.743247	0.988455	0.938049	886.8	0.741731	0.98069		107.8	0.262736	0.194802	0.238959
108	0.103173	0.107782	0.0986934	0.100975	0.141498	0.140615		898.6	0.726628	0.742991	0.988985	0.938361	887	0.742467	0.981111		108	0.262357	0.19537	0.238644
108.2	0.10365	0.108942	0.0992864	0.101134	0.141077	0.14126		898.8	0.726141	0.742289	0.988634	0.938245	887.2	0.741062	0.980952		108.2	0.262493	0.195955	0.239889
108.4	0.104133	0.108608	0.0987893	0.101832	0.141823	0.141501		899	0.726063	0.742376	0.988612	0.939512	887.4	0.742315	0.98092		108.4	0.262549	0.197136	0.238605
108.6	0.104283	0.109349	0.0987045	0.101678	0.140989	0.141381		899.2	0.726095	0.743015	0.989231	0.939071	887.6	0.74136	0.980486		108.6	0.263136	0.196056	0.239126
108.8	0.103885	0.109515	0.0994045	0.102001	0.142042	0.14158		899.4	0.726798	0.742311	0.988392	0.939171	887.8	0.741913	0.979684		108.8	0.261594	0.19686	0.237771
109	0.104259	0.110421	0.0985383	0.10224	0.142337	0.141242		899.6	0.726551	0.741876	0.988891	0.9391	888	0.742019	0.980312		109	0.26234	0.197224	0.238293
109.2	0.104221	0.110022	0.0986359	0.102659	0.142581	0.142498		899.8	0.727306	0.742141	0.988655	0.939557	888.2	0.741976	0.980107		109.2	0.26135	0.197416	0.238131
109.4	0.105607	0.110299	0.098981	0.103122	0.142472	0.142967		900	0.727155	0.741644	0.988163	0.939236	888.4	0.742154	0.979919		109.4	0.261008	0.197592	0.237765
109.6	0.105366	0.111034	0.0988855	0.103472	0.142625	0.143475		900.2	0.72772	0.741828	0.98811	0.939151	888.6	0.741978	0.979447		109.6	0.26039	0.197323	0.237469
109.8	0.106122	0.111041	0.0994971	0.103109	0.142329	0.143841		900.4	0.727165	0.741465	0.988123	0.938178	888.8	0.741735	0.979467		109.8	0.260958	0.196713	0.237732
110	0.106587	0.111492	0.0995553	0.1029	0.142797	0.14442		900.6	0.727126	0.741761	0.988075	0.938774	889	0.742518	0.980028		110	0.260949	0.197013	0.23751
110.2	0.10653	0.111872	0.100663	0.103175	0.142687	0.144323		900.8	0.727572	0.742167	0.98819	0.938216	889.2	0.742503	0.979203		110.2	0.260618	0.196049	0.2367
[truncated: 24,401 more rows]

## Sheet: 6E and EV6E-F 190306
	c2093	c2093	c2093	c1954	c1954	c1954			c2093	c2093	c2093	c1954	c1954	c1954			c1954	c1954	c1954
[truncated: 24,351 more rows]

## Sheet: 6E and EV6E-F 190307
	c2093	c2093	c2093	c1954	c1954	c1954			c2093	c2093	c2093	c1954	c1954	c1954			c1954	c1954	c1954
[truncated: 24,833 more rows]

[truncated: 1 more sheets: Off Rates]
