# Supplementary material for: An oligomeric state‐dependent switch in the ER enzyme FICD regulates AMPylation and deAMPylation of BiP
Source: EMBO J. 2019 Sep 18;38(21):e102177. doi: 10.15252/embj.2019102177 (PMC6826200; doi:10.15252/embj.2019102177)
Supplement: Supplementary file 11 — Source Data for Figure 6 [file EMBJ-38-e102177-s009.zip › 6F.xlsx]

## Sheet: 6F 190124
	G	H	I	J
	c2093		c1954
	-TMR	+TMR	-TMR	+TMR			c2093	c1954					Conc (nM)	c2093	c1954
1	25168	79052	25652	206183			53884	180531		Average of technical duplicates			346	52553	180446
2	25801	77023	26485	206846			51222	180361		(arranged in rows)			115	48921.5	173138
3	27350	74086	24540	204272			46736	179732					38.4	47500	157567
4	24254	75361	25768	192313			51107	166545					12.8	51167	129222
5	26062	72233	23900	181758			46171	157858					6.4	52547	109351
6	26193	75022	25883	183159			48829	157276					3.2	49989.5	93716.5
7	24584	74427	24692	150797			49843	126105					1.6	49316.5	81897
8	23605	76096	23414	155754			52491	132340					0.8	48968.5	71187.5
9	24455	77842	24928	133185			53387	108257					0.4	48902	62268.5
10	23783	75490	22939	133384			51707	110445					0.2	49573	57158.5
11	24543	74255	24543	120582			49712	96039					0.099	51965.5	54082
12	25154	75421	29403	120797			50267	91394					0	48075.5	54225
13	24526	74811	23752	106164			50285	82412
14	25545	73893	24186	105568			48348	81382
15	24005	72714	22685	93156			48709	70471
16	24572	73800	24999	96903			49228	71904
17	25641	75830	25546	87801			50189	62255
18	26651	74266	25742	88024			47615	62282
19	27573	75116	26820	82692			47543	55872
20	25249	76852	23690	82135			51603	58445
21	23900	77457	25509	80387			53557	54878
22	26060	76434	26154	79440			50374	53286
23	24360	74758	26871	76243			50398	49372
24	26429	72182	23903	82981			45753	59078
	Raw Data (535-20/585-30)
	1	2	3	4	5	6	7	8	9	10	11	12	13	14	15	16	17	18	19	20	21	22	23	24
A
B
C
D
E
F
G	25168	25801	27350	24254	26062	26193	24584	23605	24455	23783	24543	25154	24526	25545	24005	24572	25641	26651	27573	25249	23900	26060	24360	26429
H	79052	77023	74086	75361	72233	75022	74427	76096	77842	75490	74255	75421	74811	73893	72714	73800	75830	74266	75116	76852	77457	76434	74758	72182
I	25652	26485	24540	25768	23900	25883	24692	23414	24928	22939	24543	29403	23752	24186	22685	24999	25546	25742	26820	23690	25509	26154	26871	23903
J	206183	206846	204272	192313	181758	183159	150797	155754	133185	133384	120582	120797	106164	105568	93156	96903	87801	88024	82692	82135	80387	79440	76243	82981
K
L
M
N
O
P

## Sheet: 6F 190129a
	M	N	O	P
	c2093		c1954
	-TMR	+TMR	-TMR	+TMR					c2093		c1954
1	11786	62444	11555	175180		Average of technical duplicates			-TMR	+TMR	-TMR	+TMR		Conc (nM)	c2093	c1954
2	12557	59761	10575	174680		arranged in rows			12171.5	61102.5	11065	174930		346	48931	163865
3	11604	61819		168941					10930.5	61828	10450	167040		115	50897.5	156590
4	10257	61837	10450	165138					10567.5	61731.5	10921	156196		38.4	51164	145274
5	10677	61562	11269	155768					10501.5	63214	11165	134000		12.8	52712.5	122835
6	10458	61901	10573	156623					10816	62125.5	11061	120046		6.4	51309.5	108984
7	10948	61496	11363	132861					11356	61403.5	12206.5	109211		3.2	50047.5	97004.5
8	10055	64932	10967	135139					11571.5	63590	11457	97984.5		1.6	52018.5	86527.5
9	11319	62130	10710	114953					11545	62119	12329	89460		0.8	50574	77131
10	10313	62121	11412	125138					12932	62229	11704.5	76028		0.4	49297	64323.5
11	10944	63875	12148	108247					11533.5	63507	11644	74494		0.2	51973.5	62850
12	11768	58932	12265	110175					13156.5	62508	12882.5	65621		0.099	49351.5	52738.5
13	11835	63585	11682	94657					13727	66073.5	14432	63764		0	52346.5	49332
14	11308	63595	11232	101312
15	11730	61558	12812	85929
16	11360	62680	11846	92991
17	12506	62102	10868	75674
18	13358	62356	12541	76382
19	11237	63507	11644	72521
20	11830			76467
21	12797	60713	12477	66877
22	13516	64303	13288	64365
23	12970	64840	14668	62076
24	14484	67307	14196	65452
	Anomalous readings removed
	Raw Data (535-20/585-30)
	1	2	3	4	5	6	7	8	9	10	11	12	13	14	15	16	17	18	19	20	21	22	23	24
A
B
C
D
E
F
G
H
I
J
K
L
M	11786	12557	11604	10257	10677	10458	10948	10055	11319	10313	10944	11768	11835	11308	11730	11360	12506	13358	11237	11830	12797	13516	12970	14484
N	62444	59761	61819	61837	61562	61901	61496	64932	62130	62121	63875	58932	63585	63595	61558	62680	62102	62356	63507	150579	60713	64303	64840	67307
O	11555	10575	79382	10450	11269	10573	11363	10967	10710	11412	12148	12265	11682	11232	12812	11846	10868	12541	11644	19385	12477	13288	14668	14196
P	175180	174680	168941	165138	155768	156623	132861	135139	114953	125138	108247	110175	94657	101312	85929	92991	75674	76382	72521	76467	66877	64365	62076	65452

## Sheet: 6F 190129b
	B	C	D	E
	c2093		c1954					c2093		c1954
	-TMR	+TMR	-TMR	+TMR				-TMR	+TMR	-TMR	+TMR			Conc (nM)	c2093	c9154
1	16234	61545	14894	168379		Average of technical duplicates		15180	61633	14139	167466			346	46453	153326
2	14126	61721	13384	166552		arranged in rows		12695	60402.5	12119	158086			115	47707.5	145968
3	12564	60376	11803	157250				12962	61108.5	12682	146210			38.4	48146.5	133528
4	12826	60429	12435	158923				12524.5	60442.5	12202	128740			12.8	47918	116538
5	13420	61176	12284	145471				11214	59548	11274	108986			6.4	48334	97712.5
6	12504	61041	13080	146949				11309.5	59211	11561	98408			3.2	47901.5	86847
7	12681	61602	11417	129018				11537	58624.5	12384.5	88463			1.6	47087.5	76078.5
8	12368	59283	12987	128463				11917	59788.5	11076	79116			0.8	47871.5	68040
9	10782	58817	10211	108032				11925.5	58061.5	11966	72077.5			0.4	46136	60111.5
10	11646	60279	12337	109941				10492	58094	10937	65501			0.2	47602	54564
11	12479	58996	11526					11201	59083	10150.5	62543			0.099	47882	52392.5
12	10140	59426	11596	98408				11100	61032.5	10775.5	58278.5			0	49932.5	47503
13	11728	59256	12232	89540
14	11346	57993	12537	87386
15	11917	58858	9847	77647
16		60719	12305	80585
17	11172	58945	11800	72235
18	12679	57178	12132	71920
19	10742	57765	10566	63753
20	10242	58423	11308	67249
21	11111	58126	9946	63508
22	11291	60040	10355	61578
23	11090	64089	10916	58708
24	11110	57976	10635	57849
	Anomalous readings removed
	Raw Data (535-20/585-30)
	1	2	3	4	5	6	7	8	9	10	11	12	13	14	15	16	17	18	19	20	21	22	23	24
A
B	16234	14126	12564	12826	13420	12504	12681	12368	10782	11646	12479	10140	11728	11346	11917	16436	11172	12679	10742	10242	11111	11291	11090	11110
C	61545	61721	60376	60429	61176	61041	61602	59283	58817	60279	58996	59426	59256	57993	58858	60719	58945	57178	57765	58423	58126	60040	64089	57976
D	14894	13384	11803	12435	12284	13080	11417	12987	10211	12337	11526	11596	12232	12537	9847	12305	11800	12132	10566	11308	9946	10355	10916	10635
E	168379	166552	157250	158923	145471	146949	129018	128463	108032	109941	63082	98408	89540	87386	77647	80585	72235	71920	63753	67249	63508	61578	58708	57849
F
G
H
I
J
K
L
M
N
O
P

## Sheet: 6F 3 repeats
Concentration (nM)	FICDL258D				FICD
	190124	190129_a	190129_b		190124	190129_a	190129_b
346	52553	48931	46453		180446	163865	153326
115	48921.5	50897.5	47707.5		173138	156590	145968
38.4	47500	51164	48146.5		157567	145274	133528
12.8	51167	52712.5	47918		129222	122835	116538
6.4	52547	51309.5	48334		109351	108984	97712.5
3.2	49989.5	50047.5	47901.5		93716.5	97004.5	86847
1.6	49316.5	52018.5	47087.5		81897	86527.5	76078.5
0.8	48968.5	50574	47871.5		71187.5	77131	68040
0.4	48902	49297	46136		62268.5	64323.5	60111.5
0.2	49573	51973.5	47602		57158.5	62850	54564
0.099	51965.5	49351.5	47882		54082	52738.5	52392.5
1e-07	48075.5	52346.5	49932.5		54225	49332	47503
