# Supplementary material for: An oligomeric state‐dependent switch in the ER enzyme FICD regulates AMPylation and deAMPylation of BiP
Source: EMBO J. 2019 Sep 18;38(21):e102177. doi: 10.15252/embj.2019102177 (PMC6826200; doi:10.15252/embj.2019102177)
Supplement: Supplementary file 11 — Source Data for Figure 6 [file EMBJ-38-e102177-s009.zip › 6G.xlsx]

## Sheet: 6G 190212
	Raw Data (535-20/585-30)
	1	2	3	4	5	6	7	8	9	10	11	12	13	14	15	16	17	18	19	20	21	22	23	24
A
B	9260	8818	9103	8619	9373	8323	7892	8481	8257	9938	7964	7889	8525	8395	8523	7989	8175	8843	8296	8368	8001	10437	7559	7834
C	9409	8254	9576	8538	8123	8507	7952	8350	7722	39896	8678	8211	8926	8067	8501	8429	8027	8157	8510	8588	7745	10236	7890	7668
D	34228	34034	31191	28377	26005	23673	23162	23894	23123	25705	23256	25159	34996	33632	31491	27924	25238	23969	23429	23158	23245	25190	23284	23765
E	98901	95309	84524	77439	68616	65579	64973	63280	62838	68816	68568	70623	95601	95634	83779	74925	67923	67344	63045	63324	64377	68130	66239	70126
F	8476	8841	8592	7763	8122	43514	8589	9215	7502	7506	7699	8301	8631	18756	8689	8310	8060	8606	9008	8615	8526	9443	9470	9453
G	9799	9073	8603	8342	7971	8020	8434	8805	8301	8496	8393	8742	9148	8277	8334	8658	8506	8754	8606	8993	8865	9187	9361	9083
H	51697	51079	52519	51168	48253	44594	37721	32787	29681	27775	28768	53548	52810	52519	52599	48140	43773	37870	32606	33108	28587	29665	29487	30810
I	214386	136001	137713	134127	125861	114877	100074	91682	85733	82379	81071	138726	138601	136001	132805	127649	114250	99883	90595	85296	83463	82176	85617	85658
J	8600	8726	7900	8670	8047	8776	12888	8176	7858	7759	8948	8743	8327	8871	7993	8343	8141	8620	12851	8746	8705	8496	8992	9082
K	8663	9198	8960	8358	8263	9423	12837	8540	8550	8533	8942	9188	8433	8614	8418	8434	8522	8639	12143	8754	8047	8482	8753	18585
L	35066	35622	35956	35107	34988	35065	40766	39026	43497	47793	52471	69216	34609	34145	34882	34747	34622	35632	41228	39139	42053	47898	52347	67690
M	93877	93405	93036	90702	90413	92960	98727	101096	108530	119401	132385	179886	93682	91282	91518	89838	91222	93097	96842	97799	107412	120186	131460	179366
N
O
P
	Removal of anomalous readings
A	9260	8818	9103	8619	9373	8323	7892	8481	8257	9938	7964	7889	8525	8395	8523	7989	8175	8843	8296	8368	8001	10437	7559	7834
B	9409	8254	9576	8538	8123	8507	7952	8350	7722		8678	8211	8926	8067	8501	8429	8027	8157	8510	8588	7745	10236	7890	7668
C	34228	34034	31191	28377	26005	23673	23162	23894	23123	25705	23256	25159	34996	33632	31491	27924	25238	23969	23429	23158	23245	25190	23284	23765
D	98901	95309	84524	77439	68616	65579	64973	63280	62838	68816	68568	70623	95601	95634	83779	74925	67923	67344	63045	63324	64377	68130	66239	70126
E	8476	8841	8592	7763	8122		8589	9215	7502	7506	7699	9453	8301	8631		8689	8310	8060	8606	9008	8615	8526	9443	9470
F	9799	9073	8603	8342	7971	8020	8434	8805	8301	8496	8393	9083	8742	9148	8277	8334	8658	8506	8754	8606	8993	8865	9187	9361
G	51697	51079	52519	51168	48253	44594	37721	32787	29681	27775	28768	30810	53548	52810	52519	52599	48140	43773	37870	32606	33108	28587	29665	29487
H		136001	137713	134127	125861	114877	100074	91682	85733	82379	81071	85658	138726	138601	136001	132805	127649	114250	99883	90595	85296	83463	82176	85617
I	8600	8726	7900	8670	8047	8776	12888	8176	7858	7759	8948	8743	8327	8871	7993	8343	8141	8620	12851	8746	8705	8496	8992	9082
J	8663	9198	8960	8358	8263	9423	12837	8540	8550	8533	8942	9188	8433	8614	8418	8434	8522	8639	12143	8754	8047	8482	8753
K	35066	35622	35956	35107	34988	35065	40766	39026	43497	47793	52471	69216	34609	34145	34882	34747	34622	35632	41228	39139	42053	47898	52347	67690
L	93877	93405	93036	90702	90413	92960	98727	101096	108530	119401	132385	179886	93682	91282	91518	89838	91222	93097	96842	97799	107412	120186	131460	179366
	Average of technical duplicates
	1	2	3	4	5	6	7	8	9	10	11	12
A	8892.5	8606.5	8813	8304	8774	8583	8094	8424.5	8129	10187.5	7761.5	7861.5
B	9167.5	8160.5	9038.5	8483.5	8075	8332	8231	8469	7733.5	10236	8284	7939.5
C	34612	33833	31341	28150.5	25621.5	23821	23295.5	23526	23184	25447.5	23270	24462
D	97251	95471.5	84151.5	76182	68269.5	66461.5	64009	63302	63607.5	68473	67403.5	70374.5
E	8388.5	8736	8592	8226	8216	8060	8597.5	9111.5	8058.5	8016	8571	9461.5
F	9270.5	9110.5	8440	8338	8314.5	8263	8594	8705.5	8647	8680.5	8790	9222
G	52622.5	51944.5	52519	51883.5	48196.5	44183.5	37795.5	32696.5	31394.5	28181	29216.5	30148.5
H	138726	137301	136857	133466	126755	114564	99978.5	91138.5	85514.5	82921	81623.5	85637.5
I	8463.5	8798.5	7946.5	8506.5	8094	8698	12869.5	8461	8281.5	8127.5	8970	8912.5
J	8548	8906	8689	8396	8392.5	9031	12490	8647	8298.5	8507.5	8847.5	9188
K	34837.5	34883.5	35419	34927	34805	35348.5	40997	39082.5	42775	47845.5	52409	68453
L	93779.5	92343.5	92277	90270	90817.5	93028.5	97784.5	99447.5	107971	119794	131922	179626
	Subtraction of no TMR controls
	25719.5	25226.5	22528	19846.5	16847.5	15238	15201.5	15101.5	15055	15260	15508.5	16600.5
	88083.5	87311	75113	67698.5	60194.5	58129.5	55778	54833	55874	58237	59119.5	62435
	44234	43208.5	43927	43657.5	39980.5	36123.5	29198	23585	23336	20165	20645.5	20687
	129456	128190	128417	125128	118440	106300	91384.5	82433	76867.5	74240.5	72833.5	76415.5
	26374	26085	27472.5	26420.5	26711	26650.5	28127.5	30621.5	34493.5	39718	43439	59540.5
	85231.5	83437.5	83588	81874	82425	83997.5	85294.5	90800.5	99672.5	111286	123075	170438
	Normallisation to monomeric (+c1954 @ 250 nM) signal
	0.29199	0.288927	0.299921	0.29316	0.279884	0.262139	0.272536	0.275409	0.269446	0.262033	0.262325	0.265885
	0.341693	0.337065	0.342065	0.348903	0.337558	0.339824	0.319507	0.286111	0.303587	0.271617	0.283462	0.270717
	0.30944	0.312629	0.328666	0.322697	0.324064	0.317277	0.329769	0.337239	0.346068	0.3569	0.352947	0.349338
	Average of 0 nM titrant technical duplicates of duplicates
	[ADP] (mM)	0	0.00976562	0.0195312	0.0390625	0.078125	0.15625	0.3125	0.625	1.25	2.5	5		Titrant Conc.
	[ATP] (mM)	0	0.0195312	0.0390625	0.078125	0.15625	0.3125	0.625	1.25	2.5	5	10
	[ADP]	0.290458	0.299921	0.29316	0.279884	0.262139	0.272536	0.275409	0.269446	0.262033	0.262325	0.265885		Fraction of Monomeric Signal
	ATP(5) + [ADP]	0.339379	0.342065	0.348903	0.337558	0.339824	0.319507	0.286111	0.303587	0.271617	0.283462	0.270717
	[ATP]	0.311034	0.328666	0.322697	0.324064	0.317277	0.329769	0.337239	0.346068	0.3569	0.352947	0.349338

## Sheet: 6G 190213
	Raw Data (535-20/585-30)
	1	2	3	4	5	6	7	8	9	10	11	12	13	14	15	16	17	18	19	20	21	22	23	24
A	9317	8839	8893	8973	9453	9379	26773	9148	8861	8647	16654	8717	9398	9128	8497	8586	9238	9506	9613	9070	9058	8982	8508	8467
B	9727	8887	8883	9098	9195	9390	10129	9158	8912	8152	8993	8711	9709	9201	9864	9283	9187	9402	9339	9311	9111	8369	8402	8386
C	35243	33656	30481	27268	25993	24431	23548	22556	22636	22702	23380	23449	32583	33276	31212	27835	25820	24255	24503	23035	23162	22976	24909	25097
D	88397	87866	80477	71352	64291	61795	72085	60032	58608	59926	62263	65795	87371	86135	80086	72182	64598	62438	59089	60361	58277	58361	62776	65916
E	9408	8906	9201	9523	8423	9095	9429	8842	9057	9014	9257	9299	9537	9408	9440	9735	9179	10072	9075	9471	9396	9929	9699	8747
F	9273	9573	9270	9074	9117	9949	9034	9571	8993	9502	9121	8890	9489	8692	12193	9625	9927	9358	9301	9323	10330	9649	8661	9498
G	50366	51779	50625	50306	47371	44045	38339	32329	30126	28207	28580	29529	52781	51001	52295	50006	48571	44520	38920	32986	30123	29313	27900	29004
H	128037	129040	126881	123602	120658	109402	93802	85989	80473	77160	77146	79617	126856	126819	123972	122842	115951	107332	95365	84852	78190	76536	76754	77930
I	11399	11911	11812	11551	11202	11008	13182	11722	11768	12196	11635	12295	11032	11330	11737	12733	11675	12593	13973	11600	11144	11854	12021	11923
J	11002	11525	11373	11871	11633	11267	13654	11598	11247	10993	11913	11663	11604	12894	10657	11040	12010	12148	14153	11793	12042	11895	11722	11548
K	36935	37828	38070	37064	38295	38126	41934	41689	44640	51171	56153	67285	37669	36079	36851	36879	36919	38260	40625	39917	45881	49628	54319	65591
L	93326	88561	88766	87597	88941	88314	91976	94459	100217	111053	125379	156622	89034	89075	88668	87300	87266	88622	90442	91215	100913	109679	124780	151800
M
N
O
P
	Removal of anomalous readings
	9317	8839	8893	8973	9453	9379		9148	8861	8647		8717	9398	9128	8497	8586	9238	9506	9613	9070	9058	8982	8508	8467
	9727	8887	8883	9098	9195	9390	10129	9158	8912	8152	8993	8711	9709	9201	9864	9283	9187	9402	9339	9311	9111	8369	8402	8386
	35243	33656	30481	27268	25993	24431	23548	22556	22636	22702	23380	23449	32583	33276	31212	27835	25820	24255	24503	23035	23162	22976	24909	25097
	88397	87866	80477	71352	64291	61795		60032	58608	59926	62263	65795	87371	86135	80086	72182	64598	62438	59089	60361	58277	58361	62776	65916
	9408	8906	9201	9523	8423	9095	9429	8842	9057	9014	9257	9299	9537	9408	9440	9735	9179	10072	9075	9471	9396	9929	9699	8747
	9273	9573	9270	9074	9117	9949	9034	9571	8993	9502	9121	8890	9489	8692		9625	9927	9358	9301	9323	10330	9649	8661	9498
	50366	51779	50625	50306	47371	44045	38339	32329	30126	28207	28580	29529	52781	51001		50006	48571	44520	38920	32986	30123	29313		29004
	128037	129040	126881	123602	120658	109402	93802	85989	80473	77160	77146	79617	126856	126819	123972	122842	115951	107332	95365	84852	78190	76536	76754	77930
	11399	11911	11812	11551	11202	11008	13182	11722	11768	12196	11635	12295	11032	11330	11737	12733	11675	12593	13973	11600	11144	11854	12021	11923
	11002	11525	11373	11871	11633	11267	13654	11598	11247	10993	11913	11663	11604	12894	10657	11040	12010	12148	14153	11793	12042	11895	11722	11548
	36935	37828	38070	37064	38295	38126	41934	41689	44640	51171	56153	67285	37669	36079	36851	36879	36919	38260	40625	39917	45881	49628	54319	65591
	93326	88561	88766	87597	88941	88314	91976	94459	100217	111053	125379	156622	89034	89075	88668	87300	87266	88622	90442	91215	100913	109679	124780	151800
	Average of technical duplicates
	9357.5	8983.5	8695	8779.5	9345.5	9442.5	9613	9109	8959.5	8814.5	8508	8592
	9718	9044	9373.5	9190.5	9191	9396	9734	9234.5	9011.5	8260.5	8697.5	8548.5
	33913	33466	30846.5	27551.5	25906.5	24343	24025.5	22795.5	22899	22839	24144.5	24273
	87884	87000.5	80281.5	71767	64444.5	62116.5	59089	60196.5	58442.5	59143.5	62519.5	65855.5
	9472.5	9157	9320.5	9629	8801	9583.5	9252	9156.5	9226.5	9471.5	9478	9023
	9381	9132.5	9270	9349.5	9522	9653.5	9167.5	9447	9661.5	9575.5	8891	9194
	51573.5	51390	50625	50156	47971	44282.5	38629.5	32657.5	30124.5	28760	28580	29266.5
	127446	127930	125426	123222	118304	108367	94583.5	85420.5	79331.5	76848	76950	78773.5
	11215.5	11620.5	11774.5	12142	11438.5	11800.5	13577.5	11661	11456	12025	11828	12109
	11303	12209.5	11015	11455.5	11821.5	11707.5	13903.5	11695.5	11644.5	11444	11817.5	11605.5
	37302	36953.5	37460.5	36971.5	37607	38193	41279.5	40803	45260.5	50399.5	55236	66438
	91180	88818	88717	87448.5	88103.5	88468	91209	92837	100565	110366	125080	154211
	Subtraction of no TMR controls
	24555.5	24482.5	22151.5	18772	16561	14900.5	14412.5	13686.5	13939.5	14024.5	15636.5	15681
	78166	77956.5	70908	62576.5	55253.5	52720.5	49355	50962	49431	50883	53822	57307
	42101	42233	41304.5	40527	39170	34699	29377.5	23501	20898	19288.5	19102	20243.5
	118066	118797	116156	113872	108782	98713.5	85416	75973.5	69670	67272.5	68059	69579.5
	26086.5	25333	25686	24829.5	26168.5	26392.5	27702	29142	33804.5	38374.5	43408	54329
	79877	76608.5	77702	75993	76282	76760.5	77305.5	81141.5	88920.5	98922	113262	142606
	Normallisation to monomeric (+c1954 @ 250 nM) signal
	0.314146	0.314053	0.312398	0.299985	0.299728	0.282632	0.292017	0.268563	0.281999	0.275623	0.290522	0.273631
	0.35659	0.355506	0.355594	0.355898	0.360076	0.351512	0.343934	0.309332	0.299957	0.286722	0.280668	0.290941
	0.326583	0.330681	0.330571	0.326734	0.343049	0.343829	0.358344	0.35915	0.380165	0.387927	0.383253	0.380974
	Average of 0 nM titrant technical duplicates of duplicates
	[ADP] (mM)	0	0.00976562	0.0195312	0.0390625	0.078125	0.15625	0.3125	0.625	1.25	2.5	5		Titrant Conc.
	[ATP] (mM)	0	0.0195312	0.0390625	0.078125	0.15625	0.3125	0.625	1.25	2.5	5	10
	[ADP]	0.314099	0.312398	0.299985	0.299728	0.282632	0.292017	0.268563	0.281999	0.275623	0.290522	0.273631		Fraction of Monomeric Signal
	ATP(5) + [ADP]	0.356048	0.355594	0.355898	0.360076	0.351512	0.343934	0.309332	0.299957	0.286722	0.280668	0.290941
	[ATP]	0.328632	0.330571	0.326734	0.343049	0.343829	0.358344	0.35915	0.380165	0.387927	0.383253	0.380974

## Sheet: 6G 190214
	Raw Data (535-20/585-30)
	1	2	3	4	5	6	7	8	9	10	11	12	13	14	15	16	17	18	19	20	21	22	23	24
A	11804	12125	12045	12124	12482	12045	11611	11254	11277	11472	10893	10860	11824	11512	11778	12261	11741	12611	11648	11612	10626	10771	11409	11271
B	11577	12074	11990	12266	11640	11767	11519	11103	11229	15250	12138	9952	12065	28613	11980	11870	11778	11866	11431	11452	11347	10743	11211	11551
C	36657	36001	32920	32932	29420	28035	26883	26030	25834	25923	26958	27139	37245	37339	34402	32938	29126	28126	26788	28378	26039	25848	26646	27054
D	97864	99907	89523	79824	72675	67938	65287	64895	65982	65740	69577	78147	99458	97975	97921	78811	72824	68566	65543	66170	65027	67448	70143	77469
E	12608	13262	12897	15300	12379	13526	12932	13056	12829	12588	13310	12311	13555	12635	12768	14142	13382	13219	13264	13384	13293	13170	13453	12622
F	13123	13126	12104	13517	12448	12999	13188	13164	13161	13623	12359	12654	12880	14255	13369	13197	12941	13230	13361	13677	13430	12975	12956	12762
G	57025	56919	55520	55239	53905	48492	44178	37680	35150	33477	32181	36325	58763	56300	56664	56362	53394	48681	42793	37787	34755	32878	32558	33015
H	141184	139854	140447	177259	132487	121534	109245	96708	94960	86089	88614	86672	140426	140514	138048	134231	130727	119675	106626	93341	89419	89056	85876	88551
I	12223	11776	11591	11124	11337	11843	11397	11460	11937	11513	11888	12361	10722	12422	11310	11089	11249	11949	12103	11391	11672	11412	11672	34064
J	11476	11378	11139	11500	10820	11287	11669	11976	11911	11843	11497	11914	11102	12603	11432	11676	11813	11818	12184	11834	11777	10985	11784	12260
K	36550	40369	36545	35801	35907	39624	37277	39191	42416	48414	61076	60301	34948	35621	35298	37238	36332	37064	37986	40777	43736	47006	54931	61142
L	87688	87421	84468	82860	85845	87080	86814	91898	97931	113510	133071	150612	87053	87221	84651	87134	84278	84102	86857	92239	108756	111440	131672	151943
M
N
O
P
	Removal of anomalous readings
	11804	12125	12045	12124	12482	12045	11611	11254	11277	11472	10893	10860	11824	11512	11778	12261	11741	12611	11648	11612	10626	10771	11409	11271
	11577	12074	11990	12266	11640	11767	11519	11103	11229		12138		12065	28613	11980	11870	11778	11866	11431	11452	11347	10743	11211	11551
	36657	36001	32920	32932	29420	28035	26883	26030	25834	25923	26958	27139	37245	37339	34402	32938	29126	28126	26788	28378	26039	25848	26646	27054
	97864	99907	89523	79824	72675	67938	65287	64895	65982	65740	69577	78147	99458	97975		78811	72824	68566	65543	66170	65027	67448	70143	77469
	12608	13262	12897	15300	12379	13526	12932	13056	12829	12588	13310	12311	13555	12635	12768	14142	13382	13219	13264	13384	13293	13170	13453	12622
	13123	13126	12104	13517	12448	12999	13188	13164	13161	13623	12359	12654	12880	14255	13369	13197	12941	13230	13361	13677	13430	12975	12956	12762
	57025	56919	55520	55239	53905	48492	44178	37680	35150	33477	32181		58763	56300	56664	56362	53394	48681	42793	37787	34755	32878	32558	33015
	141184	139854	140447		132487	121534	109245	96708	94960	86089	88614	86672	140426	140514	138048	134231	130727	119675	106626	93341	89419	89056	85876	88551
	12223	11776	11591	11124	11337	11843	11397	11460	11937	11513	11888	12361	10722	12422	11310	11089	11249	11949	12103	11391	11672	11412	11672
	11476	11378	11139	11500	10820	11287	11669	11976	11911	11843	11497	11914	11102	12603	11432	11676	11813	11818	12184	11834	11777	10985	11784	12260
	36550		36545	35801	35907	39624	37277	39191	42416	48414	61076	60301	34948	35621	35298	37238	36332	37064	37986	40777	43736	47006	54931	61142
	87688	87421	84468	82860	85845	87080	86814	91898	97931	113510	133071	150612	87053	87221	84651	87134	84278	84102	86857	92239	108756	111440	131672	151943
	Average of technical duplicates
	11814	11818.5	11911.5	12192.5	12111.5	12328	11629.5	11433	10951.5	11121.5	11151	11065.5
	11821	20343.5	11985	12068	11709	11816.5	11475	11277.5	11288	10743	11674.5	11551
	36951	36670	33661	32935	29273	28080.5	26835.5	27204	25936.5	25885.5	26802	27096.5
	98661	98941	89523	79317.5	72749.5	68252	65415	65532.5	65504.5	66594	69860	77808
	13081.5	12948.5	12832.5	14721	12880.5	13372.5	13098	13220	13061	12879	13381.5	12466.5
	13001.5	13690.5	12736.5	13357	12694.5	13114.5	13274.5	13420.5	13295.5	13299	12657.5	12708
	57894	56609.5	56092	55800.5	53649.5	48586.5	43485.5	37733.5	34952.5	33177.5	32369.5	33015
	140805	140184	139248	134231	131607	120604	107936	95024.5	92189.5	87572.5	87245	87611.5
	11472.5	12099	11450.5	11106.5	11293	11896	11750	11425.5	11804.5	11462.5	11780	12361
	11289	11990.5	11285.5	11588	11316.5	11552.5	11926.5	11905	11844	11414	11640.5	12087
	35749	35621	35921.5	36519.5	36119.5	38344	37631.5	39984	43076	47710	58003.5	60721.5
	87370.5	87321	84559.5	84997	85061.5	85591	86835.5	92068.5	103344	112475	132372	151278
	Subtraction of no TMR controls
	25137	24851.5	21749.5	20742.5	17161.5	15752.5	15206	15771	14985	14764	15651	16031
	86840	78597.5	77538	67249.5	61040.5	56435.5	53940	54255	54216.5	55851	58185.5	66257
	44812.5	43661	43259.5	41079.5	40769	35214	30387.5	24513.5	21891.5	20298.5	18988	20548.5
	127804	126494	126511	120874	118912	107490	94661	81604	78894	74273.5	74587.5	74903.5
	24276.5	23522	24471	25413	24826.5	26448	25881.5	28558.5	31271.5	36247.5	46223.5	48360.5
	76081.5	75330.5	73274	73409	73745	74038.5	74909	80163.5	91499.5	101061	120731	139190
	Normallisation to monomeric (+c1954 @ 250 nM) signal
	0.289463	0.316187	0.280501	0.308441	0.281149	0.279124	0.281906	0.290683	0.276392	0.264346	0.268985	0.241952
	0.350636	0.345164	0.341943	0.339854	0.342849	0.327603	0.321014	0.300396	0.27748	0.273294	0.254573	0.274333
	0.319085	0.312251	0.333966	0.346184	0.336653	0.35722	0.345506	0.356253	0.341767	0.35867	0.382864	0.347441
	Average of 0 nM titrant technical duplicates of duplicates
	[ADP] (mM)	0	0.00976562	0.0195312	0.0390625	0.078125	0.15625	0.3125	0.625	1.25	2.5	5		Titrant Conc.
	[ATP] (mM)	0	0.0195312	0.0390625	0.078125	0.15625	0.3125	0.625	1.25	2.5	5	10
	[ADP]	0.302825	0.280501	0.308441	0.281149	0.279124	0.281906	0.290683	0.276392	0.264346	0.268985	0.241952		Fraction of Monomeric Signal
	ATP(5) + [ADP]	0.3479	0.341943	0.339854	0.342849	0.327603	0.321014	0.300396	0.27748	0.273294	0.254573	0.274333
	[ATP]	0.315668	0.333966	0.346184	0.336653	0.35722	0.345506	0.356253	0.341767	0.35867	0.382864	0.347441

## Sheet: 6G 190215
	Raw Data (535-20/585-30)
	1	2	3	4	5	6	7	8	9	10	11	12	13	14	15	16	17	18	19	20	21	22	23	24
A	10168	9209	7632	7809	7203	8979	8117	7840	7952	7679	7773	7403	7721	8362	7954	7741	7408	7468	7720	7714	7113	10543	7299	7626
B	8947	7962	7721	8466	7730	10493	7942	14322	7793	7465	7897	7792	8171	8272	7620	8063	7929	8015	7939	8641	7821	7370	8020	7978
C	33419	33105	29405	29025	24555	23926	23203	22057	22983	22795	22443	24298	33538	33915	30215	27805	25535	24314	23113	23384	22739	26558	23305	24735
D	93749	98787	86895	76520	67181	64232	62285	61890	62373	67741	66190	69271	93214	93926	82482	74891	66168	62134	60480	60952	63145	63622	65297	71334
E	8886	8411	8438	10177	8045	8712	8320	8875	8715	8632	8395	8941	8524	8497	8128	8380	7988	8614	8183	8448	8199	8313	8742	8747
F	8691	8584	13939	7666	8792	8512	8607	8762	8372	8372	8656	8913	8250	8906	8970	8224	8254	7882	8571	8695	8288	9204	8950	8563
G	51160	54674	50826	50244	47371	45107	36718	32762	29355	28605	28043	30073	53574	52109	51498	50047	47521	43319	36837	32626	30817	28497	27864	28683
H	134770	133047	131004	132837	127354	112010	102432	89270	85731	81318	81908	84028	132745	133694	130309	127530	121991	116327	98321	88190	83869	83552	79678	83903
I	8307	15586	8376	8252	8598	8075	8604	8596	8212	8789	8530	8794	8445	8408	8553	8842	8443	8668	9061	8948	9404	9365	8342	9315
J	8616	8231	8214	8596	7950	8059	8699	8241	10785	8505	8538	8522	8321	8420	8132	8338	8324	9219	8827	8437	8604	8704	9167	8757
K	34285	34717	33947	35855	36630	36859	37531	40824	50543	47921	46993	65594	33925	34956	34610	35037	34378	34613	37353	38666	42091	47750	46331	64038
L	89990	89592	86953	86847	87663	88995	89870	94520	102803	116674	115398	159830	87200	87496	89689	90506	88801	89898	89566	95865	103386	117329	116501	162516
M
N
O
P
	Removal of anomalous readings
			7632	7809	7203	8979	8117	7840	7952	7679	7773	7403	7721	8362	7954	7741	7408	7468	7720	7714	7113	10543	7299	7626
	8947	7962	7721	8466	7730		7942		7793	7465	7897	7792	8171	8272	7620	8063	7929	8015	7939	8641	7821	7370	8020	7978
	33419	33105	29405	29025	24555	23926	23203	22057	22983	22795	22443	24298	33538	33915	30215	27805	25535	24314	23113	23384	22739	26558	23305	24735
	93749	98787	86895	76520	67181	64232	62285	61890	62373	67741	66190	69271	93214	93926	82482	74891	66168	62134	60480	60952	63145	63622	65297	71334
	8886	8411	8438		8045	8712	8320	8875	8715	8632	8395	8941	8524	8497	8128	8380	7988	8614	8183	8448	8199	8313	8742	8747
	8691	8584		7666	8792	8512	8607	8762	8372	8372	8656	8913	8250	8906	8970	8224	8254	7882	8571	8695	8288	9204	8950	8563
	51160	54674	50826	50244	47371	45107	36718	32762	29355	28605	28043	30073	53574	52109	51498	50047	47521	43319	36837	32626	30817	28497	27864	28683
	134770	133047	131004	132837	127354	112010	102432	89270	85731	81318	81908	84028	132745	133694	130309	127530	121991	116327	98321	88190	83869	83552	79678	83903
	8307		8376	8252	8598	8075	8604	8596	8212	8789	8530	8794	8445	8408	8553	8842	8443	8668	9061	8948	9404	9365	8342	9315
	8616	8231	8214	8596	7950	8059	8699	8241		8505	8538	8522	8321	8420	8132	8338	8324	9219	8827	8437	8604	8704	9167	8757
	34285	34717	33947	35855	36630	36859	37531	40824		47921	46993	65594	33925	34956	34610	35037	34378	34613	37353	38666	42091	47750	46331	64038
	89990	89592	86953	86847	87663	88995	89870	94520	102803	116674	115398	159830	87200	87496	89689	90506	88801	89898	89566	95865	103386	117329	116501	162516
	Average of technical duplicates
	7721	8362	7793	7775	7305.5	8223.5	7918.5	7777	7532.5	9111	7536	7514.5
	8559	8117	7670.5	8264.5	7829.5	8015	7940.5	8641	7807	7417.5	7958.5	7885
	33478.5	33510	29810	28415	25045	24120	23158	22720.5	22861	24676.5	22874	24516.5
	93481.5	96356.5	84688.5	75705.5	66674.5	63183	61382.5	61421	62759	65681.5	65743.5	70302.5
	8705	8454	8283	8380	8016.5	8663	8251.5	8661.5	8457	8472.5	8568.5	8844
	8470.5	8745	8970	7945	8523	8197	8589	8728.5	8330	8788	8803	8738
	52367	53391.5	51162	50145.5	47446	44213	36777.5	32694	30086	28551	27953.5	29378
	133758	133370	130656	130184	124672	114168	100376	88730	84800	82435	80793	83965.5
	8376	8408	8464.5	8547	8520.5	8371.5	8832.5	8772	8808	9077	8436	9054.5
	8468.5	8325.5	8173	8467	8137	8639	8763	8339	8604	8604.5	8852.5	8639.5
	34105	34836.5	34278.5	35446	35504	35736	37442	39745	42091	47835.5	46662	64816
	88595	88544	88321	88676.5	88232	89446.5	89718	95192.5	103094	117002	115950	161173
	Subtraction of no TMR controls
	25757.5	25148	22017	20640	17739.5	15896.5	15239.5	14943.5	15328.5	15565.5	15338	17002
	84922.5	88239.5	77018	67441	58845	55168	53442	52780	54952	58264	57785	62417.5
	43662	44937.5	42879	41765.5	39429.5	35550	28526	24032.5	21629	20078.5	19385	20534
	125287	124626	121686	122238	116150	105972	91787.5	80001.5	76470	73647	71990	75227.5
	25729	26428.5	25814	26899	26983.5	27364.5	28609.5	30973	33283	38758.5	38226	55761.5
	80126.5	80218.5	80148	80209.5	80095	80807.5	80955	86853.5	94490.5	108397	107097	152534
	Normallisation to monomeric (+c1954 @ 250 nM) signal
	0.303306	0.284997	0.285868	0.306045	0.301461	0.288147	0.28516	0.283128	0.278943	0.267155	0.265432	0.272392
	0.348496	0.36058	0.352373	0.341672	0.339472	0.335468	0.310783	0.300401	0.282843	0.272632	0.269274	0.272959
	0.321105	0.329456	0.322079	0.335359	0.336894	0.338638	0.3534	0.356612	0.352236	0.357561	0.356929	0.365569
	Average of 0 nM titrant technical duplicates of duplicates
	[ADP] (mM)	0	0.00976562	0.0195312	0.0390625	0.078125	0.15625	0.3125	0.625	1.25	2.5	5		Titrant Conc.
	[ATP] (mM)	0	0.0195312	0.0390625	0.078125	0.15625	0.3125	0.625	1.25	2.5	5	10
	[ADP]	0.294152	0.285868	0.306045	0.301461	0.288147	0.28516	0.283128	0.278943	0.267155	0.265432	0.272392		Fraction of Monomeric Signal
	ATP(5) + [ADP]	0.354538	0.352373	0.341672	0.339472	0.335468	0.310783	0.300401	0.282843	0.272632	0.269274	0.272959
	[ATP]	0.325281	0.322079	0.335359	0.336894	0.338638	0.3534	0.356612	0.352236	0.357561	0.356929	0.365569

## Sheet: Collated Repeats Frac Mono Sig
Concentration (mM)	ADP					5 mM ATP + ADP					ATP
	190212	190213	190214	190215		190212	190213	190214	190215		190212	190213	190214	190215
1e-07	0.290458	0.314099	0.302825	0.294152		0.339379	0.356048	0.3479	0.354538		0.311034	0.328632	0.315668	0.325281
0.009766	0.299921	0.312398	0.280501	0.285868		0.342065	0.355594	0.341943	0.352373
0.019531	0.29316	0.299985	0.308441	0.306045		0.348903	0.355898	0.339854	0.341672		0.328666	0.330571	0.333966	0.322079
0.039063	0.279884	0.299728	0.281149	0.301461		0.337558	0.360076	0.342849	0.339472		0.322697	0.326734	0.346184	0.335359
0.078125	0.262139	0.282632	0.279124	0.288147		0.339824	0.351512	0.327603	0.335468		0.324064	0.343049	0.336653	0.336894
0.15625	0.272536	0.292017	0.281906	0.28516		0.319507	0.343934	0.321014	0.310783		0.317277	0.343829	0.35722	0.338638
0.3125	0.275409	0.268563	0.290683	0.283128		0.286111	0.309332	0.300396	0.300401		0.329769	0.358344	0.345506	0.3534
0.625	0.269446	0.281999	0.276392	0.278943		0.303587	0.299957	0.27748	0.282843		0.337239	0.35915	0.356253	0.356612
1.25	0.262033	0.275623	0.264346	0.267155		0.271617	0.286722	0.273294	0.272632		0.346068	0.380165	0.341767	0.352236
2.5	0.262325	0.290522	0.268985	0.265432		0.283462	0.280668	0.254573	0.269274		0.3569	0.387927	0.35867	0.357561
5	0.265885	0.273631	0.241952	0.272392		0.270717	0.290941	0.274333	0.272959		0.352947	0.383253	0.382864	0.356929
10											0.349338	0.380974	0.347441	0.365569
